# Supplementary material for: Identification of lncRNAs by RNA Sequencing Analysis During in Vivo Pre-Implantation Developmental Transformation in the Goat
Source: Front Genet. 2019 Oct 25;10:1040. doi: 10.3389/fgene.2019.01040 (PMC6823246; doi:10.3389/fgene.2019.01040)
Supplement: Supplemental Table S1 — Summary information of transcriptome. [file Table_1.xlsx]

## Sheet: Sheet1
Sample name	Raw reads	Clean reads	Clean reads/Raw reads(%)	Error rate(%)	Q20(%)	Q30(%)	Total mapped	Multiple mapped	Uniquely mapped	Read-1	Read-2	Reads map to '+'	Reads map to '-'	Non-splice reads	Splice reads
Oocyte1	153407206	111777338	0.728632	0.02	93.95	89.18	92228707 (82.51%)	2117554 (1.89%)	90111153 (80.62%)	45582302 (40.78%)	44528851 (39.84%)	44997699 (40.26%)	45113454 (40.36%)	48920096 (43.77%)	41191057 (36.85%)
Oocyte2	144312468	101459560	0.703055	0.05	93.55	89.21	75773721 (74.68%)	1629055 (1.61%)	74144666 (73.08%)	37257134 (36.72%)	36887532 (36.36%)	37000100 (36.47%)	37144566 (36.61%)	40812155 (40.23%)	33332511 (32.85%)
Oocyte3	173669282	110580548	0.636731	0.03	97.64	95.15	95885953 (86.71%)	2801744 (2.53%)	93084209 (84.18%)	48077807 (43.48%)	45006402 (40.7%)	46464724 (42.02%)	46619485 (42.16%)	52850435 (47.79%)	40233774 (36.38%)
2-cell1	177762454	118513498	0.666696	0.04	94.78	88.57	103667460 (87.47%)	2225397 (1.88%)	101442063 (85.6%)	52257123 (44.09%)	49184940 (41.5%)	50722687 (42.8%)	50719376 (42.8%)	53935558 (45.51%)	47506505 (40.09%)
2-cell2	194290626	123488050	0.635584	0.02	97.82	95.58	107910232 (87.39%)	2660000 (2.15%)	105250232 (85.23%)	53906224 (43.65%)	51344008 (41.58%)	52576473 (42.58%)	52673759 (42.65%)	56695293 (45.91%)	48554939 (39.32%)
2-cell3	185145652	136625886	0.737937	0.02	97.13	94.11	118957844 (87.07%)	2693339 (1.97%)	116264505 (85.1%)	58976795 (43.17%)	57287710 (41.93%)	58078106 (42.51%)	58186399 (42.59%)	60141931 (44.02%)	56122574 (41.08%)
4-cell1	160240088	97950552	0.611274	0.02	97.65	94.83	85453805 (87.24%)	1999448 (2.04%)	83454357 (85.2%)	43011522 (43.91%)	40442835 (41.29%)	41722374 (42.6%)	41731983 (42.61%)	47746198 (48.75%)	35708159 (36.46%)
4-cell2	184685160	130139710	0.704657	0.03	97.64	94.81	115637751 (88.86%)	2932057 (2.25%)	112705694 (86.6%)	58064556 (44.62%)	54641138 (41.99%)	56353601 (43.3%)	56352093 (43.3%)	63169505 (48.54%)	49536189 (38.06%)
4-cell3	135540228	99827592	0.736516	0.02	98.41	96.58	80402033 (80.54%)	1700946 (1.7%)	78701087 (78.84%)	40621263 (40.69%)	38079824 (38.15%)	39302836 (39.37%)	39398251 (39.47%)	42961891 (43.04%)	35739196 (35.8%)
8-cell1	158342856	111904336	0.706722	0.02	97.88	95.34	100335532 (89.66%)	2803196 (2.5%)	97532336 (87.16%)	49725204 (44.44%)	47807132 (42.72%)	48744096 (43.56%)	48788240 (43.6%)	54252584 (48.48%)	43279752 (38.68%)
8-cell2	143296794	99474070	0.694182	0.02	98.05	95.41	86652477 (87.11%)	2212871 (2.22%)	84439606 (84.89%)	42961039 (43.19%)	41478567 (41.7%)	42189760 (42.41%)	42249846 (42.47%)	46505226 (46.75%)	37934380 (38.13%)
8-cell3	143140498	110444186	0.771579	0.02	96.85	93.92	94598987 (85.65%)	2223989 (2.01%)	92374998 (83.64%)	47041491 (42.59%)	45333507 (41.05%)	46156546 (41.79%)	46218452 (41.85%)	49410557 (44.74%)	42964441 (38.9%)
16-cell1	150298470	102617930	0.682761	0.02	97.98	95.15	83517709 (81.39%)	4445098 (4.33%)	79072611 (77.06%)	40678941 (39.64%)	38393670 (37.41%)	39559271 (38.55%)	39513340 (38.51%)	47887550 (46.67%)	31185061 (30.39%)
16-cell2	162507712	100302004	0.617214	0.02	98.04	95.97	85574228 (85.32%)	4144097 (4.13%)	81430131 (81.18%)	41737051 (41.61%)	39693080 (39.57%)	40761252 (40.64%)	40668879 (40.55%)	52000219 (51.84%)	29429912 (29.34%)
16-cell3	138707470	101892212	0.734583	0.02	97.94	95.75	83352979 (81.81%)	3282422 (3.22%)	80070557 (78.58%)	41560364 (40.79%)	38510193 (37.8%)	40059586 (39.32%)	40010971 (39.27%)	45156515 (44.32%)	34914042 (34.27%)
Morula1	168124242	120735136	0.71813	0.02	97.39	94.77	98762326 (81.8%)	8030740 (6.65%)	90731586 (75.15%)	46308777 (38.36%)	44422809 (36.79%)	45590012 (37.76%)	45141574 (37.39%)	52212940 (43.25%)	38518646 (31.9%)
Morula2	159634364	106047080	0.664312	0.02	97.53	94.65	89278705 (84.19%)	6767283 (6.38%)	82511422 (77.81%)	42048471 (39.65%)	40462951 (38.16%)	41400156 (39.04%)	41111266 (38.77%)	49978247 (47.13%)	32533175 (30.68%)
Morula3	192532222	126150824	0.655219	0.02	97.92	95.36	107361548 (85.11%)	4429640 (3.51%)	102931908 (81.59%)	52599341 (41.7%)	50332567 (39.9%)	51467422 (40.8%)	51464486 (40.8%)	56797350 (45.02%)	46134558 (36.57%)
Blast1	203112698	115093414	0.566648	0.02	97.74	95.7	60428068 (52.5%)	5569632 (4.84%)	54858436 (47.66%)	27570526 (23.95%)	27287910 (23.71%)	28208837 (24.51%)	26649599 (23.15%)	42246573 (36.71%)	12611863 (10.96%)
Blast2	355069654	132807694	0.374033	0.02	96.73	93.98	87603007 (65.96%)	5509159 (4.15%)	82093848 (61.81%)	41836839 (31.5%)	40257009 (30.31%)	42364607 (31.9%)	39729241 (29.91%)	70596729 (53.16%)	11497119 (8.66%)
Blast3	203687324	93310380	0.458106	0.02	97.91	95.57	80468999 (86.24%)	8552086 (9.17%)	71916913 (77.07%)	36778110 (39.41%)	35138803 (37.66%)	36075428 (38.66%)	35841485 (38.41%)	48460970 (51.94%)	23455943 (25.14%)
