# Supplementary material for: Identification of lncRNAs by RNA Sequencing Analysis During in Vivo Pre-Implantation Developmental Transformation in the Goat
Source: Front Genet. 2019 Oct 25;10:1040. doi: 10.3389/fgene.2019.01040 (PMC6823246; doi:10.3389/fgene.2019.01040)
Supplement: Supplemental Table S2 — Result files for candidate lncRNAs by Cufflinks. [file Table_2.xlsx]

## Sheet: Sheet1
AJPT01248974.1	Cufflinks	exon	64	356	.	+	.	gene_id "XLOC_000051"; transcript_id "TCONS_00000082"; exon_number "1"; gene_type "lincRNA"; old "TCONS_00000082";
AJPT01248974.1	Cufflinks	exon	678	731	.	+	.	gene_id "XLOC_000051"; transcript_id "TCONS_00000082"; exon_number "2"; gene_type "lincRNA"; old "TCONS_00000082";
AJPT01254587.1	Cufflinks	exon	1899	2090	.	-	.	gene_id "XLOC_000405"; transcript_id "TCONS_00000661"; exon_number "1"; gene_type "lincRNA"; old "TCONS_00000661";
AJPT01254587.1	Cufflinks	exon	4597	4633	.	-	.	gene_id "XLOC_000405"; transcript_id "TCONS_00000661"; exon_number "2"; gene_type "lincRNA"; old "TCONS_00000661";
AJPT01254587.1	Cufflinks	exon	1343	2090	.	-	.	gene_id "XLOC_000405"; transcript_id "TCONS_00000680"; exon_number "1"; gene_type "lincRNA"; old "TCONS_00000680";
AJPT01254587.1	Cufflinks	exon	2722	2888	.	-	.	gene_id "XLOC_000405"; transcript_id "TCONS_00000680"; exon_number "2"; gene_type "lincRNA"; old "TCONS_00000680";
AJPT01255140.1	Cufflinks	exon	465	961	.	+	.	gene_id "XLOC_000519"; transcript_id "TCONS_00000895"; exon_number "1"; gene_type "lincRNA"; old "TCONS_00000895";
AJPT01255140.1	Cufflinks	exon	1018	1061	.	+	.	gene_id "XLOC_000519"; transcript_id "TCONS_00000895"; exon_number "2"; gene_type "lincRNA"; old "TCONS_00000895";
AJPT01255140.1	Cufflinks	exon	715	990	.	-	.	gene_id "XLOC_000520"; transcript_id "TCONS_00000900"; exon_number "1"; gene_type "lincRNA"; old "TCONS_00000900";
AJPT01255140.1	Cufflinks	exon	1051	1245	.	-	.	gene_id "XLOC_000520"; transcript_id "TCONS_00000900"; exon_number "2"; gene_type "lincRNA"; old "TCONS_00000900";
AJPT01255376.1	Cufflinks	exon	106	370	.	+	.	gene_id "XLOC_000590"; transcript_id "TCONS_00001021"; exon_number "1"; gene_type "lincRNA"; old "TCONS_00001021";
AJPT01255376.1	Cufflinks	exon	3321	3472	.	+	.	gene_id "XLOC_000590"; transcript_id "TCONS_00001021"; exon_number "2"; gene_type "lincRNA"; old "TCONS_00001021";
AJPT01255445.1	Cufflinks	exon	27	208	.	-	.	gene_id "XLOC_000603"; transcript_id "TCONS_00001032"; exon_number "1"; gene_type "lincRNA"; old "TCONS_00001032";
AJPT01255445.1	Cufflinks	exon	307	373	.	-	.	gene_id "XLOC_000603"; transcript_id "TCONS_00001032"; exon_number "2"; gene_type "lincRNA"; old "TCONS_00001032";
AJPT01256157.1	Cufflinks	exon	702	933	.	+	.	gene_id "XLOC_000716"; transcript_id "TCONS_00001206"; exon_number "1"; gene_type "lincRNA"; old "TCONS_00001206";
AJPT01256157.1	Cufflinks	exon	1499	1546	.	+	.	gene_id "XLOC_000716"; transcript_id "TCONS_00001206"; exon_number "2"; gene_type "lincRNA"; old "TCONS_00001206";
AJPT01256262.1	Cufflinks	exon	324	457	.	+	.	gene_id "XLOC_000740"; transcript_id "TCONS_00001267"; exon_number "1"; gene_type "lincRNA"; old "TCONS_00001267";
AJPT01256262.1	Cufflinks	exon	577	676	.	+	.	gene_id "XLOC_000740"; transcript_id "TCONS_00001267"; exon_number "2"; gene_type "lincRNA"; old "TCONS_00001267";
AJPT01256356.1	Cufflinks	exon	945	1039	.	+	.	gene_id "XLOC_000791"; transcript_id "TCONS_00001364"; exon_number "1"; gene_type "lincRNA"; old "TCONS_00001364";
AJPT01256356.1	Cufflinks	exon	1145	1280	.	+	.	gene_id "XLOC_000791"; transcript_id "TCONS_00001364"; exon_number "2"; gene_type "lincRNA"; old "TCONS_00001364";
AJPT01256602.1	Cufflinks	exon	161	181	.	+	.	gene_id "XLOC_000860"; transcript_id "TCONS_00001497"; exon_number "1"; gene_type "lincRNA"; old "TCONS_00001497";
AJPT01256602.1	Cufflinks	exon	288	467	.	+	.	gene_id "XLOC_000860"; transcript_id "TCONS_00001497"; exon_number "2"; gene_type "lincRNA"; old "TCONS_00001497";
AJPT01256971.1	Cufflinks	exon	60	201	.	+	.	gene_id "XLOC_000957"; transcript_id "TCONS_00001668"; exon_number "1"; gene_type "lincRNA"; old "TCONS_00001668";
AJPT01256971.1	Cufflinks	exon	255	410	.	+	.	gene_id "XLOC_000957"; transcript_id "TCONS_00001668"; exon_number "2"; gene_type "lincRNA"; old "TCONS_00001668";
AJPT01256971.1	Cufflinks	exon	102	218	.	+	.	gene_id "XLOC_000957"; transcript_id "TCONS_00001669"; exon_number "1"; gene_type "lincRNA"; old "TCONS_00001669";
AJPT01256971.1	Cufflinks	exon	272	410	.	+	.	gene_id "XLOC_000957"; transcript_id "TCONS_00001669"; exon_number "2"; gene_type "lincRNA"; old "TCONS_00001669";
AJPT01257098.1	Cufflinks	exon	1102	1177	.	+	.	gene_id "XLOC_001019"; transcript_id "TCONS_00001770"; exon_number "1"; gene_type "lincRNA"; old "TCONS_00001770";
AJPT01257098.1	Cufflinks	exon	3371	3575	.	+	.	gene_id "XLOC_001019"; transcript_id "TCONS_00001770"; exon_number "2"; gene_type "lincRNA"; old "TCONS_00001770";
AJPT01257214.1	Cufflinks	exon	2307	2363	.	-	.	gene_id "XLOC_001053"; transcript_id "TCONS_00001836"; exon_number "1"; gene_type "lincRNA"; old "TCONS_00001836";
AJPT01257214.1	Cufflinks	exon	2503	2779	.	-	.	gene_id "XLOC_001053"; transcript_id "TCONS_00001836"; exon_number "2"; gene_type "lincRNA"; old "TCONS_00001836";
AJPT01257550.1	Cufflinks	exon	3594	3668	.	+	.	gene_id "XLOC_001171"; transcript_id "TCONS_00002064"; exon_number "1"; gene_type "lincRNA"; old "TCONS_00002064";
AJPT01257550.1	Cufflinks	exon	9075	9334	.	+	.	gene_id "XLOC_001171"; transcript_id "TCONS_00002064"; exon_number "2"; gene_type "lincRNA"; old "TCONS_00002064";
AJPT01257652.1	Cufflinks	exon	90	166	.	+	.	gene_id "XLOC_001209"; transcript_id "TCONS_00002136"; exon_number "1"; gene_type "lincRNA"; old "TCONS_00002136";
AJPT01257652.1	Cufflinks	exon	1118	1688	.	+	.	gene_id "XLOC_001209"; transcript_id "TCONS_00002136"; exon_number "2"; gene_type "lincRNA"; old "TCONS_00002136";
AJPT01257797.1	Cufflinks	exon	385	481	.	+	.	gene_id "XLOC_001274"; transcript_id "TCONS_00002231"; exon_number "1"; gene_type "lincRNA"; old "TCONS_00002231";
AJPT01257797.1	Cufflinks	exon	1441	1555	.	+	.	gene_id "XLOC_001274"; transcript_id "TCONS_00002231"; exon_number "2"; gene_type "lincRNA"; old "TCONS_00002231";
AJPT01257909.1	Cufflinks	exon	64	212	.	-	.	gene_id "XLOC_001310"; transcript_id "TCONS_00002300"; exon_number "1"; gene_type "lincRNA"; old "TCONS_00002300";
AJPT01257909.1	Cufflinks	exon	555	1008	.	-	.	gene_id "XLOC_001310"; transcript_id "TCONS_00002300"; exon_number "2"; gene_type "lincRNA"; old "TCONS_00002300";
AJPT01257912.1	Cufflinks	exon	73	210	.	-	.	gene_id "XLOC_001318"; transcript_id "TCONS_00002316"; exon_number "1"; gene_type "lincRNA"; old "TCONS_00002316";
AJPT01257912.1	Cufflinks	exon	315	472	.	-	.	gene_id "XLOC_001318"; transcript_id "TCONS_00002316"; exon_number "2"; gene_type "lincRNA"; old "TCONS_00002316";
AJPT01257972.1	Cufflinks	exon	822	1034	.	+	.	gene_id "XLOC_001347"; transcript_id "TCONS_00002367"; exon_number "1"; gene_type "lincRNA"; old "TCONS_00002367";
AJPT01257972.1	Cufflinks	exon	1130	1130	.	+	.	gene_id "XLOC_001347"; transcript_id "TCONS_00002367"; exon_number "2"; gene_type "lincRNA"; old "TCONS_00002367";
AJPT01258210.1	Cufflinks	exon	748	823	.	-	.	gene_id "XLOC_001473"; transcript_id "TCONS_00002621"; exon_number "1"; gene_type "lincRNA"; old "TCONS_00002621";
AJPT01258210.1	Cufflinks	exon	886	1031	.	-	.	gene_id "XLOC_001473"; transcript_id "TCONS_00002621"; exon_number "2"; gene_type "lincRNA"; old "TCONS_00002621";
AJPT01258448.1	Cufflinks	exon	212	411	.	-	.	gene_id "XLOC_001546"; transcript_id "TCONS_00002754"; exon_number "1"; gene_type "lincRNA"; old "TCONS_00002754";
AJPT01258448.1	Cufflinks	exon	2082	2180	.	-	.	gene_id "XLOC_001546"; transcript_id "TCONS_00002754"; exon_number "2"; gene_type "lincRNA"; old "TCONS_00002754";
AJPT01258466.1	Cufflinks	exon	1578	1817	.	-	.	gene_id "XLOC_001561"; transcript_id "TCONS_00002779"; exon_number "1"; gene_type "lincRNA"; old "TCONS_00002779";
AJPT01258466.1	Cufflinks	exon	7256	7393	.	-	.	gene_id "XLOC_001561"; transcript_id "TCONS_00002779"; exon_number "2"; gene_type "lincRNA"; old "TCONS_00002779";
AJPT01258541.1	Cufflinks	exon	4257	4730	.	-	.	gene_id "XLOC_001585"; transcript_id "TCONS_00002815"; exon_number "1"; gene_type "lincRNA"; old "TCONS_00002815";
AJPT01258541.1	Cufflinks	exon	5311	5406	.	-	.	gene_id "XLOC_001585"; transcript_id "TCONS_00002815"; exon_number "2"; gene_type "lincRNA"; old "TCONS_00002815";
AJPT01258715.1	Cufflinks	exon	6217	7306	.	-	.	gene_id "XLOC_001679"; transcript_id "TCONS_00002971"; exon_number "1"; gene_type "lincRNA"; old "TCONS_00002971";
AJPT01258715.1	Cufflinks	exon	7385	8492	.	-	.	gene_id "XLOC_001679"; transcript_id "TCONS_00002971"; exon_number "2"; gene_type "lincRNA"; old "TCONS_00002971";
AJPT01258811.1	Cufflinks	exon	10	268	.	+	.	gene_id "XLOC_001733"; transcript_id "TCONS_00003051"; exon_number "1"; gene_type "lincRNA"; old "TCONS_00003051";
AJPT01258811.1	Cufflinks	exon	727	1105	.	+	.	gene_id "XLOC_001733"; transcript_id "TCONS_00003051"; exon_number "2"; gene_type "lincRNA"; old "TCONS_00003051";
AJPT01259210.1	Cufflinks	exon	320	551	.	-	.	gene_id "XLOC_001934"; transcript_id "TCONS_00003402"; exon_number "1"; gene_type "lincRNA"; old "TCONS_00003402";
AJPT01259210.1	Cufflinks	exon	707	790	.	-	.	gene_id "XLOC_001934"; transcript_id "TCONS_00003402"; exon_number "2"; gene_type "lincRNA"; old "TCONS_00003402";
AJPT01259264.1	Cufflinks	exon	1372	1706	.	+	.	gene_id "XLOC_001960"; transcript_id "TCONS_00003437"; exon_number "1"; gene_type "lincRNA"; old "TCONS_00003437";
AJPT01259264.1	Cufflinks	exon	1934	2073	.	+	.	gene_id "XLOC_001960"; transcript_id "TCONS_00003437"; exon_number "2"; gene_type "lincRNA"; old "TCONS_00003437";
AJPT01259264.1	Cufflinks	exon	929	1091	.	+	.	gene_id "XLOC_001960"; transcript_id "TCONS_00003445"; exon_number "1"; gene_type "lincRNA"; old "TCONS_00003445";
AJPT01259264.1	Cufflinks	exon	1934	2024	.	+	.	gene_id "XLOC_001960"; transcript_id "TCONS_00003445"; exon_number "2"; gene_type "lincRNA"; old "TCONS_00003445";
AJPT01259423.1	Cufflinks	exon	954	1148	.	-	.	gene_id "XLOC_002035"; transcript_id "TCONS_00003590"; exon_number "1"; gene_type "lincRNA"; old "TCONS_00003590";
AJPT01259423.1	Cufflinks	exon	1221	1502	.	-	.	gene_id "XLOC_002035"; transcript_id "TCONS_00003590"; exon_number "2"; gene_type "lincRNA"; old "TCONS_00003590";
AJPT01259456.1	Cufflinks	exon	453	707	.	-	.	gene_id "XLOC_002054"; transcript_id "TCONS_00003621"; exon_number "1"; gene_type "lincRNA"; old "TCONS_00003621";
AJPT01259456.1	Cufflinks	exon	837	900	.	-	.	gene_id "XLOC_002054"; transcript_id "TCONS_00003621"; exon_number "2"; gene_type "lincRNA"; old "TCONS_00003621";
AJPT01259563.1	Cufflinks	exon	6	901	.	-	.	gene_id "XLOC_002127"; transcript_id "TCONS_00003734"; exon_number "1"; gene_type "lincRNA"; old "TCONS_00003734";
AJPT01259563.1	Cufflinks	exon	1105	1260	.	-	.	gene_id "XLOC_002127"; transcript_id "TCONS_00003734"; exon_number "2"; gene_type "lincRNA"; old "TCONS_00003734";
AJPT01260470.1	Cufflinks	exon	283	324	.	+	.	gene_id "XLOC_002542"; transcript_id "TCONS_00004426"; exon_number "1"; gene_type "lincRNA"; old "TCONS_00004426";
AJPT01260470.1	Cufflinks	exon	413	629	.	+	.	gene_id "XLOC_002542"; transcript_id "TCONS_00004426"; exon_number "2"; gene_type "lincRNA"; old "TCONS_00004426";
AJPT01260558.1	Cufflinks	exon	10869	11305	.	-	.	gene_id "XLOC_002601"; transcript_id "TCONS_00004560"; exon_number "1"; gene_type "lincRNA"; old "TCONS_00004560";
AJPT01260558.1	Cufflinks	exon	14824	15017	.	-	.	gene_id "XLOC_002601"; transcript_id "TCONS_00004560"; exon_number "2"; gene_type "lincRNA"; old "TCONS_00004560";
AJPT01260558.1	Cufflinks	exon	15579	15712	.	-	.	gene_id "XLOC_002601"; transcript_id "TCONS_00004560"; exon_number "3"; gene_type "lincRNA"; old "TCONS_00004560";
AJPT01261210.1	Cufflinks	exon	176	214	.	+	.	gene_id "XLOC_002966"; transcript_id "TCONS_00005210"; exon_number "1"; gene_type "lincRNA"; old "TCONS_00005210";
AJPT01261210.1	Cufflinks	exon	300	585	.	+	.	gene_id "XLOC_002966"; transcript_id "TCONS_00005210"; exon_number "2"; gene_type "lincRNA"; old "TCONS_00005210";
AJPT01261878.1	Cufflinks	exon	1105	1139	.	+	.	gene_id "XLOC_003269"; transcript_id "TCONS_00005696"; exon_number "1"; gene_type "lincRNA"; old "TCONS_00005696";
AJPT01261878.1	Cufflinks	exon	1865	2033	.	+	.	gene_id "XLOC_003269"; transcript_id "TCONS_00005696"; exon_number "2"; gene_type "lincRNA"; old "TCONS_00005696";
AJPT01261878.1	Cufflinks	exon	2428	2464	.	+	.	gene_id "XLOC_003269"; transcript_id "TCONS_00005696"; exon_number "3"; gene_type "lincRNA"; old "TCONS_00005696";
AJPT01261878.1	Cufflinks	exon	1691	2033	.	+	.	gene_id "XLOC_003269"; transcript_id "TCONS_00005697"; exon_number "1"; gene_type "lincRNA"; old "TCONS_00005697";
AJPT01261878.1	Cufflinks	exon	2428	2508	.	+	.	gene_id "XLOC_003269"; transcript_id "TCONS_00005697"; exon_number "2"; gene_type "lincRNA"; old "TCONS_00005697";
AJPT01261908.1	Cufflinks	exon	14622	14894	.	-	.	gene_id "XLOC_003286"; transcript_id "TCONS_00005758"; exon_number "1"; gene_type "lincRNA"; old "TCONS_00005758";
AJPT01261908.1	Cufflinks	exon	15231	15586	.	-	.	gene_id "XLOC_003286"; transcript_id "TCONS_00005758"; exon_number "2"; gene_type "lincRNA"; old "TCONS_00005758";
AJPT01261915.1	Cufflinks	exon	475	1312	.	+	.	gene_id "XLOC_003302"; transcript_id "TCONS_00005781"; exon_number "1"; gene_type "lincRNA"; old "TCONS_00005781";
AJPT01261915.1	Cufflinks	exon	2239	2338	.	+	.	gene_id "XLOC_003302"; transcript_id "TCONS_00005781"; exon_number "2"; gene_type "lincRNA"; old "TCONS_00005781";
AJPT01261915.1	Cufflinks	exon	2499	2558	.	+	.	gene_id "XLOC_003302"; transcript_id "TCONS_00005781"; exon_number "3"; gene_type "lincRNA"; old "TCONS_00005781";
AJPT01261915.1	Cufflinks	exon	475	1312	.	+	.	gene_id "XLOC_003302"; transcript_id "TCONS_00005782"; exon_number "1"; gene_type "lincRNA"; old "TCONS_00005782";
AJPT01261915.1	Cufflinks	exon	2218	2338	.	+	.	gene_id "XLOC_003302"; transcript_id "TCONS_00005782"; exon_number "2"; gene_type "lincRNA"; old "TCONS_00005782";
AJPT01261915.1	Cufflinks	exon	2499	2558	.	+	.	gene_id "XLOC_003302"; transcript_id "TCONS_00005782"; exon_number "3"; gene_type "lincRNA"; old "TCONS_00005782";
AJPT01261915.1	Cufflinks	exon	475	1312	.	+	.	gene_id "XLOC_003302"; transcript_id "TCONS_00005785"; exon_number "1"; gene_type "lincRNA"; old "TCONS_00005785";
AJPT01261915.1	Cufflinks	exon	2239	2558	.	+	.	gene_id "XLOC_003302"; transcript_id "TCONS_00005785"; exon_number "2"; gene_type "lincRNA"; old "TCONS_00005785";
AJPT01261915.1	Cufflinks	exon	475	1312	.	+	.	gene_id "XLOC_003302"; transcript_id "TCONS_00005786"; exon_number "1"; gene_type "lincRNA"; old "TCONS_00005786";
AJPT01261915.1	Cufflinks	exon	2218	2558	.	+	.	gene_id "XLOC_003302"; transcript_id "TCONS_00005786"; exon_number "2"; gene_type "lincRNA"; old "TCONS_00005786";
AJPT01261915.1	Cufflinks	exon	570	2338	.	+	.	gene_id "XLOC_003302"; transcript_id "TCONS_00005793"; exon_number "1"; gene_type "lincRNA"; old "TCONS_00005793";
AJPT01261915.1	Cufflinks	exon	2499	2554	.	+	.	gene_id "XLOC_003302"; transcript_id "TCONS_00005793"; exon_number "2"; gene_type "lincRNA"; old "TCONS_00005793";
AJPT01261915.1	Cufflinks	exon	570	2338	.	+	.	gene_id "XLOC_003302"; transcript_id "TCONS_00005794"; exon_number "1"; gene_type "lincRNA"; old "TCONS_00005794";
AJPT01261915.1	Cufflinks	exon	2528	2554	.	+	.	gene_id "XLOC_003302"; transcript_id "TCONS_00005794"; exon_number "2"; gene_type "lincRNA"; old "TCONS_00005794";
AJPT01262175.1	Cufflinks	exon	1491	1592	.	-	.	gene_id "XLOC_003426"; transcript_id "TCONS_00006000"; exon_number "1"; gene_type "lincRNA"; old "TCONS_00006000";
AJPT01262175.1	Cufflinks	exon	1664	1942	.	-	.	gene_id "XLOC_003426"; transcript_id "TCONS_00006000"; exon_number "2"; gene_type "lincRNA"; old "TCONS_00006000";
AJPT01262358.1	Cufflinks	exon	95	226	.	+	.	gene_id "XLOC_003513"; transcript_id "TCONS_00006151"; exon_number "1"; gene_type "lincRNA"; old "TCONS_00006151";
AJPT01262358.1	Cufflinks	exon	840	1490	.	+	.	gene_id "XLOC_003513"; transcript_id "TCONS_00006151"; exon_number "2"; gene_type "lincRNA"; old "TCONS_00006151";
AJPT01262701.1	Cufflinks	exon	1333	1469	.	-	.	gene_id "XLOC_003706"; transcript_id "TCONS_00006488"; exon_number "1"; gene_type "lincRNA"; old "TCONS_00006488";
AJPT01262701.1	Cufflinks	exon	1574	1958	.	-	.	gene_id "XLOC_003706"; transcript_id "TCONS_00006488"; exon_number "2"; gene_type "lincRNA"; old "TCONS_00006488";
AJPT01262775.1	Cufflinks	exon	3899	4119	.	+	.	gene_id "XLOC_003748"; transcript_id "TCONS_00006565"; exon_number "1"; gene_type "lincRNA"; old "TCONS_00006565";
AJPT01262775.1	Cufflinks	exon	4182	4256	.	+	.	gene_id "XLOC_003748"; transcript_id "TCONS_00006565"; exon_number "2"; gene_type "lincRNA"; old "TCONS_00006565";
AJPT01263168.1	Cufflinks	exon	1	163	.	-	.	gene_id "XLOC_003970"; transcript_id "TCONS_00006953"; exon_number "1"; gene_type "lincRNA"; old "TCONS_00006953";
AJPT01263168.1	Cufflinks	exon	294	1031	.	-	.	gene_id "XLOC_003970"; transcript_id "TCONS_00006953"; exon_number "2"; gene_type "lincRNA"; old "TCONS_00006953";
AJPT01263555.1	Cufflinks	exon	907	935	.	+	.	gene_id "XLOC_004191"; transcript_id "TCONS_00007323"; exon_number "1"; gene_type "lincRNA"; old "TCONS_00007323";
AJPT01263555.1	Cufflinks	exon	1133	1369	.	+	.	gene_id "XLOC_004191"; transcript_id "TCONS_00007323"; exon_number "2"; gene_type "lincRNA"; old "TCONS_00007323";
AJPT01263937.1	Cufflinks	exon	985	1042	.	-	.	gene_id "XLOC_004416"; transcript_id "TCONS_00007684"; exon_number "1"; gene_type "lincRNA"; old "TCONS_00007684";
AJPT01263937.1	Cufflinks	exon	1390	1712	.	-	.	gene_id "XLOC_004416"; transcript_id "TCONS_00007684"; exon_number "2"; gene_type "lincRNA"; old "TCONS_00007684";
AJPT01264484.1	Cufflinks	exon	114	311	.	-	.	gene_id "XLOC_004642"; transcript_id "TCONS_00008039"; exon_number "1"; gene_type "lincRNA"; old "TCONS_00008039";
AJPT01264484.1	Cufflinks	exon	2738	2763	.	-	.	gene_id "XLOC_004642"; transcript_id "TCONS_00008039"; exon_number "2"; gene_type "lincRNA"; old "TCONS_00008039";
AJPT01264484.1	Cufflinks	exon	115	175	.	+	.	gene_id "XLOC_004641"; transcript_id "TCONS_00008042"; exon_number "1"; gene_type "lincRNA"; old "TCONS_00008042";
AJPT01264484.1	Cufflinks	exon	303	790	.	+	.	gene_id "XLOC_004641"; transcript_id "TCONS_00008042"; exon_number "2"; gene_type "lincRNA"; old "TCONS_00008042";
AJPT01264568.1	Cufflinks	exon	256	637	.	+	.	gene_id "XLOC_004710"; transcript_id "TCONS_00008153"; exon_number "1"; gene_type "lincRNA"; old "TCONS_00008153";
AJPT01264568.1	Cufflinks	exon	1170	1833	.	+	.	gene_id "XLOC_004710"; transcript_id "TCONS_00008153"; exon_number "2"; gene_type "lincRNA"; old "TCONS_00008153";
AJPT01264826.1	Cufflinks	exon	286	313	.	-	.	gene_id "XLOC_004833"; transcript_id "TCONS_00008338"; exon_number "1"; gene_type "lincRNA"; old "TCONS_00008338";
AJPT01264826.1	Cufflinks	exon	417	589	.	-	.	gene_id "XLOC_004833"; transcript_id "TCONS_00008338"; exon_number "2"; gene_type "lincRNA"; old "TCONS_00008338";
AJPT01264884.1	Cufflinks	exon	188	424	.	-	.	gene_id "XLOC_004854"; transcript_id "TCONS_00008370"; exon_number "1"; gene_type "lincRNA"; old "TCONS_00008370";
AJPT01264884.1	Cufflinks	exon	520	694	.	-	.	gene_id "XLOC_004854"; transcript_id "TCONS_00008370"; exon_number "2"; gene_type "lincRNA"; old "TCONS_00008370";
AJPT01265274.1	Cufflinks	exon	349	467	.	+	.	gene_id "XLOC_005061"; transcript_id "TCONS_00008721"; exon_number "1"; gene_type "lincRNA"; old "TCONS_00008721";
AJPT01265274.1	Cufflinks	exon	1167	1253	.	+	.	gene_id "XLOC_005061"; transcript_id "TCONS_00008721"; exon_number "2"; gene_type "lincRNA"; old "TCONS_00008721";
AJPT01265274.1	Cufflinks	exon	1374	1523	.	+	.	gene_id "XLOC_005061"; transcript_id "TCONS_00008721"; exon_number "3"; gene_type "lincRNA"; old "TCONS_00008721";
AJPT01265274.1	Cufflinks	exon	1815	1909	.	+	.	gene_id "XLOC_005061"; transcript_id "TCONS_00008721"; exon_number "4"; gene_type "lincRNA"; old "TCONS_00008721";
AJPT01265274.1	Cufflinks	exon	349	467	.	+	.	gene_id "XLOC_005061"; transcript_id "TCONS_00008722"; exon_number "1"; gene_type "lincRNA"; old "TCONS_00008722";
AJPT01265274.1	Cufflinks	exon	1167	1289	.	+	.	gene_id "XLOC_005061"; transcript_id "TCONS_00008722"; exon_number "2"; gene_type "lincRNA"; old "TCONS_00008722";
AJPT01265274.1	Cufflinks	exon	1374	1909	.	+	.	gene_id "XLOC_005061"; transcript_id "TCONS_00008722"; exon_number "3"; gene_type "lincRNA"; old "TCONS_00008722";
AJPT01265362.1	Cufflinks	exon	665	711	.	-	.	gene_id "XLOC_005126"; transcript_id "TCONS_00008842"; exon_number "1"; gene_type "lincRNA"; old "TCONS_00008842";
AJPT01265362.1	Cufflinks	exon	1140	1341	.	-	.	gene_id "XLOC_005126"; transcript_id "TCONS_00008842"; exon_number "2"; gene_type "lincRNA"; old "TCONS_00008842";
AJPT01265362.1	Cufflinks	exon	1451	1505	.	-	.	gene_id "XLOC_005126"; transcript_id "TCONS_00008842"; exon_number "3"; gene_type "lincRNA"; old "TCONS_00008842";
AJPT01265362.1	Cufflinks	exon	794	812	.	-	.	gene_id "XLOC_005126"; transcript_id "TCONS_00008843"; exon_number "1"; gene_type "lincRNA"; old "TCONS_00008843";
AJPT01265362.1	Cufflinks	exon	1140	1341	.	-	.	gene_id "XLOC_005126"; transcript_id "TCONS_00008843"; exon_number "2"; gene_type "lincRNA"; old "TCONS_00008843";
AJPT01265362.1	Cufflinks	exon	1451	1509	.	-	.	gene_id "XLOC_005126"; transcript_id "TCONS_00008843"; exon_number "3"; gene_type "lincRNA"; old "TCONS_00008843";
AJPT01265812.1	Cufflinks	exon	4214	5195	.	+	.	gene_id "XLOC_005361"; transcript_id "TCONS_00009202"; exon_number "1"; gene_type "lincRNA"; old "TCONS_00009202";
AJPT01265812.1	Cufflinks	exon	5378	5665	.	+	.	gene_id "XLOC_005361"; transcript_id "TCONS_00009202"; exon_number "2"; gene_type "lincRNA"; old "TCONS_00009202";
AJPT01266334.1	Cufflinks	exon	1095	1347	.	+	.	gene_id "XLOC_005677"; transcript_id "TCONS_00009726"; exon_number "1"; gene_type "lincRNA"; old "TCONS_00009726";
AJPT01266334.1	Cufflinks	exon	1472	2228	.	+	.	gene_id "XLOC_005677"; transcript_id "TCONS_00009726"; exon_number "2"; gene_type "lincRNA"; old "TCONS_00009726";
AJPT01266334.1	Cufflinks	exon	9	894	.	+	.	gene_id "XLOC_005677"; transcript_id "TCONS_00009727"; exon_number "1"; gene_type "lincRNA"; old "TCONS_00009727";
AJPT01266334.1	Cufflinks	exon	1154	1347	.	+	.	gene_id "XLOC_005677"; transcript_id "TCONS_00009727"; exon_number "2"; gene_type "lincRNA"; old "TCONS_00009727";
AJPT01266334.1	Cufflinks	exon	1472	1680	.	+	.	gene_id "XLOC_005677"; transcript_id "TCONS_00009727"; exon_number "3"; gene_type "lincRNA"; old "TCONS_00009727";
AJPT01266798.1	Cufflinks	exon	501	1049	.	-	.	gene_id "XLOC_005965"; transcript_id "TCONS_00010213"; exon_number "1"; gene_type "lincRNA"; old "TCONS_00010213";
AJPT01266798.1	Cufflinks	exon	2005	2092	.	-	.	gene_id "XLOC_005965"; transcript_id "TCONS_00010213"; exon_number "2"; gene_type "lincRNA"; old "TCONS_00010213";
AJPT01267670.1	Cufflinks	exon	26	216	.	+	.	gene_id "XLOC_006550"; transcript_id "TCONS_00011167"; exon_number "1"; gene_type "lincRNA"; old "TCONS_00011167";
AJPT01267670.1	Cufflinks	exon	342	414	.	+	.	gene_id "XLOC_006550"; transcript_id "TCONS_00011167"; exon_number "2"; gene_type "lincRNA"; old "TCONS_00011167";
AJPT01267936.1	Cufflinks	exon	133	382	.	-	.	gene_id "XLOC_006733"; transcript_id "TCONS_00011483"; exon_number "1"; gene_type "lincRNA"; old "TCONS_00011483";
AJPT01267936.1	Cufflinks	exon	463	488	.	-	.	gene_id "XLOC_006733"; transcript_id "TCONS_00011483"; exon_number "2"; gene_type "lincRNA"; old "TCONS_00011483";
AJPT01268143.1	Cufflinks	exon	2	199	.	-	.	gene_id "XLOC_006850"; transcript_id "TCONS_00011701"; exon_number "1"; gene_type "lincRNA"; old "TCONS_00011701";
AJPT01268143.1	Cufflinks	exon	568	625	.	-	.	gene_id "XLOC_006850"; transcript_id "TCONS_00011701"; exon_number "2"; gene_type "lincRNA"; old "TCONS_00011701";
AJPT01268143.1	Cufflinks	exon	42	199	.	-	.	gene_id "XLOC_006850"; transcript_id "TCONS_00011702"; exon_number "1"; gene_type "lincRNA"; old "TCONS_00011702";
AJPT01268143.1	Cufflinks	exon	559	620	.	-	.	gene_id "XLOC_006850"; transcript_id "TCONS_00011702"; exon_number "2"; gene_type "lincRNA"; old "TCONS_00011702";
AJPT01268143.1	Cufflinks	exon	841	957	.	-	.	gene_id "XLOC_006850"; transcript_id "TCONS_00011702"; exon_number "3"; gene_type "lincRNA"; old "TCONS_00011702";
AJPT01268143.1	Cufflinks	exon	42	199	.	-	.	gene_id "XLOC_006850"; transcript_id "TCONS_00011703"; exon_number "1"; gene_type "lincRNA"; old "TCONS_00011703";
AJPT01268143.1	Cufflinks	exon	568	620	.	-	.	gene_id "XLOC_006850"; transcript_id "TCONS_00011703"; exon_number "2"; gene_type "lincRNA"; old "TCONS_00011703";
AJPT01268143.1	Cufflinks	exon	841	957	.	-	.	gene_id "XLOC_006850"; transcript_id "TCONS_00011703"; exon_number "3"; gene_type "lincRNA"; old "TCONS_00011703";
AJPT01268143.1	Cufflinks	exon	2	199	.	-	.	gene_id "XLOC_006850"; transcript_id "TCONS_00011711"; exon_number "1"; gene_type "lincRNA"; old "TCONS_00011711";
AJPT01268143.1	Cufflinks	exon	466	620	.	-	.	gene_id "XLOC_006850"; transcript_id "TCONS_00011711"; exon_number "2"; gene_type "lincRNA"; old "TCONS_00011711";
AJPT01268143.1	Cufflinks	exon	841	904	.	-	.	gene_id "XLOC_006850"; transcript_id "TCONS_00011711"; exon_number "3"; gene_type "lincRNA"; old "TCONS_00011711";
AJPT01268498.1	Cufflinks	exon	869	2589	.	-	.	gene_id "XLOC_007039"; transcript_id "TCONS_00012057"; exon_number "1"; gene_type "lincRNA"; old "TCONS_00012057";
AJPT01268498.1	Cufflinks	exon	2822	3080	.	-	.	gene_id "XLOC_007039"; transcript_id "TCONS_00012057"; exon_number "2"; gene_type "lincRNA"; old "TCONS_00012057";
AJPT01268754.1	Cufflinks	exon	95	285	.	-	.	gene_id "XLOC_007183"; transcript_id "TCONS_00012305"; exon_number "1"; gene_type "lincRNA"; old "TCONS_00012305";
AJPT01268754.1	Cufflinks	exon	458	493	.	-	.	gene_id "XLOC_007183"; transcript_id "TCONS_00012305"; exon_number "2"; gene_type "lincRNA"; old "TCONS_00012305";
AJPT01269738.1	Cufflinks	exon	901	1504	.	-	.	gene_id "XLOC_007744"; transcript_id "TCONS_00013194"; exon_number "1"; gene_type "lincRNA"; old "TCONS_00013194";
AJPT01269738.1	Cufflinks	exon	1701	1857	.	-	.	gene_id "XLOC_007744"; transcript_id "TCONS_00013194"; exon_number "2"; gene_type "lincRNA"; old "TCONS_00013194";
AJPT01269799.1	Cufflinks	exon	28	676	.	-	.	gene_id "XLOC_007785"; transcript_id "TCONS_00013263"; exon_number "1"; gene_type "lincRNA"; old "TCONS_00013263";
AJPT01269799.1	Cufflinks	exon	758	1637	.	-	.	gene_id "XLOC_007785"; transcript_id "TCONS_00013263"; exon_number "2"; gene_type "lincRNA"; old "TCONS_00013263";
AJPT01269893.1	Cufflinks	exon	612	675	.	-	.	gene_id "XLOC_007842"; transcript_id "TCONS_00013378"; exon_number "1"; gene_type "lincRNA"; old "TCONS_00013378";
AJPT01269893.1	Cufflinks	exon	845	1095	.	-	.	gene_id "XLOC_007842"; transcript_id "TCONS_00013378"; exon_number "2"; gene_type "lincRNA"; old "TCONS_00013378";
AJPT01270067.1	Cufflinks	exon	1050	1309	.	-	.	gene_id "XLOC_007942"; transcript_id "TCONS_00013525"; exon_number "1"; gene_type "lincRNA"; old "TCONS_00013525";
AJPT01270067.1	Cufflinks	exon	2867	2934	.	-	.	gene_id "XLOC_007942"; transcript_id "TCONS_00013525"; exon_number "2"; gene_type "lincRNA"; old "TCONS_00013525";
AJPT01270476.1	Cufflinks	exon	457	681	.	-	.	gene_id "XLOC_008180"; transcript_id "TCONS_00013909"; exon_number "1"; gene_type "lincRNA"; old "TCONS_00013909";
AJPT01270476.1	Cufflinks	exon	1939	2150	.	-	.	gene_id "XLOC_008180"; transcript_id "TCONS_00013909"; exon_number "2"; gene_type "lincRNA"; old "TCONS_00013909";
AJPT01270638.1	Cufflinks	exon	117	199	.	-	.	gene_id "XLOC_008258"; transcript_id "TCONS_00014010"; exon_number "1"; gene_type "lincRNA"; old "TCONS_00014010";
AJPT01270638.1	Cufflinks	exon	377	540	.	-	.	gene_id "XLOC_008258"; transcript_id "TCONS_00014010"; exon_number "2"; gene_type "lincRNA"; old "TCONS_00014010";
AJPT01270882.1	Cufflinks	exon	6	394	.	-	.	gene_id "XLOC_008373"; transcript_id "TCONS_00014194"; exon_number "1"; gene_type "lincRNA"; old "TCONS_00014194";
AJPT01270882.1	Cufflinks	exon	497	780	.	-	.	gene_id "XLOC_008373"; transcript_id "TCONS_00014194"; exon_number "2"; gene_type "lincRNA"; old "TCONS_00014194";
AJPT01270882.1	Cufflinks	exon	62	101	.	-	.	gene_id "XLOC_008373"; transcript_id "TCONS_00014197"; exon_number "1"; gene_type "lincRNA"; old "TCONS_00014197";
AJPT01270882.1	Cufflinks	exon	261	394	.	-	.	gene_id "XLOC_008373"; transcript_id "TCONS_00014197"; exon_number "2"; gene_type "lincRNA"; old "TCONS_00014197";
AJPT01270882.1	Cufflinks	exon	497	756	.	-	.	gene_id "XLOC_008373"; transcript_id "TCONS_00014197"; exon_number "3"; gene_type "lincRNA"; old "TCONS_00014197";
AJPT01271026.1	Cufflinks	exon	12	906	.	-	.	gene_id "XLOC_008472"; transcript_id "TCONS_00014364"; exon_number "1"; gene_type "lincRNA"; old "TCONS_00014364";
AJPT01271026.1	Cufflinks	exon	1087	1305	.	-	.	gene_id "XLOC_008472"; transcript_id "TCONS_00014364"; exon_number "2"; gene_type "lincRNA"; old "TCONS_00014364";
AJPT01271026.1	Cufflinks	exon	245	888	.	+	.	gene_id "XLOC_008471"; transcript_id "TCONS_00014368"; exon_number "1"; gene_type "lincRNA"; old "TCONS_00014368";
AJPT01271026.1	Cufflinks	exon	1069	1149	.	+	.	gene_id "XLOC_008471"; transcript_id "TCONS_00014368"; exon_number "2"; gene_type "lincRNA"; old "TCONS_00014368";
AJPT01271026.1	Cufflinks	exon	293	1086	.	-	.	gene_id "XLOC_008472"; transcript_id "TCONS_00014369"; exon_number "1"; gene_type "lincRNA"; old "TCONS_00014369";
AJPT01271026.1	Cufflinks	exon	1147	1250	.	-	.	gene_id "XLOC_008472"; transcript_id "TCONS_00014369"; exon_number "2"; gene_type "lincRNA"; old "TCONS_00014369";
AJPT01271026.1	Cufflinks	exon	6	254	.	+	.	gene_id "XLOC_008471"; transcript_id "TCONS_00014375"; exon_number "1"; gene_type "lincRNA"; old "TCONS_00014375";
AJPT01271026.1	Cufflinks	exon	412	638	.	+	.	gene_id "XLOC_008471"; transcript_id "TCONS_00014375"; exon_number "2"; gene_type "lincRNA"; old "TCONS_00014375";
AJPT01271026.1	Cufflinks	exon	807	888	.	+	.	gene_id "XLOC_008471"; transcript_id "TCONS_00014375"; exon_number "3"; gene_type "lincRNA"; old "TCONS_00014375";
AJPT01271026.1	Cufflinks	exon	1069	1152	.	+	.	gene_id "XLOC_008471"; transcript_id "TCONS_00014375"; exon_number "4"; gene_type "lincRNA"; old "TCONS_00014375";
AJPT01271026.1	Cufflinks	exon	319	948	.	+	.	gene_id "XLOC_008471"; transcript_id "TCONS_00014376"; exon_number "1"; gene_type "lincRNA"; old "TCONS_00014376";
AJPT01271026.1	Cufflinks	exon	1129	1152	.	+	.	gene_id "XLOC_008471"; transcript_id "TCONS_00014376"; exon_number "2"; gene_type "lincRNA"; old "TCONS_00014376";
AJPT01271026.1	Cufflinks	exon	214	254	.	+	.	gene_id "XLOC_008471"; transcript_id "TCONS_00014381"; exon_number "1"; gene_type "lincRNA"; old "TCONS_00014381";
AJPT01271026.1	Cufflinks	exon	412	888	.	+	.	gene_id "XLOC_008471"; transcript_id "TCONS_00014381"; exon_number "2"; gene_type "lincRNA"; old "TCONS_00014381";
AJPT01271026.1	Cufflinks	exon	1069	1116	.	+	.	gene_id "XLOC_008471"; transcript_id "TCONS_00014381"; exon_number "3"; gene_type "lincRNA"; old "TCONS_00014381";
AJPT01271331.1	Cufflinks	exon	63	92	.	+	.	gene_id "XLOC_008631"; transcript_id "TCONS_00014627"; exon_number "1"; gene_type "lincRNA"; old "TCONS_00014627";
AJPT01271331.1	Cufflinks	exon	187	511	.	+	.	gene_id "XLOC_008631"; transcript_id "TCONS_00014627"; exon_number "2"; gene_type "lincRNA"; old "TCONS_00014627";
AJPT01271657.1	Cufflinks	exon	1336	1904	.	+	.	gene_id "XLOC_008815"; transcript_id "TCONS_00014940"; exon_number "1"; gene_type "lincRNA"; old "TCONS_00014940";
AJPT01271657.1	Cufflinks	exon	2193	2978	.	+	.	gene_id "XLOC_008815"; transcript_id "TCONS_00014940"; exon_number "2"; gene_type "lincRNA"; old "TCONS_00014940";
AJPT01271657.1	Cufflinks	exon	1066	1086	.	-	.	gene_id "XLOC_008816"; transcript_id "TCONS_00014949"; exon_number "1"; gene_type "lincRNA"; old "TCONS_00014949";
AJPT01271657.1	Cufflinks	exon	1337	1669	.	-	.	gene_id "XLOC_008816"; transcript_id "TCONS_00014949"; exon_number "2"; gene_type "lincRNA"; old "TCONS_00014949";
AJPT01271657.1	Cufflinks	exon	1391	1904	.	+	.	gene_id "XLOC_008815"; transcript_id "TCONS_00014952"; exon_number "1"; gene_type "lincRNA"; old "TCONS_00014952";
AJPT01271657.1	Cufflinks	exon	2193	2466	.	+	.	gene_id "XLOC_008815"; transcript_id "TCONS_00014952"; exon_number "2"; gene_type "lincRNA"; old "TCONS_00014952";
AJPT01271657.1	Cufflinks	exon	5162	5199	.	+	.	gene_id "XLOC_008815"; transcript_id "TCONS_00014952"; exon_number "3"; gene_type "lincRNA"; old "TCONS_00014952";
AJPT01271657.1	Cufflinks	exon	78	365	.	+	.	gene_id "XLOC_008814"; transcript_id "TCONS_00014954"; exon_number "1"; gene_type "lincRNA"; old "TCONS_00014954";
AJPT01271657.1	Cufflinks	exon	452	485	.	+	.	gene_id "XLOC_008814"; transcript_id "TCONS_00014954"; exon_number "2"; gene_type "lincRNA"; old "TCONS_00014954";
AJPT01271967.1	Cufflinks	exon	165	226	.	+	.	gene_id "XLOC_008991"; transcript_id "TCONS_00015224"; exon_number "1"; gene_type "lincRNA"; old "TCONS_00015224";
AJPT01271967.1	Cufflinks	exon	356	500	.	+	.	gene_id "XLOC_008991"; transcript_id "TCONS_00015224"; exon_number "2"; gene_type "lincRNA"; old "TCONS_00015224";
AJPT01272085.1	Cufflinks	exon	56	198	.	+	.	gene_id "XLOC_009045"; transcript_id "TCONS_00015330"; exon_number "1"; gene_type "lincRNA"; old "TCONS_00015330";
AJPT01272085.1	Cufflinks	exon	284	354	.	+	.	gene_id "XLOC_009045"; transcript_id "TCONS_00015330"; exon_number "2"; gene_type "lincRNA"; old "TCONS_00015330";
AJPT01272085.1	Cufflinks	exon	57	205	.	-	.	gene_id "XLOC_009046"; transcript_id "TCONS_00015331"; exon_number "1"; gene_type "lincRNA"; old "TCONS_00015331";
AJPT01272085.1	Cufflinks	exon	291	351	.	-	.	gene_id "XLOC_009046"; transcript_id "TCONS_00015331"; exon_number "2"; gene_type "lincRNA"; old "TCONS_00015331";
AJPT01272315.1	Cufflinks	exon	814	992	.	+	.	gene_id "XLOC_009160"; transcript_id "TCONS_00015509"; exon_number "1"; gene_type "lincRNA"; old "TCONS_00015509";
AJPT01272315.1	Cufflinks	exon	1658	1696	.	+	.	gene_id "XLOC_009160"; transcript_id "TCONS_00015509"; exon_number "2"; gene_type "lincRNA"; old "TCONS_00015509";
AJPT01272518.1	Cufflinks	exon	25	90	.	+	.	gene_id "XLOC_009299"; transcript_id "TCONS_00015766"; exon_number "1"; gene_type "lincRNA"; old "TCONS_00015766";
AJPT01272518.1	Cufflinks	exon	241	676	.	+	.	gene_id "XLOC_009299"; transcript_id "TCONS_00015766"; exon_number "2"; gene_type "lincRNA"; old "TCONS_00015766";
AJPT01272577.1	Cufflinks	exon	77	123	.	+	.	gene_id "XLOC_009337"; transcript_id "TCONS_00015844"; exon_number "1"; gene_type "lincRNA"; old "TCONS_00015844";
AJPT01272577.1	Cufflinks	exon	244	428	.	+	.	gene_id "XLOC_009337"; transcript_id "TCONS_00015844"; exon_number "2"; gene_type "lincRNA"; old "TCONS_00015844";
AJPT01272653.1	Cufflinks	exon	92	417	.	-	.	gene_id "XLOC_009376"; transcript_id "TCONS_00015900"; exon_number "1"; gene_type "lincRNA"; old "TCONS_00015900";
AJPT01272653.1	Cufflinks	exon	531	587	.	-	.	gene_id "XLOC_009376"; transcript_id "TCONS_00015900"; exon_number "2"; gene_type "lincRNA"; old "TCONS_00015900";
AJPT01272904.1	Cufflinks	exon	1998	2159	.	-	.	gene_id "XLOC_009515"; transcript_id "TCONS_00016114"; exon_number "1"; gene_type "lincRNA"; old "TCONS_00016114";
AJPT01272904.1	Cufflinks	exon	2947	3042	.	-	.	gene_id "XLOC_009515"; transcript_id "TCONS_00016114"; exon_number "2"; gene_type "lincRNA"; old "TCONS_00016114";
AJPT01272958.1	Cufflinks	exon	503	535	.	+	.	gene_id "XLOC_009546"; transcript_id "TCONS_00016156"; exon_number "1"; gene_type "lincRNA"; old "TCONS_00016156";
AJPT01272958.1	Cufflinks	exon	811	979	.	+	.	gene_id "XLOC_009546"; transcript_id "TCONS_00016156"; exon_number "2"; gene_type "lincRNA"; old "TCONS_00016156";
AJPT01273197.1	Cufflinks	exon	2	467	.	-	.	gene_id "XLOC_009700"; transcript_id "TCONS_00016391"; exon_number "1"; gene_type "lincRNA"; old "TCONS_00016391";
AJPT01273197.1	Cufflinks	exon	962	1017	.	-	.	gene_id "XLOC_009700"; transcript_id "TCONS_00016391"; exon_number "2"; gene_type "lincRNA"; old "TCONS_00016391";
AJPT01273197.1	Cufflinks	exon	2013	2140	.	-	.	gene_id "XLOC_009700"; transcript_id "TCONS_00016391"; exon_number "3"; gene_type "lincRNA"; old "TCONS_00016391";
AJPT01273197.1	Cufflinks	exon	2550	2594	.	-	.	gene_id "XLOC_009700"; transcript_id "TCONS_00016391"; exon_number "4"; gene_type "lincRNA"; old "TCONS_00016391";
AJPT01273197.1	Cufflinks	exon	5	467	.	-	.	gene_id "XLOC_009700"; transcript_id "TCONS_00016393"; exon_number "1"; gene_type "lincRNA"; old "TCONS_00016393";
AJPT01273197.1	Cufflinks	exon	962	1229	.	-	.	gene_id "XLOC_009700"; transcript_id "TCONS_00016393"; exon_number "2"; gene_type "lincRNA"; old "TCONS_00016393";
AJPT01273197.1	Cufflinks	exon	2013	2140	.	-	.	gene_id "XLOC_009700"; transcript_id "TCONS_00016393"; exon_number "3"; gene_type "lincRNA"; old "TCONS_00016393";
AJPT01273197.1	Cufflinks	exon	2550	2593	.	-	.	gene_id "XLOC_009700"; transcript_id "TCONS_00016393"; exon_number "4"; gene_type "lincRNA"; old "TCONS_00016393";
AJPT01273600.1	Cufflinks	exon	4	80	.	-	.	gene_id "XLOC_009938"; transcript_id "TCONS_00016762"; exon_number "1"; gene_type "lincRNA"; old "TCONS_00016762";
AJPT01273600.1	Cufflinks	exon	263	391	.	-	.	gene_id "XLOC_009938"; transcript_id "TCONS_00016762"; exon_number "2"; gene_type "lincRNA"; old "TCONS_00016762";
AJPT01273678.1	Cufflinks	exon	2044	2190	.	+	.	gene_id "XLOC_009981"; transcript_id "TCONS_00016840"; exon_number "1"; gene_type "lincRNA"; old "TCONS_00016840";
AJPT01273678.1	Cufflinks	exon	2291	3021	.	+	.	gene_id "XLOC_009981"; transcript_id "TCONS_00016840"; exon_number "2"; gene_type "lincRNA"; old "TCONS_00016840";
AJPT01273678.1	Cufflinks	exon	1963	2162	.	-	.	gene_id "XLOC_009982"; transcript_id "TCONS_00016846"; exon_number "1"; gene_type "lincRNA"; old "TCONS_00016846";
AJPT01273678.1	Cufflinks	exon	2263	2360	.	-	.	gene_id "XLOC_009982"; transcript_id "TCONS_00016846"; exon_number "2"; gene_type "lincRNA"; old "TCONS_00016846";
AJPT01273678.1	Cufflinks	exon	1968	2190	.	+	.	gene_id "XLOC_009981"; transcript_id "TCONS_00016847"; exon_number "1"; gene_type "lincRNA"; old "TCONS_00016847";
AJPT01273678.1	Cufflinks	exon	2287	2932	.	+	.	gene_id "XLOC_009981"; transcript_id "TCONS_00016847"; exon_number "2"; gene_type "lincRNA"; old "TCONS_00016847";
AJPT01273751.1	Cufflinks	exon	1408	1610	.	-	.	gene_id "XLOC_010007"; transcript_id "TCONS_00016900"; exon_number "1"; gene_type "lincRNA"; old "TCONS_00016900";
AJPT01273751.1	Cufflinks	exon	1690	1799	.	-	.	gene_id "XLOC_010007"; transcript_id "TCONS_00016900"; exon_number "2"; gene_type "lincRNA"; old "TCONS_00016900";
AJPT01274103.1	Cufflinks	exon	47	133	.	-	.	gene_id "XLOC_010193"; transcript_id "TCONS_00017170"; exon_number "1"; gene_type "lincRNA"; old "TCONS_00017170";
AJPT01274103.1	Cufflinks	exon	370	819	.	-	.	gene_id "XLOC_010193"; transcript_id "TCONS_00017170"; exon_number "2"; gene_type "lincRNA"; old "TCONS_00017170";
AJPT01274103.1	Cufflinks	exon	14	260	.	+	.	gene_id "XLOC_010192"; transcript_id "TCONS_00017175"; exon_number "1"; gene_type "lincRNA"; old "TCONS_00017175";
AJPT01274103.1	Cufflinks	exon	460	782	.	+	.	gene_id "XLOC_010192"; transcript_id "TCONS_00017175"; exon_number "2"; gene_type "lincRNA"; old "TCONS_00017175";
AJPT01274286.1	Cufflinks	exon	21	90	.	-	.	gene_id "XLOC_010272"; transcript_id "TCONS_00017334"; exon_number "1"; gene_type "lincRNA"; old "TCONS_00017334";
AJPT01274286.1	Cufflinks	exon	676	844	.	-	.	gene_id "XLOC_010272"; transcript_id "TCONS_00017334"; exon_number "2"; gene_type "lincRNA"; old "TCONS_00017334";
AJPT01275036.1	Cufflinks	exon	3530	3731	.	+	.	gene_id "XLOC_010706"; transcript_id "TCONS_00017980"; exon_number "1"; gene_type "lincRNA"; old "TCONS_00017980";
AJPT01275036.1	Cufflinks	exon	3847	3902	.	+	.	gene_id "XLOC_010706"; transcript_id "TCONS_00017980"; exon_number "2"; gene_type "lincRNA"; old "TCONS_00017980";
AJPT01275223.1	Cufflinks	exon	170	339	.	-	.	gene_id "XLOC_010797"; transcript_id "TCONS_00018127"; exon_number "1"; gene_type "lincRNA"; old "TCONS_00018127";
AJPT01275223.1	Cufflinks	exon	451	525	.	-	.	gene_id "XLOC_010797"; transcript_id "TCONS_00018127"; exon_number "2"; gene_type "lincRNA"; old "TCONS_00018127";
AJPT01275355.1	Cufflinks	exon	5	170	.	-	.	gene_id "XLOC_010855"; transcript_id "TCONS_00018209"; exon_number "1"; gene_type "lincRNA"; old "TCONS_00018209";
AJPT01275355.1	Cufflinks	exon	304	415	.	-	.	gene_id "XLOC_010855"; transcript_id "TCONS_00018209"; exon_number "2"; gene_type "lincRNA"; old "TCONS_00018209";
AJPT01276008.1	Cufflinks	exon	462	538	.	+	.	gene_id "XLOC_011187"; transcript_id "TCONS_00018735"; exon_number "1"; gene_type "lincRNA"; old "TCONS_00018735";
AJPT01276008.1	Cufflinks	exon	640	956	.	+	.	gene_id "XLOC_011187"; transcript_id "TCONS_00018735"; exon_number "2"; gene_type "lincRNA"; old "TCONS_00018735";
AJPT01276008.1	Cufflinks	exon	508	538	.	+	.	gene_id "XLOC_011187"; transcript_id "TCONS_00018737"; exon_number "1"; gene_type "lincRNA"; old "TCONS_00018737";
AJPT01276008.1	Cufflinks	exon	620	956	.	+	.	gene_id "XLOC_011187"; transcript_id "TCONS_00018737"; exon_number "2"; gene_type "lincRNA"; old "TCONS_00018737";
AJPT01276152.1	Cufflinks	exon	356	413	.	-	.	gene_id "XLOC_011257"; transcript_id "TCONS_00018858"; exon_number "1"; gene_type "lincRNA"; old "TCONS_00018858";
AJPT01276152.1	Cufflinks	exon	541	1014	.	-	.	gene_id "XLOC_011257"; transcript_id "TCONS_00018858"; exon_number "2"; gene_type "lincRNA"; old "TCONS_00018858";
AJPT01276152.1	Cufflinks	exon	189	413	.	-	.	gene_id "XLOC_011257"; transcript_id "TCONS_00018864"; exon_number "1"; gene_type "lincRNA"; old "TCONS_00018864";
AJPT01276152.1	Cufflinks	exon	815	1037	.	-	.	gene_id "XLOC_011257"; transcript_id "TCONS_00018864"; exon_number "2"; gene_type "lincRNA"; old "TCONS_00018864";
AJPT01276507.1	Cufflinks	exon	100	448	.	+	.	gene_id "XLOC_011420"; transcript_id "TCONS_00019126"; exon_number "1"; gene_type "lincRNA"; old "TCONS_00019126";
AJPT01276507.1	Cufflinks	exon	503	578	.	+	.	gene_id "XLOC_011420"; transcript_id "TCONS_00019126"; exon_number "2"; gene_type "lincRNA"; old "TCONS_00019126";
AJPT01276655.1	Cufflinks	exon	291	465	.	-	.	gene_id "XLOC_011496"; transcript_id "TCONS_00019244"; exon_number "1"; gene_type "lincRNA"; old "TCONS_00019244";
AJPT01276655.1	Cufflinks	exon	588	634	.	-	.	gene_id "XLOC_011496"; transcript_id "TCONS_00019244"; exon_number "2"; gene_type "lincRNA"; old "TCONS_00019244";
AJPT01276903.1	Cufflinks	exon	688	950	.	-	.	gene_id "XLOC_011594"; transcript_id "TCONS_00019448"; exon_number "1"; gene_type "lincRNA"; old "TCONS_00019448";
AJPT01276903.1	Cufflinks	exon	1050	1084	.	-	.	gene_id "XLOC_011594"; transcript_id "TCONS_00019448"; exon_number "2"; gene_type "lincRNA"; old "TCONS_00019448";
AJPT01277046.1	Cufflinks	exon	706	761	.	-	.	gene_id "XLOC_011663"; transcript_id "TCONS_00019548"; exon_number "1"; gene_type "lincRNA"; old "TCONS_00019548";
AJPT01277046.1	Cufflinks	exon	911	1219	.	-	.	gene_id "XLOC_011663"; transcript_id "TCONS_00019548"; exon_number "2"; gene_type "lincRNA"; old "TCONS_00019548";
AJPT01277149.1	Cufflinks	exon	1	41	.	+	.	gene_id "XLOC_011704"; transcript_id "TCONS_00019600"; exon_number "1"; gene_type "lincRNA"; old "TCONS_00019600";
AJPT01277149.1	Cufflinks	exon	185	387	.	+	.	gene_id "XLOC_011704"; transcript_id "TCONS_00019600"; exon_number "2"; gene_type "lincRNA"; old "TCONS_00019600";
AJPT01277739.1	Cufflinks	exon	65	620	.	+	.	gene_id "XLOC_012006"; transcript_id "TCONS_00020092"; exon_number "1"; gene_type "lincRNA"; old "TCONS_00020092";
AJPT01277739.1	Cufflinks	exon	711	734	.	+	.	gene_id "XLOC_012006"; transcript_id "TCONS_00020092"; exon_number "2"; gene_type "lincRNA"; old "TCONS_00020092";
AJPT01277822.1	Cufflinks	exon	721	1083	.	+	.	gene_id "XLOC_012062"; transcript_id "TCONS_00020202"; exon_number "1"; gene_type "lincRNA"; old "TCONS_00020202";
AJPT01277822.1	Cufflinks	exon	1733	2667	.	+	.	gene_id "XLOC_012062"; transcript_id "TCONS_00020202"; exon_number "2"; gene_type "lincRNA"; old "TCONS_00020202";
AJPT01277822.1	Cufflinks	exon	1025	1098	.	+	.	gene_id "XLOC_012062"; transcript_id "TCONS_00020217"; exon_number "1"; gene_type "lincRNA"; old "TCONS_00020217";
AJPT01277822.1	Cufflinks	exon	1733	2668	.	+	.	gene_id "XLOC_012062"; transcript_id "TCONS_00020217"; exon_number "2"; gene_type "lincRNA"; old "TCONS_00020217";
AJPT01277822.1	Cufflinks	exon	2860	3094	.	-	.	gene_id "XLOC_012063"; transcript_id "TCONS_00020218"; exon_number "1"; gene_type "lincRNA"; old "TCONS_00020218";
AJPT01277822.1	Cufflinks	exon	3216	3370	.	-	.	gene_id "XLOC_012063"; transcript_id "TCONS_00020218"; exon_number "2"; gene_type "lincRNA"; old "TCONS_00020218";
AJPT01277822.1	Cufflinks	exon	3495	3690	.	-	.	gene_id "XLOC_012063"; transcript_id "TCONS_00020218"; exon_number "3"; gene_type "lincRNA"; old "TCONS_00020218";
AJPT01302368.1	Cufflinks	exon	2	46	.	-	.	gene_id "XLOC_019018"; transcript_id "TCONS_00030010"; exon_number "1"; gene_type "lincRNA"; old "TCONS_00030010";
AJPT01302368.1	Cufflinks	exon	138	302	.	-	.	gene_id "XLOC_019018"; transcript_id "TCONS_00030010"; exon_number "2"; gene_type "lincRNA"; old "TCONS_00030010";
AJPT01311060.1	Cufflinks	exon	1	105	.	+	.	gene_id "XLOC_021826"; transcript_id "TCONS_00034153"; exon_number "1"; gene_type "lincRNA"; old "TCONS_00034153";
AJPT01311060.1	Cufflinks	exon	290	386	.	+	.	gene_id "XLOC_021826"; transcript_id "TCONS_00034153"; exon_number "2"; gene_type "lincRNA"; old "TCONS_00034153";
AJPT01311379.1	Cufflinks	exon	16	172	.	+	.	gene_id "XLOC_021948"; transcript_id "TCONS_00034338"; exon_number "1"; gene_type "lincRNA"; old "TCONS_00034338";
AJPT01311379.1	Cufflinks	exon	252	390	.	+	.	gene_id "XLOC_021948"; transcript_id "TCONS_00034338"; exon_number "2"; gene_type "lincRNA"; old "TCONS_00034338";
AJPT01312642.1	Cufflinks	exon	23	58	.	+	.	gene_id "XLOC_022382"; transcript_id "TCONS_00034985"; exon_number "1"; gene_type "lincRNA"; old "TCONS_00034985";
AJPT01312642.1	Cufflinks	exon	229	394	.	+	.	gene_id "XLOC_022382"; transcript_id "TCONS_00034985"; exon_number "2"; gene_type "lincRNA"; old "TCONS_00034985";
AJPT01312951.1	Cufflinks	exon	70	134	.	-	.	gene_id "XLOC_022477"; transcript_id "TCONS_00035147"; exon_number "1"; gene_type "lincRNA"; old "TCONS_00035147";
AJPT01312951.1	Cufflinks	exon	250	412	.	-	.	gene_id "XLOC_022477"; transcript_id "TCONS_00035147"; exon_number "2"; gene_type "lincRNA"; old "TCONS_00035147";
AJPT01314257.1	Cufflinks	exon	35	184	.	-	.	gene_id "XLOC_022943"; transcript_id "TCONS_00035850"; exon_number "1"; gene_type "lincRNA"; old "TCONS_00035850";
AJPT01314257.1	Cufflinks	exon	309	385	.	-	.	gene_id "XLOC_022943"; transcript_id "TCONS_00035850"; exon_number "2"; gene_type "lincRNA"; old "TCONS_00035850";
AJPT01314307.1	Cufflinks	exon	11	170	.	-	.	gene_id "XLOC_022964"; transcript_id "TCONS_00035887"; exon_number "1"; gene_type "lincRNA"; old "TCONS_00035887";
AJPT01314307.1	Cufflinks	exon	327	420	.	-	.	gene_id "XLOC_022964"; transcript_id "TCONS_00035887"; exon_number "2"; gene_type "lincRNA"; old "TCONS_00035887";
AJPT01314509.1	Cufflinks	exon	34	150	.	+	.	gene_id "XLOC_023034"; transcript_id "TCONS_00035988"; exon_number "1"; gene_type "lincRNA"; old "TCONS_00035988";
AJPT01314509.1	Cufflinks	exon	240	388	.	+	.	gene_id "XLOC_023034"; transcript_id "TCONS_00035988"; exon_number "2"; gene_type "lincRNA"; old "TCONS_00035988";
AJPT01314511.1	Cufflinks	exon	101	247	.	-	.	gene_id "XLOC_023035"; transcript_id "TCONS_00035989"; exon_number "1"; gene_type "lincRNA"; old "TCONS_00035989";
AJPT01314511.1	Cufflinks	exon	330	384	.	-	.	gene_id "XLOC_023035"; transcript_id "TCONS_00035989"; exon_number "2"; gene_type "lincRNA"; old "TCONS_00035989";
AJPT01316472.1	Cufflinks	exon	5	66	.	-	.	gene_id "XLOC_023729"; transcript_id "TCONS_00037064"; exon_number "1"; gene_type "lincRNA"; old "TCONS_00037064";
AJPT01316472.1	Cufflinks	exon	265	463	.	-	.	gene_id "XLOC_023729"; transcript_id "TCONS_00037064"; exon_number "2"; gene_type "lincRNA"; old "TCONS_00037064";
AJPT01316762.1	Cufflinks	exon	11	309	.	-	.	gene_id "XLOC_023845"; transcript_id "TCONS_00037263"; exon_number "1"; gene_type "lincRNA"; old "TCONS_00037263";
AJPT01316762.1	Cufflinks	exon	391	428	.	-	.	gene_id "XLOC_023845"; transcript_id "TCONS_00037263"; exon_number "2"; gene_type "lincRNA"; old "TCONS_00037263";
AJPT01316917.1	Cufflinks	exon	5	159	.	-	.	gene_id "XLOC_023915"; transcript_id "TCONS_00037375"; exon_number "1"; gene_type "lincRNA"; old "TCONS_00037375";
AJPT01316917.1	Cufflinks	exon	275	382	.	-	.	gene_id "XLOC_023915"; transcript_id "TCONS_00037375"; exon_number "2"; gene_type "lincRNA"; old "TCONS_00037375";
AJPT01317356.1	Cufflinks	exon	31	256	.	+	.	gene_id "XLOC_024073"; transcript_id "TCONS_00037633"; exon_number "1"; gene_type "lincRNA"; old "TCONS_00037633";
AJPT01317356.1	Cufflinks	exon	350	424	.	+	.	gene_id "XLOC_024073"; transcript_id "TCONS_00037633"; exon_number "2"; gene_type "lincRNA"; old "TCONS_00037633";
AJPT01317552.1	Cufflinks	exon	25	202	.	-	.	gene_id "XLOC_024150"; transcript_id "TCONS_00037742"; exon_number "1"; gene_type "lincRNA"; old "TCONS_00037742";
AJPT01317552.1	Cufflinks	exon	380	422	.	-	.	gene_id "XLOC_024150"; transcript_id "TCONS_00037742"; exon_number "2"; gene_type "lincRNA"; old "TCONS_00037742";
AJPT01318597.1	Cufflinks	exon	2	58	.	+	.	gene_id "XLOC_024544"; transcript_id "TCONS_00038344"; exon_number "1"; gene_type "lincRNA"; old "TCONS_00038344";
AJPT01318597.1	Cufflinks	exon	200	326	.	+	.	gene_id "XLOC_024544"; transcript_id "TCONS_00038344"; exon_number "2"; gene_type "lincRNA"; old "TCONS_00038344";
AJPT01318597.1	Cufflinks	exon	452	472	.	+	.	gene_id "XLOC_024544"; transcript_id "TCONS_00038344"; exon_number "3"; gene_type "lincRNA"; old "TCONS_00038344";
AJPT01318597.1	Cufflinks	exon	6	326	.	+	.	gene_id "XLOC_024544"; transcript_id "TCONS_00038345"; exon_number "1"; gene_type "lincRNA"; old "TCONS_00038345";
AJPT01318597.1	Cufflinks	exon	452	472	.	+	.	gene_id "XLOC_024544"; transcript_id "TCONS_00038345"; exon_number "2"; gene_type "lincRNA"; old "TCONS_00038345";
AJPT01318687.1	Cufflinks	exon	11	344	.	+	.	gene_id "XLOC_024579"; transcript_id "TCONS_00038402"; exon_number "1"; gene_type "lincRNA"; old "TCONS_00038402";
AJPT01318687.1	Cufflinks	exon	426	459	.	+	.	gene_id "XLOC_024579"; transcript_id "TCONS_00038402"; exon_number "2"; gene_type "lincRNA"; old "TCONS_00038402";
AJPT01319041.1	Cufflinks	exon	1	95	.	+	.	gene_id "XLOC_024725"; transcript_id "TCONS_00038643"; exon_number "1"; gene_type "lincRNA"; old "TCONS_00038643";
AJPT01319041.1	Cufflinks	exon	384	512	.	+	.	gene_id "XLOC_024725"; transcript_id "TCONS_00038643"; exon_number "2"; gene_type "lincRNA"; old "TCONS_00038643";
AJPT01319041.1	Cufflinks	exon	27	239	.	+	.	gene_id "XLOC_024725"; transcript_id "TCONS_00038649"; exon_number "1"; gene_type "lincRNA"; old "TCONS_00038649";
AJPT01319041.1	Cufflinks	exon	384	506	.	+	.	gene_id "XLOC_024725"; transcript_id "TCONS_00038649"; exon_number "2"; gene_type "lincRNA"; old "TCONS_00038649";
AJPT01319076.1	Cufflinks	exon	116	316	.	-	.	gene_id "XLOC_024741"; transcript_id "TCONS_00038681"; exon_number "1"; gene_type "lincRNA"; old "TCONS_00038681";
AJPT01319076.1	Cufflinks	exon	416	505	.	-	.	gene_id "XLOC_024741"; transcript_id "TCONS_00038681"; exon_number "2"; gene_type "lincRNA"; old "TCONS_00038681";
AJPT01319541.1	Cufflinks	exon	15	129	.	-	.	gene_id "XLOC_024941"; transcript_id "TCONS_00039001"; exon_number "1"; gene_type "lincRNA"; old "TCONS_00039001";
AJPT01319541.1	Cufflinks	exon	280	427	.	-	.	gene_id "XLOC_024941"; transcript_id "TCONS_00039001"; exon_number "2"; gene_type "lincRNA"; old "TCONS_00039001";
AJPT01319690.1	Cufflinks	exon	33	61	.	+	.	gene_id "XLOC_024996"; transcript_id "TCONS_00039088"; exon_number "1"; gene_type "lincRNA"; old "TCONS_00039088";
AJPT01319690.1	Cufflinks	exon	146	352	.	+	.	gene_id "XLOC_024996"; transcript_id "TCONS_00039088"; exon_number "2"; gene_type "lincRNA"; old "TCONS_00039088";
AJPT01320549.1	Cufflinks	exon	12	219	.	-	.	gene_id "XLOC_025344"; transcript_id "TCONS_00039609"; exon_number "1"; gene_type "lincRNA"; old "TCONS_00039609";
AJPT01320549.1	Cufflinks	exon	334	410	.	-	.	gene_id "XLOC_025344"; transcript_id "TCONS_00039609"; exon_number "2"; gene_type "lincRNA"; old "TCONS_00039609";
AJPT01320646.1	Cufflinks	exon	15	144	.	+	.	gene_id "XLOC_025384"; transcript_id "TCONS_00039678"; exon_number "1"; gene_type "lincRNA"; old "TCONS_00039678";
AJPT01320646.1	Cufflinks	exon	252	453	.	+	.	gene_id "XLOC_025384"; transcript_id "TCONS_00039678"; exon_number "2"; gene_type "lincRNA"; old "TCONS_00039678";
AJPT01320646.1	Cufflinks	exon	32	118	.	-	.	gene_id "XLOC_025385"; transcript_id "TCONS_00039679"; exon_number "1"; gene_type "lincRNA"; old "TCONS_00039679";
AJPT01320646.1	Cufflinks	exon	203	362	.	-	.	gene_id "XLOC_025385"; transcript_id "TCONS_00039679"; exon_number "2"; gene_type "lincRNA"; old "TCONS_00039679";
AJPT01321758.1	Cufflinks	exon	178	354	.	+	.	gene_id "XLOC_025877"; transcript_id "TCONS_00040490"; exon_number "1"; gene_type "lincRNA"; old "TCONS_00040490";
AJPT01321758.1	Cufflinks	exon	494	542	.	+	.	gene_id "XLOC_025877"; transcript_id "TCONS_00040490"; exon_number "2"; gene_type "lincRNA"; old "TCONS_00040490";
AJPT01321882.1	Cufflinks	exon	41	325	.	-	.	gene_id "XLOC_025934"; transcript_id "TCONS_00040579"; exon_number "1"; gene_type "lincRNA"; old "TCONS_00040579";
AJPT01321882.1	Cufflinks	exon	531	566	.	-	.	gene_id "XLOC_025934"; transcript_id "TCONS_00040579"; exon_number "2"; gene_type "lincRNA"; old "TCONS_00040579";
AJPT01321899.1	Cufflinks	exon	43	142	.	+	.	gene_id "XLOC_025943"; transcript_id "TCONS_00040594"; exon_number "1"; gene_type "lincRNA"; old "TCONS_00040594";
AJPT01321899.1	Cufflinks	exon	237	526	.	+	.	gene_id "XLOC_025943"; transcript_id "TCONS_00040594"; exon_number "2"; gene_type "lincRNA"; old "TCONS_00040594";
AJPT01322330.1	Cufflinks	exon	20	284	.	-	.	gene_id "XLOC_026140"; transcript_id "TCONS_00040925"; exon_number "1"; gene_type "lincRNA"; old "TCONS_00040925";
AJPT01322330.1	Cufflinks	exon	379	434	.	-	.	gene_id "XLOC_026140"; transcript_id "TCONS_00040925"; exon_number "2"; gene_type "lincRNA"; old "TCONS_00040925";
AJPT01322812.1	Cufflinks	exon	1	101	.	-	.	gene_id "XLOC_026352"; transcript_id "TCONS_00041261"; exon_number "1"; gene_type "lincRNA"; old "TCONS_00041261";
AJPT01322812.1	Cufflinks	exon	329	595	.	-	.	gene_id "XLOC_026352"; transcript_id "TCONS_00041261"; exon_number "2"; gene_type "lincRNA"; old "TCONS_00041261";
AJPT01324777.1	Cufflinks	exon	45	166	.	-	.	gene_id "XLOC_027261"; transcript_id "TCONS_00042727"; exon_number "1"; gene_type "lincRNA"; old "TCONS_00042727";
AJPT01324777.1	Cufflinks	exon	470	645	.	-	.	gene_id "XLOC_027261"; transcript_id "TCONS_00042727"; exon_number "2"; gene_type "lincRNA"; old "TCONS_00042727";
AJPT01325211.1	Cufflinks	exon	5	224	.	+	.	gene_id "XLOC_027467"; transcript_id "TCONS_00043057"; exon_number "1"; gene_type "lincRNA"; old "TCONS_00043057";
AJPT01325211.1	Cufflinks	exon	445	492	.	+	.	gene_id "XLOC_027467"; transcript_id "TCONS_00043057"; exon_number "2"; gene_type "lincRNA"; old "TCONS_00043057";
AJPT01325696.1	Cufflinks	exon	90	308	.	+	.	gene_id "XLOC_027706"; transcript_id "TCONS_00043440"; exon_number "1"; gene_type "lincRNA"; old "TCONS_00043440";
AJPT01325696.1	Cufflinks	exon	402	582	.	+	.	gene_id "XLOC_027706"; transcript_id "TCONS_00043440"; exon_number "2"; gene_type "lincRNA"; old "TCONS_00043440";
AJPT01325937.1	Cufflinks	exon	7	62	.	-	.	gene_id "XLOC_027825"; transcript_id "TCONS_00043644"; exon_number "1"; gene_type "lincRNA"; old "TCONS_00043644";
AJPT01325937.1	Cufflinks	exon	458	673	.	-	.	gene_id "XLOC_027825"; transcript_id "TCONS_00043644"; exon_number "2"; gene_type "lincRNA"; old "TCONS_00043644";
AJPT01326798.1	Cufflinks	exon	28	180	.	-	.	gene_id "XLOC_028230"; transcript_id "TCONS_00044324"; exon_number "1"; gene_type "lincRNA"; old "TCONS_00044324";
AJPT01326798.1	Cufflinks	exon	620	676	.	-	.	gene_id "XLOC_028230"; transcript_id "TCONS_00044324"; exon_number "2"; gene_type "lincRNA"; old "TCONS_00044324";
AJPT01327013.1	Cufflinks	exon	1	498	.	+	.	gene_id "XLOC_028330"; transcript_id "TCONS_00044499"; exon_number "1"; gene_type "lincRNA"; old "TCONS_00044499";
AJPT01327013.1	Cufflinks	exon	640	709	.	+	.	gene_id "XLOC_028330"; transcript_id "TCONS_00044499"; exon_number "2"; gene_type "lincRNA"; old "TCONS_00044499";
AJPT01327111.1	Cufflinks	exon	33	113	.	+	.	gene_id "XLOC_028383"; transcript_id "TCONS_00044589"; exon_number "1"; gene_type "lincRNA"; old "TCONS_00044589";
AJPT01327111.1	Cufflinks	exon	267	602	.	+	.	gene_id "XLOC_028383"; transcript_id "TCONS_00044589"; exon_number "2"; gene_type "lincRNA"; old "TCONS_00044589";
AJPT01327212.1	Cufflinks	exon	96	184	.	+	.	gene_id "XLOC_028428"; transcript_id "TCONS_00044673"; exon_number "1"; gene_type "lincRNA"; old "TCONS_00044673";
AJPT01327212.1	Cufflinks	exon	434	716	.	+	.	gene_id "XLOC_028428"; transcript_id "TCONS_00044673"; exon_number "2"; gene_type "lincRNA"; old "TCONS_00044673";
AJPT01327278.1	Cufflinks	exon	25	267	.	+	.	gene_id "XLOC_028457"; transcript_id "TCONS_00044727"; exon_number "1"; gene_type "lincRNA"; old "TCONS_00044727";
AJPT01327278.1	Cufflinks	exon	358	617	.	+	.	gene_id "XLOC_028457"; transcript_id "TCONS_00044727"; exon_number "2"; gene_type "lincRNA"; old "TCONS_00044727";
AJPT01327288.1	Cufflinks	exon	16	289	.	+	.	gene_id "XLOC_028464"; transcript_id "TCONS_00044744"; exon_number "1"; gene_type "lincRNA"; old "TCONS_00044744";
AJPT01327288.1	Cufflinks	exon	378	684	.	+	.	gene_id "XLOC_028464"; transcript_id "TCONS_00044744"; exon_number "2"; gene_type "lincRNA"; old "TCONS_00044744";
AJPT01327310.1	Cufflinks	exon	59	171	.	+	.	gene_id "XLOC_028474"; transcript_id "TCONS_00044770"; exon_number "1"; gene_type "lincRNA"; old "TCONS_00044770";
AJPT01327310.1	Cufflinks	exon	295	697	.	+	.	gene_id "XLOC_028474"; transcript_id "TCONS_00044770"; exon_number "2"; gene_type "lincRNA"; old "TCONS_00044770";
AJPT01327310.1	Cufflinks	exon	36	173	.	+	.	gene_id "XLOC_028474"; transcript_id "TCONS_00044771"; exon_number "1"; gene_type "lincRNA"; old "TCONS_00044771";
AJPT01327310.1	Cufflinks	exon	295	608	.	+	.	gene_id "XLOC_028474"; transcript_id "TCONS_00044771"; exon_number "2"; gene_type "lincRNA"; old "TCONS_00044771";
AJPT01328132.1	Cufflinks	exon	14	138	.	+	.	gene_id "XLOC_028892"; transcript_id "TCONS_00045493"; exon_number "1"; gene_type "lincRNA"; old "TCONS_00045493";
AJPT01328132.1	Cufflinks	exon	251	741	.	+	.	gene_id "XLOC_028892"; transcript_id "TCONS_00045493"; exon_number "2"; gene_type "lincRNA"; old "TCONS_00045493";
AJPT01328178.1	Cufflinks	exon	284	338	.	-	.	gene_id "XLOC_028914"; transcript_id "TCONS_00045524"; exon_number "1"; gene_type "lincRNA"; old "TCONS_00045524";
AJPT01328178.1	Cufflinks	exon	531	675	.	-	.	gene_id "XLOC_028914"; transcript_id "TCONS_00045524"; exon_number "2"; gene_type "lincRNA"; old "TCONS_00045524";
AJPT01328322.1	Cufflinks	exon	143	175	.	-	.	gene_id "XLOC_028990"; transcript_id "TCONS_00045651"; exon_number "1"; gene_type "lincRNA"; old "TCONS_00045651";
AJPT01328322.1	Cufflinks	exon	261	757	.	-	.	gene_id "XLOC_028990"; transcript_id "TCONS_00045651"; exon_number "2"; gene_type "lincRNA"; old "TCONS_00045651";
AJPT01328397.1	Cufflinks	exon	43	244	.	+	.	gene_id "XLOC_029028"; transcript_id "TCONS_00045710"; exon_number "1"; gene_type "lincRNA"; old "TCONS_00045710";
AJPT01328397.1	Cufflinks	exon	461	523	.	+	.	gene_id "XLOC_029028"; transcript_id "TCONS_00045710"; exon_number "2"; gene_type "lincRNA"; old "TCONS_00045710";
AJPT01328417.1	Cufflinks	exon	156	208	.	-	.	gene_id "XLOC_029043"; transcript_id "TCONS_00045739"; exon_number "1"; gene_type "lincRNA"; old "TCONS_00045739";
AJPT01328417.1	Cufflinks	exon	586	734	.	-	.	gene_id "XLOC_029043"; transcript_id "TCONS_00045739"; exon_number "2"; gene_type "lincRNA"; old "TCONS_00045739";
AJPT01328559.1	Cufflinks	exon	87	137	.	-	.	gene_id "XLOC_029125"; transcript_id "TCONS_00045866"; exon_number "1"; gene_type "lincRNA"; old "TCONS_00045866";
AJPT01328559.1	Cufflinks	exon	517	732	.	-	.	gene_id "XLOC_029125"; transcript_id "TCONS_00045866"; exon_number "2"; gene_type "lincRNA"; old "TCONS_00045866";
AJPT01328592.1	Cufflinks	exon	2	48	.	+	.	gene_id "XLOC_029135"; transcript_id "TCONS_00045888"; exon_number "1"; gene_type "lincRNA"; old "TCONS_00045888";
AJPT01328592.1	Cufflinks	exon	138	770	.	+	.	gene_id "XLOC_029135"; transcript_id "TCONS_00045888"; exon_number "2"; gene_type "lincRNA"; old "TCONS_00045888";
AJPT01328592.1	Cufflinks	exon	26	48	.	+	.	gene_id "XLOC_029135"; transcript_id "TCONS_00045889"; exon_number "1"; gene_type "lincRNA"; old "TCONS_00045889";
AJPT01328592.1	Cufflinks	exon	152	762	.	+	.	gene_id "XLOC_029135"; transcript_id "TCONS_00045889"; exon_number "2"; gene_type "lincRNA"; old "TCONS_00045889";
AJPT01328592.1	Cufflinks	exon	7	32	.	+	.	gene_id "XLOC_029135"; transcript_id "TCONS_00045890"; exon_number "1"; gene_type "lincRNA"; old "TCONS_00045890";
AJPT01328592.1	Cufflinks	exon	138	758	.	+	.	gene_id "XLOC_029135"; transcript_id "TCONS_00045890"; exon_number "2"; gene_type "lincRNA"; old "TCONS_00045890";
AJPT01328717.1	Cufflinks	exon	50	84	.	-	.	gene_id "XLOC_029200"; transcript_id "TCONS_00046020"; exon_number "1"; gene_type "lincRNA"; old "TCONS_00046020";
AJPT01328717.1	Cufflinks	exon	478	682	.	-	.	gene_id "XLOC_029200"; transcript_id "TCONS_00046020"; exon_number "2"; gene_type "lincRNA"; old "TCONS_00046020";
AJPT01328901.1	Cufflinks	exon	135	422	.	+	.	gene_id "XLOC_029310"; transcript_id "TCONS_00046186"; exon_number "1"; gene_type "lincRNA"; old "TCONS_00046186";
AJPT01328901.1	Cufflinks	exon	497	783	.	+	.	gene_id "XLOC_029310"; transcript_id "TCONS_00046186"; exon_number "2"; gene_type "lincRNA"; old "TCONS_00046186";
AJPT01329246.1	Cufflinks	exon	27	78	.	+	.	gene_id "XLOC_029503"; transcript_id "TCONS_00046486"; exon_number "1"; gene_type "lincRNA"; old "TCONS_00046486";
AJPT01329246.1	Cufflinks	exon	191	450	.	+	.	gene_id "XLOC_029503"; transcript_id "TCONS_00046486"; exon_number "2"; gene_type "lincRNA"; old "TCONS_00046486";
AJPT01329311.1	Cufflinks	exon	29	467	.	+	.	gene_id "XLOC_029546"; transcript_id "TCONS_00046568"; exon_number "1"; gene_type "lincRNA"; old "TCONS_00046568";
AJPT01329311.1	Cufflinks	exon	625	782	.	+	.	gene_id "XLOC_029546"; transcript_id "TCONS_00046568"; exon_number "2"; gene_type "lincRNA"; old "TCONS_00046568";
AJPT01329545.1	Cufflinks	exon	18	100	.	-	.	gene_id "XLOC_029683"; transcript_id "TCONS_00046803"; exon_number "1"; gene_type "lincRNA"; old "TCONS_00046803";
AJPT01329545.1	Cufflinks	exon	668	786	.	-	.	gene_id "XLOC_029683"; transcript_id "TCONS_00046803"; exon_number "2"; gene_type "lincRNA"; old "TCONS_00046803";
AJPT01329596.1	Cufflinks	exon	10	164	.	+	.	gene_id "XLOC_029718"; transcript_id "TCONS_00046859"; exon_number "1"; gene_type "lincRNA"; old "TCONS_00046859";
AJPT01329596.1	Cufflinks	exon	561	768	.	+	.	gene_id "XLOC_029718"; transcript_id "TCONS_00046859"; exon_number "2"; gene_type "lincRNA"; old "TCONS_00046859";
AJPT01329668.1	Cufflinks	exon	55	156	.	-	.	gene_id "XLOC_029751"; transcript_id "TCONS_00046915"; exon_number "1"; gene_type "lincRNA"; old "TCONS_00046915";
AJPT01329668.1	Cufflinks	exon	591	764	.	-	.	gene_id "XLOC_029751"; transcript_id "TCONS_00046915"; exon_number "2"; gene_type "lincRNA"; old "TCONS_00046915";
AJPT01329668.1	Cufflinks	exon	55	156	.	-	.	gene_id "XLOC_029751"; transcript_id "TCONS_00046916"; exon_number "1"; gene_type "lincRNA"; old "TCONS_00046916";
AJPT01329668.1	Cufflinks	exon	594	789	.	-	.	gene_id "XLOC_029751"; transcript_id "TCONS_00046916"; exon_number "2"; gene_type "lincRNA"; old "TCONS_00046916";
AJPT01329739.1	Cufflinks	exon	223	462	.	+	.	gene_id "XLOC_029790"; transcript_id "TCONS_00046991"; exon_number "1"; gene_type "lincRNA"; old "TCONS_00046991";
AJPT01329739.1	Cufflinks	exon	780	814	.	+	.	gene_id "XLOC_029790"; transcript_id "TCONS_00046991"; exon_number "2"; gene_type "lincRNA"; old "TCONS_00046991";
AJPT01330014.1	Cufflinks	exon	96	416	.	+	.	gene_id "XLOC_029940"; transcript_id "TCONS_00047251"; exon_number "1"; gene_type "lincRNA"; old "TCONS_00047251";
AJPT01330014.1	Cufflinks	exon	583	742	.	+	.	gene_id "XLOC_029940"; transcript_id "TCONS_00047251"; exon_number "2"; gene_type "lincRNA"; old "TCONS_00047251";
AJPT01330014.1	Cufflinks	exon	37	283	.	+	.	gene_id "XLOC_029940"; transcript_id "TCONS_00047252"; exon_number "1"; gene_type "lincRNA"; old "TCONS_00047252";
AJPT01330014.1	Cufflinks	exon	373	416	.	+	.	gene_id "XLOC_029940"; transcript_id "TCONS_00047252"; exon_number "2"; gene_type "lincRNA"; old "TCONS_00047252";
AJPT01330014.1	Cufflinks	exon	568	729	.	+	.	gene_id "XLOC_029940"; transcript_id "TCONS_00047252"; exon_number "3"; gene_type "lincRNA"; old "TCONS_00047252";
AJPT01330037.1	Cufflinks	exon	235	576	.	-	.	gene_id "XLOC_029951"; transcript_id "TCONS_00047287"; exon_number "1"; gene_type "lincRNA"; old "TCONS_00047287";
AJPT01330037.1	Cufflinks	exon	676	701	.	-	.	gene_id "XLOC_029951"; transcript_id "TCONS_00047287"; exon_number "2"; gene_type "lincRNA"; old "TCONS_00047287";
AJPT01330221.1	Cufflinks	exon	38	377	.	-	.	gene_id "XLOC_030069"; transcript_id "TCONS_00047457"; exon_number "1"; gene_type "lincRNA"; old "TCONS_00047457";
AJPT01330221.1	Cufflinks	exon	659	844	.	-	.	gene_id "XLOC_030069"; transcript_id "TCONS_00047457"; exon_number "2"; gene_type "lincRNA"; old "TCONS_00047457";
AJPT01330578.1	Cufflinks	exon	377	626	.	-	.	gene_id "XLOC_030269"; transcript_id "TCONS_00047799"; exon_number "1"; gene_type "lincRNA"; old "TCONS_00047799";
AJPT01330578.1	Cufflinks	exon	702	739	.	-	.	gene_id "XLOC_030269"; transcript_id "TCONS_00047799"; exon_number "2"; gene_type "lincRNA"; old "TCONS_00047799";
AJPT01330643.1	Cufflinks	exon	212	266	.	-	.	gene_id "XLOC_030313"; transcript_id "TCONS_00047885"; exon_number "1"; gene_type "lincRNA"; old "TCONS_00047885";
AJPT01330643.1	Cufflinks	exon	477	708	.	-	.	gene_id "XLOC_030313"; transcript_id "TCONS_00047885"; exon_number "2"; gene_type "lincRNA"; old "TCONS_00047885";
AJPT01330889.1	Cufflinks	exon	355	673	.	-	.	gene_id "XLOC_030459"; transcript_id "TCONS_00048124"; exon_number "1"; gene_type "lincRNA"; old "TCONS_00048124";
AJPT01330889.1	Cufflinks	exon	782	866	.	-	.	gene_id "XLOC_030459"; transcript_id "TCONS_00048124"; exon_number "2"; gene_type "lincRNA"; old "TCONS_00048124";
AJPT01330894.1	Cufflinks	exon	95	155	.	+	.	gene_id "XLOC_030463"; transcript_id "TCONS_00048132"; exon_number "1"; gene_type "lincRNA"; old "TCONS_00048132";
AJPT01330894.1	Cufflinks	exon	564	863	.	+	.	gene_id "XLOC_030463"; transcript_id "TCONS_00048132"; exon_number "2"; gene_type "lincRNA"; old "TCONS_00048132";
AJPT01330922.1	Cufflinks	exon	42	106	.	-	.	gene_id "XLOC_030487"; transcript_id "TCONS_00048167"; exon_number "1"; gene_type "lincRNA"; old "TCONS_00048167";
AJPT01330922.1	Cufflinks	exon	257	557	.	-	.	gene_id "XLOC_030487"; transcript_id "TCONS_00048167"; exon_number "2"; gene_type "lincRNA"; old "TCONS_00048167";
AJPT01330934.1	Cufflinks	exon	60	84	.	+	.	gene_id "XLOC_030499"; transcript_id "TCONS_00048191"; exon_number "1"; gene_type "lincRNA"; old "TCONS_00048191";
AJPT01330934.1	Cufflinks	exon	215	877	.	+	.	gene_id "XLOC_030499"; transcript_id "TCONS_00048191"; exon_number "2"; gene_type "lincRNA"; old "TCONS_00048191";
AJPT01330937.1	Cufflinks	exon	5	174	.	-	.	gene_id "XLOC_030500"; transcript_id "TCONS_00048194"; exon_number "1"; gene_type "lincRNA"; old "TCONS_00048194";
AJPT01330937.1	Cufflinks	exon	490	792	.	-	.	gene_id "XLOC_030500"; transcript_id "TCONS_00048194"; exon_number "2"; gene_type "lincRNA"; old "TCONS_00048194";
AJPT01330937.1	Cufflinks	exon	2	174	.	-	.	gene_id "XLOC_030500"; transcript_id "TCONS_00048196"; exon_number "1"; gene_type "lincRNA"; old "TCONS_00048196";
AJPT01330937.1	Cufflinks	exon	463	738	.	-	.	gene_id "XLOC_030500"; transcript_id "TCONS_00048196"; exon_number "2"; gene_type "lincRNA"; old "TCONS_00048196";
AJPT01330937.1	Cufflinks	exon	3	174	.	-	.	gene_id "XLOC_030500"; transcript_id "TCONS_00048199"; exon_number "1"; gene_type "lincRNA"; old "TCONS_00048199";
AJPT01330937.1	Cufflinks	exon	261	719	.	-	.	gene_id "XLOC_030500"; transcript_id "TCONS_00048199"; exon_number "2"; gene_type "lincRNA"; old "TCONS_00048199";
AJPT01331293.1	Cufflinks	exon	59	82	.	-	.	gene_id "XLOC_030737"; transcript_id "TCONS_00048584"; exon_number "1"; gene_type "lincRNA"; old "TCONS_00048584";
AJPT01331293.1	Cufflinks	exon	217	634	.	-	.	gene_id "XLOC_030737"; transcript_id "TCONS_00048584"; exon_number "2"; gene_type "lincRNA"; old "TCONS_00048584";
AJPT01331571.1	Cufflinks	exon	302	336	.	+	.	gene_id "XLOC_030926"; transcript_id "TCONS_00048888"; exon_number "1"; gene_type "lincRNA"; old "TCONS_00048888";
AJPT01331571.1	Cufflinks	exon	619	826	.	+	.	gene_id "XLOC_030926"; transcript_id "TCONS_00048888"; exon_number "2"; gene_type "lincRNA"; old "TCONS_00048888";
AJPT01331729.1	Cufflinks	exon	245	400	.	-	.	gene_id "XLOC_031018"; transcript_id "TCONS_00049075"; exon_number "1"; gene_type "lincRNA"; old "TCONS_00049075";
AJPT01331729.1	Cufflinks	exon	534	595	.	-	.	gene_id "XLOC_031018"; transcript_id "TCONS_00049075"; exon_number "2"; gene_type "lincRNA"; old "TCONS_00049075";
AJPT01331850.1	Cufflinks	exon	514	665	.	-	.	gene_id "XLOC_031110"; transcript_id "TCONS_00049213"; exon_number "1"; gene_type "lincRNA"; old "TCONS_00049213";
AJPT01331850.1	Cufflinks	exon	824	918	.	-	.	gene_id "XLOC_031110"; transcript_id "TCONS_00049213"; exon_number "2"; gene_type "lincRNA"; old "TCONS_00049213";
AJPT01331850.1	Cufflinks	exon	589	686	.	-	.	gene_id "XLOC_031110"; transcript_id "TCONS_00049216"; exon_number "1"; gene_type "lincRNA"; old "TCONS_00049216";
AJPT01331850.1	Cufflinks	exon	824	928	.	-	.	gene_id "XLOC_031110"; transcript_id "TCONS_00049216"; exon_number "2"; gene_type "lincRNA"; old "TCONS_00049216";
AJPT01331966.1	Cufflinks	exon	24	50	.	-	.	gene_id "XLOC_031187"; transcript_id "TCONS_00049363"; exon_number "1"; gene_type "lincRNA"; old "TCONS_00049363";
AJPT01331966.1	Cufflinks	exon	290	922	.	-	.	gene_id "XLOC_031187"; transcript_id "TCONS_00049363"; exon_number "2"; gene_type "lincRNA"; old "TCONS_00049363";
AJPT01331996.1	Cufflinks	exon	1	249	.	+	.	gene_id "XLOC_031217"; transcript_id "TCONS_00049409"; exon_number "1"; gene_type "lincRNA"; old "TCONS_00049409";
AJPT01331996.1	Cufflinks	exon	545	608	.	+	.	gene_id "XLOC_031217"; transcript_id "TCONS_00049409"; exon_number "2"; gene_type "lincRNA"; old "TCONS_00049409";
AJPT01331996.1	Cufflinks	exon	1	249	.	+	.	gene_id "XLOC_031217"; transcript_id "TCONS_00049410"; exon_number "1"; gene_type "lincRNA"; old "TCONS_00049410";
AJPT01331996.1	Cufflinks	exon	545	604	.	+	.	gene_id "XLOC_031217"; transcript_id "TCONS_00049410"; exon_number "2"; gene_type "lincRNA"; old "TCONS_00049410";
AJPT01331996.1	Cufflinks	exon	838	941	.	+	.	gene_id "XLOC_031217"; transcript_id "TCONS_00049410"; exon_number "3"; gene_type "lincRNA"; old "TCONS_00049410";
AJPT01332052.1	Cufflinks	exon	44	367	.	-	.	gene_id "XLOC_031251"; transcript_id "TCONS_00049470"; exon_number "1"; gene_type "lincRNA"; old "TCONS_00049470";
AJPT01332052.1	Cufflinks	exon	624	794	.	-	.	gene_id "XLOC_031251"; transcript_id "TCONS_00049470"; exon_number "2"; gene_type "lincRNA"; old "TCONS_00049470";
AJPT01332052.1	Cufflinks	exon	34	364	.	-	.	gene_id "XLOC_031251"; transcript_id "TCONS_00049471"; exon_number "1"; gene_type "lincRNA"; old "TCONS_00049471";
AJPT01332052.1	Cufflinks	exon	624	794	.	-	.	gene_id "XLOC_031251"; transcript_id "TCONS_00049471"; exon_number "2"; gene_type "lincRNA"; old "TCONS_00049471";
AJPT01332322.1	Cufflinks	exon	35	184	.	+	.	gene_id "XLOC_031424"; transcript_id "TCONS_00049794"; exon_number "1"; gene_type "lincRNA"; old "TCONS_00049794";
AJPT01332322.1	Cufflinks	exon	744	960	.	+	.	gene_id "XLOC_031424"; transcript_id "TCONS_00049794"; exon_number "2"; gene_type "lincRNA"; old "TCONS_00049794";
AJPT01332683.1	Cufflinks	exon	196	364	.	-	.	gene_id "XLOC_031670"; transcript_id "TCONS_00050216"; exon_number "1"; gene_type "lincRNA"; old "TCONS_00050216";
AJPT01332683.1	Cufflinks	exon	453	502	.	-	.	gene_id "XLOC_031670"; transcript_id "TCONS_00050216"; exon_number "2"; gene_type "lincRNA"; old "TCONS_00050216";
AJPT01332694.1	Cufflinks	exon	29	111	.	+	.	gene_id "XLOC_031680"; transcript_id "TCONS_00050234"; exon_number "1"; gene_type "lincRNA"; old "TCONS_00050234";
AJPT01332694.1	Cufflinks	exon	214	307	.	+	.	gene_id "XLOC_031680"; transcript_id "TCONS_00050234"; exon_number "2"; gene_type "lincRNA"; old "TCONS_00050234";
AJPT01332694.1	Cufflinks	exon	894	993	.	+	.	gene_id "XLOC_031680"; transcript_id "TCONS_00050234"; exon_number "3"; gene_type "lincRNA"; old "TCONS_00050234";
AJPT01332694.1	Cufflinks	exon	35	111	.	+	.	gene_id "XLOC_031680"; transcript_id "TCONS_00050236"; exon_number "1"; gene_type "lincRNA"; old "TCONS_00050236";
AJPT01332694.1	Cufflinks	exon	214	307	.	+	.	gene_id "XLOC_031680"; transcript_id "TCONS_00050236"; exon_number "2"; gene_type "lincRNA"; old "TCONS_00050236";
AJPT01332694.1	Cufflinks	exon	690	760	.	+	.	gene_id "XLOC_031680"; transcript_id "TCONS_00050236"; exon_number "3"; gene_type "lincRNA"; old "TCONS_00050236";
AJPT01332694.1	Cufflinks	exon	60	111	.	+	.	gene_id "XLOC_031680"; transcript_id "TCONS_00050238"; exon_number "1"; gene_type "lincRNA"; old "TCONS_00050238";
AJPT01332694.1	Cufflinks	exon	690	894	.	+	.	gene_id "XLOC_031680"; transcript_id "TCONS_00050238"; exon_number "2"; gene_type "lincRNA"; old "TCONS_00050238";
AJPT01332871.1	Cufflinks	exon	108	140	.	-	.	gene_id "XLOC_031813"; transcript_id "TCONS_00050462"; exon_number "1"; gene_type "lincRNA"; old "TCONS_00050462";
AJPT01332871.1	Cufflinks	exon	771	1008	.	-	.	gene_id "XLOC_031813"; transcript_id "TCONS_00050462"; exon_number "2"; gene_type "lincRNA"; old "TCONS_00050462";
AJPT01332893.1	Cufflinks	exon	4	369	.	-	.	gene_id "XLOC_031830"; transcript_id "TCONS_00050511"; exon_number "1"; gene_type "lincRNA"; old "TCONS_00050511";
AJPT01332893.1	Cufflinks	exon	778	993	.	-	.	gene_id "XLOC_031830"; transcript_id "TCONS_00050511"; exon_number "2"; gene_type "lincRNA"; old "TCONS_00050511";
AJPT01332910.1	Cufflinks	exon	547	588	.	+	.	gene_id "XLOC_031849"; transcript_id "TCONS_00050553"; exon_number "1"; gene_type "lincRNA"; old "TCONS_00050553";
AJPT01332910.1	Cufflinks	exon	776	1017	.	+	.	gene_id "XLOC_031849"; transcript_id "TCONS_00050553"; exon_number "2"; gene_type "lincRNA"; old "TCONS_00050553";
AJPT01333005.1	Cufflinks	exon	71	395	.	-	.	gene_id "XLOC_031915"; transcript_id "TCONS_00050666"; exon_number "1"; gene_type "lincRNA"; old "TCONS_00050666";
AJPT01333005.1	Cufflinks	exon	658	711	.	-	.	gene_id "XLOC_031915"; transcript_id "TCONS_00050666"; exon_number "2"; gene_type "lincRNA"; old "TCONS_00050666";
AJPT01333005.1	Cufflinks	exon	7	395	.	-	.	gene_id "XLOC_031915"; transcript_id "TCONS_00050667"; exon_number "1"; gene_type "lincRNA"; old "TCONS_00050667";
AJPT01333005.1	Cufflinks	exon	713	757	.	-	.	gene_id "XLOC_031915"; transcript_id "TCONS_00050667"; exon_number "2"; gene_type "lincRNA"; old "TCONS_00050667";
AJPT01333005.1	Cufflinks	exon	54	395	.	-	.	gene_id "XLOC_031915"; transcript_id "TCONS_00050668"; exon_number "1"; gene_type "lincRNA"; old "TCONS_00050668";
AJPT01333005.1	Cufflinks	exon	790	891	.	-	.	gene_id "XLOC_031915"; transcript_id "TCONS_00050668"; exon_number "2"; gene_type "lincRNA"; old "TCONS_00050668";
AJPT01333057.1	Cufflinks	exon	247	335	.	+	.	gene_id "XLOC_031939"; transcript_id "TCONS_00050723"; exon_number "1"; gene_type "lincRNA"; old "TCONS_00050723";
AJPT01333057.1	Cufflinks	exon	892	1003	.	+	.	gene_id "XLOC_031939"; transcript_id "TCONS_00050723"; exon_number "2"; gene_type "lincRNA"; old "TCONS_00050723";
AJPT01333222.1	Cufflinks	exon	5	349	.	-	.	gene_id "XLOC_032065"; transcript_id "TCONS_00050943"; exon_number "1"; gene_type "lincRNA"; old "TCONS_00050943";
AJPT01333222.1	Cufflinks	exon	450	1005	.	-	.	gene_id "XLOC_032065"; transcript_id "TCONS_00050943"; exon_number "2"; gene_type "lincRNA"; old "TCONS_00050943";
AJPT01333345.1	Cufflinks	exon	4	151	.	+	.	gene_id "XLOC_032144"; transcript_id "TCONS_00051056"; exon_number "1"; gene_type "lincRNA"; old "TCONS_00051056";
AJPT01333345.1	Cufflinks	exon	471	745	.	+	.	gene_id "XLOC_032144"; transcript_id "TCONS_00051056"; exon_number "2"; gene_type "lincRNA"; old "TCONS_00051056";
AJPT01333658.1	Cufflinks	exon	23	69	.	+	.	gene_id "XLOC_032360"; transcript_id "TCONS_00051431"; exon_number "1"; gene_type "lincRNA"; old "TCONS_00051431";
AJPT01333658.1	Cufflinks	exon	257	977	.	+	.	gene_id "XLOC_032360"; transcript_id "TCONS_00051431"; exon_number "2"; gene_type "lincRNA"; old "TCONS_00051431";
AJPT01333658.1	Cufflinks	exon	260	824	.	-	.	gene_id "XLOC_032361"; transcript_id "TCONS_00051433"; exon_number "1"; gene_type "lincRNA"; old "TCONS_00051433";
AJPT01333658.1	Cufflinks	exon	999	1054	.	-	.	gene_id "XLOC_032361"; transcript_id "TCONS_00051433"; exon_number "2"; gene_type "lincRNA"; old "TCONS_00051433";
AJPT01333666.1	Cufflinks	exon	467	675	.	+	.	gene_id "XLOC_032365"; transcript_id "TCONS_00051444"; exon_number "1"; gene_type "lincRNA"; old "TCONS_00051444";
AJPT01333666.1	Cufflinks	exon	954	1010	.	+	.	gene_id "XLOC_032365"; transcript_id "TCONS_00051444"; exon_number "2"; gene_type "lincRNA"; old "TCONS_00051444";
AJPT01333850.1	Cufflinks	exon	348	386	.	+	.	gene_id "XLOC_032484"; transcript_id "TCONS_00051642"; exon_number "1"; gene_type "lincRNA"; old "TCONS_00051642";
AJPT01333850.1	Cufflinks	exon	713	931	.	+	.	gene_id "XLOC_032484"; transcript_id "TCONS_00051642"; exon_number "2"; gene_type "lincRNA"; old "TCONS_00051642";
AJPT01333958.1	Cufflinks	exon	273	574	.	+	.	gene_id "XLOC_032558"; transcript_id "TCONS_00051794"; exon_number "1"; gene_type "lincRNA"; old "TCONS_00051794";
AJPT01333958.1	Cufflinks	exon	1058	1099	.	+	.	gene_id "XLOC_032558"; transcript_id "TCONS_00051794"; exon_number "2"; gene_type "lincRNA"; old "TCONS_00051794";
AJPT01334192.1	Cufflinks	exon	51	358	.	+	.	gene_id "XLOC_032731"; transcript_id "TCONS_00052029"; exon_number "1"; gene_type "lincRNA"; old "TCONS_00052029";
AJPT01334192.1	Cufflinks	exon	626	1012	.	+	.	gene_id "XLOC_032731"; transcript_id "TCONS_00052029"; exon_number "2"; gene_type "lincRNA"; old "TCONS_00052029";
AJPT01334411.1	Cufflinks	exon	53	277	.	-	.	gene_id "XLOC_032902"; transcript_id "TCONS_00052321"; exon_number "1"; gene_type "lincRNA"; old "TCONS_00052321";
AJPT01334411.1	Cufflinks	exon	638	741	.	-	.	gene_id "XLOC_032902"; transcript_id "TCONS_00052321"; exon_number "2"; gene_type "lincRNA"; old "TCONS_00052321";
AJPT01334424.1	Cufflinks	exon	7	428	.	-	.	gene_id "XLOC_032911"; transcript_id "TCONS_00052335"; exon_number "1"; gene_type "lincRNA"; old "TCONS_00052335";
AJPT01334424.1	Cufflinks	exon	548	575	.	-	.	gene_id "XLOC_032911"; transcript_id "TCONS_00052335"; exon_number "2"; gene_type "lincRNA"; old "TCONS_00052335";
AJPT01334467.1	Cufflinks	exon	342	546	.	+	.	gene_id "XLOC_032945"; transcript_id "TCONS_00052393"; exon_number "1"; gene_type "lincRNA"; old "TCONS_00052393";
AJPT01334467.1	Cufflinks	exon	1042	1074	.	+	.	gene_id "XLOC_032945"; transcript_id "TCONS_00052393"; exon_number "2"; gene_type "lincRNA"; old "TCONS_00052393";
AJPT01334467.1	Cufflinks	exon	402	546	.	+	.	gene_id "XLOC_032945"; transcript_id "TCONS_00052394"; exon_number "1"; gene_type "lincRNA"; old "TCONS_00052394";
AJPT01334467.1	Cufflinks	exon	1097	1160	.	+	.	gene_id "XLOC_032945"; transcript_id "TCONS_00052394"; exon_number "2"; gene_type "lincRNA"; old "TCONS_00052394";
AJPT01334665.1	Cufflinks	exon	7	593	.	-	.	gene_id "XLOC_033110"; transcript_id "TCONS_00052661"; exon_number "1"; gene_type "lincRNA"; old "TCONS_00052661";
AJPT01334665.1	Cufflinks	exon	1147	1197	.	-	.	gene_id "XLOC_033110"; transcript_id "TCONS_00052661"; exon_number "2"; gene_type "lincRNA"; old "TCONS_00052661";
AJPT01334665.1	Cufflinks	exon	32	593	.	-	.	gene_id "XLOC_033110"; transcript_id "TCONS_00052666"; exon_number "1"; gene_type "lincRNA"; old "TCONS_00052666";
AJPT01334665.1	Cufflinks	exon	959	999	.	-	.	gene_id "XLOC_033110"; transcript_id "TCONS_00052666"; exon_number "2"; gene_type "lincRNA"; old "TCONS_00052666";
AJPT01334665.1	Cufflinks	exon	1147	1185	.	-	.	gene_id "XLOC_033110"; transcript_id "TCONS_00052666"; exon_number "3"; gene_type "lincRNA"; old "TCONS_00052666";
AJPT01334760.1	Cufflinks	exon	7	917	.	-	.	gene_id "XLOC_033173"; transcript_id "TCONS_00052782"; exon_number "1"; gene_type "lincRNA"; old "TCONS_00052782";
AJPT01334760.1	Cufflinks	exon	1059	1151	.	-	.	gene_id "XLOC_033173"; transcript_id "TCONS_00052782"; exon_number "2"; gene_type "lincRNA"; old "TCONS_00052782";
AJPT01334821.1	Cufflinks	exon	179	495	.	+	.	gene_id "XLOC_033210"; transcript_id "TCONS_00052860"; exon_number "1"; gene_type "lincRNA"; old "TCONS_00052860";
AJPT01334821.1	Cufflinks	exon	595	741	.	+	.	gene_id "XLOC_033210"; transcript_id "TCONS_00052860"; exon_number "2"; gene_type "lincRNA"; old "TCONS_00052860";
AJPT01334879.1	Cufflinks	exon	46	165	.	-	.	gene_id "XLOC_033262"; transcript_id "TCONS_00052954"; exon_number "1"; gene_type "lincRNA"; old "TCONS_00052954";
AJPT01334879.1	Cufflinks	exon	307	375	.	-	.	gene_id "XLOC_033262"; transcript_id "TCONS_00052954"; exon_number "2"; gene_type "lincRNA"; old "TCONS_00052954";
AJPT01334879.1	Cufflinks	exon	883	967	.	-	.	gene_id "XLOC_033262"; transcript_id "TCONS_00052954"; exon_number "3"; gene_type "lincRNA"; old "TCONS_00052954";
AJPT01334908.1	Cufflinks	exon	56	111	.	+	.	gene_id "XLOC_033294"; transcript_id "TCONS_00053007"; exon_number "1"; gene_type "lincRNA"; old "TCONS_00053007";
AJPT01334908.1	Cufflinks	exon	1052	1232	.	+	.	gene_id "XLOC_033294"; transcript_id "TCONS_00053007"; exon_number "2"; gene_type "lincRNA"; old "TCONS_00053007";
AJPT01334953.1	Cufflinks	exon	244	608	.	+	.	gene_id "XLOC_033331"; transcript_id "TCONS_00053084"; exon_number "1"; gene_type "lincRNA"; old "TCONS_00053084";
AJPT01334953.1	Cufflinks	exon	960	981	.	+	.	gene_id "XLOC_033331"; transcript_id "TCONS_00053084"; exon_number "2"; gene_type "lincRNA"; old "TCONS_00053084";
AJPT01335172.1	Cufflinks	exon	616	762	.	+	.	gene_id "XLOC_033527"; transcript_id "TCONS_00053434"; exon_number "1"; gene_type "lincRNA"; old "TCONS_00053434";
AJPT01335172.1	Cufflinks	exon	846	943	.	+	.	gene_id "XLOC_033527"; transcript_id "TCONS_00053434"; exon_number "2"; gene_type "lincRNA"; old "TCONS_00053434";
AJPT01335220.1	Cufflinks	exon	28	207	.	-	.	gene_id "XLOC_033571"; transcript_id "TCONS_00053524"; exon_number "1"; gene_type "lincRNA"; old "TCONS_00053524";
AJPT01335220.1	Cufflinks	exon	403	440	.	-	.	gene_id "XLOC_033571"; transcript_id "TCONS_00053524"; exon_number "2"; gene_type "lincRNA"; old "TCONS_00053524";
AJPT01335224.1	Cufflinks	exon	59	222	.	+	.	gene_id "XLOC_033576"; transcript_id "TCONS_00053537"; exon_number "1"; gene_type "lincRNA"; old "TCONS_00053537";
AJPT01335224.1	Cufflinks	exon	1027	1089	.	+	.	gene_id "XLOC_033576"; transcript_id "TCONS_00053537"; exon_number "2"; gene_type "lincRNA"; old "TCONS_00053537";
AJPT01335272.1	Cufflinks	exon	74	170	.	+	.	gene_id "XLOC_033605"; transcript_id "TCONS_00053598"; exon_number "1"; gene_type "lincRNA"; old "TCONS_00053598";
AJPT01335272.1	Cufflinks	exon	707	1300	.	+	.	gene_id "XLOC_033605"; transcript_id "TCONS_00053598"; exon_number "2"; gene_type "lincRNA"; old "TCONS_00053598";
AJPT01335303.1	Cufflinks	exon	22	178	.	+	.	gene_id "XLOC_033634"; transcript_id "TCONS_00053640"; exon_number "1"; gene_type "lincRNA"; old "TCONS_00053640";
AJPT01335303.1	Cufflinks	exon	382	1299	.	+	.	gene_id "XLOC_033634"; transcript_id "TCONS_00053640"; exon_number "2"; gene_type "lincRNA"; old "TCONS_00053640";
AJPT01335357.1	Cufflinks	exon	30	52	.	+	.	gene_id "XLOC_033680"; transcript_id "TCONS_00053719"; exon_number "1"; gene_type "lincRNA"; old "TCONS_00053719";
AJPT01335357.1	Cufflinks	exon	148	375	.	+	.	gene_id "XLOC_033680"; transcript_id "TCONS_00053719"; exon_number "2"; gene_type "lincRNA"; old "TCONS_00053719";
AJPT01335383.1	Cufflinks	exon	252	279	.	-	.	gene_id "XLOC_033707"; transcript_id "TCONS_00053757"; exon_number "1"; gene_type "lincRNA"; old "TCONS_00053757";
AJPT01335383.1	Cufflinks	exon	1083	1315	.	-	.	gene_id "XLOC_033707"; transcript_id "TCONS_00053757"; exon_number "2"; gene_type "lincRNA"; old "TCONS_00053757";
AJPT01335383.1	Cufflinks	exon	256	279	.	-	.	gene_id "XLOC_033707"; transcript_id "TCONS_00053759"; exon_number "1"; gene_type "lincRNA"; old "TCONS_00053759";
AJPT01335383.1	Cufflinks	exon	479	642	.	-	.	gene_id "XLOC_033707"; transcript_id "TCONS_00053759"; exon_number "2"; gene_type "lincRNA"; old "TCONS_00053759";
AJPT01335383.1	Cufflinks	exon	1083	1309	.	-	.	gene_id "XLOC_033707"; transcript_id "TCONS_00053759"; exon_number "3"; gene_type "lincRNA"; old "TCONS_00053759";
AJPT01335459.1	Cufflinks	exon	56	660	.	+	.	gene_id "XLOC_033772"; transcript_id "TCONS_00053858"; exon_number "1"; gene_type "lincRNA"; old "TCONS_00053858";
AJPT01335459.1	Cufflinks	exon	1173	1283	.	+	.	gene_id "XLOC_033772"; transcript_id "TCONS_00053858"; exon_number "2"; gene_type "lincRNA"; old "TCONS_00053858";
AJPT01335471.1	Cufflinks	exon	1	912	.	+	.	gene_id "XLOC_033783"; transcript_id "TCONS_00053884"; exon_number "1"; gene_type "lincRNA"; old "TCONS_00053884";
AJPT01335471.1	Cufflinks	exon	1034	1310	.	+	.	gene_id "XLOC_033783"; transcript_id "TCONS_00053884"; exon_number "2"; gene_type "lincRNA"; old "TCONS_00053884";
AJPT01335525.1	Cufflinks	exon	125	148	.	+	.	gene_id "XLOC_033841"; transcript_id "TCONS_00053980"; exon_number "1"; gene_type "lincRNA"; old "TCONS_00053980";
AJPT01335525.1	Cufflinks	exon	241	459	.	+	.	gene_id "XLOC_033841"; transcript_id "TCONS_00053980"; exon_number "2"; gene_type "lincRNA"; old "TCONS_00053980";
AJPT01335525.1	Cufflinks	exon	973	1248	.	+	.	gene_id "XLOC_033841"; transcript_id "TCONS_00053980"; exon_number "3"; gene_type "lincRNA"; old "TCONS_00053980";
AJPT01335525.1	Cufflinks	exon	125	148	.	+	.	gene_id "XLOC_033841"; transcript_id "TCONS_00053982"; exon_number "1"; gene_type "lincRNA"; old "TCONS_00053982";
AJPT01335525.1	Cufflinks	exon	241	589	.	+	.	gene_id "XLOC_033841"; transcript_id "TCONS_00053982"; exon_number "2"; gene_type "lincRNA"; old "TCONS_00053982";
AJPT01335525.1	Cufflinks	exon	25	53	.	+	.	gene_id "XLOC_033841"; transcript_id "TCONS_00053986"; exon_number "1"; gene_type "lincRNA"; old "TCONS_00053986";
AJPT01335525.1	Cufflinks	exon	241	452	.	+	.	gene_id "XLOC_033841"; transcript_id "TCONS_00053986"; exon_number "2"; gene_type "lincRNA"; old "TCONS_00053986";
AJPT01335546.1	Cufflinks	exon	147	288	.	-	.	gene_id "XLOC_033856"; transcript_id "TCONS_00054004"; exon_number "1"; gene_type "lincRNA"; old "TCONS_00054004";
AJPT01335546.1	Cufflinks	exon	451	956	.	-	.	gene_id "XLOC_033856"; transcript_id "TCONS_00054004"; exon_number "2"; gene_type "lincRNA"; old "TCONS_00054004";
AJPT01335676.1	Cufflinks	exon	36	129	.	+	.	gene_id "XLOC_033965"; transcript_id "TCONS_00054222"; exon_number "1"; gene_type "lincRNA"; old "TCONS_00054222";
AJPT01335676.1	Cufflinks	exon	499	678	.	+	.	gene_id "XLOC_033965"; transcript_id "TCONS_00054222"; exon_number "2"; gene_type "lincRNA"; old "TCONS_00054222";
AJPT01335708.1	Cufflinks	exon	506	1026	.	-	.	gene_id "XLOC_033988"; transcript_id "TCONS_00054274"; exon_number "1"; gene_type "lincRNA"; old "TCONS_00054274";
AJPT01335708.1	Cufflinks	exon	1114	1157	.	-	.	gene_id "XLOC_033988"; transcript_id "TCONS_00054274"; exon_number "2"; gene_type "lincRNA"; old "TCONS_00054274";
AJPT01335732.1	Cufflinks	exon	492	642	.	+	.	gene_id "XLOC_034012"; transcript_id "TCONS_00054312"; exon_number "1"; gene_type "lincRNA"; old "TCONS_00054312";
AJPT01335732.1	Cufflinks	exon	1272	1332	.	+	.	gene_id "XLOC_034012"; transcript_id "TCONS_00054312"; exon_number "2"; gene_type "lincRNA"; old "TCONS_00054312";
AJPT01335789.1	Cufflinks	exon	235	324	.	+	.	gene_id "XLOC_034058"; transcript_id "TCONS_00054390"; exon_number "1"; gene_type "lincRNA"; old "TCONS_00054390";
AJPT01335789.1	Cufflinks	exon	417	772	.	+	.	gene_id "XLOC_034058"; transcript_id "TCONS_00054390"; exon_number "2"; gene_type "lincRNA"; old "TCONS_00054390";
AJPT01335916.1	Cufflinks	exon	136	396	.	-	.	gene_id "XLOC_034169"; transcript_id "TCONS_00054575"; exon_number "1"; gene_type "lincRNA"; old "TCONS_00054575";
AJPT01335916.1	Cufflinks	exon	674	733	.	-	.	gene_id "XLOC_034169"; transcript_id "TCONS_00054575"; exon_number "2"; gene_type "lincRNA"; old "TCONS_00054575";
AJPT01335937.1	Cufflinks	exon	321	768	.	-	.	gene_id "XLOC_034189"; transcript_id "TCONS_00054613"; exon_number "1"; gene_type "lincRNA"; old "TCONS_00054613";
AJPT01335937.1	Cufflinks	exon	1255	1274	.	-	.	gene_id "XLOC_034189"; transcript_id "TCONS_00054613"; exon_number "2"; gene_type "lincRNA"; old "TCONS_00054613";
AJPT01336044.1	Cufflinks	exon	451	569	.	+	.	gene_id "XLOC_034283"; transcript_id "TCONS_00054780"; exon_number "1"; gene_type "lincRNA"; old "TCONS_00054780";
AJPT01336044.1	Cufflinks	exon	831	1301	.	+	.	gene_id "XLOC_034283"; transcript_id "TCONS_00054780"; exon_number "2"; gene_type "lincRNA"; old "TCONS_00054780";
AJPT01336060.1	Cufflinks	exon	489	679	.	+	.	gene_id "XLOC_034299"; transcript_id "TCONS_00054808"; exon_number "1"; gene_type "lincRNA"; old "TCONS_00054808";
AJPT01336060.1	Cufflinks	exon	757	1039	.	+	.	gene_id "XLOC_034299"; transcript_id "TCONS_00054808"; exon_number "2"; gene_type "lincRNA"; old "TCONS_00054808";
AJPT01336119.1	Cufflinks	exon	442	689	.	-	.	gene_id "XLOC_034354"; transcript_id "TCONS_00054920"; exon_number "1"; gene_type "lincRNA"; old "TCONS_00054920";
AJPT01336119.1	Cufflinks	exon	1117	1481	.	-	.	gene_id "XLOC_034354"; transcript_id "TCONS_00054920"; exon_number "2"; gene_type "lincRNA"; old "TCONS_00054920";
AJPT01336119.1	Cufflinks	exon	487	689	.	-	.	gene_id "XLOC_034354"; transcript_id "TCONS_00054923"; exon_number "1"; gene_type "lincRNA"; old "TCONS_00054923";
AJPT01336119.1	Cufflinks	exon	1183	1479	.	-	.	gene_id "XLOC_034354"; transcript_id "TCONS_00054923"; exon_number "2"; gene_type "lincRNA"; old "TCONS_00054923";
AJPT01336119.1	Cufflinks	exon	1022	1056	.	+	.	gene_id "XLOC_034353"; transcript_id "TCONS_00054934"; exon_number "1"; gene_type "lincRNA"; old "TCONS_00054934";
AJPT01336119.1	Cufflinks	exon	1173	1341	.	+	.	gene_id "XLOC_034353"; transcript_id "TCONS_00054934"; exon_number "2"; gene_type "lincRNA"; old "TCONS_00054934";
AJPT01336128.1	Cufflinks	exon	10	92	.	+	.	gene_id "XLOC_034362"; transcript_id "TCONS_00054946"; exon_number "1"; gene_type "lincRNA"; old "TCONS_00054946";
AJPT01336128.1	Cufflinks	exon	613	813	.	+	.	gene_id "XLOC_034362"; transcript_id "TCONS_00054946"; exon_number "2"; gene_type "lincRNA"; old "TCONS_00054946";
AJPT01336128.1	Cufflinks	exon	1160	1493	.	+	.	gene_id "XLOC_034362"; transcript_id "TCONS_00054946"; exon_number "3"; gene_type "lincRNA"; old "TCONS_00054946";
AJPT01336128.1	Cufflinks	exon	10	92	.	+	.	gene_id "XLOC_034362"; transcript_id "TCONS_00054949"; exon_number "1"; gene_type "lincRNA"; old "TCONS_00054949";
AJPT01336128.1	Cufflinks	exon	613	1493	.	+	.	gene_id "XLOC_034362"; transcript_id "TCONS_00054949"; exon_number "2"; gene_type "lincRNA"; old "TCONS_00054949";
AJPT01336128.1	Cufflinks	exon	2	92	.	+	.	gene_id "XLOC_034362"; transcript_id "TCONS_00054950"; exon_number "1"; gene_type "lincRNA"; old "TCONS_00054950";
AJPT01336128.1	Cufflinks	exon	613	737	.	+	.	gene_id "XLOC_034362"; transcript_id "TCONS_00054950"; exon_number "2"; gene_type "lincRNA"; old "TCONS_00054950";
AJPT01336128.1	Cufflinks	exon	1176	1483	.	+	.	gene_id "XLOC_034362"; transcript_id "TCONS_00054950"; exon_number "3"; gene_type "lincRNA"; old "TCONS_00054950";
AJPT01336139.1	Cufflinks	exon	430	488	.	+	.	gene_id "XLOC_034372"; transcript_id "TCONS_00054985"; exon_number "1"; gene_type "lincRNA"; old "TCONS_00054985";
AJPT01336139.1	Cufflinks	exon	614	847	.	+	.	gene_id "XLOC_034372"; transcript_id "TCONS_00054985"; exon_number "2"; gene_type "lincRNA"; old "TCONS_00054985";
AJPT01336173.1	Cufflinks	exon	690	959	.	+	.	gene_id "XLOC_034395"; transcript_id "TCONS_00055047"; exon_number "1"; gene_type "lincRNA"; old "TCONS_00055047";
AJPT01336173.1	Cufflinks	exon	1089	1460	.	+	.	gene_id "XLOC_034395"; transcript_id "TCONS_00055047"; exon_number "2"; gene_type "lincRNA"; old "TCONS_00055047";
AJPT01336195.1	Cufflinks	exon	346	604	.	+	.	gene_id "XLOC_034416"; transcript_id "TCONS_00055078"; exon_number "1"; gene_type "lincRNA"; old "TCONS_00055078";
AJPT01336195.1	Cufflinks	exon	1066	1105	.	+	.	gene_id "XLOC_034416"; transcript_id "TCONS_00055078"; exon_number "2"; gene_type "lincRNA"; old "TCONS_00055078";
AJPT01336195.1	Cufflinks	exon	597	665	.	+	.	gene_id "XLOC_034416"; transcript_id "TCONS_00055079"; exon_number "1"; gene_type "lincRNA"; old "TCONS_00055079";
AJPT01336195.1	Cufflinks	exon	1066	1256	.	+	.	gene_id "XLOC_034416"; transcript_id "TCONS_00055079"; exon_number "2"; gene_type "lincRNA"; old "TCONS_00055079";
AJPT01336313.1	Cufflinks	exon	12	44	.	+	.	gene_id "XLOC_034518"; transcript_id "TCONS_00055263"; exon_number "1"; gene_type "lincRNA"; old "TCONS_00055263";
AJPT01336313.1	Cufflinks	exon	504	1558	.	+	.	gene_id "XLOC_034518"; transcript_id "TCONS_00055263"; exon_number "2"; gene_type "lincRNA"; old "TCONS_00055263";
AJPT01336345.1	Cufflinks	exon	1131	1174	.	+	.	gene_id "XLOC_034551"; transcript_id "TCONS_00055318"; exon_number "1"; gene_type "lincRNA"; old "TCONS_00055318";
AJPT01336345.1	Cufflinks	exon	1327	1534	.	+	.	gene_id "XLOC_034551"; transcript_id "TCONS_00055318"; exon_number "2"; gene_type "lincRNA"; old "TCONS_00055318";
AJPT01336352.1	Cufflinks	exon	1	147	.	-	.	gene_id "XLOC_034561"; transcript_id "TCONS_00055341"; exon_number "1"; gene_type "lincRNA"; old "TCONS_00055341";
AJPT01336352.1	Cufflinks	exon	373	669	.	-	.	gene_id "XLOC_034561"; transcript_id "TCONS_00055341"; exon_number "2"; gene_type "lincRNA"; old "TCONS_00055341";
AJPT01336359.1	Cufflinks	exon	918	1231	.	-	.	gene_id "XLOC_034565"; transcript_id "TCONS_00055353"; exon_number "1"; gene_type "lincRNA"; old "TCONS_00055353";
AJPT01336359.1	Cufflinks	exon	1318	1460	.	-	.	gene_id "XLOC_034565"; transcript_id "TCONS_00055353"; exon_number "2"; gene_type "lincRNA"; old "TCONS_00055353";
AJPT01336359.1	Cufflinks	exon	179	292	.	-	.	gene_id "XLOC_034565"; transcript_id "TCONS_00055357"; exon_number "1"; gene_type "lincRNA"; old "TCONS_00055357";
AJPT01336359.1	Cufflinks	exon	1060	1545	.	-	.	gene_id "XLOC_034565"; transcript_id "TCONS_00055357"; exon_number "2"; gene_type "lincRNA"; old "TCONS_00055357";
AJPT01336359.1	Cufflinks	exon	223	292	.	-	.	gene_id "XLOC_034565"; transcript_id "TCONS_00055363"; exon_number "1"; gene_type "lincRNA"; old "TCONS_00055363";
AJPT01336359.1	Cufflinks	exon	1060	1234	.	-	.	gene_id "XLOC_034565"; transcript_id "TCONS_00055363"; exon_number "2"; gene_type "lincRNA"; old "TCONS_00055363";
AJPT01336359.1	Cufflinks	exon	1318	1409	.	-	.	gene_id "XLOC_034565"; transcript_id "TCONS_00055363"; exon_number "3"; gene_type "lincRNA"; old "TCONS_00055363";
AJPT01336359.1	Cufflinks	exon	241	292	.	-	.	gene_id "XLOC_034565"; transcript_id "TCONS_00055366"; exon_number "1"; gene_type "lincRNA"; old "TCONS_00055366";
AJPT01336359.1	Cufflinks	exon	1060	1238	.	-	.	gene_id "XLOC_034565"; transcript_id "TCONS_00055366"; exon_number "2"; gene_type "lincRNA"; old "TCONS_00055366";
AJPT01336359.1	Cufflinks	exon	1318	1318	.	-	.	gene_id "XLOC_034565"; transcript_id "TCONS_00055366"; exon_number "3"; gene_type "lincRNA"; old "TCONS_00055366";
AJPT01336412.1	Cufflinks	exon	202	306	.	+	.	gene_id "XLOC_034617"; transcript_id "TCONS_00055488"; exon_number "1"; gene_type "lincRNA"; old "TCONS_00055488";
AJPT01336412.1	Cufflinks	exon	711	850	.	+	.	gene_id "XLOC_034617"; transcript_id "TCONS_00055488"; exon_number "2"; gene_type "lincRNA"; old "TCONS_00055488";
AJPT01336412.1	Cufflinks	exon	187	306	.	+	.	gene_id "XLOC_034617"; transcript_id "TCONS_00055489"; exon_number "1"; gene_type "lincRNA"; old "TCONS_00055489";
AJPT01336412.1	Cufflinks	exon	652	821	.	+	.	gene_id "XLOC_034617"; transcript_id "TCONS_00055489"; exon_number "2"; gene_type "lincRNA"; old "TCONS_00055489";
AJPT01336445.1	Cufflinks	exon	85	896	.	+	.	gene_id "XLOC_034645"; transcript_id "TCONS_00055561"; exon_number "1"; gene_type "lincRNA"; old "TCONS_00055561";
AJPT01336445.1	Cufflinks	exon	1115	1568	.	+	.	gene_id "XLOC_034645"; transcript_id "TCONS_00055561"; exon_number "2"; gene_type "lincRNA"; old "TCONS_00055561";
AJPT01336478.1	Cufflinks	exon	235	312	.	+	.	gene_id "XLOC_034675"; transcript_id "TCONS_00055648"; exon_number "1"; gene_type "lincRNA"; old "TCONS_00055648";
AJPT01336478.1	Cufflinks	exon	463	572	.	+	.	gene_id "XLOC_034675"; transcript_id "TCONS_00055648"; exon_number "2"; gene_type "lincRNA"; old "TCONS_00055648";
AJPT01336478.1	Cufflinks	exon	787	1378	.	+	.	gene_id "XLOC_034675"; transcript_id "TCONS_00055648"; exon_number "3"; gene_type "lincRNA"; old "TCONS_00055648";
AJPT01336504.1	Cufflinks	exon	7	320	.	+	.	gene_id "XLOC_034700"; transcript_id "TCONS_00055694"; exon_number "1"; gene_type "lincRNA"; old "TCONS_00055694";
AJPT01336504.1	Cufflinks	exon	548	1444	.	+	.	gene_id "XLOC_034700"; transcript_id "TCONS_00055694"; exon_number "2"; gene_type "lincRNA"; old "TCONS_00055694";
AJPT01336645.1	Cufflinks	exon	286	364	.	-	.	gene_id "XLOC_034840"; transcript_id "TCONS_00055975"; exon_number "1"; gene_type "lincRNA"; old "TCONS_00055975";
AJPT01336645.1	Cufflinks	exon	635	789	.	-	.	gene_id "XLOC_034840"; transcript_id "TCONS_00055975"; exon_number "2"; gene_type "lincRNA"; old "TCONS_00055975";
AJPT01336645.1	Cufflinks	exon	1572	1643	.	-	.	gene_id "XLOC_034840"; transcript_id "TCONS_00055975"; exon_number "3"; gene_type "lincRNA"; old "TCONS_00055975";
AJPT01336711.1	Cufflinks	exon	1	68	.	-	.	gene_id "XLOC_034916"; transcript_id "TCONS_00056107"; exon_number "1"; gene_type "lincRNA"; old "TCONS_00056107";
AJPT01336711.1	Cufflinks	exon	420	513	.	-	.	gene_id "XLOC_034916"; transcript_id "TCONS_00056107"; exon_number "2"; gene_type "lincRNA"; old "TCONS_00056107";
AJPT01336711.1	Cufflinks	exon	1210	1370	.	-	.	gene_id "XLOC_034916"; transcript_id "TCONS_00056107"; exon_number "3"; gene_type "lincRNA"; old "TCONS_00056107";
AJPT01336711.1	Cufflinks	exon	355	513	.	-	.	gene_id "XLOC_034916"; transcript_id "TCONS_00056108"; exon_number "1"; gene_type "lincRNA"; old "TCONS_00056108";
AJPT01336711.1	Cufflinks	exon	1210	1338	.	-	.	gene_id "XLOC_034916"; transcript_id "TCONS_00056108"; exon_number "2"; gene_type "lincRNA"; old "TCONS_00056108";
AJPT01336711.1	Cufflinks	exon	4	68	.	-	.	gene_id "XLOC_034916"; transcript_id "TCONS_00056112"; exon_number "1"; gene_type "lincRNA"; old "TCONS_00056112";
AJPT01336711.1	Cufflinks	exon	420	719	.	-	.	gene_id "XLOC_034916"; transcript_id "TCONS_00056112"; exon_number "2"; gene_type "lincRNA"; old "TCONS_00056112";
AJPT01336711.1	Cufflinks	exon	3	68	.	-	.	gene_id "XLOC_034916"; transcript_id "TCONS_00056119"; exon_number "1"; gene_type "lincRNA"; old "TCONS_00056119";
AJPT01336711.1	Cufflinks	exon	420	513	.	-	.	gene_id "XLOC_034916"; transcript_id "TCONS_00056119"; exon_number "2"; gene_type "lincRNA"; old "TCONS_00056119";
AJPT01336711.1	Cufflinks	exon	941	999	.	-	.	gene_id "XLOC_034916"; transcript_id "TCONS_00056119"; exon_number "3"; gene_type "lincRNA"; old "TCONS_00056119";
AJPT01336711.1	Cufflinks	exon	7	68	.	-	.	gene_id "XLOC_034916"; transcript_id "TCONS_00056124"; exon_number "1"; gene_type "lincRNA"; old "TCONS_00056124";
AJPT01336711.1	Cufflinks	exon	420	513	.	-	.	gene_id "XLOC_034916"; transcript_id "TCONS_00056124"; exon_number "2"; gene_type "lincRNA"; old "TCONS_00056124";
AJPT01336711.1	Cufflinks	exon	1003	1101	.	-	.	gene_id "XLOC_034916"; transcript_id "TCONS_00056124"; exon_number "3"; gene_type "lincRNA"; old "TCONS_00056124";
AJPT01336722.1	Cufflinks	exon	384	506	.	+	.	gene_id "XLOC_034931"; transcript_id "TCONS_00056151"; exon_number "1"; gene_type "lincRNA"; old "TCONS_00056151";
AJPT01336722.1	Cufflinks	exon	1058	1702	.	+	.	gene_id "XLOC_034931"; transcript_id "TCONS_00056151"; exon_number "2"; gene_type "lincRNA"; old "TCONS_00056151";
AJPT01336722.1	Cufflinks	exon	452	493	.	-	.	gene_id "XLOC_034932"; transcript_id "TCONS_00056153"; exon_number "1"; gene_type "lincRNA"; old "TCONS_00056153";
AJPT01336722.1	Cufflinks	exon	1008	1446	.	-	.	gene_id "XLOC_034932"; transcript_id "TCONS_00056153"; exon_number "2"; gene_type "lincRNA"; old "TCONS_00056153";
AJPT01336823.1	Cufflinks	exon	923	1048	.	+	.	gene_id "XLOC_035030"; transcript_id "TCONS_00056346"; exon_number "1"; gene_type "lincRNA"; old "TCONS_00056346";
AJPT01336823.1	Cufflinks	exon	1297	1808	.	+	.	gene_id "XLOC_035030"; transcript_id "TCONS_00056346"; exon_number "2"; gene_type "lincRNA"; old "TCONS_00056346";
AJPT01336823.1	Cufflinks	exon	980	1048	.	+	.	gene_id "XLOC_035030"; transcript_id "TCONS_00056350"; exon_number "1"; gene_type "lincRNA"; old "TCONS_00056350";
AJPT01336823.1	Cufflinks	exon	1589	1792	.	+	.	gene_id "XLOC_035030"; transcript_id "TCONS_00056350"; exon_number "2"; gene_type "lincRNA"; old "TCONS_00056350";
AJPT01336882.1	Cufflinks	exon	701	941	.	-	.	gene_id "XLOC_035104"; transcript_id "TCONS_00056509"; exon_number "1"; gene_type "lincRNA"; old "TCONS_00056509";
AJPT01336882.1	Cufflinks	exon	1823	1844	.	-	.	gene_id "XLOC_035104"; transcript_id "TCONS_00056509"; exon_number "2"; gene_type "lincRNA"; old "TCONS_00056509";
AJPT01336894.1	Cufflinks	exon	608	910	.	+	.	gene_id "XLOC_035113"; transcript_id "TCONS_00056533"; exon_number "1"; gene_type "lincRNA"; old "TCONS_00056533";
AJPT01336894.1	Cufflinks	exon	1626	1675	.	+	.	gene_id "XLOC_035113"; transcript_id "TCONS_00056533"; exon_number "2"; gene_type "lincRNA"; old "TCONS_00056533";
AJPT01336894.1	Cufflinks	exon	400	887	.	+	.	gene_id "XLOC_035113"; transcript_id "TCONS_00056536"; exon_number "1"; gene_type "lincRNA"; old "TCONS_00056536";
AJPT01336894.1	Cufflinks	exon	1626	1792	.	+	.	gene_id "XLOC_035113"; transcript_id "TCONS_00056536"; exon_number "2"; gene_type "lincRNA"; old "TCONS_00056536";
AJPT01336899.1	Cufflinks	exon	32	340	.	-	.	gene_id "XLOC_035118"; transcript_id "TCONS_00056553"; exon_number "1"; gene_type "lincRNA"; old "TCONS_00056553";
AJPT01336899.1	Cufflinks	exon	868	1474	.	-	.	gene_id "XLOC_035118"; transcript_id "TCONS_00056553"; exon_number "2"; gene_type "lincRNA"; old "TCONS_00056553";
AJPT01336899.1	Cufflinks	exon	74	420	.	-	.	gene_id "XLOC_035118"; transcript_id "TCONS_00056557"; exon_number "1"; gene_type "lincRNA"; old "TCONS_00056557";
AJPT01336899.1	Cufflinks	exon	868	1051	.	-	.	gene_id "XLOC_035118"; transcript_id "TCONS_00056557"; exon_number "2"; gene_type "lincRNA"; old "TCONS_00056557";
AJPT01336959.1	Cufflinks	exon	348	460	.	+	.	gene_id "XLOC_035182"; transcript_id "TCONS_00056676"; exon_number "1"; gene_type "lincRNA"; old "TCONS_00056676";
AJPT01336959.1	Cufflinks	exon	1708	1899	.	+	.	gene_id "XLOC_035182"; transcript_id "TCONS_00056676"; exon_number "2"; gene_type "lincRNA"; old "TCONS_00056676";
AJPT01337029.1	Cufflinks	exon	421	575	.	-	.	gene_id "XLOC_035249"; transcript_id "TCONS_00056784"; exon_number "1"; gene_type "lincRNA"; old "TCONS_00056784";
AJPT01337029.1	Cufflinks	exon	1455	1593	.	-	.	gene_id "XLOC_035249"; transcript_id "TCONS_00056784"; exon_number "2"; gene_type "lincRNA"; old "TCONS_00056784";
AJPT01337039.1	Cufflinks	exon	1021	1264	.	-	.	gene_id "XLOC_035265"; transcript_id "TCONS_00056801"; exon_number "1"; gene_type "lincRNA"; old "TCONS_00056801";
AJPT01337039.1	Cufflinks	exon	1975	2007	.	-	.	gene_id "XLOC_035265"; transcript_id "TCONS_00056801"; exon_number "2"; gene_type "lincRNA"; old "TCONS_00056801";
AJPT01337056.1	Cufflinks	exon	91	605	.	+	.	gene_id "XLOC_035284"; transcript_id "TCONS_00056846"; exon_number "1"; gene_type "lincRNA"; old "TCONS_00056846";
AJPT01337056.1	Cufflinks	exon	683	820	.	+	.	gene_id "XLOC_035284"; transcript_id "TCONS_00056846"; exon_number "2"; gene_type "lincRNA"; old "TCONS_00056846";
AJPT01337067.1	Cufflinks	exon	915	1371	.	-	.	gene_id "XLOC_035306"; transcript_id "TCONS_00056898"; exon_number "1"; gene_type "lincRNA"; old "TCONS_00056898";
AJPT01337067.1	Cufflinks	exon	1927	2000	.	-	.	gene_id "XLOC_035306"; transcript_id "TCONS_00056898"; exon_number "2"; gene_type "lincRNA"; old "TCONS_00056898";
AJPT01337067.1	Cufflinks	exon	728	1371	.	-	.	gene_id "XLOC_035306"; transcript_id "TCONS_00056900"; exon_number "1"; gene_type "lincRNA"; old "TCONS_00056900";
AJPT01337067.1	Cufflinks	exon	1503	1996	.	-	.	gene_id "XLOC_035306"; transcript_id "TCONS_00056900"; exon_number "2"; gene_type "lincRNA"; old "TCONS_00056900";
AJPT01337067.1	Cufflinks	exon	982	1013	.	+	.	gene_id "XLOC_035305"; transcript_id "TCONS_00056906"; exon_number "1"; gene_type "lincRNA"; old "TCONS_00056906";
AJPT01337067.1	Cufflinks	exon	1168	1346	.	+	.	gene_id "XLOC_035305"; transcript_id "TCONS_00056906"; exon_number "2"; gene_type "lincRNA"; old "TCONS_00056906";
AJPT01337133.1	Cufflinks	exon	450	707	.	+	.	gene_id "XLOC_035386"; transcript_id "TCONS_00057088"; exon_number "1"; gene_type "lincRNA"; old "TCONS_00057088";
AJPT01337133.1	Cufflinks	exon	1153	1207	.	+	.	gene_id "XLOC_035386"; transcript_id "TCONS_00057088"; exon_number "2"; gene_type "lincRNA"; old "TCONS_00057088";
AJPT01337137.1	Cufflinks	exon	796	1074	.	-	.	gene_id "XLOC_035391"; transcript_id "TCONS_00057097"; exon_number "1"; gene_type "lincRNA"; old "TCONS_00057097";
AJPT01337137.1	Cufflinks	exon	1292	1350	.	-	.	gene_id "XLOC_035391"; transcript_id "TCONS_00057097"; exon_number "2"; gene_type "lincRNA"; old "TCONS_00057097";
AJPT01337172.1	Cufflinks	exon	12	56	.	+	.	gene_id "XLOC_035432"; transcript_id "TCONS_00057192"; exon_number "1"; gene_type "lincRNA"; old "TCONS_00057192";
AJPT01337172.1	Cufflinks	exon	410	857	.	+	.	gene_id "XLOC_035432"; transcript_id "TCONS_00057192"; exon_number "2"; gene_type "lincRNA"; old "TCONS_00057192";
AJPT01337172.1	Cufflinks	exon	19	56	.	+	.	gene_id "XLOC_035432"; transcript_id "TCONS_00057193"; exon_number "1"; gene_type "lincRNA"; old "TCONS_00057193";
AJPT01337172.1	Cufflinks	exon	156	857	.	+	.	gene_id "XLOC_035432"; transcript_id "TCONS_00057193"; exon_number "2"; gene_type "lincRNA"; old "TCONS_00057193";
AJPT01337254.1	Cufflinks	exon	1848	2137	.	-	.	gene_id "XLOC_035525"; transcript_id "TCONS_00057393"; exon_number "1"; gene_type "lincRNA"; old "TCONS_00057393";
AJPT01337254.1	Cufflinks	exon	2250	2276	.	-	.	gene_id "XLOC_035525"; transcript_id "TCONS_00057393"; exon_number "2"; gene_type "lincRNA"; old "TCONS_00057393";
AJPT01337326.1	Cufflinks	exon	1356	1396	.	+	.	gene_id "XLOC_035621"; transcript_id "TCONS_00057587"; exon_number "1"; gene_type "lincRNA"; old "TCONS_00057587";
AJPT01337326.1	Cufflinks	exon	1962	2223	.	+	.	gene_id "XLOC_035621"; transcript_id "TCONS_00057587"; exon_number "2"; gene_type "lincRNA"; old "TCONS_00057587";
AJPT01337346.1	Cufflinks	exon	691	778	.	+	.	gene_id "XLOC_035639"; transcript_id "TCONS_00057631"; exon_number "1"; gene_type "lincRNA"; old "TCONS_00057631";
AJPT01337346.1	Cufflinks	exon	1407	1717	.	+	.	gene_id "XLOC_035639"; transcript_id "TCONS_00057631"; exon_number "2"; gene_type "lincRNA"; old "TCONS_00057631";
AJPT01337359.1	Cufflinks	exon	1862	2166	.	+	.	gene_id "XLOC_035673"; transcript_id "TCONS_00057680"; exon_number "1"; gene_type "lincRNA"; old "TCONS_00057680";
AJPT01337359.1	Cufflinks	exon	2280	2447	.	+	.	gene_id "XLOC_035673"; transcript_id "TCONS_00057680"; exon_number "2"; gene_type "lincRNA"; old "TCONS_00057680";
AJPT01337405.1	Cufflinks	exon	11	373	.	+	.	gene_id "XLOC_035740"; transcript_id "TCONS_00057808"; exon_number "1"; gene_type "lincRNA"; old "TCONS_00057808";
AJPT01337405.1	Cufflinks	exon	521	627	.	+	.	gene_id "XLOC_035740"; transcript_id "TCONS_00057808"; exon_number "2"; gene_type "lincRNA"; old "TCONS_00057808";
AJPT01337405.1	Cufflinks	exon	2450	2682	.	+	.	gene_id "XLOC_035740"; transcript_id "TCONS_00057808"; exon_number "3"; gene_type "lincRNA"; old "TCONS_00057808";
AJPT01337405.1	Cufflinks	exon	15	627	.	+	.	gene_id "XLOC_035740"; transcript_id "TCONS_00057813"; exon_number "1"; gene_type "lincRNA"; old "TCONS_00057813";
AJPT01337405.1	Cufflinks	exon	767	2259	.	+	.	gene_id "XLOC_035740"; transcript_id "TCONS_00057813"; exon_number "2"; gene_type "lincRNA"; old "TCONS_00057813";
AJPT01337405.1	Cufflinks	exon	109	627	.	+	.	gene_id "XLOC_035740"; transcript_id "TCONS_00057826"; exon_number "1"; gene_type "lincRNA"; old "TCONS_00057826";
AJPT01337405.1	Cufflinks	exon	2450	2655	.	+	.	gene_id "XLOC_035740"; transcript_id "TCONS_00057826"; exon_number "2"; gene_type "lincRNA"; old "TCONS_00057826";
AJPT01337444.1	Cufflinks	exon	2252	2644	.	-	.	gene_id "XLOC_035794"; transcript_id "TCONS_00057927"; exon_number "1"; gene_type "lincRNA"; old "TCONS_00057927";
AJPT01337444.1	Cufflinks	exon	2730	2837	.	-	.	gene_id "XLOC_035794"; transcript_id "TCONS_00057927"; exon_number "2"; gene_type "lincRNA"; old "TCONS_00057927";
AJPT01337466.1	Cufflinks	exon	1856	3014	.	+	.	gene_id "XLOC_035840"; transcript_id "TCONS_00058033"; exon_number "1"; gene_type "lincRNA"; old "TCONS_00058033";
AJPT01337466.1	Cufflinks	exon	3253	3310	.	+	.	gene_id "XLOC_035840"; transcript_id "TCONS_00058033"; exon_number "2"; gene_type "lincRNA"; old "TCONS_00058033";
AJPT01337466.1	Cufflinks	exon	3604	3643	.	+	.	gene_id "XLOC_035840"; transcript_id "TCONS_00058033"; exon_number "3"; gene_type "lincRNA"; old "TCONS_00058033";
AJPT01337479.1	Cufflinks	exon	2347	2385	.	-	.	gene_id "XLOC_035859"; transcript_id "TCONS_00058068"; exon_number "1"; gene_type "lincRNA"; old "TCONS_00058068";
AJPT01337479.1	Cufflinks	exon	2939	3209	.	-	.	gene_id "XLOC_035859"; transcript_id "TCONS_00058068"; exon_number "2"; gene_type "lincRNA"; old "TCONS_00058068";
KB009900.1	Cufflinks	exon	29018	29252	.	-	.	gene_id "XLOC_036006"; transcript_id "TCONS_00058373"; exon_number "1"; gene_type "lincRNA"; old "TCONS_00058373";
KB009900.1	Cufflinks	exon	30187	30219	.	-	.	gene_id "XLOC_036006"; transcript_id "TCONS_00058373"; exon_number "2"; gene_type "lincRNA"; old "TCONS_00058373";
KB009901.1	Cufflinks	exon	356792	357272	.	+	.	gene_id "XLOC_036061"; transcript_id "TCONS_00059190"; exon_number "1"; gene_type "lincRNA"; old "TCONS_00059190";
KB009901.1	Cufflinks	exon	357386	358612	.	+	.	gene_id "XLOC_036061"; transcript_id "TCONS_00059190"; exon_number "2"; gene_type "lincRNA"; old "TCONS_00059190";
KB009901.1	Cufflinks	exon	241293	241526	.	+	.	gene_id "XLOC_036060"; transcript_id "TCONS_00059235"; exon_number "1"; gene_type "lincRNA"; old "TCONS_00059235";
KB009901.1	Cufflinks	exon	245141	245267	.	+	.	gene_id "XLOC_036060"; transcript_id "TCONS_00059235"; exon_number "2"; gene_type "lincRNA"; old "TCONS_00059235";
KB009901.1	Cufflinks	exon	356789	357950	.	+	.	gene_id "XLOC_036061"; transcript_id "TCONS_00059441"; exon_number "1"; gene_type "lincRNA"; old "TCONS_00059441";
KB009901.1	Cufflinks	exon	358185	358315	.	+	.	gene_id "XLOC_036061"; transcript_id "TCONS_00059441"; exon_number "2"; gene_type "lincRNA"; old "TCONS_00059441";
KB009901.1	Cufflinks	exon	356789	357272	.	+	.	gene_id "XLOC_036061"; transcript_id "TCONS_00059442"; exon_number "1"; gene_type "lincRNA"; old "TCONS_00059442";
KB009901.1	Cufflinks	exon	357386	357950	.	+	.	gene_id "XLOC_036061"; transcript_id "TCONS_00059442"; exon_number "2"; gene_type "lincRNA"; old "TCONS_00059442";
KB009901.1	Cufflinks	exon	358185	358315	.	+	.	gene_id "XLOC_036061"; transcript_id "TCONS_00059442"; exon_number "3"; gene_type "lincRNA"; old "TCONS_00059442";
KB009904.1	Cufflinks	exon	556820	556986	.	-	.	gene_id "XLOC_036860"; transcript_id "TCONS_00059644"; exon_number "1"; gene_type "lincRNA"; old "TCONS_00059644";
KB009904.1	Cufflinks	exon	594968	595056	.	-	.	gene_id "XLOC_036860"; transcript_id "TCONS_00059644"; exon_number "2"; gene_type "lincRNA"; old "TCONS_00059644";
KB009904.1	Cufflinks	exon	904724	904964	.	+	.	gene_id "XLOC_036848"; transcript_id "TCONS_00059878"; exon_number "1"; gene_type "lincRNA"; old "TCONS_00059878";
KB009904.1	Cufflinks	exon	942770	943479	.	+	.	gene_id "XLOC_036848"; transcript_id "TCONS_00059878"; exon_number "2"; gene_type "lincRNA"; old "TCONS_00059878";
KB009904.1	Cufflinks	exon	689004	689055	.	+	.	gene_id "XLOC_036847"; transcript_id "TCONS_00061418"; exon_number "1"; gene_type "lincRNA"; old "TCONS_00061418";
KB009904.1	Cufflinks	exon	702145	702329	.	+	.	gene_id "XLOC_036847"; transcript_id "TCONS_00061418"; exon_number "2"; gene_type "lincRNA"; old "TCONS_00061418";
KB009904.1	Cufflinks	exon	858918	859046	.	-	.	gene_id "XLOC_036862"; transcript_id "TCONS_00061422"; exon_number "1"; gene_type "lincRNA"; old "TCONS_00061422";
KB009904.1	Cufflinks	exon	859936	860059	.	-	.	gene_id "XLOC_036862"; transcript_id "TCONS_00061422"; exon_number "2"; gene_type "lincRNA"; old "TCONS_00061422";
KB009904.1	Cufflinks	exon	339395	339751	.	-	.	gene_id "XLOC_036857"; transcript_id "TCONS_00061560"; exon_number "1"; gene_type "lincRNA"; old "TCONS_00061560";
KB009904.1	Cufflinks	exon	339848	339959	.	-	.	gene_id "XLOC_036857"; transcript_id "TCONS_00061560"; exon_number "2"; gene_type "lincRNA"; old "TCONS_00061560";
KB009904.1	Cufflinks	exon	340577	340752	.	-	.	gene_id "XLOC_036857"; transcript_id "TCONS_00061560"; exon_number "3"; gene_type "lincRNA"; old "TCONS_00061560";
KB009904.1	Cufflinks	exon	339395	339752	.	-	.	gene_id "XLOC_036857"; transcript_id "TCONS_00061561"; exon_number "1"; gene_type "lincRNA"; old "TCONS_00061561";
KB009904.1	Cufflinks	exon	339848	340073	.	-	.	gene_id "XLOC_036857"; transcript_id "TCONS_00061561"; exon_number "2"; gene_type "lincRNA"; old "TCONS_00061561";
KB009904.1	Cufflinks	exon	340577	340752	.	-	.	gene_id "XLOC_036857"; transcript_id "TCONS_00061561"; exon_number "3"; gene_type "lincRNA"; old "TCONS_00061561";
KB009904.1	Cufflinks	exon	339395	339923	.	-	.	gene_id "XLOC_036857"; transcript_id "TCONS_00061562"; exon_number "1"; gene_type "lincRNA"; old "TCONS_00061562";
KB009904.1	Cufflinks	exon	340577	340752	.	-	.	gene_id "XLOC_036857"; transcript_id "TCONS_00061562"; exon_number "2"; gene_type "lincRNA"; old "TCONS_00061562";
KB009904.1	Cufflinks	exon	1310543	1311630	.	-	.	gene_id "XLOC_036865"; transcript_id "TCONS_00061567"; exon_number "1"; gene_type "lincRNA"; old "TCONS_00061567";
KB009904.1	Cufflinks	exon	1331215	1331498	.	-	.	gene_id "XLOC_036865"; transcript_id "TCONS_00061567"; exon_number "2"; gene_type "lincRNA"; old "TCONS_00061567";
KB009904.1	Cufflinks	exon	1326740	1326846	.	+	.	gene_id "XLOC_036852"; transcript_id "TCONS_00061652"; exon_number "1"; gene_type "lincRNA"; old "TCONS_00061652";
KB009904.1	Cufflinks	exon	1327542	1327648	.	+	.	gene_id "XLOC_036852"; transcript_id "TCONS_00061652"; exon_number "2"; gene_type "lincRNA"; old "TCONS_00061652";
KB009904.1	Cufflinks	exon	1329967	1330183	.	+	.	gene_id "XLOC_036852"; transcript_id "TCONS_00061652"; exon_number "3"; gene_type "lincRNA"; old "TCONS_00061652";
KB009904.1	Cufflinks	exon	1330264	1331038	.	+	.	gene_id "XLOC_036852"; transcript_id "TCONS_00061652"; exon_number "4"; gene_type "lincRNA"; old "TCONS_00061652";
KB009904.1	Cufflinks	exon	339358	340073	.	-	.	gene_id "XLOC_036857"; transcript_id "TCONS_00061654"; exon_number "1"; gene_type "lincRNA"; old "TCONS_00061654";
KB009904.1	Cufflinks	exon	340577	340725	.	-	.	gene_id "XLOC_036857"; transcript_id "TCONS_00061654"; exon_number "2"; gene_type "lincRNA"; old "TCONS_00061654";
KB009904.1	Cufflinks	exon	339358	339959	.	-	.	gene_id "XLOC_036857"; transcript_id "TCONS_00061655"; exon_number "1"; gene_type "lincRNA"; old "TCONS_00061655";
KB009904.1	Cufflinks	exon	340577	340725	.	-	.	gene_id "XLOC_036857"; transcript_id "TCONS_00061655"; exon_number "2"; gene_type "lincRNA"; old "TCONS_00061655";
KB009904.1	Cufflinks	exon	1329952	1330894	.	-	.	gene_id "XLOC_036865"; transcript_id "TCONS_00061658"; exon_number "1"; gene_type "lincRNA"; old "TCONS_00061658";
KB009904.1	Cufflinks	exon	1331215	1331851	.	-	.	gene_id "XLOC_036865"; transcript_id "TCONS_00061658"; exon_number "2"; gene_type "lincRNA"; old "TCONS_00061658";
KB009904.1	Cufflinks	exon	1326974	1327200	.	+	.	gene_id "XLOC_036852"; transcript_id "TCONS_00061757"; exon_number "1"; gene_type "lincRNA"; old "TCONS_00061757";
KB009904.1	Cufflinks	exon	1327542	1327648	.	+	.	gene_id "XLOC_036852"; transcript_id "TCONS_00061757"; exon_number "2"; gene_type "lincRNA"; old "TCONS_00061757";
KB009904.1	Cufflinks	exon	1330264	1330735	.	+	.	gene_id "XLOC_036852"; transcript_id "TCONS_00061757"; exon_number "3"; gene_type "lincRNA"; old "TCONS_00061757";
KB009904.1	Cufflinks	exon	339379	339751	.	-	.	gene_id "XLOC_036857"; transcript_id "TCONS_00061758"; exon_number "1"; gene_type "lincRNA"; old "TCONS_00061758";
KB009904.1	Cufflinks	exon	339848	340146	.	-	.	gene_id "XLOC_036857"; transcript_id "TCONS_00061758"; exon_number "2"; gene_type "lincRNA"; old "TCONS_00061758";
KB009904.1	Cufflinks	exon	490420	490609	.	-	.	gene_id "XLOC_036858"; transcript_id "TCONS_00061759"; exon_number "1"; gene_type "lincRNA"; old "TCONS_00061759";
KB009904.1	Cufflinks	exon	496540	496613	.	-	.	gene_id "XLOC_036858"; transcript_id "TCONS_00061759"; exon_number "2"; gene_type "lincRNA"; old "TCONS_00061759";
KB009904.1	Cufflinks	exon	1310930	1312278	.	-	.	gene_id "XLOC_036865"; transcript_id "TCONS_00061761"; exon_number "1"; gene_type "lincRNA"; old "TCONS_00061761";
KB009904.1	Cufflinks	exon	1325232	1325354	.	-	.	gene_id "XLOC_036865"; transcript_id "TCONS_00061761"; exon_number "2"; gene_type "lincRNA"; old "TCONS_00061761";
KB009904.1	Cufflinks	exon	556901	556986	.	-	.	gene_id "XLOC_036860"; transcript_id "TCONS_00061942"; exon_number "1"; gene_type "lincRNA"; old "TCONS_00061942";
KB009904.1	Cufflinks	exon	558387	558515	.	-	.	gene_id "XLOC_036860"; transcript_id "TCONS_00061942"; exon_number "2"; gene_type "lincRNA"; old "TCONS_00061942";
KB009904.1	Cufflinks	exon	1327464	1327648	.	+	.	gene_id "XLOC_036852"; transcript_id "TCONS_00061995"; exon_number "1"; gene_type "lincRNA"; old "TCONS_00061995";
KB009904.1	Cufflinks	exon	1330264	1330714	.	+	.	gene_id "XLOC_036852"; transcript_id "TCONS_00061995"; exon_number "2"; gene_type "lincRNA"; old "TCONS_00061995";
KB009904.1	Cufflinks	exon	1326824	1326846	.	+	.	gene_id "XLOC_036852"; transcript_id "TCONS_00062085"; exon_number "1"; gene_type "lincRNA"; old "TCONS_00062085";
KB009904.1	Cufflinks	exon	1327542	1327648	.	+	.	gene_id "XLOC_036852"; transcript_id "TCONS_00062085"; exon_number "2"; gene_type "lincRNA"; old "TCONS_00062085";
KB009904.1	Cufflinks	exon	1330264	1330714	.	+	.	gene_id "XLOC_036852"; transcript_id "TCONS_00062085"; exon_number "3"; gene_type "lincRNA"; old "TCONS_00062085";
KB009904.1	Cufflinks	exon	1326705	1326846	.	+	.	gene_id "XLOC_036852"; transcript_id "TCONS_00062211"; exon_number "1"; gene_type "lincRNA"; old "TCONS_00062211";
KB009904.1	Cufflinks	exon	1327542	1327819	.	+	.	gene_id "XLOC_036852"; transcript_id "TCONS_00062211"; exon_number "2"; gene_type "lincRNA"; old "TCONS_00062211";
KB009904.1	Cufflinks	exon	1329972	1330148	.	-	.	gene_id "XLOC_036865"; transcript_id "TCONS_00062242"; exon_number "1"; gene_type "lincRNA"; old "TCONS_00062242";
KB009904.1	Cufflinks	exon	1330735	1331060	.	-	.	gene_id "XLOC_036865"; transcript_id "TCONS_00062242"; exon_number "2"; gene_type "lincRNA"; old "TCONS_00062242";
KB009905.1	Cufflinks	exon	181418	181524	.	-	.	gene_id "XLOC_038529"; transcript_id "TCONS_00062637"; exon_number "1"; gene_type "lincRNA"; old "TCONS_00062637";
KB009905.1	Cufflinks	exon	182859	183134	.	-	.	gene_id "XLOC_038529"; transcript_id "TCONS_00062637"; exon_number "2"; gene_type "lincRNA"; old "TCONS_00062637";
KB009905.1	Cufflinks	exon	177929	177992	.	-	.	gene_id "XLOC_038529"; transcript_id "TCONS_00062713"; exon_number "1"; gene_type "lincRNA"; old "TCONS_00062713";
KB009905.1	Cufflinks	exon	182859	182998	.	-	.	gene_id "XLOC_038529"; transcript_id "TCONS_00062713"; exon_number "2"; gene_type "lincRNA"; old "TCONS_00062713";
KB009905.1	Cufflinks	exon	182464	182698	.	-	.	gene_id "XLOC_038529"; transcript_id "TCONS_00062714"; exon_number "1"; gene_type "lincRNA"; old "TCONS_00062714";
KB009905.1	Cufflinks	exon	182859	182998	.	-	.	gene_id "XLOC_038529"; transcript_id "TCONS_00062714"; exon_number "2"; gene_type "lincRNA"; old "TCONS_00062714";
KB009910.1	Cufflinks	exon	154935	155042	.	-	.	gene_id "XLOC_039199"; transcript_id "TCONS_00063709"; exon_number "1"; gene_type "lincRNA"; old "TCONS_00063709";
KB009910.1	Cufflinks	exon	155681	155815	.	-	.	gene_id "XLOC_039199"; transcript_id "TCONS_00063709"; exon_number "2"; gene_type "lincRNA"; old "TCONS_00063709";
KB009910.1	Cufflinks	exon	327547	327696	.	-	.	gene_id "XLOC_039206"; transcript_id "TCONS_00063777"; exon_number "1"; gene_type "lincRNA"; old "TCONS_00063777";
KB009910.1	Cufflinks	exon	327787	327883	.	-	.	gene_id "XLOC_039206"; transcript_id "TCONS_00063777"; exon_number "2"; gene_type "lincRNA"; old "TCONS_00063777";
KB009911.1	Cufflinks	exon	33018	33253	.	+	.	gene_id "XLOC_039568"; transcript_id "TCONS_00063908"; exon_number "1"; gene_type "lincRNA"; old "TCONS_00063908";
KB009911.1	Cufflinks	exon	40739	41004	.	+	.	gene_id "XLOC_039568"; transcript_id "TCONS_00063908"; exon_number "2"; gene_type "lincRNA"; old "TCONS_00063908";
KB009911.1	Cufflinks	exon	33024	33253	.	+	.	gene_id "XLOC_039568"; transcript_id "TCONS_00063935"; exon_number "1"; gene_type "lincRNA"; old "TCONS_00063935";
KB009911.1	Cufflinks	exon	75175	75244	.	+	.	gene_id "XLOC_039568"; transcript_id "TCONS_00063935"; exon_number "2"; gene_type "lincRNA"; old "TCONS_00063935";
KB009911.1	Cufflinks	exon	78559	78617	.	+	.	gene_id "XLOC_039568"; transcript_id "TCONS_00063935"; exon_number "3"; gene_type "lincRNA"; old "TCONS_00063935";
KB009911.1	Cufflinks	exon	33046	33253	.	+	.	gene_id "XLOC_039568"; transcript_id "TCONS_00063943"; exon_number "1"; gene_type "lincRNA"; old "TCONS_00063943";
KB009911.1	Cufflinks	exon	40739	40821	.	+	.	gene_id "XLOC_039568"; transcript_id "TCONS_00063943"; exon_number "2"; gene_type "lincRNA"; old "TCONS_00063943";
KB009911.1	Cufflinks	exon	75175	75248	.	+	.	gene_id "XLOC_039568"; transcript_id "TCONS_00063943"; exon_number "3"; gene_type "lincRNA"; old "TCONS_00063943";
KB009914.1	Cufflinks	exon	439423	439465	.	-	.	gene_id "XLOC_039742"; transcript_id "TCONS_00065299"; exon_number "1"; gene_type "lincRNA"; old "TCONS_00065299";
KB009914.1	Cufflinks	exon	441018	441321	.	-	.	gene_id "XLOC_039742"; transcript_id "TCONS_00065299"; exon_number "2"; gene_type "lincRNA"; old "TCONS_00065299";
KB009916.1	Cufflinks	exon	197305	197344	.	+	.	gene_id "XLOC_040600"; transcript_id "TCONS_00065634"; exon_number "1"; gene_type "lincRNA"; old "TCONS_00065634";
KB009916.1	Cufflinks	exon	203299	205165	.	+	.	gene_id "XLOC_040600"; transcript_id "TCONS_00065634"; exon_number "2"; gene_type "lincRNA"; old "TCONS_00065634";
KB009916.1	Cufflinks	exon	17480	18115	.	-	.	gene_id "XLOC_040601"; transcript_id "TCONS_00065635"; exon_number "1"; gene_type "lincRNA"; old "TCONS_00065635";
KB009916.1	Cufflinks	exon	18802	18877	.	-	.	gene_id "XLOC_040601"; transcript_id "TCONS_00065635"; exon_number "2"; gene_type "lincRNA"; old "TCONS_00065635";
KB009917.1	Cufflinks	exon	938967	939918	.	+	.	gene_id "XLOC_040766"; transcript_id "TCONS_00065821"; exon_number "1"; gene_type "lincRNA"; old "TCONS_00065821";
KB009917.1	Cufflinks	exon	941233	941472	.	+	.	gene_id "XLOC_040766"; transcript_id "TCONS_00065821"; exon_number "2"; gene_type "lincRNA"; old "TCONS_00065821";
KB009917.1	Cufflinks	exon	936224	936477	.	-	.	gene_id "XLOC_040795"; transcript_id "TCONS_00065846"; exon_number "1"; gene_type "lincRNA"; old "TCONS_00065846";
KB009917.1	Cufflinks	exon	937570	938389	.	-	.	gene_id "XLOC_040795"; transcript_id "TCONS_00065846"; exon_number "2"; gene_type "lincRNA"; old "TCONS_00065846";
KB009917.1	Cufflinks	exon	947065	947341	.	-	.	gene_id "XLOC_040796"; transcript_id "TCONS_00065847"; exon_number "1"; gene_type "lincRNA"; old "TCONS_00065847";
KB009917.1	Cufflinks	exon	949163	949226	.	-	.	gene_id "XLOC_040796"; transcript_id "TCONS_00065847"; exon_number "2"; gene_type "lincRNA"; old "TCONS_00065847";
KB009917.1	Cufflinks	exon	408747	409888	.	-	.	gene_id "XLOC_040785"; transcript_id "TCONS_00067295"; exon_number "1"; gene_type "lincRNA"; old "TCONS_00067295";
KB009917.1	Cufflinks	exon	410209	410691	.	-	.	gene_id "XLOC_040785"; transcript_id "TCONS_00067295"; exon_number "2"; gene_type "lincRNA"; old "TCONS_00067295";
KB009917.1	Cufflinks	exon	1216028	1216601	.	-	.	gene_id "XLOC_040809"; transcript_id "TCONS_00067299"; exon_number "1"; gene_type "lincRNA"; old "TCONS_00067299";
KB009917.1	Cufflinks	exon	1239876	1239951	.	-	.	gene_id "XLOC_040809"; transcript_id "TCONS_00067299"; exon_number "2"; gene_type "lincRNA"; old "TCONS_00067299";
KB009917.1	Cufflinks	exon	1243295	1243689	.	-	.	gene_id "XLOC_040809"; transcript_id "TCONS_00067300"; exon_number "1"; gene_type "lincRNA"; old "TCONS_00067300";
KB009917.1	Cufflinks	exon	1244191	1244543	.	-	.	gene_id "XLOC_040809"; transcript_id "TCONS_00067300"; exon_number "2"; gene_type "lincRNA"; old "TCONS_00067300";
KB009917.1	Cufflinks	exon	1258925	1259436	.	+	.	gene_id "XLOC_040781"; transcript_id "TCONS_00067399"; exon_number "1"; gene_type "lincRNA"; old "TCONS_00067399";
KB009917.1	Cufflinks	exon	1260334	1261000	.	+	.	gene_id "XLOC_040781"; transcript_id "TCONS_00067399"; exon_number "2"; gene_type "lincRNA"; old "TCONS_00067399";
KB009917.1	Cufflinks	exon	822127	822341	.	-	.	gene_id "XLOC_040794"; transcript_id "TCONS_00067401"; exon_number "1"; gene_type "lincRNA"; old "TCONS_00067401";
KB009917.1	Cufflinks	exon	823093	823250	.	-	.	gene_id "XLOC_040794"; transcript_id "TCONS_00067401"; exon_number "2"; gene_type "lincRNA"; old "TCONS_00067401";
KB009917.1	Cufflinks	exon	824283	824412	.	-	.	gene_id "XLOC_040794"; transcript_id "TCONS_00067401"; exon_number "3"; gene_type "lincRNA"; old "TCONS_00067401";
KB009917.1	Cufflinks	exon	822127	822341	.	-	.	gene_id "XLOC_040794"; transcript_id "TCONS_00067402"; exon_number "1"; gene_type "lincRNA"; old "TCONS_00067402";
KB009917.1	Cufflinks	exon	824283	824352	.	-	.	gene_id "XLOC_040794"; transcript_id "TCONS_00067402"; exon_number "2"; gene_type "lincRNA"; old "TCONS_00067402";
KB009917.1	Cufflinks	exon	825690	825739	.	-	.	gene_id "XLOC_040794"; transcript_id "TCONS_00067402"; exon_number "3"; gene_type "lincRNA"; old "TCONS_00067402";
KB009917.1	Cufflinks	exon	826070	826299	.	-	.	gene_id "XLOC_040794"; transcript_id "TCONS_00067402"; exon_number "4"; gene_type "lincRNA"; old "TCONS_00067402";
KB009917.1	Cufflinks	exon	822127	822341	.	-	.	gene_id "XLOC_040794"; transcript_id "TCONS_00067403"; exon_number "1"; gene_type "lincRNA"; old "TCONS_00067403";
KB009917.1	Cufflinks	exon	824283	824400	.	-	.	gene_id "XLOC_040794"; transcript_id "TCONS_00067403"; exon_number "2"; gene_type "lincRNA"; old "TCONS_00067403";
KB009917.1	Cufflinks	exon	825690	825739	.	-	.	gene_id "XLOC_040794"; transcript_id "TCONS_00067403"; exon_number "3"; gene_type "lincRNA"; old "TCONS_00067403";
KB009917.1	Cufflinks	exon	826070	826299	.	-	.	gene_id "XLOC_040794"; transcript_id "TCONS_00067403"; exon_number "4"; gene_type "lincRNA"; old "TCONS_00067403";
KB009917.1	Cufflinks	exon	1193633	1193711	.	-	.	gene_id "XLOC_040809"; transcript_id "TCONS_00067406"; exon_number "1"; gene_type "lincRNA"; old "TCONS_00067406";
KB009917.1	Cufflinks	exon	1239901	1239975	.	-	.	gene_id "XLOC_040809"; transcript_id "TCONS_00067406"; exon_number "2"; gene_type "lincRNA"; old "TCONS_00067406";
KB009917.1	Cufflinks	exon	1243535	1243689	.	-	.	gene_id "XLOC_040809"; transcript_id "TCONS_00067406"; exon_number "3"; gene_type "lincRNA"; old "TCONS_00067406";
KB009917.1	Cufflinks	exon	1244191	1244273	.	-	.	gene_id "XLOC_040809"; transcript_id "TCONS_00067406"; exon_number "4"; gene_type "lincRNA"; old "TCONS_00067406";
KB009917.1	Cufflinks	exon	1255276	1255934	.	-	.	gene_id "XLOC_040810"; transcript_id "TCONS_00067407"; exon_number "1"; gene_type "lincRNA"; old "TCONS_00067407";
KB009917.1	Cufflinks	exon	1258440	1258657	.	-	.	gene_id "XLOC_040810"; transcript_id "TCONS_00067407"; exon_number "2"; gene_type "lincRNA"; old "TCONS_00067407";
KB009917.1	Cufflinks	exon	1259383	1259544	.	-	.	gene_id "XLOC_040810"; transcript_id "TCONS_00067407"; exon_number "3"; gene_type "lincRNA"; old "TCONS_00067407";
KB009917.1	Cufflinks	exon	1253874	1255934	.	-	.	gene_id "XLOC_040810"; transcript_id "TCONS_00067408"; exon_number "1"; gene_type "lincRNA"; old "TCONS_00067408";
KB009917.1	Cufflinks	exon	1259383	1259483	.	-	.	gene_id "XLOC_040810"; transcript_id "TCONS_00067408"; exon_number "2"; gene_type "lincRNA"; old "TCONS_00067408";
KB009917.1	Cufflinks	exon	1193325	1193711	.	-	.	gene_id "XLOC_040809"; transcript_id "TCONS_00067467"; exon_number "1"; gene_type "lincRNA"; old "TCONS_00067467";
KB009917.1	Cufflinks	exon	1239876	1239975	.	-	.	gene_id "XLOC_040809"; transcript_id "TCONS_00067467"; exon_number "2"; gene_type "lincRNA"; old "TCONS_00067467";
KB009917.1	Cufflinks	exon	1240810	1240862	.	-	.	gene_id "XLOC_040809"; transcript_id "TCONS_00067467"; exon_number "3"; gene_type "lincRNA"; old "TCONS_00067467";
KB009917.1	Cufflinks	exon	1253874	1255934	.	-	.	gene_id "XLOC_040810"; transcript_id "TCONS_00067468"; exon_number "1"; gene_type "lincRNA"; old "TCONS_00067468";
KB009917.1	Cufflinks	exon	1256940	1257064	.	-	.	gene_id "XLOC_040810"; transcript_id "TCONS_00067468"; exon_number "2"; gene_type "lincRNA"; old "TCONS_00067468";
KB009917.1	Cufflinks	exon	1259383	1259452	.	-	.	gene_id "XLOC_040810"; transcript_id "TCONS_00067468"; exon_number "3"; gene_type "lincRNA"; old "TCONS_00067468";
KB009917.1	Cufflinks	exon	669102	669554	.	-	.	gene_id "XLOC_040792"; transcript_id "TCONS_00067487"; exon_number "1"; gene_type "lincRNA"; old "TCONS_00067487";
KB009917.1	Cufflinks	exon	673441	673647	.	-	.	gene_id "XLOC_040792"; transcript_id "TCONS_00067487"; exon_number "2"; gene_type "lincRNA"; old "TCONS_00067487";
KB009917.1	Cufflinks	exon	1254796	1255934	.	-	.	gene_id "XLOC_040810"; transcript_id "TCONS_00067488"; exon_number "1"; gene_type "lincRNA"; old "TCONS_00067488";
KB009917.1	Cufflinks	exon	1256945	1257064	.	-	.	gene_id "XLOC_040810"; transcript_id "TCONS_00067488"; exon_number "2"; gene_type "lincRNA"; old "TCONS_00067488";
KB009917.1	Cufflinks	exon	1259383	1259520	.	-	.	gene_id "XLOC_040810"; transcript_id "TCONS_00067488"; exon_number "3"; gene_type "lincRNA"; old "TCONS_00067488";
KB009917.1	Cufflinks	exon	1254796	1255934	.	-	.	gene_id "XLOC_040810"; transcript_id "TCONS_00067489"; exon_number "1"; gene_type "lincRNA"; old "TCONS_00067489";
KB009917.1	Cufflinks	exon	1256940	1257064	.	-	.	gene_id "XLOC_040810"; transcript_id "TCONS_00067489"; exon_number "2"; gene_type "lincRNA"; old "TCONS_00067489";
KB009917.1	Cufflinks	exon	1258440	1258657	.	-	.	gene_id "XLOC_040810"; transcript_id "TCONS_00067489"; exon_number "3"; gene_type "lincRNA"; old "TCONS_00067489";
KB009917.1	Cufflinks	exon	1259383	1259520	.	-	.	gene_id "XLOC_040810"; transcript_id "TCONS_00067489"; exon_number "4"; gene_type "lincRNA"; old "TCONS_00067489";
KB009917.1	Cufflinks	exon	627692	627835	.	-	.	gene_id "XLOC_040787"; transcript_id "TCONS_00067512"; exon_number "1"; gene_type "lincRNA"; old "TCONS_00067512";
KB009917.1	Cufflinks	exon	629595	629659	.	-	.	gene_id "XLOC_040787"; transcript_id "TCONS_00067512"; exon_number "2"; gene_type "lincRNA"; old "TCONS_00067512";
KB009917.1	Cufflinks	exon	627794	627835	.	-	.	gene_id "XLOC_040787"; transcript_id "TCONS_00067540"; exon_number "1"; gene_type "lincRNA"; old "TCONS_00067540";
KB009917.1	Cufflinks	exon	629624	629795	.	-	.	gene_id "XLOC_040787"; transcript_id "TCONS_00067540"; exon_number "2"; gene_type "lincRNA"; old "TCONS_00067540";
KB009917.1	Cufflinks	exon	397746	397957	.	+	.	gene_id "XLOC_040757"; transcript_id "TCONS_00067603"; exon_number "1"; gene_type "lincRNA"; old "TCONS_00067603";
KB009917.1	Cufflinks	exon	399177	399810	.	+	.	gene_id "XLOC_040757"; transcript_id "TCONS_00067603"; exon_number "2"; gene_type "lincRNA"; old "TCONS_00067603";
KB009917.1	Cufflinks	exon	410641	410667	.	+	.	gene_id "XLOC_040759"; transcript_id "TCONS_00067604"; exon_number "1"; gene_type "lincRNA"; old "TCONS_00067604";
KB009917.1	Cufflinks	exon	427679	427807	.	+	.	gene_id "XLOC_040759"; transcript_id "TCONS_00067604"; exon_number "2"; gene_type "lincRNA"; old "TCONS_00067604";
KB009917.1	Cufflinks	exon	432929	432973	.	+	.	gene_id "XLOC_040759"; transcript_id "TCONS_00067604"; exon_number "3"; gene_type "lincRNA"; old "TCONS_00067604";
KB009917.1	Cufflinks	exon	1160160	1161115	.	-	.	gene_id "XLOC_040808"; transcript_id "TCONS_00067641"; exon_number "1"; gene_type "lincRNA"; old "TCONS_00067641";
KB009917.1	Cufflinks	exon	1177377	1177523	.	-	.	gene_id "XLOC_040808"; transcript_id "TCONS_00067641"; exon_number "2"; gene_type "lincRNA"; old "TCONS_00067641";
KB009917.1	Cufflinks	exon	1160796	1161115	.	-	.	gene_id "XLOC_040808"; transcript_id "TCONS_00067714"; exon_number "1"; gene_type "lincRNA"; old "TCONS_00067714";
KB009917.1	Cufflinks	exon	1169683	1169786	.	-	.	gene_id "XLOC_040808"; transcript_id "TCONS_00067714"; exon_number "2"; gene_type "lincRNA"; old "TCONS_00067714";
KB009917.1	Cufflinks	exon	1177377	1177509	.	-	.	gene_id "XLOC_040808"; transcript_id "TCONS_00067714"; exon_number "3"; gene_type "lincRNA"; old "TCONS_00067714";
KB009917.1	Cufflinks	exon	1216095	1216601	.	-	.	gene_id "XLOC_040809"; transcript_id "TCONS_00067715"; exon_number "1"; gene_type "lincRNA"; old "TCONS_00067715";
KB009917.1	Cufflinks	exon	1239903	1239938	.	-	.	gene_id "XLOC_040809"; transcript_id "TCONS_00067715"; exon_number "2"; gene_type "lincRNA"; old "TCONS_00067715";
KB009917.1	Cufflinks	exon	511829	512070	.	-	.	gene_id "XLOC_040786"; transcript_id "TCONS_00067818"; exon_number "1"; gene_type "lincRNA"; old "TCONS_00067818";
KB009917.1	Cufflinks	exon	512782	512853	.	-	.	gene_id "XLOC_040786"; transcript_id "TCONS_00067818"; exon_number "2"; gene_type "lincRNA"; old "TCONS_00067818";
KB009917.1	Cufflinks	exon	1163193	1163609	.	-	.	gene_id "XLOC_040808"; transcript_id "TCONS_00067852"; exon_number "1"; gene_type "lincRNA"; old "TCONS_00067852";
KB009917.1	Cufflinks	exon	1169683	1169786	.	-	.	gene_id "XLOC_040808"; transcript_id "TCONS_00067852"; exon_number "2"; gene_type "lincRNA"; old "TCONS_00067852";
KB009917.1	Cufflinks	exon	1177377	1177523	.	-	.	gene_id "XLOC_040808"; transcript_id "TCONS_00067852"; exon_number "3"; gene_type "lincRNA"; old "TCONS_00067852";
KB009917.1	Cufflinks	exon	1254740	1255934	.	-	.	gene_id "XLOC_040810"; transcript_id "TCONS_00067871"; exon_number "1"; gene_type "lincRNA"; old "TCONS_00067871";
KB009917.1	Cufflinks	exon	1256940	1257064	.	-	.	gene_id "XLOC_040810"; transcript_id "TCONS_00067871"; exon_number "2"; gene_type "lincRNA"; old "TCONS_00067871";
KB009917.1	Cufflinks	exon	1259298	1259394	.	-	.	gene_id "XLOC_040810"; transcript_id "TCONS_00067871"; exon_number "3"; gene_type "lincRNA"; old "TCONS_00067871";
KB009917.1	Cufflinks	exon	408093	408138	.	+	.	gene_id "XLOC_040758"; transcript_id "TCONS_00067884"; exon_number "1"; gene_type "lincRNA"; old "TCONS_00067884";
KB009917.1	Cufflinks	exon	408234	408486	.	+	.	gene_id "XLOC_040758"; transcript_id "TCONS_00067884"; exon_number "2"; gene_type "lincRNA"; old "TCONS_00067884";
KB009918.1	Cufflinks	exon	127058	127215	.	-	.	gene_id "XLOC_042240"; transcript_id "TCONS_00067900"; exon_number "1"; gene_type "lincRNA"; old "TCONS_00067900";
KB009918.1	Cufflinks	exon	137568	137669	.	-	.	gene_id "XLOC_042240"; transcript_id "TCONS_00067900"; exon_number "2"; gene_type "lincRNA"; old "TCONS_00067900";
KB009918.1	Cufflinks	exon	135316	135377	.	+	.	gene_id "XLOC_042218"; transcript_id "TCONS_00068878"; exon_number "1"; gene_type "lincRNA"; old "TCONS_00068878";
KB009918.1	Cufflinks	exon	149910	150050	.	+	.	gene_id "XLOC_042218"; transcript_id "TCONS_00068878"; exon_number "2"; gene_type "lincRNA"; old "TCONS_00068878";
KB009918.1	Cufflinks	exon	238039	238289	.	+	.	gene_id "XLOC_042221"; transcript_id "TCONS_00068997"; exon_number "1"; gene_type "lincRNA"; old "TCONS_00068997";
KB009918.1	Cufflinks	exon	239246	239290	.	+	.	gene_id "XLOC_042221"; transcript_id "TCONS_00068997"; exon_number "2"; gene_type "lincRNA"; old "TCONS_00068997";
KB009918.1	Cufflinks	exon	782228	782423	.	+	.	gene_id "XLOC_042227"; transcript_id "TCONS_00069001"; exon_number "1"; gene_type "lincRNA"; old "TCONS_00069001";
KB009918.1	Cufflinks	exon	783425	783715	.	+	.	gene_id "XLOC_042227"; transcript_id "TCONS_00069001"; exon_number "2"; gene_type "lincRNA"; old "TCONS_00069001";
KB009918.1	Cufflinks	exon	784306	784386	.	+	.	gene_id "XLOC_042227"; transcript_id "TCONS_00069001"; exon_number "3"; gene_type "lincRNA"; old "TCONS_00069001";
KB009918.1	Cufflinks	exon	786416	786494	.	+	.	gene_id "XLOC_042227"; transcript_id "TCONS_00069001"; exon_number "4"; gene_type "lincRNA"; old "TCONS_00069001";
KB009918.1	Cufflinks	exon	783480	783715	.	+	.	gene_id "XLOC_042227"; transcript_id "TCONS_00069033"; exon_number "1"; gene_type "lincRNA"; old "TCONS_00069033";
KB009918.1	Cufflinks	exon	784306	785009	.	+	.	gene_id "XLOC_042227"; transcript_id "TCONS_00069033"; exon_number "2"; gene_type "lincRNA"; old "TCONS_00069033";
KB009918.1	Cufflinks	exon	344007	344059	.	+	.	gene_id "XLOC_042216"; transcript_id "TCONS_00069062"; exon_number "1"; gene_type "lincRNA"; old "TCONS_00069062";
KB009918.1	Cufflinks	exon	346314	346401	.	+	.	gene_id "XLOC_042216"; transcript_id "TCONS_00069062"; exon_number "2"; gene_type "lincRNA"; old "TCONS_00069062";
KB009918.1	Cufflinks	exon	356567	356746	.	+	.	gene_id "XLOC_042216"; transcript_id "TCONS_00069062"; exon_number "3"; gene_type "lincRNA"; old "TCONS_00069062";
KB009918.1	Cufflinks	exon	344576	345118	.	+	.	gene_id "XLOC_042216"; transcript_id "TCONS_00069063"; exon_number "1"; gene_type "lincRNA"; old "TCONS_00069063";
KB009918.1	Cufflinks	exon	346314	346401	.	+	.	gene_id "XLOC_042216"; transcript_id "TCONS_00069063"; exon_number "2"; gene_type "lincRNA"; old "TCONS_00069063";
KB009918.1	Cufflinks	exon	359407	359523	.	+	.	gene_id "XLOC_042216"; transcript_id "TCONS_00069063"; exon_number "3"; gene_type "lincRNA"; old "TCONS_00069063";
KB009918.1	Cufflinks	exon	378716	378882	.	+	.	gene_id "XLOC_042216"; transcript_id "TCONS_00069063"; exon_number "4"; gene_type "lincRNA"; old "TCONS_00069063";
KB009918.1	Cufflinks	exon	741241	741374	.	+	.	gene_id "XLOC_042228"; transcript_id "TCONS_00069066"; exon_number "1"; gene_type "lincRNA"; old "TCONS_00069066";
KB009918.1	Cufflinks	exon	743836	743969	.	+	.	gene_id "XLOC_042228"; transcript_id "TCONS_00069066"; exon_number "2"; gene_type "lincRNA"; old "TCONS_00069066";
KB009918.1	Cufflinks	exon	782228	782423	.	+	.	gene_id "XLOC_042227"; transcript_id "TCONS_00069069"; exon_number "1"; gene_type "lincRNA"; old "TCONS_00069069";
KB009918.1	Cufflinks	exon	784306	784386	.	+	.	gene_id "XLOC_042227"; transcript_id "TCONS_00069069"; exon_number "2"; gene_type "lincRNA"; old "TCONS_00069069";
KB009918.1	Cufflinks	exon	786416	786494	.	+	.	gene_id "XLOC_042227"; transcript_id "TCONS_00069069"; exon_number "3"; gene_type "lincRNA"; old "TCONS_00069069";
KB009918.1	Cufflinks	exon	150286	150310	.	+	.	gene_id "XLOC_042219"; transcript_id "TCONS_00069135"; exon_number "1"; gene_type "lincRNA"; old "TCONS_00069135";
KB009918.1	Cufflinks	exon	151345	151458	.	+	.	gene_id "XLOC_042219"; transcript_id "TCONS_00069135"; exon_number "2"; gene_type "lincRNA"; old "TCONS_00069135";
KB009918.1	Cufflinks	exon	156005	156210	.	+	.	gene_id "XLOC_042219"; transcript_id "TCONS_00069135"; exon_number "3"; gene_type "lincRNA"; old "TCONS_00069135";
KB009918.1	Cufflinks	exon	73516	73568	.	-	.	gene_id "XLOC_042233"; transcript_id "TCONS_00069136"; exon_number "1"; gene_type "lincRNA"; old "TCONS_00069136";
KB009918.1	Cufflinks	exon	74758	74913	.	-	.	gene_id "XLOC_042233"; transcript_id "TCONS_00069136"; exon_number "2"; gene_type "lincRNA"; old "TCONS_00069136";
KB009918.1	Cufflinks	exon	78688	78746	.	-	.	gene_id "XLOC_042234"; transcript_id "TCONS_00069137"; exon_number "1"; gene_type "lincRNA"; old "TCONS_00069137";
KB009918.1	Cufflinks	exon	78800	79905	.	-	.	gene_id "XLOC_042234"; transcript_id "TCONS_00069137"; exon_number "2"; gene_type "lincRNA"; old "TCONS_00069137";
KB009918.1	Cufflinks	exon	150285	150310	.	+	.	gene_id "XLOC_042219"; transcript_id "TCONS_00069168"; exon_number "1"; gene_type "lincRNA"; old "TCONS_00069168";
KB009918.1	Cufflinks	exon	151342	151458	.	+	.	gene_id "XLOC_042219"; transcript_id "TCONS_00069168"; exon_number "2"; gene_type "lincRNA"; old "TCONS_00069168";
KB009918.1	Cufflinks	exon	156005	156161	.	+	.	gene_id "XLOC_042219"; transcript_id "TCONS_00069168"; exon_number "3"; gene_type "lincRNA"; old "TCONS_00069168";
KB009918.1	Cufflinks	exon	783437	783715	.	+	.	gene_id "XLOC_042227"; transcript_id "TCONS_00069170"; exon_number "1"; gene_type "lincRNA"; old "TCONS_00069170";
KB009918.1	Cufflinks	exon	784306	784386	.	+	.	gene_id "XLOC_042227"; transcript_id "TCONS_00069170"; exon_number "2"; gene_type "lincRNA"; old "TCONS_00069170";
KB009918.1	Cufflinks	exon	786416	786528	.	+	.	gene_id "XLOC_042227"; transcript_id "TCONS_00069170"; exon_number "3"; gene_type "lincRNA"; old "TCONS_00069170";
KB009918.1	Cufflinks	exon	787044	787235	.	+	.	gene_id "XLOC_042227"; transcript_id "TCONS_00069170"; exon_number "4"; gene_type "lincRNA"; old "TCONS_00069170";
KB009918.1	Cufflinks	exon	110955	111127	.	-	.	gene_id "XLOC_042239"; transcript_id "TCONS_00069173"; exon_number "1"; gene_type "lincRNA"; old "TCONS_00069173";
KB009918.1	Cufflinks	exon	124907	125222	.	-	.	gene_id "XLOC_042239"; transcript_id "TCONS_00069173"; exon_number "2"; gene_type "lincRNA"; old "TCONS_00069173";
KB009918.1	Cufflinks	exon	673218	673403	.	-	.	gene_id "XLOC_042318"; transcript_id "TCONS_00069193"; exon_number "1"; gene_type "lincRNA"; old "TCONS_00069193";
KB009918.1	Cufflinks	exon	673498	673646	.	-	.	gene_id "XLOC_042318"; transcript_id "TCONS_00069193"; exon_number "2"; gene_type "lincRNA"; old "TCONS_00069193";
KB009918.1	Cufflinks	exon	675150	675276	.	-	.	gene_id "XLOC_042318"; transcript_id "TCONS_00069193"; exon_number "3"; gene_type "lincRNA"; old "TCONS_00069193";
KB009919.1	Cufflinks	exon	59981	61008	.	+	.	gene_id "XLOC_043237"; transcript_id "TCONS_00069601"; exon_number "1"; gene_type "lincRNA"; old "TCONS_00069601";
KB009919.1	Cufflinks	exon	67507	67557	.	+	.	gene_id "XLOC_043237"; transcript_id "TCONS_00069601"; exon_number "2"; gene_type "lincRNA"; old "TCONS_00069601";
KB009919.1	Cufflinks	exon	80347	81304	.	+	.	gene_id "XLOC_043237"; transcript_id "TCONS_00069601"; exon_number "3"; gene_type "lincRNA"; old "TCONS_00069601";
KB009919.1	Cufflinks	exon	60605	61008	.	+	.	gene_id "XLOC_043237"; transcript_id "TCONS_00069641"; exon_number "1"; gene_type "lincRNA"; old "TCONS_00069641";
KB009919.1	Cufflinks	exon	80347	81408	.	+	.	gene_id "XLOC_043237"; transcript_id "TCONS_00069641"; exon_number "2"; gene_type "lincRNA"; old "TCONS_00069641";
KB009919.1	Cufflinks	exon	131515	131613	.	+	.	gene_id "XLOC_043238"; transcript_id "TCONS_00069642"; exon_number "1"; gene_type "lincRNA"; old "TCONS_00069642";
KB009919.1	Cufflinks	exon	142712	142959	.	+	.	gene_id "XLOC_043238"; transcript_id "TCONS_00069642"; exon_number "2"; gene_type "lincRNA"; old "TCONS_00069642";
KB009919.1	Cufflinks	exon	34337	34584	.	+	.	gene_id "XLOC_043235"; transcript_id "TCONS_00069690"; exon_number "1"; gene_type "lincRNA"; old "TCONS_00069690";
KB009919.1	Cufflinks	exon	38437	38606	.	+	.	gene_id "XLOC_043235"; transcript_id "TCONS_00069690"; exon_number "2"; gene_type "lincRNA"; old "TCONS_00069690";
KB009919.1	Cufflinks	exon	73010	73147	.	+	.	gene_id "XLOC_043237"; transcript_id "TCONS_00069708"; exon_number "1"; gene_type "lincRNA"; old "TCONS_00069708";
KB009919.1	Cufflinks	exon	80189	81145	.	+	.	gene_id "XLOC_043237"; transcript_id "TCONS_00069708"; exon_number "2"; gene_type "lincRNA"; old "TCONS_00069708";
KB009921.1	Cufflinks	exon	782543	782593	.	+	.	gene_id "XLOC_043711"; transcript_id "TCONS_00069921"; exon_number "1"; gene_type "lincRNA"; old "TCONS_00069921";
KB009921.1	Cufflinks	exon	823777	823933	.	+	.	gene_id "XLOC_043711"; transcript_id "TCONS_00069921"; exon_number "2"; gene_type "lincRNA"; old "TCONS_00069921";
KB009921.1	Cufflinks	exon	831699	831755	.	+	.	gene_id "XLOC_043711"; transcript_id "TCONS_00069921"; exon_number "3"; gene_type "lincRNA"; old "TCONS_00069921";
KB009921.1	Cufflinks	exon	1129364	1129821	.	+	.	gene_id "XLOC_043715"; transcript_id "TCONS_00069922"; exon_number "1"; gene_type "lincRNA"; old "TCONS_00069922";
KB009921.1	Cufflinks	exon	1130572	1130722	.	+	.	gene_id "XLOC_043715"; transcript_id "TCONS_00069922"; exon_number "2"; gene_type "lincRNA"; old "TCONS_00069922";
KB009921.1	Cufflinks	exon	1147774	1147889	.	+	.	gene_id "XLOC_043717"; transcript_id "TCONS_00069925"; exon_number "1"; gene_type "lincRNA"; old "TCONS_00069925";
KB009921.1	Cufflinks	exon	1149827	1150978	.	+	.	gene_id "XLOC_043717"; transcript_id "TCONS_00069925"; exon_number "2"; gene_type "lincRNA"; old "TCONS_00069925";
KB009921.1	Cufflinks	exon	132903	133868	.	-	.	gene_id "XLOC_043737"; transcript_id "TCONS_00069942"; exon_number "1"; gene_type "lincRNA"; old "TCONS_00069942";
KB009921.1	Cufflinks	exon	133946	134015	.	-	.	gene_id "XLOC_043737"; transcript_id "TCONS_00069942"; exon_number "2"; gene_type "lincRNA"; old "TCONS_00069942";
KB009921.1	Cufflinks	exon	1590113	1590560	.	-	.	gene_id "XLOC_043771"; transcript_id "TCONS_00069946"; exon_number "1"; gene_type "lincRNA"; old "TCONS_00069946";
KB009921.1	Cufflinks	exon	1591551	1591600	.	-	.	gene_id "XLOC_043771"; transcript_id "TCONS_00069946"; exon_number "2"; gene_type "lincRNA"; old "TCONS_00069946";
KB009921.1	Cufflinks	exon	180387	180447	.	+	.	gene_id "XLOC_043693"; transcript_id "TCONS_00070377"; exon_number "1"; gene_type "lincRNA"; old "TCONS_00070377";
KB009921.1	Cufflinks	exon	207715	208067	.	+	.	gene_id "XLOC_043693"; transcript_id "TCONS_00070377"; exon_number "2"; gene_type "lincRNA"; old "TCONS_00070377";
KB009921.1	Cufflinks	exon	203948	204034	.	+	.	gene_id "XLOC_043693"; transcript_id "TCONS_00070378"; exon_number "1"; gene_type "lincRNA"; old "TCONS_00070378";
KB009921.1	Cufflinks	exon	207715	208067	.	+	.	gene_id "XLOC_043693"; transcript_id "TCONS_00070378"; exon_number "2"; gene_type "lincRNA"; old "TCONS_00070378";
KB009921.1	Cufflinks	exon	237523	237717	.	+	.	gene_id "XLOC_043695"; transcript_id "TCONS_00070392"; exon_number "1"; gene_type "lincRNA"; old "TCONS_00070392";
KB009921.1	Cufflinks	exon	237797	238063	.	+	.	gene_id "XLOC_043695"; transcript_id "TCONS_00070392"; exon_number "2"; gene_type "lincRNA"; old "TCONS_00070392";
KB009921.1	Cufflinks	exon	670	1113	.	-	.	gene_id "XLOC_043733"; transcript_id "TCONS_00070516"; exon_number "1"; gene_type "lincRNA"; old "TCONS_00070516";
KB009921.1	Cufflinks	exon	2527	2544	.	-	.	gene_id "XLOC_043733"; transcript_id "TCONS_00070516"; exon_number "2"; gene_type "lincRNA"; old "TCONS_00070516";
KB009921.1	Cufflinks	exon	670	1113	.	-	.	gene_id "XLOC_043733"; transcript_id "TCONS_00070517"; exon_number "1"; gene_type "lincRNA"; old "TCONS_00070517";
KB009921.1	Cufflinks	exon	3216	3641	.	-	.	gene_id "XLOC_043733"; transcript_id "TCONS_00070517"; exon_number "2"; gene_type "lincRNA"; old "TCONS_00070517";
KB009921.1	Cufflinks	exon	580271	580338	.	-	.	gene_id "XLOC_043752"; transcript_id "TCONS_00070525"; exon_number "1"; gene_type "lincRNA"; old "TCONS_00070525";
KB009921.1	Cufflinks	exon	580399	580911	.	-	.	gene_id "XLOC_043752"; transcript_id "TCONS_00070525"; exon_number "2"; gene_type "lincRNA"; old "TCONS_00070525";
KB009921.1	Cufflinks	exon	125986	126025	.	+	.	gene_id "XLOC_043692"; transcript_id "TCONS_00072583"; exon_number "1"; gene_type "lincRNA"; old "TCONS_00072583";
KB009921.1	Cufflinks	exon	126595	126813	.	+	.	gene_id "XLOC_043692"; transcript_id "TCONS_00072583"; exon_number "2"; gene_type "lincRNA"; old "TCONS_00072583";
KB009921.1	Cufflinks	exon	1129364	1129939	.	+	.	gene_id "XLOC_043715"; transcript_id "TCONS_00072603"; exon_number "1"; gene_type "lincRNA"; old "TCONS_00072603";
KB009921.1	Cufflinks	exon	1130572	1130722	.	+	.	gene_id "XLOC_043715"; transcript_id "TCONS_00072603"; exon_number "2"; gene_type "lincRNA"; old "TCONS_00072603";
KB009921.1	Cufflinks	exon	1129360	1129939	.	+	.	gene_id "XLOC_043715"; transcript_id "TCONS_00072604"; exon_number "1"; gene_type "lincRNA"; old "TCONS_00072604";
KB009921.1	Cufflinks	exon	1130045	1130661	.	+	.	gene_id "XLOC_043715"; transcript_id "TCONS_00072604"; exon_number "2"; gene_type "lincRNA"; old "TCONS_00072604";
KB009921.1	Cufflinks	exon	37979	38056	.	-	.	gene_id "XLOC_043738"; transcript_id "TCONS_00072623"; exon_number "1"; gene_type "lincRNA"; old "TCONS_00072623";
KB009921.1	Cufflinks	exon	38382	38513	.	-	.	gene_id "XLOC_043738"; transcript_id "TCONS_00072623"; exon_number "2"; gene_type "lincRNA"; old "TCONS_00072623";
KB009921.1	Cufflinks	exon	1073248	1073287	.	-	.	gene_id "XLOC_043758"; transcript_id "TCONS_00072626"; exon_number "1"; gene_type "lincRNA"; old "TCONS_00072626";
KB009921.1	Cufflinks	exon	1073857	1074280	.	-	.	gene_id "XLOC_043758"; transcript_id "TCONS_00072626"; exon_number "2"; gene_type "lincRNA"; old "TCONS_00072626";
KB009921.1	Cufflinks	exon	1640767	1641182	.	-	.	gene_id "XLOC_043772"; transcript_id "TCONS_00072630"; exon_number "1"; gene_type "lincRNA"; old "TCONS_00072630";
KB009921.1	Cufflinks	exon	1685212	1685313	.	-	.	gene_id "XLOC_043772"; transcript_id "TCONS_00072630"; exon_number "2"; gene_type "lincRNA"; old "TCONS_00072630";
KB009921.1	Cufflinks	exon	1712550	1712572	.	-	.	gene_id "XLOC_043772"; transcript_id "TCONS_00072630"; exon_number "3"; gene_type "lincRNA"; old "TCONS_00072630";
KB009921.1	Cufflinks	exon	1011069	1011109	.	+	.	gene_id "XLOC_043714"; transcript_id "TCONS_00072983"; exon_number "1"; gene_type "lincRNA"; old "TCONS_00072983";
KB009921.1	Cufflinks	exon	1015155	1015995	.	+	.	gene_id "XLOC_043714"; transcript_id "TCONS_00072983"; exon_number "2"; gene_type "lincRNA"; old "TCONS_00072983";
KB009921.1	Cufflinks	exon	1011061	1011109	.	+	.	gene_id "XLOC_043714"; transcript_id "TCONS_00072984"; exon_number "1"; gene_type "lincRNA"; old "TCONS_00072984";
KB009921.1	Cufflinks	exon	1015154	1015781	.	+	.	gene_id "XLOC_043714"; transcript_id "TCONS_00072984"; exon_number "2"; gene_type "lincRNA"; old "TCONS_00072984";
KB009921.1	Cufflinks	exon	1403140	1403318	.	+	.	gene_id "XLOC_043723"; transcript_id "TCONS_00072991"; exon_number "1"; gene_type "lincRNA"; old "TCONS_00072991";
KB009921.1	Cufflinks	exon	1403792	1404087	.	+	.	gene_id "XLOC_043723"; transcript_id "TCONS_00072991"; exon_number "2"; gene_type "lincRNA"; old "TCONS_00072991";
KB009921.1	Cufflinks	exon	818907	820205	.	+	.	gene_id "XLOC_043711"; transcript_id "TCONS_00073067"; exon_number "1"; gene_type "lincRNA"; old "TCONS_00073067";
KB009921.1	Cufflinks	exon	823777	823921	.	+	.	gene_id "XLOC_043711"; transcript_id "TCONS_00073067"; exon_number "2"; gene_type "lincRNA"; old "TCONS_00073067";
KB009921.1	Cufflinks	exon	1129320	1129363	.	+	.	gene_id "XLOC_043715"; transcript_id "TCONS_00073069"; exon_number "1"; gene_type "lincRNA"; old "TCONS_00073069";
KB009921.1	Cufflinks	exon	1129758	1129939	.	+	.	gene_id "XLOC_043715"; transcript_id "TCONS_00073069"; exon_number "2"; gene_type "lincRNA"; old "TCONS_00073069";
KB009921.1	Cufflinks	exon	1130045	1130722	.	+	.	gene_id "XLOC_043715"; transcript_id "TCONS_00073069"; exon_number "3"; gene_type "lincRNA"; old "TCONS_00073069";
KB009921.1	Cufflinks	exon	235758	236109	.	-	.	gene_id "XLOC_043743"; transcript_id "TCONS_00073082"; exon_number "1"; gene_type "lincRNA"; old "TCONS_00073082";
KB009921.1	Cufflinks	exon	236222	236684	.	-	.	gene_id "XLOC_043743"; transcript_id "TCONS_00073082"; exon_number "2"; gene_type "lincRNA"; old "TCONS_00073082";
KB009921.1	Cufflinks	exon	1722432	1722792	.	-	.	gene_id "XLOC_043772"; transcript_id "TCONS_00073090"; exon_number "1"; gene_type "lincRNA"; old "TCONS_00073090";
KB009921.1	Cufflinks	exon	1740988	1741289	.	-	.	gene_id "XLOC_043772"; transcript_id "TCONS_00073090"; exon_number "2"; gene_type "lincRNA"; old "TCONS_00073090";
KB009921.1	Cufflinks	exon	1748729	1748800	.	-	.	gene_id "XLOC_043774"; transcript_id "TCONS_00073091"; exon_number "1"; gene_type "lincRNA"; old "TCONS_00073091";
KB009921.1	Cufflinks	exon	1765993	1766403	.	-	.	gene_id "XLOC_043774"; transcript_id "TCONS_00073091"; exon_number "2"; gene_type "lincRNA"; old "TCONS_00073091";
KB009921.1	Cufflinks	exon	584616	584713	.	+	.	gene_id "XLOC_043707"; transcript_id "TCONS_00073191"; exon_number "1"; gene_type "lincRNA"; old "TCONS_00073191";
KB009921.1	Cufflinks	exon	585161	585441	.	+	.	gene_id "XLOC_043707"; transcript_id "TCONS_00073191"; exon_number "2"; gene_type "lincRNA"; old "TCONS_00073191";
KB009921.1	Cufflinks	exon	584616	584752	.	+	.	gene_id "XLOC_043707"; transcript_id "TCONS_00073192"; exon_number "1"; gene_type "lincRNA"; old "TCONS_00073192";
KB009921.1	Cufflinks	exon	587948	588533	.	+	.	gene_id "XLOC_043707"; transcript_id "TCONS_00073192"; exon_number "2"; gene_type "lincRNA"; old "TCONS_00073192";
KB009921.1	Cufflinks	exon	770625	770831	.	+	.	gene_id "XLOC_043710"; transcript_id "TCONS_00073194"; exon_number "1"; gene_type "lincRNA"; old "TCONS_00073194";
KB009921.1	Cufflinks	exon	772256	772547	.	+	.	gene_id "XLOC_043710"; transcript_id "TCONS_00073194"; exon_number "2"; gene_type "lincRNA"; old "TCONS_00073194";
KB009921.1	Cufflinks	exon	832410	832439	.	+	.	gene_id "XLOC_043712"; transcript_id "TCONS_00073201"; exon_number "1"; gene_type "lincRNA"; old "TCONS_00073201";
KB009921.1	Cufflinks	exon	832980	833213	.	+	.	gene_id "XLOC_043712"; transcript_id "TCONS_00073201"; exon_number "2"; gene_type "lincRNA"; old "TCONS_00073201";
KB009921.1	Cufflinks	exon	1138990	1139278	.	+	.	gene_id "XLOC_043716"; transcript_id "TCONS_00073203"; exon_number "1"; gene_type "lincRNA"; old "TCONS_00073203";
KB009921.1	Cufflinks	exon	1139645	1139681	.	+	.	gene_id "XLOC_043716"; transcript_id "TCONS_00073203"; exon_number "2"; gene_type "lincRNA"; old "TCONS_00073203";
KB009921.1	Cufflinks	exon	1169431	1169810	.	+	.	gene_id "XLOC_043718"; transcript_id "TCONS_00073207"; exon_number "1"; gene_type "lincRNA"; old "TCONS_00073207";
KB009921.1	Cufflinks	exon	1169950	1169994	.	+	.	gene_id "XLOC_043718"; transcript_id "TCONS_00073207"; exon_number "2"; gene_type "lincRNA"; old "TCONS_00073207";
KB009921.1	Cufflinks	exon	1567802	1568078	.	+	.	gene_id "XLOC_043729"; transcript_id "TCONS_00073216"; exon_number "1"; gene_type "lincRNA"; old "TCONS_00073216";
KB009921.1	Cufflinks	exon	1590373	1590518	.	+	.	gene_id "XLOC_043729"; transcript_id "TCONS_00073216"; exon_number "2"; gene_type "lincRNA"; old "TCONS_00073216";
KB009921.1	Cufflinks	exon	1777437	1777848	.	+	.	gene_id "XLOC_043732"; transcript_id "TCONS_00073219"; exon_number "1"; gene_type "lincRNA"; old "TCONS_00073219";
KB009921.1	Cufflinks	exon	1778418	1778794	.	+	.	gene_id "XLOC_043732"; transcript_id "TCONS_00073219"; exon_number "2"; gene_type "lincRNA"; old "TCONS_00073219";
KB009921.1	Cufflinks	exon	472766	473332	.	-	.	gene_id "XLOC_043746"; transcript_id "TCONS_00073230"; exon_number "1"; gene_type "lincRNA"; old "TCONS_00073230";
KB009921.1	Cufflinks	exon	486592	486770	.	-	.	gene_id "XLOC_043746"; transcript_id "TCONS_00073230"; exon_number "2"; gene_type "lincRNA"; old "TCONS_00073230";
KB009921.1	Cufflinks	exon	487136	487240	.	-	.	gene_id "XLOC_043746"; transcript_id "TCONS_00073230"; exon_number "3"; gene_type "lincRNA"; old "TCONS_00073230";
KB009921.1	Cufflinks	exon	498244	499017	.	-	.	gene_id "XLOC_043749"; transcript_id "TCONS_00073232"; exon_number "1"; gene_type "lincRNA"; old "TCONS_00073232";
KB009921.1	Cufflinks	exon	499381	499505	.	-	.	gene_id "XLOC_043749"; transcript_id "TCONS_00073232"; exon_number "2"; gene_type "lincRNA"; old "TCONS_00073232";
KB009921.1	Cufflinks	exon	724635	724912	.	-	.	gene_id "XLOC_043754"; transcript_id "TCONS_00073233"; exon_number "1"; gene_type "lincRNA"; old "TCONS_00073233";
KB009921.1	Cufflinks	exon	726241	726304	.	-	.	gene_id "XLOC_043754"; transcript_id "TCONS_00073233"; exon_number "2"; gene_type "lincRNA"; old "TCONS_00073233";
KB009921.1	Cufflinks	exon	1054053	1054313	.	-	.	gene_id "XLOC_043757"; transcript_id "TCONS_00073236"; exon_number "1"; gene_type "lincRNA"; old "TCONS_00073236";
KB009921.1	Cufflinks	exon	1054478	1054599	.	-	.	gene_id "XLOC_043757"; transcript_id "TCONS_00073236"; exon_number "2"; gene_type "lincRNA"; old "TCONS_00073236";
KB009921.1	Cufflinks	exon	1722504	1722576	.	-	.	gene_id "XLOC_043772"; transcript_id "TCONS_00073242"; exon_number "1"; gene_type "lincRNA"; old "TCONS_00073242";
KB009921.1	Cufflinks	exon	1722649	1722792	.	-	.	gene_id "XLOC_043772"; transcript_id "TCONS_00073242"; exon_number "2"; gene_type "lincRNA"; old "TCONS_00073242";
KB009921.1	Cufflinks	exon	1740988	1741186	.	-	.	gene_id "XLOC_043772"; transcript_id "TCONS_00073242"; exon_number "3"; gene_type "lincRNA"; old "TCONS_00073242";
KB009921.1	Cufflinks	exon	1741324	1741347	.	-	.	gene_id "XLOC_043772"; transcript_id "TCONS_00073242"; exon_number "4"; gene_type "lincRNA"; old "TCONS_00073242";
KB009921.1	Cufflinks	exon	1740974	1741186	.	-	.	gene_id "XLOC_043772"; transcript_id "TCONS_00073244"; exon_number "1"; gene_type "lincRNA"; old "TCONS_00073244";
KB009921.1	Cufflinks	exon	1746532	1746640	.	-	.	gene_id "XLOC_043772"; transcript_id "TCONS_00073244"; exon_number "2"; gene_type "lincRNA"; old "TCONS_00073244";
KB009921.1	Cufflinks	exon	1747208	1747268	.	-	.	gene_id "XLOC_043772"; transcript_id "TCONS_00073244"; exon_number "3"; gene_type "lincRNA"; old "TCONS_00073244";
KB009921.1	Cufflinks	exon	693580	693605	.	+	.	gene_id "XLOC_043709"; transcript_id "TCONS_00073394"; exon_number "1"; gene_type "lincRNA"; old "TCONS_00073394";
KB009921.1	Cufflinks	exon	708587	708829	.	+	.	gene_id "XLOC_043709"; transcript_id "TCONS_00073394"; exon_number "2"; gene_type "lincRNA"; old "TCONS_00073394";
KB009921.1	Cufflinks	exon	712418	713136	.	+	.	gene_id "XLOC_043709"; transcript_id "TCONS_00073394"; exon_number "3"; gene_type "lincRNA"; old "TCONS_00073394";
KB009921.1	Cufflinks	exon	780688	781172	.	+	.	gene_id "XLOC_043710"; transcript_id "TCONS_00073400"; exon_number "1"; gene_type "lincRNA"; old "TCONS_00073400";
KB009921.1	Cufflinks	exon	781294	781333	.	+	.	gene_id "XLOC_043710"; transcript_id "TCONS_00073400"; exon_number "2"; gene_type "lincRNA"; old "TCONS_00073400";
KB009921.1	Cufflinks	exon	440666	440912	.	-	.	gene_id "XLOC_043746"; transcript_id "TCONS_00073430"; exon_number "1"; gene_type "lincRNA"; old "TCONS_00073430";
KB009921.1	Cufflinks	exon	484471	484782	.	-	.	gene_id "XLOC_043746"; transcript_id "TCONS_00073430"; exon_number "2"; gene_type "lincRNA"; old "TCONS_00073430";
KB009921.1	Cufflinks	exon	237698	237726	.	+	.	gene_id "XLOC_043695"; transcript_id "TCONS_00073527"; exon_number "1"; gene_type "lincRNA"; old "TCONS_00073527";
KB009921.1	Cufflinks	exon	237806	237979	.	+	.	gene_id "XLOC_043695"; transcript_id "TCONS_00073527"; exon_number "2"; gene_type "lincRNA"; old "TCONS_00073527";
KB009921.1	Cufflinks	exon	671518	671576	.	+	.	gene_id "XLOC_043709"; transcript_id "TCONS_00073536"; exon_number "1"; gene_type "lincRNA"; old "TCONS_00073536";
KB009921.1	Cufflinks	exon	680992	681387	.	+	.	gene_id "XLOC_043709"; transcript_id "TCONS_00073536"; exon_number "2"; gene_type "lincRNA"; old "TCONS_00073536";
KB009921.1	Cufflinks	exon	458964	459098	.	-	.	gene_id "XLOC_043746"; transcript_id "TCONS_00073566"; exon_number "1"; gene_type "lincRNA"; old "TCONS_00073566";
KB009921.1	Cufflinks	exon	486558	487249	.	-	.	gene_id "XLOC_043746"; transcript_id "TCONS_00073566"; exon_number "2"; gene_type "lincRNA"; old "TCONS_00073566";
KB009921.1	Cufflinks	exon	1478520	1478521	.	-	.	gene_id "XLOC_043767"; transcript_id "TCONS_00073569"; exon_number "1"; gene_type "lincRNA"; old "TCONS_00073569";
KB009921.1	Cufflinks	exon	1480267	1480534	.	-	.	gene_id "XLOC_043767"; transcript_id "TCONS_00073569"; exon_number "2"; gene_type "lincRNA"; old "TCONS_00073569";
KB009921.1	Cufflinks	exon	1746530	1746640	.	-	.	gene_id "XLOC_043772"; transcript_id "TCONS_00073570"; exon_number "1"; gene_type "lincRNA"; old "TCONS_00073570";
KB009921.1	Cufflinks	exon	1747201	1747442	.	-	.	gene_id "XLOC_043772"; transcript_id "TCONS_00073570"; exon_number "2"; gene_type "lincRNA"; old "TCONS_00073570";
KB009921.1	Cufflinks	exon	654557	654588	.	+	.	gene_id "XLOC_043709"; transcript_id "TCONS_00073730"; exon_number "1"; gene_type "lincRNA"; old "TCONS_00073730";
KB009921.1	Cufflinks	exon	670445	670636	.	+	.	gene_id "XLOC_043709"; transcript_id "TCONS_00073730"; exon_number "2"; gene_type "lincRNA"; old "TCONS_00073730";
KB009921.1	Cufflinks	exon	671499	671557	.	+	.	gene_id "XLOC_043709"; transcript_id "TCONS_00073730"; exon_number "3"; gene_type "lincRNA"; old "TCONS_00073730";
KB009921.1	Cufflinks	exon	1741001	1741186	.	-	.	gene_id "XLOC_043772"; transcript_id "TCONS_00073761"; exon_number "1"; gene_type "lincRNA"; old "TCONS_00073761";
KB009921.1	Cufflinks	exon	1747208	1747459	.	-	.	gene_id "XLOC_043772"; transcript_id "TCONS_00073761"; exon_number "2"; gene_type "lincRNA"; old "TCONS_00073761";
KB009921.1	Cufflinks	exon	1777413	1777432	.	-	.	gene_id "XLOC_043772"; transcript_id "TCONS_00073761"; exon_number "3"; gene_type "lincRNA"; old "TCONS_00073761";
KB009921.1	Cufflinks	exon	515534	515633	.	+	.	gene_id "XLOC_043704"; transcript_id "TCONS_00073873"; exon_number "1"; gene_type "lincRNA"; old "TCONS_00073873";
KB009921.1	Cufflinks	exon	516310	516535	.	+	.	gene_id "XLOC_043704"; transcript_id "TCONS_00073873"; exon_number "2"; gene_type "lincRNA"; old "TCONS_00073873";
KB009921.1	Cufflinks	exon	1000799	1000852	.	+	.	gene_id "XLOC_043714"; transcript_id "TCONS_00073892"; exon_number "1"; gene_type "lincRNA"; old "TCONS_00073892";
KB009921.1	Cufflinks	exon	1015155	1015753	.	+	.	gene_id "XLOC_043714"; transcript_id "TCONS_00073892"; exon_number "2"; gene_type "lincRNA"; old "TCONS_00073892";
KB009921.1	Cufflinks	exon	1545892	1545917	.	+	.	gene_id "XLOC_043727"; transcript_id "TCONS_00073904"; exon_number "1"; gene_type "lincRNA"; old "TCONS_00073904";
KB009921.1	Cufflinks	exon	1546136	1546398	.	+	.	gene_id "XLOC_043727"; transcript_id "TCONS_00073904"; exon_number "2"; gene_type "lincRNA"; old "TCONS_00073904";
KB009921.1	Cufflinks	exon	1576105	1576325	.	+	.	gene_id "XLOC_043730"; transcript_id "TCONS_00073908"; exon_number "1"; gene_type "lincRNA"; old "TCONS_00073908";
KB009921.1	Cufflinks	exon	1584293	1584356	.	+	.	gene_id "XLOC_043730"; transcript_id "TCONS_00073908"; exon_number "2"; gene_type "lincRNA"; old "TCONS_00073908";
KB009921.1	Cufflinks	exon	440624	440912	.	-	.	gene_id "XLOC_043746"; transcript_id "TCONS_00073919"; exon_number "1"; gene_type "lincRNA"; old "TCONS_00073919";
KB009921.1	Cufflinks	exon	486520	487030	.	-	.	gene_id "XLOC_043746"; transcript_id "TCONS_00073919"; exon_number "2"; gene_type "lincRNA"; old "TCONS_00073919";
KB009921.1	Cufflinks	exon	1400673	1400855	.	-	.	gene_id "XLOC_043766"; transcript_id "TCONS_00073921"; exon_number "1"; gene_type "lincRNA"; old "TCONS_00073921";
KB009921.1	Cufflinks	exon	1401187	1401228	.	-	.	gene_id "XLOC_043766"; transcript_id "TCONS_00073921"; exon_number "2"; gene_type "lincRNA"; old "TCONS_00073921";
KB009921.1	Cufflinks	exon	691312	691336	.	+	.	gene_id "XLOC_043709"; transcript_id "TCONS_00074215"; exon_number "1"; gene_type "lincRNA"; old "TCONS_00074215";
KB009921.1	Cufflinks	exon	693490	693605	.	+	.	gene_id "XLOC_043709"; transcript_id "TCONS_00074215"; exon_number "2"; gene_type "lincRNA"; old "TCONS_00074215";
KB009921.1	Cufflinks	exon	708587	708829	.	+	.	gene_id "XLOC_043709"; transcript_id "TCONS_00074215"; exon_number "3"; gene_type "lincRNA"; old "TCONS_00074215";
KB009921.1	Cufflinks	exon	710072	710170	.	+	.	gene_id "XLOC_043709"; transcript_id "TCONS_00074215"; exon_number "4"; gene_type "lincRNA"; old "TCONS_00074215";
KB009921.1	Cufflinks	exon	779274	779340	.	+	.	gene_id "XLOC_043710"; transcript_id "TCONS_00074220"; exon_number "1"; gene_type "lincRNA"; old "TCONS_00074220";
KB009921.1	Cufflinks	exon	780261	780419	.	+	.	gene_id "XLOC_043710"; transcript_id "TCONS_00074220"; exon_number "2"; gene_type "lincRNA"; old "TCONS_00074220";
KB009921.1	Cufflinks	exon	781294	781552	.	+	.	gene_id "XLOC_043710"; transcript_id "TCONS_00074220"; exon_number "3"; gene_type "lincRNA"; old "TCONS_00074220";
KB009921.1	Cufflinks	exon	511814	512010	.	-	.	gene_id "XLOC_043750"; transcript_id "TCONS_00074237"; exon_number "1"; gene_type "lincRNA"; old "TCONS_00074237";
KB009921.1	Cufflinks	exon	512493	512640	.	-	.	gene_id "XLOC_043750"; transcript_id "TCONS_00074237"; exon_number "2"; gene_type "lincRNA"; old "TCONS_00074237";
KB009921.1	Cufflinks	exon	1740887	1741186	.	-	.	gene_id "XLOC_043772"; transcript_id "TCONS_00074242"; exon_number "1"; gene_type "lincRNA"; old "TCONS_00074242";
KB009921.1	Cufflinks	exon	1746532	1746640	.	-	.	gene_id "XLOC_043772"; transcript_id "TCONS_00074242"; exon_number "2"; gene_type "lincRNA"; old "TCONS_00074242";
KB009921.1	Cufflinks	exon	1747201	1747459	.	-	.	gene_id "XLOC_043772"; transcript_id "TCONS_00074242"; exon_number "3"; gene_type "lincRNA"; old "TCONS_00074242";
KB009921.1	Cufflinks	exon	1748383	1748450	.	-	.	gene_id "XLOC_043772"; transcript_id "TCONS_00074242"; exon_number "4"; gene_type "lincRNA"; old "TCONS_00074242";
KB009921.1	Cufflinks	exon	770595	770831	.	+	.	gene_id "XLOC_043710"; transcript_id "TCONS_00074361"; exon_number "1"; gene_type "lincRNA"; old "TCONS_00074361";
KB009921.1	Cufflinks	exon	772328	772349	.	+	.	gene_id "XLOC_043710"; transcript_id "TCONS_00074361"; exon_number "2"; gene_type "lincRNA"; old "TCONS_00074361";
KB009921.1	Cufflinks	exon	1525798	1525854	.	+	.	gene_id "XLOC_043726"; transcript_id "TCONS_00074379"; exon_number "1"; gene_type "lincRNA"; old "TCONS_00074379";
KB009921.1	Cufflinks	exon	1527425	1527575	.	+	.	gene_id "XLOC_043726"; transcript_id "TCONS_00074379"; exon_number "2"; gene_type "lincRNA"; old "TCONS_00074379";
KB009921.1	Cufflinks	exon	1567832	1568078	.	+	.	gene_id "XLOC_043729"; transcript_id "TCONS_00074383"; exon_number "1"; gene_type "lincRNA"; old "TCONS_00074383";
KB009921.1	Cufflinks	exon	1568208	1568250	.	+	.	gene_id "XLOC_043729"; transcript_id "TCONS_00074383"; exon_number "2"; gene_type "lincRNA"; old "TCONS_00074383";
KB009921.1	Cufflinks	exon	1571597	1571627	.	+	.	gene_id "XLOC_043729"; transcript_id "TCONS_00074383"; exon_number "3"; gene_type "lincRNA"; old "TCONS_00074383";
KB009921.1	Cufflinks	exon	1567832	1568078	.	+	.	gene_id "XLOC_043729"; transcript_id "TCONS_00074384"; exon_number "1"; gene_type "lincRNA"; old "TCONS_00074384";
KB009921.1	Cufflinks	exon	1568208	1568250	.	+	.	gene_id "XLOC_043729"; transcript_id "TCONS_00074384"; exon_number "2"; gene_type "lincRNA"; old "TCONS_00074384";
KB009921.1	Cufflinks	exon	1571693	1571723	.	+	.	gene_id "XLOC_043729"; transcript_id "TCONS_00074384"; exon_number "3"; gene_type "lincRNA"; old "TCONS_00074384";
KB009921.1	Cufflinks	exon	712153	712194	.	+	.	gene_id "XLOC_043709"; transcript_id "TCONS_00074772"; exon_number "1"; gene_type "lincRNA"; old "TCONS_00074772";
KB009921.1	Cufflinks	exon	712418	713327	.	+	.	gene_id "XLOC_043709"; transcript_id "TCONS_00074772"; exon_number "2"; gene_type "lincRNA"; old "TCONS_00074772";
KB009921.1	Cufflinks	exon	1519742	1519793	.	+	.	gene_id "XLOC_043725"; transcript_id "TCONS_00074785"; exon_number "1"; gene_type "lincRNA"; old "TCONS_00074785";
KB009921.1	Cufflinks	exon	1519884	1520071	.	+	.	gene_id "XLOC_043725"; transcript_id "TCONS_00074785"; exon_number "2"; gene_type "lincRNA"; old "TCONS_00074785";
KB009921.1	Cufflinks	exon	235394	235459	.	-	.	gene_id "XLOC_043743"; transcript_id "TCONS_00074797"; exon_number "1"; gene_type "lincRNA"; old "TCONS_00074797";
KB009921.1	Cufflinks	exon	236222	236530	.	-	.	gene_id "XLOC_043743"; transcript_id "TCONS_00074797"; exon_number "2"; gene_type "lincRNA"; old "TCONS_00074797";
KB009921.1	Cufflinks	exon	1623226	1623780	.	-	.	gene_id "XLOC_043772"; transcript_id "TCONS_00074799"; exon_number "1"; gene_type "lincRNA"; old "TCONS_00074799";
KB009921.1	Cufflinks	exon	1685212	1685279	.	-	.	gene_id "XLOC_043772"; transcript_id "TCONS_00074799"; exon_number "2"; gene_type "lincRNA"; old "TCONS_00074799";
KB009921.1	Cufflinks	exon	506066	506108	.	+	.	gene_id "XLOC_043704"; transcript_id "TCONS_00075238"; exon_number "1"; gene_type "lincRNA"; old "TCONS_00075238";
KB009921.1	Cufflinks	exon	515473	515633	.	+	.	gene_id "XLOC_043704"; transcript_id "TCONS_00075238"; exon_number "2"; gene_type "lincRNA"; old "TCONS_00075238";
KB009921.1	Cufflinks	exon	517204	517274	.	+	.	gene_id "XLOC_043704"; transcript_id "TCONS_00075238"; exon_number "3"; gene_type "lincRNA"; old "TCONS_00075238";
KB009921.1	Cufflinks	exon	781203	781229	.	+	.	gene_id "XLOC_043710"; transcript_id "TCONS_00075242"; exon_number "1"; gene_type "lincRNA"; old "TCONS_00075242";
KB009921.1	Cufflinks	exon	781374	781701	.	+	.	gene_id "XLOC_043710"; transcript_id "TCONS_00075242"; exon_number "2"; gene_type "lincRNA"; old "TCONS_00075242";
KB009921.1	Cufflinks	exon	1129756	1129786	.	+	.	gene_id "XLOC_043715"; transcript_id "TCONS_00075243"; exon_number "1"; gene_type "lincRNA"; old "TCONS_00075243";
KB009921.1	Cufflinks	exon	1129889	1129939	.	+	.	gene_id "XLOC_043715"; transcript_id "TCONS_00075243"; exon_number "2"; gene_type "lincRNA"; old "TCONS_00075243";
KB009921.1	Cufflinks	exon	1130045	1130468	.	+	.	gene_id "XLOC_043715"; transcript_id "TCONS_00075243"; exon_number "3"; gene_type "lincRNA"; old "TCONS_00075243";
KB009921.1	Cufflinks	exon	1558887	1559424	.	-	.	gene_id "XLOC_043770"; transcript_id "TCONS_00075267"; exon_number "1"; gene_type "lincRNA"; old "TCONS_00075267";
KB009921.1	Cufflinks	exon	1559583	1560054	.	-	.	gene_id "XLOC_043770"; transcript_id "TCONS_00075267"; exon_number "2"; gene_type "lincRNA"; old "TCONS_00075267";
KB009921.1	Cufflinks	exon	1129456	1129786	.	+	.	gene_id "XLOC_043715"; transcript_id "TCONS_00075362"; exon_number "1"; gene_type "lincRNA"; old "TCONS_00075362";
KB009921.1	Cufflinks	exon	1129889	1129939	.	+	.	gene_id "XLOC_043715"; transcript_id "TCONS_00075362"; exon_number "2"; gene_type "lincRNA"; old "TCONS_00075362";
KB009921.1	Cufflinks	exon	1130572	1130711	.	+	.	gene_id "XLOC_043715"; transcript_id "TCONS_00075362"; exon_number "3"; gene_type "lincRNA"; old "TCONS_00075362";
KB009921.1	Cufflinks	exon	490707	490907	.	+	.	gene_id "XLOC_043702"; transcript_id "TCONS_00075585"; exon_number "1"; gene_type "lincRNA"; old "TCONS_00075585";
KB009921.1	Cufflinks	exon	492709	493051	.	+	.	gene_id "XLOC_043702"; transcript_id "TCONS_00075585"; exon_number "2"; gene_type "lincRNA"; old "TCONS_00075585";
KB009921.1	Cufflinks	exon	498596	499017	.	-	.	gene_id "XLOC_043749"; transcript_id "TCONS_00075602"; exon_number "1"; gene_type "lincRNA"; old "TCONS_00075602";
KB009921.1	Cufflinks	exon	503362	503573	.	-	.	gene_id "XLOC_043749"; transcript_id "TCONS_00075602"; exon_number "2"; gene_type "lincRNA"; old "TCONS_00075602";
KB009921.1	Cufflinks	exon	1129321	1129363	.	+	.	gene_id "XLOC_043715"; transcript_id "TCONS_00075672"; exon_number "1"; gene_type "lincRNA"; old "TCONS_00075672";
KB009921.1	Cufflinks	exon	1129758	1129821	.	+	.	gene_id "XLOC_043715"; transcript_id "TCONS_00075672"; exon_number "2"; gene_type "lincRNA"; old "TCONS_00075672";
KB009921.1	Cufflinks	exon	1130572	1130718	.	+	.	gene_id "XLOC_043715"; transcript_id "TCONS_00075672"; exon_number "3"; gene_type "lincRNA"; old "TCONS_00075672";
KB009921.1	Cufflinks	exon	671527	671576	.	+	.	gene_id "XLOC_043709"; transcript_id "TCONS_00075716"; exon_number "1"; gene_type "lincRNA"; old "TCONS_00075716";
KB009921.1	Cufflinks	exon	693490	693605	.	+	.	gene_id "XLOC_043709"; transcript_id "TCONS_00075716"; exon_number "2"; gene_type "lincRNA"; old "TCONS_00075716";
KB009921.1	Cufflinks	exon	708587	708627	.	+	.	gene_id "XLOC_043709"; transcript_id "TCONS_00075716"; exon_number "3"; gene_type "lincRNA"; old "TCONS_00075716";
KB009921.1	Cufflinks	exon	770595	770785	.	+	.	gene_id "XLOC_043710"; transcript_id "TCONS_00075717"; exon_number "1"; gene_type "lincRNA"; old "TCONS_00075717";
KB009921.1	Cufflinks	exon	771136	771426	.	+	.	gene_id "XLOC_043710"; transcript_id "TCONS_00075717"; exon_number "2"; gene_type "lincRNA"; old "TCONS_00075717";
KB009921.1	Cufflinks	exon	770623	770785	.	+	.	gene_id "XLOC_043710"; transcript_id "TCONS_00075718"; exon_number "1"; gene_type "lincRNA"; old "TCONS_00075718";
KB009921.1	Cufflinks	exon	772256	772298	.	+	.	gene_id "XLOC_043710"; transcript_id "TCONS_00075718"; exon_number "2"; gene_type "lincRNA"; old "TCONS_00075718";
KB009921.1	Cufflinks	exon	708583	708829	.	+	.	gene_id "XLOC_043709"; transcript_id "TCONS_00075762"; exon_number "1"; gene_type "lincRNA"; old "TCONS_00075762";
KB009921.1	Cufflinks	exon	712418	712618	.	+	.	gene_id "XLOC_043709"; transcript_id "TCONS_00075762"; exon_number "2"; gene_type "lincRNA"; old "TCONS_00075762";
KB009923.1	Cufflinks	exon	48845	48947	.	+	.	gene_id "XLOC_046099"; transcript_id "TCONS_00075840"; exon_number "1"; gene_type "lincRNA"; old "TCONS_00075840";
KB009923.1	Cufflinks	exon	49990	50106	.	+	.	gene_id "XLOC_046099"; transcript_id "TCONS_00075840"; exon_number "2"; gene_type "lincRNA"; old "TCONS_00075840";
KB009923.1	Cufflinks	exon	50285	50911	.	+	.	gene_id "XLOC_046099"; transcript_id "TCONS_00075840"; exon_number "3"; gene_type "lincRNA"; old "TCONS_00075840";
KB009923.1	Cufflinks	exon	48871	48947	.	+	.	gene_id "XLOC_046099"; transcript_id "TCONS_00075883"; exon_number "1"; gene_type "lincRNA"; old "TCONS_00075883";
KB009923.1	Cufflinks	exon	49425	49721	.	+	.	gene_id "XLOC_046099"; transcript_id "TCONS_00075883"; exon_number "2"; gene_type "lincRNA"; old "TCONS_00075883";
KB009923.1	Cufflinks	exon	48891	48947	.	+	.	gene_id "XLOC_046099"; transcript_id "TCONS_00076026"; exon_number "1"; gene_type "lincRNA"; old "TCONS_00076026";
KB009923.1	Cufflinks	exon	50285	50791	.	+	.	gene_id "XLOC_046099"; transcript_id "TCONS_00076026"; exon_number "2"; gene_type "lincRNA"; old "TCONS_00076026";
KB009923.1	Cufflinks	exon	48891	48947	.	+	.	gene_id "XLOC_046099"; transcript_id "TCONS_00076027"; exon_number "1"; gene_type "lincRNA"; old "TCONS_00076027";
KB009923.1	Cufflinks	exon	50288	50791	.	+	.	gene_id "XLOC_046099"; transcript_id "TCONS_00076027"; exon_number "2"; gene_type "lincRNA"; old "TCONS_00076027";
KB009923.1	Cufflinks	exon	48772	48947	.	+	.	gene_id "XLOC_046099"; transcript_id "TCONS_00076048"; exon_number "1"; gene_type "lincRNA"; old "TCONS_00076048";
KB009923.1	Cufflinks	exon	49990	50106	.	+	.	gene_id "XLOC_046099"; transcript_id "TCONS_00076048"; exon_number "2"; gene_type "lincRNA"; old "TCONS_00076048";
KB009923.1	Cufflinks	exon	50288	50765	.	+	.	gene_id "XLOC_046099"; transcript_id "TCONS_00076048"; exon_number "3"; gene_type "lincRNA"; old "TCONS_00076048";
KB009923.1	Cufflinks	exon	50095	50580	.	+	.	gene_id "XLOC_046099"; transcript_id "TCONS_00076078"; exon_number "1"; gene_type "lincRNA"; old "TCONS_00076078";
KB009923.1	Cufflinks	exon	66884	66964	.	+	.	gene_id "XLOC_046099"; transcript_id "TCONS_00076078"; exon_number "2"; gene_type "lincRNA"; old "TCONS_00076078";
KB009923.1	Cufflinks	exon	78762	78962	.	+	.	gene_id "XLOC_046099"; transcript_id "TCONS_00076078"; exon_number "3"; gene_type "lincRNA"; old "TCONS_00076078";
KB009923.1	Cufflinks	exon	50455	50580	.	+	.	gene_id "XLOC_046099"; transcript_id "TCONS_00076079"; exon_number "1"; gene_type "lincRNA"; old "TCONS_00076079";
KB009923.1	Cufflinks	exon	66884	66964	.	+	.	gene_id "XLOC_046099"; transcript_id "TCONS_00076079"; exon_number "2"; gene_type "lincRNA"; old "TCONS_00076079";
KB009923.1	Cufflinks	exon	80953	81011	.	+	.	gene_id "XLOC_046099"; transcript_id "TCONS_00076079"; exon_number "3"; gene_type "lincRNA"; old "TCONS_00076079";
KB009923.1	Cufflinks	exon	49893	50106	.	+	.	gene_id "XLOC_046099"; transcript_id "TCONS_00076160"; exon_number "1"; gene_type "lincRNA"; old "TCONS_00076160";
KB009923.1	Cufflinks	exon	50288	50879	.	+	.	gene_id "XLOC_046099"; transcript_id "TCONS_00076160"; exon_number "2"; gene_type "lincRNA"; old "TCONS_00076160";
KB009924.1	Cufflinks	exon	1130471	1130550	.	+	.	gene_id "XLOC_046207"; transcript_id "TCONS_00077685"; exon_number "1"; gene_type "lincRNA"; old "TCONS_00077685";
KB009924.1	Cufflinks	exon	1130930	1132729	.	+	.	gene_id "XLOC_046207"; transcript_id "TCONS_00077685"; exon_number "2"; gene_type "lincRNA"; old "TCONS_00077685";
KB009924.1	Cufflinks	exon	1222333	1222353	.	+	.	gene_id "XLOC_046208"; transcript_id "TCONS_00077715"; exon_number "1"; gene_type "lincRNA"; old "TCONS_00077715";
KB009924.1	Cufflinks	exon	1226292	1226713	.	+	.	gene_id "XLOC_046208"; transcript_id "TCONS_00077715"; exon_number "2"; gene_type "lincRNA"; old "TCONS_00077715";
KB009924.1	Cufflinks	exon	334609	335345	.	-	.	gene_id "XLOC_046211"; transcript_id "TCONS_00077766"; exon_number "1"; gene_type "lincRNA"; old "TCONS_00077766";
KB009924.1	Cufflinks	exon	335952	335992	.	-	.	gene_id "XLOC_046211"; transcript_id "TCONS_00077766"; exon_number "2"; gene_type "lincRNA"; old "TCONS_00077766";
KB009924.1	Cufflinks	exon	1129855	1129984	.	+	.	gene_id "XLOC_046207"; transcript_id "TCONS_00077801"; exon_number "1"; gene_type "lincRNA"; old "TCONS_00077801";
KB009924.1	Cufflinks	exon	1130475	1130550	.	+	.	gene_id "XLOC_046207"; transcript_id "TCONS_00077801"; exon_number "2"; gene_type "lincRNA"; old "TCONS_00077801";
KB009924.1	Cufflinks	exon	1130930	1132562	.	+	.	gene_id "XLOC_046207"; transcript_id "TCONS_00077801"; exon_number "3"; gene_type "lincRNA"; old "TCONS_00077801";
KB009924.1	Cufflinks	exon	1111773	1112690	.	+	.	gene_id "XLOC_046206"; transcript_id "TCONS_00077833"; exon_number "1"; gene_type "lincRNA"; old "TCONS_00077833";
KB009924.1	Cufflinks	exon	1115929	1116161	.	+	.	gene_id "XLOC_046206"; transcript_id "TCONS_00077833"; exon_number "2"; gene_type "lincRNA"; old "TCONS_00077833";
KB009924.1	Cufflinks	exon	1289198	1289306	.	+	.	gene_id "XLOC_046209"; transcript_id "TCONS_00077916"; exon_number "1"; gene_type "lincRNA"; old "TCONS_00077916";
KB009924.1	Cufflinks	exon	1330146	1330287	.	+	.	gene_id "XLOC_046209"; transcript_id "TCONS_00077916"; exon_number "2"; gene_type "lincRNA"; old "TCONS_00077916";
KB009924.1	Cufflinks	exon	317555	317576	.	-	.	gene_id "XLOC_046211"; transcript_id "TCONS_00077935"; exon_number "1"; gene_type "lincRNA"; old "TCONS_00077935";
KB009924.1	Cufflinks	exon	335952	336059	.	-	.	gene_id "XLOC_046211"; transcript_id "TCONS_00077935"; exon_number "2"; gene_type "lincRNA"; old "TCONS_00077935";
KB009924.1	Cufflinks	exon	336245	336369	.	-	.	gene_id "XLOC_046211"; transcript_id "TCONS_00077935"; exon_number "3"; gene_type "lincRNA"; old "TCONS_00077935";
KB009924.1	Cufflinks	exon	1345568	1345657	.	-	.	gene_id "XLOC_046216"; transcript_id "TCONS_00078008"; exon_number "1"; gene_type "lincRNA"; old "TCONS_00078008";
KB009924.1	Cufflinks	exon	1346995	1347271	.	-	.	gene_id "XLOC_046216"; transcript_id "TCONS_00078008"; exon_number "2"; gene_type "lincRNA"; old "TCONS_00078008";
KB009926.1	Cufflinks	exon	10026	10500	.	+	.	gene_id "XLOC_047678"; transcript_id "TCONS_00078231"; exon_number "1"; gene_type "lincRNA"; old "TCONS_00078231";
KB009926.1	Cufflinks	exon	27120	27297	.	+	.	gene_id "XLOC_047678"; transcript_id "TCONS_00078231"; exon_number "2"; gene_type "lincRNA"; old "TCONS_00078231";
KB009926.1	Cufflinks	exon	9908	10007	.	+	.	gene_id "XLOC_047678"; transcript_id "TCONS_00078236"; exon_number "1"; gene_type "lincRNA"; old "TCONS_00078236";
KB009926.1	Cufflinks	exon	27120	27505	.	+	.	gene_id "XLOC_047678"; transcript_id "TCONS_00078236"; exon_number "2"; gene_type "lincRNA"; old "TCONS_00078236";
KB009926.1	Cufflinks	exon	10171	10500	.	+	.	gene_id "XLOC_047678"; transcript_id "TCONS_00078254"; exon_number "1"; gene_type "lincRNA"; old "TCONS_00078254";
KB009926.1	Cufflinks	exon	11483	11638	.	+	.	gene_id "XLOC_047678"; transcript_id "TCONS_00078254"; exon_number "2"; gene_type "lincRNA"; old "TCONS_00078254";
KB009926.1	Cufflinks	exon	9807	10007	.	+	.	gene_id "XLOC_047678"; transcript_id "TCONS_00078265"; exon_number "1"; gene_type "lincRNA"; old "TCONS_00078265";
KB009926.1	Cufflinks	exon	14767	14922	.	+	.	gene_id "XLOC_047678"; transcript_id "TCONS_00078265"; exon_number "2"; gene_type "lincRNA"; old "TCONS_00078265";
KB009926.1	Cufflinks	exon	27120	27358	.	+	.	gene_id "XLOC_047678"; transcript_id "TCONS_00078265"; exon_number "3"; gene_type "lincRNA"; old "TCONS_00078265";
KB009926.1	Cufflinks	exon	15107	15130	.	+	.	gene_id "XLOC_047678"; transcript_id "TCONS_00078269"; exon_number "1"; gene_type "lincRNA"; old "TCONS_00078269";
KB009926.1	Cufflinks	exon	15397	15485	.	+	.	gene_id "XLOC_047678"; transcript_id "TCONS_00078269"; exon_number "2"; gene_type "lincRNA"; old "TCONS_00078269";
KB009926.1	Cufflinks	exon	27120	27359	.	+	.	gene_id "XLOC_047678"; transcript_id "TCONS_00078269"; exon_number "3"; gene_type "lincRNA"; old "TCONS_00078269";
KB009927.1	Cufflinks	exon	93950	94114	.	-	.	gene_id "XLOC_047819"; transcript_id "TCONS_00078272"; exon_number "1"; gene_type "lincRNA"; old "TCONS_00078272";
KB009927.1	Cufflinks	exon	101060	101312	.	-	.	gene_id "XLOC_047819"; transcript_id "TCONS_00078272"; exon_number "2"; gene_type "lincRNA"; old "TCONS_00078272";
KB009927.1	Cufflinks	exon	336459	336479	.	+	.	gene_id "XLOC_047806"; transcript_id "TCONS_00079630"; exon_number "1"; gene_type "lincRNA"; old "TCONS_00079630";
KB009927.1	Cufflinks	exon	341437	341776	.	+	.	gene_id "XLOC_047806"; transcript_id "TCONS_00079630"; exon_number "2"; gene_type "lincRNA"; old "TCONS_00079630";
KB009927.1	Cufflinks	exon	838316	838619	.	+	.	gene_id "XLOC_047817"; transcript_id "TCONS_00079635"; exon_number "1"; gene_type "lincRNA"; old "TCONS_00079635";
KB009927.1	Cufflinks	exon	838726	838947	.	+	.	gene_id "XLOC_047817"; transcript_id "TCONS_00079635"; exon_number "2"; gene_type "lincRNA"; old "TCONS_00079635";
KB009927.1	Cufflinks	exon	840442	841062	.	+	.	gene_id "XLOC_047817"; transcript_id "TCONS_00079635"; exon_number "3"; gene_type "lincRNA"; old "TCONS_00079635";
KB009927.1	Cufflinks	exon	331138	331857	.	-	.	gene_id "XLOC_047820"; transcript_id "TCONS_00079639"; exon_number "1"; gene_type "lincRNA"; old "TCONS_00079639";
KB009927.1	Cufflinks	exon	331964	331996	.	-	.	gene_id "XLOC_047820"; transcript_id "TCONS_00079639"; exon_number "2"; gene_type "lincRNA"; old "TCONS_00079639";
KB009927.1	Cufflinks	exon	787566	787686	.	+	.	gene_id "XLOC_047815"; transcript_id "TCONS_00079755"; exon_number "1"; gene_type "lincRNA"; old "TCONS_00079755";
KB009927.1	Cufflinks	exon	788587	788691	.	+	.	gene_id "XLOC_047815"; transcript_id "TCONS_00079755"; exon_number "2"; gene_type "lincRNA"; old "TCONS_00079755";
KB009927.1	Cufflinks	exon	792066	792178	.	+	.	gene_id "XLOC_047815"; transcript_id "TCONS_00079755"; exon_number "3"; gene_type "lincRNA"; old "TCONS_00079755";
KB009927.1	Cufflinks	exon	793034	793098	.	+	.	gene_id "XLOC_047815"; transcript_id "TCONS_00079755"; exon_number "4"; gene_type "lincRNA"; old "TCONS_00079755";
KB009927.1	Cufflinks	exon	787566	787686	.	+	.	gene_id "XLOC_047815"; transcript_id "TCONS_00079756"; exon_number "1"; gene_type "lincRNA"; old "TCONS_00079756";
KB009927.1	Cufflinks	exon	788587	788691	.	+	.	gene_id "XLOC_047815"; transcript_id "TCONS_00079756"; exon_number "2"; gene_type "lincRNA"; old "TCONS_00079756";
KB009927.1	Cufflinks	exon	794098	794637	.	+	.	gene_id "XLOC_047815"; transcript_id "TCONS_00079756"; exon_number "3"; gene_type "lincRNA"; old "TCONS_00079756";
KB009927.1	Cufflinks	exon	331138	331522	.	-	.	gene_id "XLOC_047820"; transcript_id "TCONS_00079761"; exon_number "1"; gene_type "lincRNA"; old "TCONS_00079761";
KB009927.1	Cufflinks	exon	331679	331857	.	-	.	gene_id "XLOC_047820"; transcript_id "TCONS_00079761"; exon_number "2"; gene_type "lincRNA"; old "TCONS_00079761";
KB009927.1	Cufflinks	exon	331964	331996	.	-	.	gene_id "XLOC_047820"; transcript_id "TCONS_00079761"; exon_number "3"; gene_type "lincRNA"; old "TCONS_00079761";
KB009927.1	Cufflinks	exon	859584	859810	.	-	.	gene_id "XLOC_047824"; transcript_id "TCONS_00079762"; exon_number "1"; gene_type "lincRNA"; old "TCONS_00079762";
KB009927.1	Cufflinks	exon	870765	870917	.	-	.	gene_id "XLOC_047824"; transcript_id "TCONS_00079762"; exon_number "2"; gene_type "lincRNA"; old "TCONS_00079762";
KB009927.1	Cufflinks	exon	859584	859810	.	-	.	gene_id "XLOC_047824"; transcript_id "TCONS_00079763"; exon_number "1"; gene_type "lincRNA"; old "TCONS_00079763";
KB009927.1	Cufflinks	exon	874474	874527	.	-	.	gene_id "XLOC_047824"; transcript_id "TCONS_00079763"; exon_number "2"; gene_type "lincRNA"; old "TCONS_00079763";
KB009927.1	Cufflinks	exon	787566	787686	.	+	.	gene_id "XLOC_047815"; transcript_id "TCONS_00079874"; exon_number "1"; gene_type "lincRNA"; old "TCONS_00079874";
KB009927.1	Cufflinks	exon	788587	788691	.	+	.	gene_id "XLOC_047815"; transcript_id "TCONS_00079874"; exon_number "2"; gene_type "lincRNA"; old "TCONS_00079874";
KB009927.1	Cufflinks	exon	793034	793121	.	+	.	gene_id "XLOC_047815"; transcript_id "TCONS_00079874"; exon_number "3"; gene_type "lincRNA"; old "TCONS_00079874";
KB009927.1	Cufflinks	exon	788324	788691	.	+	.	gene_id "XLOC_047815"; transcript_id "TCONS_00079875"; exon_number "1"; gene_type "lincRNA"; old "TCONS_00079875";
KB009927.1	Cufflinks	exon	794098	794404	.	+	.	gene_id "XLOC_047815"; transcript_id "TCONS_00079875"; exon_number "2"; gene_type "lincRNA"; old "TCONS_00079875";
KB009927.1	Cufflinks	exon	785797	786171	.	+	.	gene_id "XLOC_047815"; transcript_id "TCONS_00080104"; exon_number "1"; gene_type "lincRNA"; old "TCONS_00080104";
KB009927.1	Cufflinks	exon	788587	788672	.	+	.	gene_id "XLOC_047815"; transcript_id "TCONS_00080104"; exon_number "2"; gene_type "lincRNA"; old "TCONS_00080104";
KB009928.1	Cufflinks	exon	26237	26354	.	+	.	gene_id "XLOC_049013"; transcript_id "TCONS_00080352"; exon_number "1"; gene_type "lincRNA"; old "TCONS_00080352";
KB009928.1	Cufflinks	exon	29134	29289	.	+	.	gene_id "XLOC_049013"; transcript_id "TCONS_00080352"; exon_number "2"; gene_type "lincRNA"; old "TCONS_00080352";
KB009928.1	Cufflinks	exon	3677	3712	.	-	.	gene_id "XLOC_049015"; transcript_id "TCONS_00080379"; exon_number "1"; gene_type "lincRNA"; old "TCONS_00080379";
KB009928.1	Cufflinks	exon	31131	31309	.	-	.	gene_id "XLOC_049015"; transcript_id "TCONS_00080379"; exon_number "2"; gene_type "lincRNA"; old "TCONS_00080379";
KB009929.1	Cufflinks	exon	38660	38668	.	+	.	gene_id "XLOC_049165"; transcript_id "TCONS_00080405"; exon_number "1"; gene_type "lincRNA"; old "TCONS_00080405";
KB009929.1	Cufflinks	exon	39257	42210	.	+	.	gene_id "XLOC_049165"; transcript_id "TCONS_00080405"; exon_number "2"; gene_type "lincRNA"; old "TCONS_00080405";
KB009929.1	Cufflinks	exon	90366	90569	.	+	.	gene_id "XLOC_049167"; transcript_id "TCONS_00080415"; exon_number "1"; gene_type "lincRNA"; old "TCONS_00080415";
KB009929.1	Cufflinks	exon	90690	90739	.	+	.	gene_id "XLOC_049167"; transcript_id "TCONS_00080415"; exon_number "2"; gene_type "lincRNA"; old "TCONS_00080415";
KB009929.1	Cufflinks	exon	173596	173783	.	+	.	gene_id "XLOC_049171"; transcript_id "TCONS_00080424"; exon_number "1"; gene_type "lincRNA"; old "TCONS_00080424";
KB009929.1	Cufflinks	exon	174073	175730	.	+	.	gene_id "XLOC_049171"; transcript_id "TCONS_00080424"; exon_number "2"; gene_type "lincRNA"; old "TCONS_00080424";
KB009929.1	Cufflinks	exon	74776	74921	.	+	.	gene_id "XLOC_049166"; transcript_id "TCONS_00080507"; exon_number "1"; gene_type "lincRNA"; old "TCONS_00080507";
KB009929.1	Cufflinks	exon	83534	83810	.	+	.	gene_id "XLOC_049166"; transcript_id "TCONS_00080507"; exon_number "2"; gene_type "lincRNA"; old "TCONS_00080507";
KB009929.1	Cufflinks	exon	173310	173467	.	+	.	gene_id "XLOC_049171"; transcript_id "TCONS_00080525"; exon_number "1"; gene_type "lincRNA"; old "TCONS_00080525";
KB009929.1	Cufflinks	exon	174073	174755	.	+	.	gene_id "XLOC_049171"; transcript_id "TCONS_00080525"; exon_number "2"; gene_type "lincRNA"; old "TCONS_00080525";
KB009929.1	Cufflinks	exon	94805	95329	.	+	.	gene_id "XLOC_049167"; transcript_id "TCONS_00080740"; exon_number "1"; gene_type "lincRNA"; old "TCONS_00080740";
KB009929.1	Cufflinks	exon	103314	104508	.	+	.	gene_id "XLOC_049167"; transcript_id "TCONS_00080740"; exon_number "2"; gene_type "lincRNA"; old "TCONS_00080740";
KB009929.1	Cufflinks	exon	162228	162870	.	-	.	gene_id "XLOC_049174"; transcript_id "TCONS_00080751"; exon_number "1"; gene_type "lincRNA"; old "TCONS_00080751";
KB009929.1	Cufflinks	exon	173313	175730	.	-	.	gene_id "XLOC_049174"; transcript_id "TCONS_00080751"; exon_number "2"; gene_type "lincRNA"; old "TCONS_00080751";
KB009929.1	Cufflinks	exon	74346	74501	.	+	.	gene_id "XLOC_049166"; transcript_id "TCONS_00080794"; exon_number "1"; gene_type "lincRNA"; old "TCONS_00080794";
KB009929.1	Cufflinks	exon	74788	74921	.	+	.	gene_id "XLOC_049166"; transcript_id "TCONS_00080794"; exon_number "2"; gene_type "lincRNA"; old "TCONS_00080794";
KB009929.1	Cufflinks	exon	78154	78224	.	+	.	gene_id "XLOC_049166"; transcript_id "TCONS_00080794"; exon_number "3"; gene_type "lincRNA"; old "TCONS_00080794";
KB009929.1	Cufflinks	exon	78307	78415	.	+	.	gene_id "XLOC_049166"; transcript_id "TCONS_00080794"; exon_number "4"; gene_type "lincRNA"; old "TCONS_00080794";
KB009929.1	Cufflinks	exon	74346	74501	.	+	.	gene_id "XLOC_049166"; transcript_id "TCONS_00080795"; exon_number "1"; gene_type "lincRNA"; old "TCONS_00080795";
KB009929.1	Cufflinks	exon	74788	74921	.	+	.	gene_id "XLOC_049166"; transcript_id "TCONS_00080795"; exon_number "2"; gene_type "lincRNA"; old "TCONS_00080795";
KB009929.1	Cufflinks	exon	83534	84372	.	+	.	gene_id "XLOC_049166"; transcript_id "TCONS_00080795"; exon_number "3"; gene_type "lincRNA"; old "TCONS_00080795";
KB009929.1	Cufflinks	exon	74346	74501	.	+	.	gene_id "XLOC_049166"; transcript_id "TCONS_00080796"; exon_number "1"; gene_type "lincRNA"; old "TCONS_00080796";
KB009929.1	Cufflinks	exon	74788	74921	.	+	.	gene_id "XLOC_049166"; transcript_id "TCONS_00080796"; exon_number "2"; gene_type "lincRNA"; old "TCONS_00080796";
KB009929.1	Cufflinks	exon	78154	78224	.	+	.	gene_id "XLOC_049166"; transcript_id "TCONS_00080796"; exon_number "3"; gene_type "lincRNA"; old "TCONS_00080796";
KB009929.1	Cufflinks	exon	83534	84372	.	+	.	gene_id "XLOC_049166"; transcript_id "TCONS_00080796"; exon_number "4"; gene_type "lincRNA"; old "TCONS_00080796";
KB009929.1	Cufflinks	exon	74346	74501	.	+	.	gene_id "XLOC_049166"; transcript_id "TCONS_00080797"; exon_number "1"; gene_type "lincRNA"; old "TCONS_00080797";
KB009929.1	Cufflinks	exon	74788	74921	.	+	.	gene_id "XLOC_049166"; transcript_id "TCONS_00080797"; exon_number "2"; gene_type "lincRNA"; old "TCONS_00080797";
KB009929.1	Cufflinks	exon	78154	78228	.	+	.	gene_id "XLOC_049166"; transcript_id "TCONS_00080797"; exon_number "3"; gene_type "lincRNA"; old "TCONS_00080797";
KB009929.1	Cufflinks	exon	83534	84372	.	+	.	gene_id "XLOC_049166"; transcript_id "TCONS_00080797"; exon_number "4"; gene_type "lincRNA"; old "TCONS_00080797";
KB009929.1	Cufflinks	exon	220408	220673	.	+	.	gene_id "XLOC_049173"; transcript_id "TCONS_00080812"; exon_number "1"; gene_type "lincRNA"; old "TCONS_00080812";
KB009929.1	Cufflinks	exon	220872	221196	.	+	.	gene_id "XLOC_049173"; transcript_id "TCONS_00080812"; exon_number "2"; gene_type "lincRNA"; old "TCONS_00080812";
KB009929.1	Cufflinks	exon	74404	74501	.	+	.	gene_id "XLOC_049166"; transcript_id "TCONS_00080832"; exon_number "1"; gene_type "lincRNA"; old "TCONS_00080832";
KB009929.1	Cufflinks	exon	74788	74921	.	+	.	gene_id "XLOC_049166"; transcript_id "TCONS_00080832"; exon_number "2"; gene_type "lincRNA"; old "TCONS_00080832";
KB009929.1	Cufflinks	exon	78154	78584	.	+	.	gene_id "XLOC_049166"; transcript_id "TCONS_00080832"; exon_number "3"; gene_type "lincRNA"; old "TCONS_00080832";
KB009929.1	Cufflinks	exon	89898	90096	.	+	.	gene_id "XLOC_049167"; transcript_id "TCONS_00080834"; exon_number "1"; gene_type "lincRNA"; old "TCONS_00080834";
KB009929.1	Cufflinks	exon	90690	90780	.	+	.	gene_id "XLOC_049167"; transcript_id "TCONS_00080834"; exon_number "2"; gene_type "lincRNA"; old "TCONS_00080834";
KB009929.1	Cufflinks	exon	95235	95329	.	+	.	gene_id "XLOC_049167"; transcript_id "TCONS_00080834"; exon_number "3"; gene_type "lincRNA"; old "TCONS_00080834";
KB009929.1	Cufflinks	exon	103314	103636	.	+	.	gene_id "XLOC_049167"; transcript_id "TCONS_00080834"; exon_number "4"; gene_type "lincRNA"; old "TCONS_00080834";
KB009929.1	Cufflinks	exon	89927	90092	.	+	.	gene_id "XLOC_049167"; transcript_id "TCONS_00081003"; exon_number "1"; gene_type "lincRNA"; old "TCONS_00081003";
KB009929.1	Cufflinks	exon	90690	90773	.	+	.	gene_id "XLOC_049167"; transcript_id "TCONS_00081003"; exon_number "2"; gene_type "lincRNA"; old "TCONS_00081003";
KB009929.1	Cufflinks	exon	95235	95329	.	+	.	gene_id "XLOC_049167"; transcript_id "TCONS_00081003"; exon_number "3"; gene_type "lincRNA"; old "TCONS_00081003";
KB009929.1	Cufflinks	exon	103314	104340	.	+	.	gene_id "XLOC_049167"; transcript_id "TCONS_00081003"; exon_number "4"; gene_type "lincRNA"; old "TCONS_00081003";
KB009929.1	Cufflinks	exon	74777	74921	.	+	.	gene_id "XLOC_049166"; transcript_id "TCONS_00081109"; exon_number "1"; gene_type "lincRNA"; old "TCONS_00081109";
KB009929.1	Cufflinks	exon	78154	78220	.	+	.	gene_id "XLOC_049166"; transcript_id "TCONS_00081109"; exon_number "2"; gene_type "lincRNA"; old "TCONS_00081109";
KB009929.1	Cufflinks	exon	89907	90096	.	+	.	gene_id "XLOC_049167"; transcript_id "TCONS_00081155"; exon_number "1"; gene_type "lincRNA"; old "TCONS_00081155";
KB009929.1	Cufflinks	exon	90690	90773	.	+	.	gene_id "XLOC_049167"; transcript_id "TCONS_00081155"; exon_number "2"; gene_type "lincRNA"; old "TCONS_00081155";
KB009929.1	Cufflinks	exon	95164	95329	.	+	.	gene_id "XLOC_049167"; transcript_id "TCONS_00081155"; exon_number "3"; gene_type "lincRNA"; old "TCONS_00081155";
KB009929.1	Cufflinks	exon	103314	103595	.	+	.	gene_id "XLOC_049167"; transcript_id "TCONS_00081155"; exon_number "4"; gene_type "lincRNA"; old "TCONS_00081155";
KB009930.1	Cufflinks	exon	63542	64257	.	-	.	gene_id "XLOC_049390"; transcript_id "TCONS_00081186"; exon_number "1"; gene_type "lincRNA"; old "TCONS_00081186";
KB009930.1	Cufflinks	exon	72010	72228	.	-	.	gene_id "XLOC_049390"; transcript_id "TCONS_00081186"; exon_number "2"; gene_type "lincRNA"; old "TCONS_00081186";
KB009930.1	Cufflinks	exon	26523	26848	.	-	.	gene_id "XLOC_049389"; transcript_id "TCONS_00081325"; exon_number "1"; gene_type "lincRNA"; old "TCONS_00081325";
KB009930.1	Cufflinks	exon	28267	28326	.	-	.	gene_id "XLOC_049389"; transcript_id "TCONS_00081325"; exon_number "2"; gene_type "lincRNA"; old "TCONS_00081325";
KB009930.1	Cufflinks	exon	26523	26848	.	-	.	gene_id "XLOC_049389"; transcript_id "TCONS_00081326"; exon_number "1"; gene_type "lincRNA"; old "TCONS_00081326";
KB009930.1	Cufflinks	exon	37963	38118	.	-	.	gene_id "XLOC_049389"; transcript_id "TCONS_00081326"; exon_number "2"; gene_type "lincRNA"; old "TCONS_00081326";
KB009930.1	Cufflinks	exon	37380	37606	.	-	.	gene_id "XLOC_049389"; transcript_id "TCONS_00081364"; exon_number "1"; gene_type "lincRNA"; old "TCONS_00081364";
KB009930.1	Cufflinks	exon	37963	38596	.	-	.	gene_id "XLOC_049389"; transcript_id "TCONS_00081364"; exon_number "2"; gene_type "lincRNA"; old "TCONS_00081364";
KB009930.1	Cufflinks	exon	69404	69568	.	-	.	gene_id "XLOC_049390"; transcript_id "TCONS_00081365"; exon_number "1"; gene_type "lincRNA"; old "TCONS_00081365";
KB009930.1	Cufflinks	exon	72010	72125	.	-	.	gene_id "XLOC_049390"; transcript_id "TCONS_00081365"; exon_number "2"; gene_type "lincRNA"; old "TCONS_00081365";
KB009930.1	Cufflinks	exon	87843	87882	.	-	.	gene_id "XLOC_049390"; transcript_id "TCONS_00081365"; exon_number "3"; gene_type "lincRNA"; old "TCONS_00081365";
KB009930.1	Cufflinks	exon	26547	26848	.	-	.	gene_id "XLOC_049389"; transcript_id "TCONS_00081384"; exon_number "1"; gene_type "lincRNA"; old "TCONS_00081384";
KB009930.1	Cufflinks	exon	27031	27113	.	-	.	gene_id "XLOC_049389"; transcript_id "TCONS_00081384"; exon_number "2"; gene_type "lincRNA"; old "TCONS_00081384";
KB009930.1	Cufflinks	exon	69405	69568	.	-	.	gene_id "XLOC_049390"; transcript_id "TCONS_00081385"; exon_number "1"; gene_type "lincRNA"; old "TCONS_00081385";
KB009930.1	Cufflinks	exon	72010	72127	.	-	.	gene_id "XLOC_049390"; transcript_id "TCONS_00081385"; exon_number "2"; gene_type "lincRNA"; old "TCONS_00081385";
KB009930.1	Cufflinks	exon	61683	63345	.	-	.	gene_id "XLOC_049390"; transcript_id "TCONS_00081403"; exon_number "1"; gene_type "lincRNA"; old "TCONS_00081403";
KB009930.1	Cufflinks	exon	64175	64257	.	-	.	gene_id "XLOC_049390"; transcript_id "TCONS_00081403"; exon_number "2"; gene_type "lincRNA"; old "TCONS_00081403";
KB009930.1	Cufflinks	exon	72010	72125	.	-	.	gene_id "XLOC_049390"; transcript_id "TCONS_00081403"; exon_number "3"; gene_type "lincRNA"; old "TCONS_00081403";
KB009930.1	Cufflinks	exon	72392	72618	.	-	.	gene_id "XLOC_049390"; transcript_id "TCONS_00081403"; exon_number "4"; gene_type "lincRNA"; old "TCONS_00081403";
KB009930.1	Cufflinks	exon	69430	69568	.	-	.	gene_id "XLOC_049390"; transcript_id "TCONS_00081404"; exon_number "1"; gene_type "lincRNA"; old "TCONS_00081404";
KB009930.1	Cufflinks	exon	72010	72125	.	-	.	gene_id "XLOC_049390"; transcript_id "TCONS_00081404"; exon_number "2"; gene_type "lincRNA"; old "TCONS_00081404";
KB009930.1	Cufflinks	exon	72392	72699	.	-	.	gene_id "XLOC_049390"; transcript_id "TCONS_00081404"; exon_number "3"; gene_type "lincRNA"; old "TCONS_00081404";
KB009930.1	Cufflinks	exon	69421	69568	.	-	.	gene_id "XLOC_049390"; transcript_id "TCONS_00081485"; exon_number "1"; gene_type "lincRNA"; old "TCONS_00081485";
KB009930.1	Cufflinks	exon	72010	72125	.	-	.	gene_id "XLOC_049390"; transcript_id "TCONS_00081485"; exon_number "2"; gene_type "lincRNA"; old "TCONS_00081485";
KB009930.1	Cufflinks	exon	74855	74860	.	-	.	gene_id "XLOC_049390"; transcript_id "TCONS_00081485"; exon_number "3"; gene_type "lincRNA"; old "TCONS_00081485";
KB009933.1	Cufflinks	exon	87840	88417	.	-	.	gene_id "XLOC_049570"; transcript_id "TCONS_00081786"; exon_number "1"; gene_type "lincRNA"; old "TCONS_00081786";
KB009933.1	Cufflinks	exon	88511	88746	.	-	.	gene_id "XLOC_049570"; transcript_id "TCONS_00081786"; exon_number "2"; gene_type "lincRNA"; old "TCONS_00081786";
KB009933.1	Cufflinks	exon	90913	91452	.	-	.	gene_id "XLOC_049570"; transcript_id "TCONS_00081786"; exon_number "3"; gene_type "lincRNA"; old "TCONS_00081786";
KB009933.1	Cufflinks	exon	87834	88417	.	-	.	gene_id "XLOC_049570"; transcript_id "TCONS_00081843"; exon_number "1"; gene_type "lincRNA"; old "TCONS_00081843";
KB009933.1	Cufflinks	exon	88511	88746	.	-	.	gene_id "XLOC_049570"; transcript_id "TCONS_00081843"; exon_number "2"; gene_type "lincRNA"; old "TCONS_00081843";
KB009933.1	Cufflinks	exon	89081	89121	.	-	.	gene_id "XLOC_049570"; transcript_id "TCONS_00081843"; exon_number "3"; gene_type "lincRNA"; old "TCONS_00081843";
KB009933.1	Cufflinks	exon	90532	90829	.	-	.	gene_id "XLOC_049570"; transcript_id "TCONS_00081843"; exon_number "4"; gene_type "lincRNA"; old "TCONS_00081843";
KB009936.1	Cufflinks	exon	107580	108445	.	+	.	gene_id "XLOC_050146"; transcript_id "TCONS_00082548"; exon_number "1"; gene_type "lincRNA"; old "TCONS_00082548";
KB009936.1	Cufflinks	exon	108617	108907	.	+	.	gene_id "XLOC_050146"; transcript_id "TCONS_00082548"; exon_number "2"; gene_type "lincRNA"; old "TCONS_00082548";
KB009936.1	Cufflinks	exon	112867	113001	.	+	.	gene_id "XLOC_050147"; transcript_id "TCONS_00082713"; exon_number "1"; gene_type "lincRNA"; old "TCONS_00082713";
KB009936.1	Cufflinks	exon	113818	114138	.	+	.	gene_id "XLOC_050147"; transcript_id "TCONS_00082713"; exon_number "2"; gene_type "lincRNA"; old "TCONS_00082713";
KB009936.1	Cufflinks	exon	112527	112805	.	+	.	gene_id "XLOC_050147"; transcript_id "TCONS_00082726"; exon_number "1"; gene_type "lincRNA"; old "TCONS_00082726";
KB009936.1	Cufflinks	exon	113818	114125	.	+	.	gene_id "XLOC_050147"; transcript_id "TCONS_00082726"; exon_number "2"; gene_type "lincRNA"; old "TCONS_00082726";
KB009936.1	Cufflinks	exon	112867	113001	.	+	.	gene_id "XLOC_050147"; transcript_id "TCONS_00082862"; exon_number "1"; gene_type "lincRNA"; old "TCONS_00082862";
KB009936.1	Cufflinks	exon	113818	113924	.	+	.	gene_id "XLOC_050147"; transcript_id "TCONS_00082862"; exon_number "2"; gene_type "lincRNA"; old "TCONS_00082862";
KB009936.1	Cufflinks	exon	114084	114088	.	+	.	gene_id "XLOC_050147"; transcript_id "TCONS_00082862"; exon_number "3"; gene_type "lincRNA"; old "TCONS_00082862";
KB009937.1	Cufflinks	exon	181833	182020	.	+	.	gene_id "XLOC_050259"; transcript_id "TCONS_00083141"; exon_number "1"; gene_type "lincRNA"; old "TCONS_00083141";
KB009937.1	Cufflinks	exon	182283	182399	.	+	.	gene_id "XLOC_050259"; transcript_id "TCONS_00083141"; exon_number "2"; gene_type "lincRNA"; old "TCONS_00083141";
KB009937.1	Cufflinks	exon	186719	186771	.	+	.	gene_id "XLOC_050259"; transcript_id "TCONS_00083141"; exon_number "3"; gene_type "lincRNA"; old "TCONS_00083141";
KB009937.1	Cufflinks	exon	175310	175541	.	-	.	gene_id "XLOC_050262"; transcript_id "TCONS_00083142"; exon_number "1"; gene_type "lincRNA"; old "TCONS_00083142";
KB009937.1	Cufflinks	exon	175735	175860	.	-	.	gene_id "XLOC_050262"; transcript_id "TCONS_00083142"; exon_number "2"; gene_type "lincRNA"; old "TCONS_00083142";
KB009937.1	Cufflinks	exon	166696	167356	.	-	.	gene_id "XLOC_050261"; transcript_id "TCONS_00083211"; exon_number "1"; gene_type "lincRNA"; old "TCONS_00083211";
KB009937.1	Cufflinks	exon	169856	170039	.	-	.	gene_id "XLOC_050261"; transcript_id "TCONS_00083211"; exon_number "2"; gene_type "lincRNA"; old "TCONS_00083211";
KB009937.1	Cufflinks	exon	103900	103980	.	+	.	gene_id "XLOC_050257"; transcript_id "TCONS_00083248"; exon_number "1"; gene_type "lincRNA"; old "TCONS_00083248";
KB009937.1	Cufflinks	exon	104786	104856	.	+	.	gene_id "XLOC_050257"; transcript_id "TCONS_00083248"; exon_number "2"; gene_type "lincRNA"; old "TCONS_00083248";
KB009937.1	Cufflinks	exon	107885	108043	.	+	.	gene_id "XLOC_050257"; transcript_id "TCONS_00083248"; exon_number "3"; gene_type "lincRNA"; old "TCONS_00083248";
KB009937.1	Cufflinks	exon	103949	103976	.	+	.	gene_id "XLOC_050257"; transcript_id "TCONS_00083249"; exon_number "1"; gene_type "lincRNA"; old "TCONS_00083249";
KB009937.1	Cufflinks	exon	104786	104856	.	+	.	gene_id "XLOC_050257"; transcript_id "TCONS_00083249"; exon_number "2"; gene_type "lincRNA"; old "TCONS_00083249";
KB009937.1	Cufflinks	exon	107885	108043	.	+	.	gene_id "XLOC_050257"; transcript_id "TCONS_00083249"; exon_number "3"; gene_type "lincRNA"; old "TCONS_00083249";
KB009937.1	Cufflinks	exon	169858	169935	.	-	.	gene_id "XLOC_050261"; transcript_id "TCONS_00083278"; exon_number "1"; gene_type "lincRNA"; old "TCONS_00083278";
KB009937.1	Cufflinks	exon	170259	170392	.	-	.	gene_id "XLOC_050261"; transcript_id "TCONS_00083278"; exon_number "2"; gene_type "lincRNA"; old "TCONS_00083278";
KB009939.1	Cufflinks	exon	15	237	.	-	.	gene_id "XLOC_050533"; transcript_id "TCONS_00083397"; exon_number "1"; gene_type "lincRNA"; old "TCONS_00083397";
KB009939.1	Cufflinks	exon	1124	1198	.	-	.	gene_id "XLOC_050533"; transcript_id "TCONS_00083397"; exon_number "2"; gene_type "lincRNA"; old "TCONS_00083397";
KB009939.1	Cufflinks	exon	15	237	.	-	.	gene_id "XLOC_050533"; transcript_id "TCONS_00083453"; exon_number "1"; gene_type "lincRNA"; old "TCONS_00083453";
KB009939.1	Cufflinks	exon	1277	1449	.	-	.	gene_id "XLOC_050533"; transcript_id "TCONS_00083453"; exon_number "2"; gene_type "lincRNA"; old "TCONS_00083453";
KB009939.1	Cufflinks	exon	27	390	.	-	.	gene_id "XLOC_050533"; transcript_id "TCONS_00083463"; exon_number "1"; gene_type "lincRNA"; old "TCONS_00083463";
KB009939.1	Cufflinks	exon	744	814	.	-	.	gene_id "XLOC_050533"; transcript_id "TCONS_00083463"; exon_number "2"; gene_type "lincRNA"; old "TCONS_00083463";
KB009939.1	Cufflinks	exon	26737	26804	.	-	.	gene_id "XLOC_050534"; transcript_id "TCONS_00083464"; exon_number "1"; gene_type "lincRNA"; old "TCONS_00083464";
KB009939.1	Cufflinks	exon	26993	27762	.	-	.	gene_id "XLOC_050534"; transcript_id "TCONS_00083464"; exon_number "2"; gene_type "lincRNA"; old "TCONS_00083464";
KB009939.1	Cufflinks	exon	26159	26909	.	-	.	gene_id "XLOC_050534"; transcript_id "TCONS_00083500"; exon_number "1"; gene_type "lincRNA"; old "TCONS_00083500";
KB009939.1	Cufflinks	exon	27630	28382	.	-	.	gene_id "XLOC_050534"; transcript_id "TCONS_00083500"; exon_number "2"; gene_type "lincRNA"; old "TCONS_00083500";
KB009940.1	Cufflinks	exon	1766	1869	.	+	.	gene_id "XLOC_050566"; transcript_id "TCONS_00083757"; exon_number "1"; gene_type "lincRNA"; old "TCONS_00083757";
KB009940.1	Cufflinks	exon	3814	4001	.	+	.	gene_id "XLOC_050566"; transcript_id "TCONS_00083757"; exon_number "2"; gene_type "lincRNA"; old "TCONS_00083757";
KB009944.1	Cufflinks	exon	65438	65522	.	-	.	gene_id "XLOC_050875"; transcript_id "TCONS_00083985"; exon_number "1"; gene_type "lincRNA"; old "TCONS_00083985";
KB009944.1	Cufflinks	exon	84987	85154	.	-	.	gene_id "XLOC_050875"; transcript_id "TCONS_00083985"; exon_number "2"; gene_type "lincRNA"; old "TCONS_00083985";
KB009944.1	Cufflinks	exon	178676	178738	.	+	.	gene_id "XLOC_050868"; transcript_id "TCONS_00084358"; exon_number "1"; gene_type "lincRNA"; old "TCONS_00084358";
KB009944.1	Cufflinks	exon	179141	179516	.	+	.	gene_id "XLOC_050868"; transcript_id "TCONS_00084358"; exon_number "2"; gene_type "lincRNA"; old "TCONS_00084358";
KB009944.1	Cufflinks	exon	178103	178155	.	-	.	gene_id "XLOC_050876"; transcript_id "TCONS_00084360"; exon_number "1"; gene_type "lincRNA"; old "TCONS_00084360";
KB009944.1	Cufflinks	exon	179049	179516	.	-	.	gene_id "XLOC_050876"; transcript_id "TCONS_00084360"; exon_number "2"; gene_type "lincRNA"; old "TCONS_00084360";
KB009944.1	Cufflinks	exon	152	387	.	+	.	gene_id "XLOC_050850"; transcript_id "TCONS_00084396"; exon_number "1"; gene_type "lincRNA"; old "TCONS_00084396";
KB009944.1	Cufflinks	exon	1123	1152	.	+	.	gene_id "XLOC_050850"; transcript_id "TCONS_00084396"; exon_number "2"; gene_type "lincRNA"; old "TCONS_00084396";
KB009944.1	Cufflinks	exon	144906	145302	.	+	.	gene_id "XLOC_050868"; transcript_id "TCONS_00084435"; exon_number "1"; gene_type "lincRNA"; old "TCONS_00084435";
KB009944.1	Cufflinks	exon	146420	146432	.	+	.	gene_id "XLOC_050868"; transcript_id "TCONS_00084435"; exon_number "2"; gene_type "lincRNA"; old "TCONS_00084435";
KB009944.1	Cufflinks	exon	307329	307464	.	-	.	gene_id "XLOC_050878"; transcript_id "TCONS_00084444"; exon_number "1"; gene_type "lincRNA"; old "TCONS_00084444";
KB009944.1	Cufflinks	exon	307826	307958	.	-	.	gene_id "XLOC_050878"; transcript_id "TCONS_00084444"; exon_number "2"; gene_type "lincRNA"; old "TCONS_00084444";
KB009944.1	Cufflinks	exon	308045	308100	.	-	.	gene_id "XLOC_050878"; transcript_id "TCONS_00084444"; exon_number "3"; gene_type "lincRNA"; old "TCONS_00084444";
KB009944.1	Cufflinks	exon	201967	202888	.	-	.	gene_id "XLOC_050877"; transcript_id "TCONS_00084458"; exon_number "1"; gene_type "lincRNA"; old "TCONS_00084458";
KB009944.1	Cufflinks	exon	205700	205725	.	-	.	gene_id "XLOC_050877"; transcript_id "TCONS_00084458"; exon_number "2"; gene_type "lincRNA"; old "TCONS_00084458";
KB009944.1	Cufflinks	exon	144899	145302	.	+	.	gene_id "XLOC_050868"; transcript_id "TCONS_00084479"; exon_number "1"; gene_type "lincRNA"; old "TCONS_00084479";
KB009944.1	Cufflinks	exon	146303	147228	.	+	.	gene_id "XLOC_050868"; transcript_id "TCONS_00084479"; exon_number "2"; gene_type "lincRNA"; old "TCONS_00084479";
KB009947.1	Cufflinks	exon	170690	170753	.	+	.	gene_id "XLOC_051385"; transcript_id "TCONS_00084785"; exon_number "1"; gene_type "lincRNA"; old "TCONS_00084785";
KB009947.1	Cufflinks	exon	179728	179867	.	+	.	gene_id "XLOC_051385"; transcript_id "TCONS_00084785"; exon_number "2"; gene_type "lincRNA"; old "TCONS_00084785";
KB009947.1	Cufflinks	exon	13317	13386	.	+	.	gene_id "XLOC_051383"; transcript_id "TCONS_00085009"; exon_number "1"; gene_type "lincRNA"; old "TCONS_00085009";
KB009947.1	Cufflinks	exon	27209	28131	.	+	.	gene_id "XLOC_051383"; transcript_id "TCONS_00085009"; exon_number "2"; gene_type "lincRNA"; old "TCONS_00085009";
KB009947.1	Cufflinks	exon	26756	26794	.	+	.	gene_id "XLOC_051383"; transcript_id "TCONS_00085015"; exon_number "1"; gene_type "lincRNA"; old "TCONS_00085015";
KB009947.1	Cufflinks	exon	27209	27968	.	+	.	gene_id "XLOC_051383"; transcript_id "TCONS_00085015"; exon_number "2"; gene_type "lincRNA"; old "TCONS_00085015";
KB009947.1	Cufflinks	exon	102128	102171	.	+	.	gene_id "XLOC_051384"; transcript_id "TCONS_00085033"; exon_number "1"; gene_type "lincRNA"; old "TCONS_00085033";
KB009947.1	Cufflinks	exon	102302	102651	.	+	.	gene_id "XLOC_051384"; transcript_id "TCONS_00085033"; exon_number "2"; gene_type "lincRNA"; old "TCONS_00085033";
KB009948.1	Cufflinks	exon	54015	54800	.	-	.	gene_id "XLOC_051591"; transcript_id "TCONS_00085259"; exon_number "1"; gene_type "lincRNA"; old "TCONS_00085259";
KB009948.1	Cufflinks	exon	56603	57203	.	-	.	gene_id "XLOC_051591"; transcript_id "TCONS_00085259"; exon_number "2"; gene_type "lincRNA"; old "TCONS_00085259";
KB009948.1	Cufflinks	exon	96507	96972	.	-	.	gene_id "XLOC_051592"; transcript_id "TCONS_00085272"; exon_number "1"; gene_type "lincRNA"; old "TCONS_00085272";
KB009948.1	Cufflinks	exon	97694	97926	.	-	.	gene_id "XLOC_051592"; transcript_id "TCONS_00085272"; exon_number "2"; gene_type "lincRNA"; old "TCONS_00085272";
KB009948.1	Cufflinks	exon	57020	57086	.	+	.	gene_id "XLOC_051589"; transcript_id "TCONS_00085286"; exon_number "1"; gene_type "lincRNA"; old "TCONS_00085286";
KB009948.1	Cufflinks	exon	57792	57989	.	+	.	gene_id "XLOC_051589"; transcript_id "TCONS_00085286"; exon_number "2"; gene_type "lincRNA"; old "TCONS_00085286";
KB009948.1	Cufflinks	exon	63051	63219	.	+	.	gene_id "XLOC_051589"; transcript_id "TCONS_00085286"; exon_number "3"; gene_type "lincRNA"; old "TCONS_00085286";
KB009948.1	Cufflinks	exon	54242	54800	.	-	.	gene_id "XLOC_051591"; transcript_id "TCONS_00085288"; exon_number "1"; gene_type "lincRNA"; old "TCONS_00085288";
KB009948.1	Cufflinks	exon	56561	57314	.	-	.	gene_id "XLOC_051591"; transcript_id "TCONS_00085288"; exon_number "2"; gene_type "lincRNA"; old "TCONS_00085288";
KB009948.1	Cufflinks	exon	54069	54800	.	-	.	gene_id "XLOC_051591"; transcript_id "TCONS_00085289"; exon_number "1"; gene_type "lincRNA"; old "TCONS_00085289";
KB009948.1	Cufflinks	exon	56603	56796	.	-	.	gene_id "XLOC_051591"; transcript_id "TCONS_00085289"; exon_number "2"; gene_type "lincRNA"; old "TCONS_00085289";
KB009948.1	Cufflinks	exon	57620	57704	.	-	.	gene_id "XLOC_051591"; transcript_id "TCONS_00085289"; exon_number "3"; gene_type "lincRNA"; old "TCONS_00085289";
KB009948.1	Cufflinks	exon	54015	54800	.	-	.	gene_id "XLOC_051591"; transcript_id "TCONS_00085305"; exon_number "1"; gene_type "lincRNA"; old "TCONS_00085305";
KB009948.1	Cufflinks	exon	56561	56796	.	-	.	gene_id "XLOC_051591"; transcript_id "TCONS_00085305"; exon_number "2"; gene_type "lincRNA"; old "TCONS_00085305";
KB009948.1	Cufflinks	exon	57620	57723	.	-	.	gene_id "XLOC_051591"; transcript_id "TCONS_00085305"; exon_number "3"; gene_type "lincRNA"; old "TCONS_00085305";
KB009948.1	Cufflinks	exon	54059	54155	.	-	.	gene_id "XLOC_051591"; transcript_id "TCONS_00085318"; exon_number "1"; gene_type "lincRNA"; old "TCONS_00085318";
KB009948.1	Cufflinks	exon	54550	54800	.	-	.	gene_id "XLOC_051591"; transcript_id "TCONS_00085318"; exon_number "2"; gene_type "lincRNA"; old "TCONS_00085318";
KB009948.1	Cufflinks	exon	56561	57107	.	-	.	gene_id "XLOC_051591"; transcript_id "TCONS_00085318"; exon_number "3"; gene_type "lincRNA"; old "TCONS_00085318";
KB009948.1	Cufflinks	exon	56683	57086	.	+	.	gene_id "XLOC_051589"; transcript_id "TCONS_00085363"; exon_number "1"; gene_type "lincRNA"; old "TCONS_00085363";
KB009948.1	Cufflinks	exon	62739	63043	.	+	.	gene_id "XLOC_051589"; transcript_id "TCONS_00085363"; exon_number "2"; gene_type "lincRNA"; old "TCONS_00085363";
KB009948.1	Cufflinks	exon	57773	57989	.	+	.	gene_id "XLOC_051589"; transcript_id "TCONS_00085384"; exon_number "1"; gene_type "lincRNA"; old "TCONS_00085384";
KB009948.1	Cufflinks	exon	63051	63352	.	+	.	gene_id "XLOC_051589"; transcript_id "TCONS_00085384"; exon_number "2"; gene_type "lincRNA"; old "TCONS_00085384";
KB009948.1	Cufflinks	exon	3351	3413	.	-	.	gene_id "XLOC_051590"; transcript_id "TCONS_00085455"; exon_number "1"; gene_type "lincRNA"; old "TCONS_00085455";
KB009948.1	Cufflinks	exon	4437	4657	.	-	.	gene_id "XLOC_051590"; transcript_id "TCONS_00085455"; exon_number "2"; gene_type "lincRNA"; old "TCONS_00085455";
KB009948.1	Cufflinks	exon	1520	1663	.	+	.	gene_id "XLOC_051586"; transcript_id "TCONS_00085478"; exon_number "1"; gene_type "lincRNA"; old "TCONS_00085478";
KB009948.1	Cufflinks	exon	5331	5418	.	+	.	gene_id "XLOC_051586"; transcript_id "TCONS_00085478"; exon_number "2"; gene_type "lincRNA"; old "TCONS_00085478";
KB009948.1	Cufflinks	exon	11601	11634	.	+	.	gene_id "XLOC_051586"; transcript_id "TCONS_00085478"; exon_number "3"; gene_type "lincRNA"; old "TCONS_00085478";
KB009948.1	Cufflinks	exon	57001	57086	.	+	.	gene_id "XLOC_051589"; transcript_id "TCONS_00085481"; exon_number "1"; gene_type "lincRNA"; old "TCONS_00085481";
KB009948.1	Cufflinks	exon	58441	58559	.	+	.	gene_id "XLOC_051589"; transcript_id "TCONS_00085481"; exon_number "2"; gene_type "lincRNA"; old "TCONS_00085481";
KB009948.1	Cufflinks	exon	5308	5418	.	+	.	gene_id "XLOC_051586"; transcript_id "TCONS_00085498"; exon_number "1"; gene_type "lincRNA"; old "TCONS_00085498";
KB009948.1	Cufflinks	exon	9092	9289	.	+	.	gene_id "XLOC_051586"; transcript_id "TCONS_00085498"; exon_number "2"; gene_type "lincRNA"; old "TCONS_00085498";
KB009950.1	Cufflinks	exon	322271	322583	.	-	.	gene_id "XLOC_051783"; transcript_id "TCONS_00085524"; exon_number "1"; gene_type "lincRNA"; old "TCONS_00085524";
KB009950.1	Cufflinks	exon	324375	324422	.	-	.	gene_id "XLOC_051783"; transcript_id "TCONS_00085524"; exon_number "2"; gene_type "lincRNA"; old "TCONS_00085524";
KB009950.1	Cufflinks	exon	324627	324716	.	-	.	gene_id "XLOC_051783"; transcript_id "TCONS_00085524"; exon_number "3"; gene_type "lincRNA"; old "TCONS_00085524";
KB009950.1	Cufflinks	exon	203608	203795	.	-	.	gene_id "XLOC_051780"; transcript_id "TCONS_00086010"; exon_number "1"; gene_type "lincRNA"; old "TCONS_00086010";
KB009950.1	Cufflinks	exon	205210	205246	.	-	.	gene_id "XLOC_051780"; transcript_id "TCONS_00086010"; exon_number "2"; gene_type "lincRNA"; old "TCONS_00086010";
KB009950.1	Cufflinks	exon	210964	211055	.	-	.	gene_id "XLOC_051780"; transcript_id "TCONS_00086010"; exon_number "3"; gene_type "lincRNA"; old "TCONS_00086010";
KB009950.1	Cufflinks	exon	212721	212826	.	-	.	gene_id "XLOC_051780"; transcript_id "TCONS_00086010"; exon_number "4"; gene_type "lincRNA"; old "TCONS_00086010";
KB009950.1	Cufflinks	exon	215104	215143	.	-	.	gene_id "XLOC_051780"; transcript_id "TCONS_00086010"; exon_number "5"; gene_type "lincRNA"; old "TCONS_00086010";
KB009951.1	Cufflinks	exon	861	894	.	-	.	gene_id "XLOC_052247"; transcript_id "TCONS_00086154"; exon_number "1"; gene_type "lincRNA"; old "TCONS_00086154";
KB009951.1	Cufflinks	exon	2228	2681	.	-	.	gene_id "XLOC_052247"; transcript_id "TCONS_00086154"; exon_number "2"; gene_type "lincRNA"; old "TCONS_00086154";
KB009951.1	Cufflinks	exon	24999	25043	.	+	.	gene_id "XLOC_052246"; transcript_id "TCONS_00086288"; exon_number "1"; gene_type "lincRNA"; old "TCONS_00086288";
KB009951.1	Cufflinks	exon	45276	45567	.	+	.	gene_id "XLOC_052246"; transcript_id "TCONS_00086288"; exon_number "2"; gene_type "lincRNA"; old "TCONS_00086288";
KB009953.1	Cufflinks	exon	124670	124706	.	+	.	gene_id "XLOC_052488"; transcript_id "TCONS_00086631"; exon_number "1"; gene_type "lincRNA"; old "TCONS_00086631";
KB009953.1	Cufflinks	exon	126744	126965	.	+	.	gene_id "XLOC_052488"; transcript_id "TCONS_00086631"; exon_number "2"; gene_type "lincRNA"; old "TCONS_00086631";
KB009954.1	Cufflinks	exon	80410	80727	.	+	.	gene_id "XLOC_052633"; transcript_id "TCONS_00086658"; exon_number "1"; gene_type "lincRNA"; old "TCONS_00086658";
KB009954.1	Cufflinks	exon	80830	80977	.	+	.	gene_id "XLOC_052633"; transcript_id "TCONS_00086658"; exon_number "2"; gene_type "lincRNA"; old "TCONS_00086658";
KB009954.1	Cufflinks	exon	60543	60629	.	+	.	gene_id "XLOC_052632"; transcript_id "TCONS_00086793"; exon_number "1"; gene_type "lincRNA"; old "TCONS_00086793";
KB009954.1	Cufflinks	exon	75442	76470	.	+	.	gene_id "XLOC_052632"; transcript_id "TCONS_00086793"; exon_number "2"; gene_type "lincRNA"; old "TCONS_00086793";
KB009954.1	Cufflinks	exon	9866	10063	.	-	.	gene_id "XLOC_052634"; transcript_id "TCONS_00086795"; exon_number "1"; gene_type "lincRNA"; old "TCONS_00086795";
KB009954.1	Cufflinks	exon	11951	11979	.	-	.	gene_id "XLOC_052634"; transcript_id "TCONS_00086795"; exon_number "2"; gene_type "lincRNA"; old "TCONS_00086795";
KB009954.1	Cufflinks	exon	63588	64613	.	+	.	gene_id "XLOC_052632"; transcript_id "TCONS_00086798"; exon_number "1"; gene_type "lincRNA"; old "TCONS_00086798";
KB009954.1	Cufflinks	exon	75442	76036	.	+	.	gene_id "XLOC_052632"; transcript_id "TCONS_00086798"; exon_number "2"; gene_type "lincRNA"; old "TCONS_00086798";
KB009954.1	Cufflinks	exon	53008	53172	.	+	.	gene_id "XLOC_052632"; transcript_id "TCONS_00086801"; exon_number "1"; gene_type "lincRNA"; old "TCONS_00086801";
KB009954.1	Cufflinks	exon	60550	60605	.	+	.	gene_id "XLOC_052632"; transcript_id "TCONS_00086801"; exon_number "2"; gene_type "lincRNA"; old "TCONS_00086801";
KB009954.1	Cufflinks	exon	75442	76293	.	+	.	gene_id "XLOC_052632"; transcript_id "TCONS_00086801"; exon_number "3"; gene_type "lincRNA"; old "TCONS_00086801";
KB009954.1	Cufflinks	exon	53153	53172	.	+	.	gene_id "XLOC_052632"; transcript_id "TCONS_00086803"; exon_number "1"; gene_type "lincRNA"; old "TCONS_00086803";
KB009954.1	Cufflinks	exon	60550	60629	.	+	.	gene_id "XLOC_052632"; transcript_id "TCONS_00086803"; exon_number "2"; gene_type "lincRNA"; old "TCONS_00086803";
KB009954.1	Cufflinks	exon	75442	76293	.	+	.	gene_id "XLOC_052632"; transcript_id "TCONS_00086803"; exon_number "3"; gene_type "lincRNA"; old "TCONS_00086803";
KB009954.1	Cufflinks	exon	9898	10063	.	-	.	gene_id "XLOC_052634"; transcript_id "TCONS_00086824"; exon_number "1"; gene_type "lincRNA"; old "TCONS_00086824";
KB009954.1	Cufflinks	exon	48961	49071	.	-	.	gene_id "XLOC_052634"; transcript_id "TCONS_00086824"; exon_number "2"; gene_type "lincRNA"; old "TCONS_00086824";
KB009954.1	Cufflinks	exon	37127	37215	.	-	.	gene_id "XLOC_052634"; transcript_id "TCONS_00086826"; exon_number "1"; gene_type "lincRNA"; old "TCONS_00086826";
KB009954.1	Cufflinks	exon	38603	38722	.	-	.	gene_id "XLOC_052634"; transcript_id "TCONS_00086826"; exon_number "2"; gene_type "lincRNA"; old "TCONS_00086826";
KB009954.1	Cufflinks	exon	39581	39666	.	-	.	gene_id "XLOC_052634"; transcript_id "TCONS_00086826"; exon_number "3"; gene_type "lincRNA"; old "TCONS_00086826";
KB009954.1	Cufflinks	exon	48961	49102	.	-	.	gene_id "XLOC_052634"; transcript_id "TCONS_00086826"; exon_number "4"; gene_type "lincRNA"; old "TCONS_00086826";
KB009954.1	Cufflinks	exon	64490	64568	.	-	.	gene_id "XLOC_052634"; transcript_id "TCONS_00086826"; exon_number "5"; gene_type "lincRNA"; old "TCONS_00086826";
KB009956.1	Cufflinks	exon	97506	97567	.	+	.	gene_id "XLOC_052840"; transcript_id "TCONS_00086955"; exon_number "1"; gene_type "lincRNA"; old "TCONS_00086955";
KB009956.1	Cufflinks	exon	98393	98675	.	+	.	gene_id "XLOC_052840"; transcript_id "TCONS_00086955"; exon_number "2"; gene_type "lincRNA"; old "TCONS_00086955";
KB009956.1	Cufflinks	exon	336234	336489	.	-	.	gene_id "XLOC_052860"; transcript_id "TCONS_00087138"; exon_number "1"; gene_type "lincRNA"; old "TCONS_00087138";
KB009956.1	Cufflinks	exon	339449	339949	.	-	.	gene_id "XLOC_052860"; transcript_id "TCONS_00087138"; exon_number "2"; gene_type "lincRNA"; old "TCONS_00087138";
KB009956.1	Cufflinks	exon	46252	46324	.	+	.	gene_id "XLOC_052839"; transcript_id "TCONS_00087423"; exon_number "1"; gene_type "lincRNA"; old "TCONS_00087423";
KB009956.1	Cufflinks	exon	48296	48759	.	+	.	gene_id "XLOC_052839"; transcript_id "TCONS_00087423"; exon_number "2"; gene_type "lincRNA"; old "TCONS_00087423";
KB009956.1	Cufflinks	exon	46224	46807	.	+	.	gene_id "XLOC_052839"; transcript_id "TCONS_00087424"; exon_number "1"; gene_type "lincRNA"; old "TCONS_00087424";
KB009956.1	Cufflinks	exon	48296	48688	.	+	.	gene_id "XLOC_052839"; transcript_id "TCONS_00087424"; exon_number "2"; gene_type "lincRNA"; old "TCONS_00087424";
KB009956.1	Cufflinks	exon	109924	110077	.	+	.	gene_id "XLOC_052841"; transcript_id "TCONS_00087427"; exon_number "1"; gene_type "lincRNA"; old "TCONS_00087427";
KB009956.1	Cufflinks	exon	115018	115418	.	+	.	gene_id "XLOC_052841"; transcript_id "TCONS_00087427"; exon_number "2"; gene_type "lincRNA"; old "TCONS_00087427";
KB009956.1	Cufflinks	exon	362298	362371	.	+	.	gene_id "XLOC_052844"; transcript_id "TCONS_00087434"; exon_number "1"; gene_type "lincRNA"; old "TCONS_00087434";
KB009956.1	Cufflinks	exon	362557	363932	.	+	.	gene_id "XLOC_052844"; transcript_id "TCONS_00087434"; exon_number "2"; gene_type "lincRNA"; old "TCONS_00087434";
KB009956.1	Cufflinks	exon	420388	420664	.	-	.	gene_id "XLOC_052860"; transcript_id "TCONS_00087444"; exon_number "1"; gene_type "lincRNA"; old "TCONS_00087444";
KB009956.1	Cufflinks	exon	424226	425063	.	-	.	gene_id "XLOC_052860"; transcript_id "TCONS_00087444"; exon_number "2"; gene_type "lincRNA"; old "TCONS_00087444";
KB009956.1	Cufflinks	exon	30407	30476	.	+	.	gene_id "XLOC_052839"; transcript_id "TCONS_00087518"; exon_number "1"; gene_type "lincRNA"; old "TCONS_00087518";
KB009956.1	Cufflinks	exon	48296	48697	.	+	.	gene_id "XLOC_052839"; transcript_id "TCONS_00087518"; exon_number "2"; gene_type "lincRNA"; old "TCONS_00087518";
KB009956.1	Cufflinks	exon	30391	30476	.	+	.	gene_id "XLOC_052839"; transcript_id "TCONS_00087559"; exon_number "1"; gene_type "lincRNA"; old "TCONS_00087559";
KB009956.1	Cufflinks	exon	51769	51946	.	+	.	gene_id "XLOC_052839"; transcript_id "TCONS_00087559"; exon_number "2"; gene_type "lincRNA"; old "TCONS_00087559";
KB009956.1	Cufflinks	exon	336216	336489	.	-	.	gene_id "XLOC_052860"; transcript_id "TCONS_00087704"; exon_number "1"; gene_type "lincRNA"; old "TCONS_00087704";
KB009956.1	Cufflinks	exon	359313	359399	.	-	.	gene_id "XLOC_052860"; transcript_id "TCONS_00087704"; exon_number "2"; gene_type "lincRNA"; old "TCONS_00087704";
KB009956.1	Cufflinks	exon	360172	360418	.	-	.	gene_id "XLOC_052860"; transcript_id "TCONS_00087704"; exon_number "3"; gene_type "lincRNA"; old "TCONS_00087704";
KB009956.1	Cufflinks	exon	234266	234728	.	-	.	gene_id "XLOC_052853"; transcript_id "TCONS_00087724"; exon_number "1"; gene_type "lincRNA"; old "TCONS_00087724";
KB009956.1	Cufflinks	exon	247230	247333	.	-	.	gene_id "XLOC_052853"; transcript_id "TCONS_00087724"; exon_number "2"; gene_type "lincRNA"; old "TCONS_00087724";
KB009956.1	Cufflinks	exon	255647	255695	.	-	.	gene_id "XLOC_052853"; transcript_id "TCONS_00087724"; exon_number "3"; gene_type "lincRNA"; old "TCONS_00087724";
KB009956.1	Cufflinks	exon	247259	247333	.	-	.	gene_id "XLOC_052853"; transcript_id "TCONS_00087754"; exon_number "1"; gene_type "lincRNA"; old "TCONS_00087754";
KB009956.1	Cufflinks	exon	255647	255715	.	-	.	gene_id "XLOC_052853"; transcript_id "TCONS_00087754"; exon_number "2"; gene_type "lincRNA"; old "TCONS_00087754";
KB009956.1	Cufflinks	exon	255822	256626	.	-	.	gene_id "XLOC_052853"; transcript_id "TCONS_00087754"; exon_number "3"; gene_type "lincRNA"; old "TCONS_00087754";
KB009956.1	Cufflinks	exon	427785	428194	.	+	.	gene_id "XLOC_052845"; transcript_id "TCONS_00088018"; exon_number "1"; gene_type "lincRNA"; old "TCONS_00088018";
KB009956.1	Cufflinks	exon	428285	428303	.	+	.	gene_id "XLOC_052845"; transcript_id "TCONS_00088018"; exon_number "2"; gene_type "lincRNA"; old "TCONS_00088018";
KB009956.1	Cufflinks	exon	234696	234728	.	-	.	gene_id "XLOC_052853"; transcript_id "TCONS_00088039"; exon_number "1"; gene_type "lincRNA"; old "TCONS_00088039";
KB009956.1	Cufflinks	exon	255647	255715	.	-	.	gene_id "XLOC_052853"; transcript_id "TCONS_00088039"; exon_number "2"; gene_type "lincRNA"; old "TCONS_00088039";
KB009956.1	Cufflinks	exon	255822	256045	.	-	.	gene_id "XLOC_052853"; transcript_id "TCONS_00088039"; exon_number "3"; gene_type "lincRNA"; old "TCONS_00088039";
KB009958.1	Cufflinks	exon	2115	2236	.	+	.	gene_id "XLOC_053358"; transcript_id "TCONS_00088250"; exon_number "1"; gene_type "lincRNA"; old "TCONS_00088250";
KB009958.1	Cufflinks	exon	2424	2747	.	+	.	gene_id "XLOC_053358"; transcript_id "TCONS_00088250"; exon_number "2"; gene_type "lincRNA"; old "TCONS_00088250";
KB009958.1	Cufflinks	exon	2092	2236	.	+	.	gene_id "XLOC_053358"; transcript_id "TCONS_00088255"; exon_number "1"; gene_type "lincRNA"; old "TCONS_00088255";
KB009958.1	Cufflinks	exon	3422	3879	.	+	.	gene_id "XLOC_053358"; transcript_id "TCONS_00088255"; exon_number "2"; gene_type "lincRNA"; old "TCONS_00088255";
KB009961.1	Cufflinks	exon	2024	2151	.	-	.	gene_id "XLOC_053617"; transcript_id "TCONS_00088732"; exon_number "1"; gene_type "lincRNA"; old "TCONS_00088732";
KB009961.1	Cufflinks	exon	18206	18260	.	-	.	gene_id "XLOC_053617"; transcript_id "TCONS_00088732"; exon_number "2"; gene_type "lincRNA"; old "TCONS_00088732";
KB009961.1	Cufflinks	exon	18456	18632	.	-	.	gene_id "XLOC_053617"; transcript_id "TCONS_00088732"; exon_number "3"; gene_type "lincRNA"; old "TCONS_00088732";
KB009962.1	Cufflinks	exon	89839	90000	.	-	.	gene_id "XLOC_053654"; transcript_id "TCONS_00088755"; exon_number "1"; gene_type "lincRNA"; old "TCONS_00088755";
KB009962.1	Cufflinks	exon	90100	90172	.	-	.	gene_id "XLOC_053654"; transcript_id "TCONS_00088755"; exon_number "2"; gene_type "lincRNA"; old "TCONS_00088755";
KB009962.1	Cufflinks	exon	58404	58491	.	+	.	gene_id "XLOC_053651"; transcript_id "TCONS_00089086"; exon_number "1"; gene_type "lincRNA"; old "TCONS_00089086";
KB009962.1	Cufflinks	exon	58731	59112	.	+	.	gene_id "XLOC_053651"; transcript_id "TCONS_00089086"; exon_number "2"; gene_type "lincRNA"; old "TCONS_00089086";
KB009962.1	Cufflinks	exon	155587	155669	.	-	.	gene_id "XLOC_053655"; transcript_id "TCONS_00089170"; exon_number "1"; gene_type "lincRNA"; old "TCONS_00089170";
KB009962.1	Cufflinks	exon	156206	156327	.	-	.	gene_id "XLOC_053655"; transcript_id "TCONS_00089170"; exon_number "2"; gene_type "lincRNA"; old "TCONS_00089170";
KB009970.1	Cufflinks	exon	11359	11369	.	+	.	gene_id "XLOC_054266"; transcript_id "TCONS_00089951"; exon_number "1"; gene_type "lincRNA"; old "TCONS_00089951";
KB009970.1	Cufflinks	exon	21153	21850	.	+	.	gene_id "XLOC_054266"; transcript_id "TCONS_00089951"; exon_number "2"; gene_type "lincRNA"; old "TCONS_00089951";
KB009970.1	Cufflinks	exon	11344	11369	.	+	.	gene_id "XLOC_054266"; transcript_id "TCONS_00090041"; exon_number "1"; gene_type "lincRNA"; old "TCONS_00090041";
KB009970.1	Cufflinks	exon	30363	30408	.	+	.	gene_id "XLOC_054266"; transcript_id "TCONS_00090041"; exon_number "2"; gene_type "lincRNA"; old "TCONS_00090041";
KB009970.1	Cufflinks	exon	30762	30988	.	+	.	gene_id "XLOC_054266"; transcript_id "TCONS_00090041"; exon_number "3"; gene_type "lincRNA"; old "TCONS_00090041";
KB009971.1	Cufflinks	exon	23250	23385	.	-	.	gene_id "XLOC_054541"; transcript_id "TCONS_00090136"; exon_number "1"; gene_type "lincRNA"; old "TCONS_00090136";
KB009971.1	Cufflinks	exon	27626	28047	.	-	.	gene_id "XLOC_054541"; transcript_id "TCONS_00090136"; exon_number "2"; gene_type "lincRNA"; old "TCONS_00090136";
KB009971.1	Cufflinks	exon	43565	43725	.	+	.	gene_id "XLOC_054540"; transcript_id "TCONS_00090160"; exon_number "1"; gene_type "lincRNA"; old "TCONS_00090160";
KB009971.1	Cufflinks	exon	44480	44566	.	+	.	gene_id "XLOC_054540"; transcript_id "TCONS_00090160"; exon_number "2"; gene_type "lincRNA"; old "TCONS_00090160";
KB009971.1	Cufflinks	exon	51146	51204	.	+	.	gene_id "XLOC_054540"; transcript_id "TCONS_00090160"; exon_number "3"; gene_type "lincRNA"; old "TCONS_00090160";
KB009971.1	Cufflinks	exon	60167	60242	.	+	.	gene_id "XLOC_054540"; transcript_id "TCONS_00090160"; exon_number "4"; gene_type "lincRNA"; old "TCONS_00090160";
KB009971.1	Cufflinks	exon	61529	61611	.	+	.	gene_id "XLOC_054540"; transcript_id "TCONS_00090160"; exon_number "5"; gene_type "lincRNA"; old "TCONS_00090160";
KB009971.1	Cufflinks	exon	66423	66474	.	+	.	gene_id "XLOC_054540"; transcript_id "TCONS_00090160"; exon_number "6"; gene_type "lincRNA"; old "TCONS_00090160";
KB009971.1	Cufflinks	exon	21952	22180	.	+	.	gene_id "XLOC_054539"; transcript_id "TCONS_00090180"; exon_number "1"; gene_type "lincRNA"; old "TCONS_00090180";
KB009971.1	Cufflinks	exon	23352	23426	.	+	.	gene_id "XLOC_054539"; transcript_id "TCONS_00090180"; exon_number "2"; gene_type "lincRNA"; old "TCONS_00090180";
KB009971.1	Cufflinks	exon	49641	49768	.	+	.	gene_id "XLOC_054540"; transcript_id "TCONS_00090238"; exon_number "1"; gene_type "lincRNA"; old "TCONS_00090238";
KB009971.1	Cufflinks	exon	51146	51204	.	+	.	gene_id "XLOC_054540"; transcript_id "TCONS_00090238"; exon_number "2"; gene_type "lincRNA"; old "TCONS_00090238";
KB009971.1	Cufflinks	exon	60167	60242	.	+	.	gene_id "XLOC_054540"; transcript_id "TCONS_00090238"; exon_number "3"; gene_type "lincRNA"; old "TCONS_00090238";
KB009971.1	Cufflinks	exon	61529	61611	.	+	.	gene_id "XLOC_054540"; transcript_id "TCONS_00090238"; exon_number "4"; gene_type "lincRNA"; old "TCONS_00090238";
KB009971.1	Cufflinks	exon	66423	66472	.	+	.	gene_id "XLOC_054540"; transcript_id "TCONS_00090238"; exon_number "5"; gene_type "lincRNA"; old "TCONS_00090238";
KB009972.1	Cufflinks	exon	110228	110351	.	+	.	gene_id "XLOC_054604"; transcript_id "TCONS_00090341"; exon_number "1"; gene_type "lincRNA"; old "TCONS_00090341";
KB009972.1	Cufflinks	exon	122908	123271	.	+	.	gene_id "XLOC_054604"; transcript_id "TCONS_00090341"; exon_number "2"; gene_type "lincRNA"; old "TCONS_00090341";
KB009972.1	Cufflinks	exon	196217	196429	.	+	.	gene_id "XLOC_054605"; transcript_id "TCONS_00090347"; exon_number "1"; gene_type "lincRNA"; old "TCONS_00090347";
KB009972.1	Cufflinks	exon	196639	196851	.	+	.	gene_id "XLOC_054605"; transcript_id "TCONS_00090347"; exon_number "2"; gene_type "lincRNA"; old "TCONS_00090347";
KB009972.1	Cufflinks	exon	272556	272856	.	+	.	gene_id "XLOC_054607"; transcript_id "TCONS_00090357"; exon_number "1"; gene_type "lincRNA"; old "TCONS_00090357";
KB009972.1	Cufflinks	exon	274577	274607	.	+	.	gene_id "XLOC_054607"; transcript_id "TCONS_00090357"; exon_number "2"; gene_type "lincRNA"; old "TCONS_00090357";
KB009972.1	Cufflinks	exon	258145	258393	.	-	.	gene_id "XLOC_054613"; transcript_id "TCONS_00090360"; exon_number "1"; gene_type "lincRNA"; old "TCONS_00090360";
KB009972.1	Cufflinks	exon	258497	258762	.	-	.	gene_id "XLOC_054613"; transcript_id "TCONS_00090360"; exon_number "2"; gene_type "lincRNA"; old "TCONS_00090360";
KB009972.1	Cufflinks	exon	110293	110351	.	+	.	gene_id "XLOC_054604"; transcript_id "TCONS_00090685"; exon_number "1"; gene_type "lincRNA"; old "TCONS_00090685";
KB009972.1	Cufflinks	exon	121822	121979	.	+	.	gene_id "XLOC_054604"; transcript_id "TCONS_00090685"; exon_number "2"; gene_type "lincRNA"; old "TCONS_00090685";
KB009972.1	Cufflinks	exon	121944	122068	.	+	.	gene_id "XLOC_054604"; transcript_id "TCONS_00090749"; exon_number "1"; gene_type "lincRNA"; old "TCONS_00090749";
KB009972.1	Cufflinks	exon	122908	122997	.	+	.	gene_id "XLOC_054604"; transcript_id "TCONS_00090749"; exon_number "2"; gene_type "lincRNA"; old "TCONS_00090749";
KB009972.1	Cufflinks	exon	158751	158871	.	-	.	gene_id "XLOC_054612"; transcript_id "TCONS_00090751"; exon_number "1"; gene_type "lincRNA"; old "TCONS_00090751";
KB009972.1	Cufflinks	exon	167010	167176	.	-	.	gene_id "XLOC_054612"; transcript_id "TCONS_00090751"; exon_number "2"; gene_type "lincRNA"; old "TCONS_00090751";
KB009972.1	Cufflinks	exon	168604	169208	.	-	.	gene_id "XLOC_054612"; transcript_id "TCONS_00090751"; exon_number "3"; gene_type "lincRNA"; old "TCONS_00090751";
KB009972.1	Cufflinks	exon	168617	169213	.	+	.	gene_id "XLOC_054604"; transcript_id "TCONS_00090758"; exon_number "1"; gene_type "lincRNA"; old "TCONS_00090758";
KB009972.1	Cufflinks	exon	172097	173058	.	+	.	gene_id "XLOC_054604"; transcript_id "TCONS_00090758"; exon_number "2"; gene_type "lincRNA"; old "TCONS_00090758";
KB009972.1	Cufflinks	exon	71479	71822	.	-	.	gene_id "XLOC_054610"; transcript_id "TCONS_00090762"; exon_number "1"; gene_type "lincRNA"; old "TCONS_00090762";
KB009972.1	Cufflinks	exon	72678	72723	.	-	.	gene_id "XLOC_054610"; transcript_id "TCONS_00090762"; exon_number "2"; gene_type "lincRNA"; old "TCONS_00090762";
KB009972.1	Cufflinks	exon	71479	71822	.	-	.	gene_id "XLOC_054610"; transcript_id "TCONS_00090763"; exon_number "1"; gene_type "lincRNA"; old "TCONS_00090763";
KB009972.1	Cufflinks	exon	74280	74442	.	-	.	gene_id "XLOC_054610"; transcript_id "TCONS_00090763"; exon_number "2"; gene_type "lincRNA"; old "TCONS_00090763";
KB009972.1	Cufflinks	exon	158459	158871	.	-	.	gene_id "XLOC_054612"; transcript_id "TCONS_00090764"; exon_number "1"; gene_type "lincRNA"; old "TCONS_00090764";
KB009972.1	Cufflinks	exon	167010	167176	.	-	.	gene_id "XLOC_054612"; transcript_id "TCONS_00090764"; exon_number "2"; gene_type "lincRNA"; old "TCONS_00090764";
KB009972.1	Cufflinks	exon	168604	168756	.	-	.	gene_id "XLOC_054612"; transcript_id "TCONS_00090764"; exon_number "3"; gene_type "lincRNA"; old "TCONS_00090764";
KB009972.1	Cufflinks	exon	168930	169216	.	-	.	gene_id "XLOC_054612"; transcript_id "TCONS_00090764"; exon_number "4"; gene_type "lincRNA"; old "TCONS_00090764";
KB009972.1	Cufflinks	exon	286935	287243	.	-	.	gene_id "XLOC_054614"; transcript_id "TCONS_00090765"; exon_number "1"; gene_type "lincRNA"; old "TCONS_00090765";
KB009972.1	Cufflinks	exon	289942	289980	.	-	.	gene_id "XLOC_054614"; transcript_id "TCONS_00090765"; exon_number "2"; gene_type "lincRNA"; old "TCONS_00090765";
KB009972.1	Cufflinks	exon	73466	73954	.	+	.	gene_id "XLOC_054604"; transcript_id "TCONS_00090774"; exon_number "1"; gene_type "lincRNA"; old "TCONS_00090774";
KB009972.1	Cufflinks	exon	98387	98492	.	+	.	gene_id "XLOC_054604"; transcript_id "TCONS_00090774"; exon_number "2"; gene_type "lincRNA"; old "TCONS_00090774";
KB009972.1	Cufflinks	exon	110233	110351	.	+	.	gene_id "XLOC_054604"; transcript_id "TCONS_00090774"; exon_number "3"; gene_type "lincRNA"; old "TCONS_00090774";
KB009972.1	Cufflinks	exon	122908	123206	.	+	.	gene_id "XLOC_054604"; transcript_id "TCONS_00090774"; exon_number "4"; gene_type "lincRNA"; old "TCONS_00090774";
KB009972.1	Cufflinks	exon	61760	62142	.	-	.	gene_id "XLOC_054609"; transcript_id "TCONS_00090775"; exon_number "1"; gene_type "lincRNA"; old "TCONS_00090775";
KB009972.1	Cufflinks	exon	62227	62368	.	-	.	gene_id "XLOC_054609"; transcript_id "TCONS_00090775"; exon_number "2"; gene_type "lincRNA"; old "TCONS_00090775";
KB009972.1	Cufflinks	exon	202044	202254	.	+	.	gene_id "XLOC_054604"; transcript_id "TCONS_00090791"; exon_number "1"; gene_type "lincRNA"; old "TCONS_00090791";
KB009972.1	Cufflinks	exon	203324	203395	.	+	.	gene_id "XLOC_054604"; transcript_id "TCONS_00090791"; exon_number "2"; gene_type "lincRNA"; old "TCONS_00090791";
KB009972.1	Cufflinks	exon	211164	211319	.	+	.	gene_id "XLOC_054604"; transcript_id "TCONS_00090793"; exon_number "1"; gene_type "lincRNA"; old "TCONS_00090793";
KB009972.1	Cufflinks	exon	236573	236718	.	+	.	gene_id "XLOC_054604"; transcript_id "TCONS_00090793"; exon_number "2"; gene_type "lincRNA"; old "TCONS_00090793";
KB009972.1	Cufflinks	exon	158583	158871	.	-	.	gene_id "XLOC_054612"; transcript_id "TCONS_00090794"; exon_number "1"; gene_type "lincRNA"; old "TCONS_00090794";
KB009972.1	Cufflinks	exon	167010	167176	.	-	.	gene_id "XLOC_054612"; transcript_id "TCONS_00090794"; exon_number "2"; gene_type "lincRNA"; old "TCONS_00090794";
KB009972.1	Cufflinks	exon	168930	169266	.	-	.	gene_id "XLOC_054612"; transcript_id "TCONS_00090794"; exon_number "3"; gene_type "lincRNA"; old "TCONS_00090794";
KB009972.1	Cufflinks	exon	168838	169213	.	+	.	gene_id "XLOC_054604"; transcript_id "TCONS_00090799"; exon_number "1"; gene_type "lincRNA"; old "TCONS_00090799";
KB009972.1	Cufflinks	exon	209816	210023	.	+	.	gene_id "XLOC_054604"; transcript_id "TCONS_00090799"; exon_number "2"; gene_type "lincRNA"; old "TCONS_00090799";
KB009972.1	Cufflinks	exon	168372	168398	.	+	.	gene_id "XLOC_054604"; transcript_id "TCONS_00090813"; exon_number "1"; gene_type "lincRNA"; old "TCONS_00090813";
KB009972.1	Cufflinks	exon	168965	169213	.	+	.	gene_id "XLOC_054604"; transcript_id "TCONS_00090813"; exon_number "2"; gene_type "lincRNA"; old "TCONS_00090813";
KB009972.1	Cufflinks	exon	209816	211758	.	+	.	gene_id "XLOC_054604"; transcript_id "TCONS_00090813"; exon_number "3"; gene_type "lincRNA"; old "TCONS_00090813";
KB009972.1	Cufflinks	exon	168649	169213	.	+	.	gene_id "XLOC_054604"; transcript_id "TCONS_00090826"; exon_number "1"; gene_type "lincRNA"; old "TCONS_00090826";
KB009972.1	Cufflinks	exon	172062	173061	.	+	.	gene_id "XLOC_054604"; transcript_id "TCONS_00090826"; exon_number "2"; gene_type "lincRNA"; old "TCONS_00090826";
KB009972.1	Cufflinks	exon	168867	169213	.	+	.	gene_id "XLOC_054604"; transcript_id "TCONS_00090827"; exon_number "1"; gene_type "lincRNA"; old "TCONS_00090827";
KB009972.1	Cufflinks	exon	202026	202541	.	+	.	gene_id "XLOC_054604"; transcript_id "TCONS_00090827"; exon_number "2"; gene_type "lincRNA"; old "TCONS_00090827";
KB009972.1	Cufflinks	exon	168950	169213	.	+	.	gene_id "XLOC_054604"; transcript_id "TCONS_00090854"; exon_number "1"; gene_type "lincRNA"; old "TCONS_00090854";
KB009972.1	Cufflinks	exon	186965	187078	.	+	.	gene_id "XLOC_054604"; transcript_id "TCONS_00090854"; exon_number "2"; gene_type "lincRNA"; old "TCONS_00090854";
KB009972.1	Cufflinks	exon	166816	167176	.	-	.	gene_id "XLOC_054612"; transcript_id "TCONS_00090894"; exon_number "1"; gene_type "lincRNA"; old "TCONS_00090894";
KB009972.1	Cufflinks	exon	168604	168756	.	-	.	gene_id "XLOC_054612"; transcript_id "TCONS_00090894"; exon_number "2"; gene_type "lincRNA"; old "TCONS_00090894";
KB009972.1	Cufflinks	exon	168930	169216	.	-	.	gene_id "XLOC_054612"; transcript_id "TCONS_00090894"; exon_number "3"; gene_type "lincRNA"; old "TCONS_00090894";
KB009972.1	Cufflinks	exon	110263	110351	.	+	.	gene_id "XLOC_054604"; transcript_id "TCONS_00090914"; exon_number "1"; gene_type "lincRNA"; old "TCONS_00090914";
KB009972.1	Cufflinks	exon	168965	169213	.	+	.	gene_id "XLOC_054604"; transcript_id "TCONS_00090914"; exon_number "2"; gene_type "lincRNA"; old "TCONS_00090914";
KB009972.1	Cufflinks	exon	186999	187051	.	+	.	gene_id "XLOC_054604"; transcript_id "TCONS_00090914"; exon_number "3"; gene_type "lincRNA"; old "TCONS_00090914";
KB009972.1	Cufflinks	exon	60256	60468	.	-	.	gene_id "XLOC_054608"; transcript_id "TCONS_00090919"; exon_number "1"; gene_type "lincRNA"; old "TCONS_00090919";
KB009972.1	Cufflinks	exon	61413	61465	.	-	.	gene_id "XLOC_054608"; transcript_id "TCONS_00090919"; exon_number "2"; gene_type "lincRNA"; old "TCONS_00090919";
KB009972.1	Cufflinks	exon	166941	167176	.	-	.	gene_id "XLOC_054612"; transcript_id "TCONS_00090921"; exon_number "1"; gene_type "lincRNA"; old "TCONS_00090921";
KB009972.1	Cufflinks	exon	168930	169289	.	-	.	gene_id "XLOC_054612"; transcript_id "TCONS_00090921"; exon_number "2"; gene_type "lincRNA"; old "TCONS_00090921";
KB009974.1	Cufflinks	exon	8766	9011	.	-	.	gene_id "XLOC_055083"; transcript_id "TCONS_00091686"; exon_number "1"; gene_type "lincRNA"; old "TCONS_00091686";
KB009974.1	Cufflinks	exon	13890	13986	.	-	.	gene_id "XLOC_055083"; transcript_id "TCONS_00091686"; exon_number "2"; gene_type "lincRNA"; old "TCONS_00091686";
KB009974.1	Cufflinks	exon	8766	9011	.	-	.	gene_id "XLOC_055083"; transcript_id "TCONS_00091693"; exon_number "1"; gene_type "lincRNA"; old "TCONS_00091693";
KB009974.1	Cufflinks	exon	9338	9370	.	-	.	gene_id "XLOC_055083"; transcript_id "TCONS_00091693"; exon_number "2"; gene_type "lincRNA"; old "TCONS_00091693";
KB009974.1	Cufflinks	exon	8833	8972	.	-	.	gene_id "XLOC_055083"; transcript_id "TCONS_00091705"; exon_number "1"; gene_type "lincRNA"; old "TCONS_00091705";
KB009974.1	Cufflinks	exon	10123	10246	.	-	.	gene_id "XLOC_055083"; transcript_id "TCONS_00091705"; exon_number "2"; gene_type "lincRNA"; old "TCONS_00091705";
KB009974.1	Cufflinks	exon	12023	12253	.	-	.	gene_id "XLOC_055083"; transcript_id "TCONS_00091705"; exon_number "3"; gene_type "lincRNA"; old "TCONS_00091705";
KB009974.1	Cufflinks	exon	13833	14029	.	-	.	gene_id "XLOC_055083"; transcript_id "TCONS_00091705"; exon_number "4"; gene_type "lincRNA"; old "TCONS_00091705";
KB009974.1	Cufflinks	exon	8724	8972	.	-	.	gene_id "XLOC_055083"; transcript_id "TCONS_00091706"; exon_number "1"; gene_type "lincRNA"; old "TCONS_00091706";
KB009974.1	Cufflinks	exon	12023	12253	.	-	.	gene_id "XLOC_055083"; transcript_id "TCONS_00091706"; exon_number "2"; gene_type "lincRNA"; old "TCONS_00091706";
KB009974.1	Cufflinks	exon	13890	14237	.	-	.	gene_id "XLOC_055083"; transcript_id "TCONS_00091706"; exon_number "3"; gene_type "lincRNA"; old "TCONS_00091706";
KB009974.1	Cufflinks	exon	291827	291882	.	+	.	gene_id "XLOC_055080"; transcript_id "TCONS_00091709"; exon_number "1"; gene_type "lincRNA"; old "TCONS_00091709";
KB009974.1	Cufflinks	exon	292071	292117	.	+	.	gene_id "XLOC_055080"; transcript_id "TCONS_00091709"; exon_number "2"; gene_type "lincRNA"; old "TCONS_00091709";
KB009974.1	Cufflinks	exon	293718	293922	.	+	.	gene_id "XLOC_055080"; transcript_id "TCONS_00091709"; exon_number "3"; gene_type "lincRNA"; old "TCONS_00091709";
KB009974.1	Cufflinks	exon	292379	292748	.	+	.	gene_id "XLOC_055080"; transcript_id "TCONS_00091710"; exon_number "1"; gene_type "lincRNA"; old "TCONS_00091710";
KB009974.1	Cufflinks	exon	293718	293922	.	+	.	gene_id "XLOC_055080"; transcript_id "TCONS_00091710"; exon_number "2"; gene_type "lincRNA"; old "TCONS_00091710";
KB009974.1	Cufflinks	exon	292379	292748	.	+	.	gene_id "XLOC_055080"; transcript_id "TCONS_00091711"; exon_number "1"; gene_type "lincRNA"; old "TCONS_00091711";
KB009974.1	Cufflinks	exon	321893	321896	.	+	.	gene_id "XLOC_055080"; transcript_id "TCONS_00091711"; exon_number "2"; gene_type "lincRNA"; old "TCONS_00091711";
KB009974.1	Cufflinks	exon	8635	9011	.	-	.	gene_id "XLOC_055083"; transcript_id "TCONS_00091713"; exon_number "1"; gene_type "lincRNA"; old "TCONS_00091713";
KB009974.1	Cufflinks	exon	12023	12253	.	-	.	gene_id "XLOC_055083"; transcript_id "TCONS_00091713"; exon_number "2"; gene_type "lincRNA"; old "TCONS_00091713";
KB009974.1	Cufflinks	exon	13890	14028	.	-	.	gene_id "XLOC_055083"; transcript_id "TCONS_00091713"; exon_number "3"; gene_type "lincRNA"; old "TCONS_00091713";
KB009974.1	Cufflinks	exon	5623	6787	.	-	.	gene_id "XLOC_055083"; transcript_id "TCONS_00091719"; exon_number "1"; gene_type "lincRNA"; old "TCONS_00091719";
KB009974.1	Cufflinks	exon	8833	8972	.	-	.	gene_id "XLOC_055083"; transcript_id "TCONS_00091719"; exon_number "2"; gene_type "lincRNA"; old "TCONS_00091719";
KB009974.1	Cufflinks	exon	10123	10388	.	-	.	gene_id "XLOC_055083"; transcript_id "TCONS_00091719"; exon_number "3"; gene_type "lincRNA"; old "TCONS_00091719";
KB009974.1	Cufflinks	exon	5623	6787	.	-	.	gene_id "XLOC_055083"; transcript_id "TCONS_00091720"; exon_number "1"; gene_type "lincRNA"; old "TCONS_00091720";
KB009974.1	Cufflinks	exon	8833	8972	.	-	.	gene_id "XLOC_055083"; transcript_id "TCONS_00091720"; exon_number "2"; gene_type "lincRNA"; old "TCONS_00091720";
KB009974.1	Cufflinks	exon	13890	14028	.	-	.	gene_id "XLOC_055083"; transcript_id "TCONS_00091720"; exon_number "3"; gene_type "lincRNA"; old "TCONS_00091720";
KB009974.1	Cufflinks	exon	5623	6787	.	-	.	gene_id "XLOC_055083"; transcript_id "TCONS_00091721"; exon_number "1"; gene_type "lincRNA"; old "TCONS_00091721";
KB009974.1	Cufflinks	exon	8833	8972	.	-	.	gene_id "XLOC_055083"; transcript_id "TCONS_00091721"; exon_number "2"; gene_type "lincRNA"; old "TCONS_00091721";
KB009974.1	Cufflinks	exon	9334	9617	.	-	.	gene_id "XLOC_055083"; transcript_id "TCONS_00091721"; exon_number "3"; gene_type "lincRNA"; old "TCONS_00091721";
KB009974.1	Cufflinks	exon	13890	14041	.	-	.	gene_id "XLOC_055083"; transcript_id "TCONS_00091721"; exon_number "4"; gene_type "lincRNA"; old "TCONS_00091721";
KB009974.1	Cufflinks	exon	5607	6496	.	-	.	gene_id "XLOC_055083"; transcript_id "TCONS_00091727"; exon_number "1"; gene_type "lincRNA"; old "TCONS_00091727";
KB009974.1	Cufflinks	exon	8833	8972	.	-	.	gene_id "XLOC_055083"; transcript_id "TCONS_00091727"; exon_number "2"; gene_type "lincRNA"; old "TCONS_00091727";
KB009974.1	Cufflinks	exon	9338	9459	.	-	.	gene_id "XLOC_055083"; transcript_id "TCONS_00091727"; exon_number "3"; gene_type "lincRNA"; old "TCONS_00091727";
KB009974.1	Cufflinks	exon	5607	6496	.	-	.	gene_id "XLOC_055083"; transcript_id "TCONS_00091729"; exon_number "1"; gene_type "lincRNA"; old "TCONS_00091729";
KB009974.1	Cufflinks	exon	8833	8972	.	-	.	gene_id "XLOC_055083"; transcript_id "TCONS_00091729"; exon_number "2"; gene_type "lincRNA"; old "TCONS_00091729";
KB009974.1	Cufflinks	exon	12023	12253	.	-	.	gene_id "XLOC_055083"; transcript_id "TCONS_00091729"; exon_number "3"; gene_type "lincRNA"; old "TCONS_00091729";
KB009974.1	Cufflinks	exon	13890	14047	.	-	.	gene_id "XLOC_055083"; transcript_id "TCONS_00091729"; exon_number "4"; gene_type "lincRNA"; old "TCONS_00091729";
KB009974.1	Cufflinks	exon	234722	234759	.	+	.	gene_id "XLOC_055080"; transcript_id "TCONS_00091748"; exon_number "1"; gene_type "lincRNA"; old "TCONS_00091748";
KB009974.1	Cufflinks	exon	236223	236324	.	+	.	gene_id "XLOC_055080"; transcript_id "TCONS_00091748"; exon_number "2"; gene_type "lincRNA"; old "TCONS_00091748";
KB009974.1	Cufflinks	exon	236527	236581	.	+	.	gene_id "XLOC_055080"; transcript_id "TCONS_00091748"; exon_number "3"; gene_type "lincRNA"; old "TCONS_00091748";
KB009974.1	Cufflinks	exon	238165	238364	.	+	.	gene_id "XLOC_055080"; transcript_id "TCONS_00091748"; exon_number "4"; gene_type "lincRNA"; old "TCONS_00091748";
KB009974.1	Cufflinks	exon	8712	8972	.	-	.	gene_id "XLOC_055083"; transcript_id "TCONS_00091751"; exon_number "1"; gene_type "lincRNA"; old "TCONS_00091751";
KB009974.1	Cufflinks	exon	9338	9617	.	-	.	gene_id "XLOC_055083"; transcript_id "TCONS_00091751"; exon_number "2"; gene_type "lincRNA"; old "TCONS_00091751";
KB009974.1	Cufflinks	exon	13890	13986	.	-	.	gene_id "XLOC_055083"; transcript_id "TCONS_00091751"; exon_number "3"; gene_type "lincRNA"; old "TCONS_00091751";
KB009974.1	Cufflinks	exon	8834	8972	.	-	.	gene_id "XLOC_055083"; transcript_id "TCONS_00091812"; exon_number "1"; gene_type "lincRNA"; old "TCONS_00091812";
KB009974.1	Cufflinks	exon	12023	12253	.	-	.	gene_id "XLOC_055083"; transcript_id "TCONS_00091812"; exon_number "2"; gene_type "lincRNA"; old "TCONS_00091812";
KB009974.1	Cufflinks	exon	13890	14020	.	-	.	gene_id "XLOC_055083"; transcript_id "TCONS_00091812"; exon_number "3"; gene_type "lincRNA"; old "TCONS_00091812";
KB009974.1	Cufflinks	exon	14287	14454	.	-	.	gene_id "XLOC_055083"; transcript_id "TCONS_00091812"; exon_number "4"; gene_type "lincRNA"; old "TCONS_00091812";
KB009974.1	Cufflinks	exon	8834	8972	.	-	.	gene_id "XLOC_055083"; transcript_id "TCONS_00091813"; exon_number "1"; gene_type "lincRNA"; old "TCONS_00091813";
KB009974.1	Cufflinks	exon	13890	14020	.	-	.	gene_id "XLOC_055083"; transcript_id "TCONS_00091813"; exon_number "2"; gene_type "lincRNA"; old "TCONS_00091813";
KB009974.1	Cufflinks	exon	14287	14454	.	-	.	gene_id "XLOC_055083"; transcript_id "TCONS_00091813"; exon_number "3"; gene_type "lincRNA"; old "TCONS_00091813";
KB009974.1	Cufflinks	exon	8652	8972	.	-	.	gene_id "XLOC_055083"; transcript_id "TCONS_00091828"; exon_number "1"; gene_type "lincRNA"; old "TCONS_00091828";
KB009974.1	Cufflinks	exon	13833	14014	.	-	.	gene_id "XLOC_055083"; transcript_id "TCONS_00091828"; exon_number "2"; gene_type "lincRNA"; old "TCONS_00091828";
KB009975.1	Cufflinks	exon	33426	33495	.	+	.	gene_id "XLOC_055665"; transcript_id "TCONS_00091944"; exon_number "1"; gene_type "lincRNA"; old "TCONS_00091944";
KB009975.1	Cufflinks	exon	33669	33795	.	+	.	gene_id "XLOC_055665"; transcript_id "TCONS_00091944"; exon_number "2"; gene_type "lincRNA"; old "TCONS_00091944";
KB009975.1	Cufflinks	exon	34431	34527	.	+	.	gene_id "XLOC_055665"; transcript_id "TCONS_00091944"; exon_number "3"; gene_type "lincRNA"; old "TCONS_00091944";
KB009977.1	Cufflinks	exon	47473	48455	.	-	.	gene_id "XLOC_055758"; transcript_id "TCONS_00092015"; exon_number "1"; gene_type "lincRNA"; old "TCONS_00092015";
KB009977.1	Cufflinks	exon	51236	51474	.	-	.	gene_id "XLOC_055758"; transcript_id "TCONS_00092015"; exon_number "2"; gene_type "lincRNA"; old "TCONS_00092015";
KB009977.1	Cufflinks	exon	51940	54147	.	-	.	gene_id "XLOC_055758"; transcript_id "TCONS_00092015"; exon_number "3"; gene_type "lincRNA"; old "TCONS_00092015";
KB009977.1	Cufflinks	exon	55117	61159	.	-	.	gene_id "XLOC_055758"; transcript_id "TCONS_00092016"; exon_number "1"; gene_type "lincRNA"; old "TCONS_00092016";
KB009977.1	Cufflinks	exon	63673	64656	.	-	.	gene_id "XLOC_055758"; transcript_id "TCONS_00092016"; exon_number "2"; gene_type "lincRNA"; old "TCONS_00092016";
KB009977.1	Cufflinks	exon	97893	98186	.	-	.	gene_id "XLOC_055758"; transcript_id "TCONS_00093471"; exon_number "1"; gene_type "lincRNA"; old "TCONS_00093471";
KB009977.1	Cufflinks	exon	99219	99279	.	-	.	gene_id "XLOC_055758"; transcript_id "TCONS_00093471"; exon_number "2"; gene_type "lincRNA"; old "TCONS_00093471";
KB009977.1	Cufflinks	exon	104252	104458	.	-	.	gene_id "XLOC_055758"; transcript_id "TCONS_00093471"; exon_number "3"; gene_type "lincRNA"; old "TCONS_00093471";
KB009977.1	Cufflinks	exon	114121	115003	.	-	.	gene_id "XLOC_055758"; transcript_id "TCONS_00093471"; exon_number "4"; gene_type "lincRNA"; old "TCONS_00093471";
KB009977.1	Cufflinks	exon	560691	561047	.	-	.	gene_id "XLOC_055762"; transcript_id "TCONS_00093472"; exon_number "1"; gene_type "lincRNA"; old "TCONS_00093472";
KB009977.1	Cufflinks	exon	587940	588332	.	-	.	gene_id "XLOC_055762"; transcript_id "TCONS_00093472"; exon_number "2"; gene_type "lincRNA"; old "TCONS_00093472";
KB009977.1	Cufflinks	exon	899700	899802	.	+	.	gene_id "XLOC_055756"; transcript_id "TCONS_00093493"; exon_number "1"; gene_type "lincRNA"; old "TCONS_00093493";
KB009977.1	Cufflinks	exon	901109	901613	.	+	.	gene_id "XLOC_055756"; transcript_id "TCONS_00093493"; exon_number "2"; gene_type "lincRNA"; old "TCONS_00093493";
KB009977.1	Cufflinks	exon	47492	48455	.	-	.	gene_id "XLOC_055758"; transcript_id "TCONS_00093494"; exon_number "1"; gene_type "lincRNA"; old "TCONS_00093494";
KB009977.1	Cufflinks	exon	51236	53760	.	-	.	gene_id "XLOC_055758"; transcript_id "TCONS_00093494"; exon_number "2"; gene_type "lincRNA"; old "TCONS_00093494";
KB009977.1	Cufflinks	exon	47492	48455	.	-	.	gene_id "XLOC_055758"; transcript_id "TCONS_00093495"; exon_number "1"; gene_type "lincRNA"; old "TCONS_00093495";
KB009977.1	Cufflinks	exon	51236	51692	.	-	.	gene_id "XLOC_055758"; transcript_id "TCONS_00093495"; exon_number "2"; gene_type "lincRNA"; old "TCONS_00093495";
KB009977.1	Cufflinks	exon	51940	52187	.	-	.	gene_id "XLOC_055758"; transcript_id "TCONS_00093495"; exon_number "3"; gene_type "lincRNA"; old "TCONS_00093495";
KB009977.1	Cufflinks	exon	58525	58560	.	-	.	gene_id "XLOC_055758"; transcript_id "TCONS_00093495"; exon_number "4"; gene_type "lincRNA"; old "TCONS_00093495";
KB009977.1	Cufflinks	exon	560713	561047	.	-	.	gene_id "XLOC_055762"; transcript_id "TCONS_00093498"; exon_number "1"; gene_type "lincRNA"; old "TCONS_00093498";
KB009977.1	Cufflinks	exon	575014	575073	.	-	.	gene_id "XLOC_055762"; transcript_id "TCONS_00093498"; exon_number "2"; gene_type "lincRNA"; old "TCONS_00093498";
KB009977.1	Cufflinks	exon	575324	575389	.	-	.	gene_id "XLOC_055762"; transcript_id "TCONS_00093498"; exon_number "3"; gene_type "lincRNA"; old "TCONS_00093498";
KB009977.1	Cufflinks	exon	587940	588278	.	-	.	gene_id "XLOC_055762"; transcript_id "TCONS_00093498"; exon_number "4"; gene_type "lincRNA"; old "TCONS_00093498";
KB009977.1	Cufflinks	exon	560665	561047	.	-	.	gene_id "XLOC_055762"; transcript_id "TCONS_00093499"; exon_number "1"; gene_type "lincRNA"; old "TCONS_00093499";
KB009977.1	Cufflinks	exon	575324	575389	.	-	.	gene_id "XLOC_055762"; transcript_id "TCONS_00093499"; exon_number "2"; gene_type "lincRNA"; old "TCONS_00093499";
KB009977.1	Cufflinks	exon	575713	575794	.	-	.	gene_id "XLOC_055762"; transcript_id "TCONS_00093499"; exon_number "3"; gene_type "lincRNA"; old "TCONS_00093499";
KB009977.1	Cufflinks	exon	587940	588336	.	-	.	gene_id "XLOC_055762"; transcript_id "TCONS_00093499"; exon_number "4"; gene_type "lincRNA"; old "TCONS_00093499";
KB009977.1	Cufflinks	exon	560677	561047	.	-	.	gene_id "XLOC_055762"; transcript_id "TCONS_00093500"; exon_number "1"; gene_type "lincRNA"; old "TCONS_00093500";
KB009977.1	Cufflinks	exon	575324	575389	.	-	.	gene_id "XLOC_055762"; transcript_id "TCONS_00093500"; exon_number "2"; gene_type "lincRNA"; old "TCONS_00093500";
KB009977.1	Cufflinks	exon	587940	588354	.	-	.	gene_id "XLOC_055762"; transcript_id "TCONS_00093500"; exon_number "3"; gene_type "lincRNA"; old "TCONS_00093500";
KB009977.1	Cufflinks	exon	574717	574751	.	-	.	gene_id "XLOC_055762"; transcript_id "TCONS_00093501"; exon_number "1"; gene_type "lincRNA"; old "TCONS_00093501";
KB009977.1	Cufflinks	exon	575324	575389	.	-	.	gene_id "XLOC_055762"; transcript_id "TCONS_00093501"; exon_number "2"; gene_type "lincRNA"; old "TCONS_00093501";
KB009977.1	Cufflinks	exon	575713	575794	.	-	.	gene_id "XLOC_055762"; transcript_id "TCONS_00093501"; exon_number "3"; gene_type "lincRNA"; old "TCONS_00093501";
KB009977.1	Cufflinks	exon	587940	588278	.	-	.	gene_id "XLOC_055762"; transcript_id "TCONS_00093501"; exon_number "4"; gene_type "lincRNA"; old "TCONS_00093501";
KB009977.1	Cufflinks	exon	97893	98186	.	-	.	gene_id "XLOC_055758"; transcript_id "TCONS_00093531"; exon_number "1"; gene_type "lincRNA"; old "TCONS_00093531";
KB009977.1	Cufflinks	exon	99219	99279	.	-	.	gene_id "XLOC_055758"; transcript_id "TCONS_00093531"; exon_number "2"; gene_type "lincRNA"; old "TCONS_00093531";
KB009977.1	Cufflinks	exon	104252	104458	.	-	.	gene_id "XLOC_055758"; transcript_id "TCONS_00093531"; exon_number "3"; gene_type "lincRNA"; old "TCONS_00093531";
KB009977.1	Cufflinks	exon	114373	115003	.	-	.	gene_id "XLOC_055758"; transcript_id "TCONS_00093531"; exon_number "4"; gene_type "lincRNA"; old "TCONS_00093531";
KB009977.1	Cufflinks	exon	560689	561047	.	-	.	gene_id "XLOC_055762"; transcript_id "TCONS_00093532"; exon_number "1"; gene_type "lincRNA"; old "TCONS_00093532";
KB009977.1	Cufflinks	exon	574681	574751	.	-	.	gene_id "XLOC_055762"; transcript_id "TCONS_00093532"; exon_number "2"; gene_type "lincRNA"; old "TCONS_00093532";
KB009977.1	Cufflinks	exon	575324	575389	.	-	.	gene_id "XLOC_055762"; transcript_id "TCONS_00093532"; exon_number "3"; gene_type "lincRNA"; old "TCONS_00093532";
KB009977.1	Cufflinks	exon	587940	588353	.	-	.	gene_id "XLOC_055762"; transcript_id "TCONS_00093532"; exon_number "4"; gene_type "lincRNA"; old "TCONS_00093532";
KB009977.1	Cufflinks	exon	1523	1672	.	-	.	gene_id "XLOC_055757"; transcript_id "TCONS_00093637"; exon_number "1"; gene_type "lincRNA"; old "TCONS_00093637";
KB009977.1	Cufflinks	exon	2624	2678	.	-	.	gene_id "XLOC_055757"; transcript_id "TCONS_00093637"; exon_number "2"; gene_type "lincRNA"; old "TCONS_00093637";
KB009977.1	Cufflinks	exon	560706	561047	.	-	.	gene_id "XLOC_055762"; transcript_id "TCONS_00093666"; exon_number "1"; gene_type "lincRNA"; old "TCONS_00093666";
KB009977.1	Cufflinks	exon	587940	588126	.	-	.	gene_id "XLOC_055762"; transcript_id "TCONS_00093666"; exon_number "2"; gene_type "lincRNA"; old "TCONS_00093666";
KB009977.1	Cufflinks	exon	588292	588328	.	-	.	gene_id "XLOC_055762"; transcript_id "TCONS_00093666"; exon_number "3"; gene_type "lincRNA"; old "TCONS_00093666";
KB009977.1	Cufflinks	exon	1540	1671	.	-	.	gene_id "XLOC_055757"; transcript_id "TCONS_00093747"; exon_number "1"; gene_type "lincRNA"; old "TCONS_00093747";
KB009977.1	Cufflinks	exon	2624	2682	.	-	.	gene_id "XLOC_055757"; transcript_id "TCONS_00093747"; exon_number "2"; gene_type "lincRNA"; old "TCONS_00093747";
KB009977.1	Cufflinks	exon	5222	5359	.	-	.	gene_id "XLOC_055757"; transcript_id "TCONS_00093747"; exon_number "3"; gene_type "lincRNA"; old "TCONS_00093747";
KB009977.1	Cufflinks	exon	471112	471281	.	-	.	gene_id "XLOC_055761"; transcript_id "TCONS_00093751"; exon_number "1"; gene_type "lincRNA"; old "TCONS_00093751";
KB009977.1	Cufflinks	exon	476424	476490	.	-	.	gene_id "XLOC_055761"; transcript_id "TCONS_00093751"; exon_number "2"; gene_type "lincRNA"; old "TCONS_00093751";
KB009977.1	Cufflinks	exon	47462	48455	.	-	.	gene_id "XLOC_055758"; transcript_id "TCONS_00094049"; exon_number "1"; gene_type "lincRNA"; old "TCONS_00094049";
KB009977.1	Cufflinks	exon	51236	51474	.	-	.	gene_id "XLOC_055758"; transcript_id "TCONS_00094049"; exon_number "2"; gene_type "lincRNA"; old "TCONS_00094049";
KB009977.1	Cufflinks	exon	63673	64197	.	-	.	gene_id "XLOC_055758"; transcript_id "TCONS_00094049"; exon_number "3"; gene_type "lincRNA"; old "TCONS_00094049";
KB009978.1	Cufflinks	exon	123684	123882	.	-	.	gene_id "XLOC_057138"; transcript_id "TCONS_00094134"; exon_number "1"; gene_type "lincRNA"; old "TCONS_00094134";
KB009978.1	Cufflinks	exon	124121	124174	.	-	.	gene_id "XLOC_057138"; transcript_id "TCONS_00094134"; exon_number "2"; gene_type "lincRNA"; old "TCONS_00094134";
KB009978.1	Cufflinks	exon	20061	20147	.	-	.	gene_id "XLOC_057116"; transcript_id "TCONS_00094184"; exon_number "1"; gene_type "lincRNA"; old "TCONS_00094184";
KB009978.1	Cufflinks	exon	20508	20767	.	-	.	gene_id "XLOC_057116"; transcript_id "TCONS_00094184"; exon_number "2"; gene_type "lincRNA"; old "TCONS_00094184";
KB009978.1	Cufflinks	exon	134107	134315	.	-	.	gene_id "XLOC_057139"; transcript_id "TCONS_00094408"; exon_number "1"; gene_type "lincRNA"; old "TCONS_00094408";
KB009978.1	Cufflinks	exon	158917	159052	.	-	.	gene_id "XLOC_057139"; transcript_id "TCONS_00094408"; exon_number "2"; gene_type "lincRNA"; old "TCONS_00094408";
KB009978.1	Cufflinks	exon	159248	159279	.	-	.	gene_id "XLOC_057139"; transcript_id "TCONS_00094408"; exon_number "3"; gene_type "lincRNA"; old "TCONS_00094408";
KB009978.1	Cufflinks	exon	17101	18994	.	-	.	gene_id "XLOC_057116"; transcript_id "TCONS_00094445"; exon_number "1"; gene_type "lincRNA"; old "TCONS_00094445";
KB009978.1	Cufflinks	exon	19624	19894	.	-	.	gene_id "XLOC_057116"; transcript_id "TCONS_00094445"; exon_number "2"; gene_type "lincRNA"; old "TCONS_00094445";
KB009978.1	Cufflinks	exon	17012	19056	.	-	.	gene_id "XLOC_057116"; transcript_id "TCONS_00094446"; exon_number "1"; gene_type "lincRNA"; old "TCONS_00094446";
KB009978.1	Cufflinks	exon	20533	22186	.	-	.	gene_id "XLOC_057116"; transcript_id "TCONS_00094446"; exon_number "2"; gene_type "lincRNA"; old "TCONS_00094446";
KB009978.1	Cufflinks	exon	117494	117629	.	+	.	gene_id "XLOC_057096"; transcript_id "TCONS_00094456"; exon_number "1"; gene_type "lincRNA"; old "TCONS_00094456";
KB009978.1	Cufflinks	exon	117953	118139	.	+	.	gene_id "XLOC_057096"; transcript_id "TCONS_00094456"; exon_number "2"; gene_type "lincRNA"; old "TCONS_00094456";
KB009978.1	Cufflinks	exon	17140	18816	.	-	.	gene_id "XLOC_057116"; transcript_id "TCONS_00094458"; exon_number "1"; gene_type "lincRNA"; old "TCONS_00094458";
KB009978.1	Cufflinks	exon	19200	19736	.	-	.	gene_id "XLOC_057116"; transcript_id "TCONS_00094458"; exon_number "2"; gene_type "lincRNA"; old "TCONS_00094458";
KB009978.1	Cufflinks	exon	142582	142613	.	-	.	gene_id "XLOC_057140"; transcript_id "TCONS_00094460"; exon_number "1"; gene_type "lincRNA"; old "TCONS_00094460";
KB009978.1	Cufflinks	exon	165226	165886	.	-	.	gene_id "XLOC_057140"; transcript_id "TCONS_00094460"; exon_number "2"; gene_type "lincRNA"; old "TCONS_00094460";
KB009978.1	Cufflinks	exon	134030	134315	.	-	.	gene_id "XLOC_057139"; transcript_id "TCONS_00094471"; exon_number "1"; gene_type "lincRNA"; old "TCONS_00094471";
KB009978.1	Cufflinks	exon	158917	159052	.	-	.	gene_id "XLOC_057139"; transcript_id "TCONS_00094471"; exon_number "2"; gene_type "lincRNA"; old "TCONS_00094471";
KB009978.1	Cufflinks	exon	159145	159290	.	-	.	gene_id "XLOC_057139"; transcript_id "TCONS_00094471"; exon_number "3"; gene_type "lincRNA"; old "TCONS_00094471";
KB009978.1	Cufflinks	exon	134030	134315	.	-	.	gene_id "XLOC_057139"; transcript_id "TCONS_00094472"; exon_number "1"; gene_type "lincRNA"; old "TCONS_00094472";
KB009978.1	Cufflinks	exon	152396	152459	.	-	.	gene_id "XLOC_057139"; transcript_id "TCONS_00094472"; exon_number "2"; gene_type "lincRNA"; old "TCONS_00094472";
KB009978.1	Cufflinks	exon	158917	159052	.	-	.	gene_id "XLOC_057139"; transcript_id "TCONS_00094472"; exon_number "3"; gene_type "lincRNA"; old "TCONS_00094472";
KB009978.1	Cufflinks	exon	159145	159290	.	-	.	gene_id "XLOC_057139"; transcript_id "TCONS_00094472"; exon_number "4"; gene_type "lincRNA"; old "TCONS_00094472";
KB009978.1	Cufflinks	exon	134030	134315	.	-	.	gene_id "XLOC_057139"; transcript_id "TCONS_00094473"; exon_number "1"; gene_type "lincRNA"; old "TCONS_00094473";
KB009978.1	Cufflinks	exon	158816	159052	.	-	.	gene_id "XLOC_057139"; transcript_id "TCONS_00094473"; exon_number "2"; gene_type "lincRNA"; old "TCONS_00094473";
KB009978.1	Cufflinks	exon	159145	159290	.	-	.	gene_id "XLOC_057139"; transcript_id "TCONS_00094473"; exon_number "3"; gene_type "lincRNA"; old "TCONS_00094473";
KB009978.1	Cufflinks	exon	174607	175818	.	-	.	gene_id "XLOC_057143"; transcript_id "TCONS_00094474"; exon_number "1"; gene_type "lincRNA"; old "TCONS_00094474";
KB009978.1	Cufflinks	exon	175948	176001	.	-	.	gene_id "XLOC_057143"; transcript_id "TCONS_00094474"; exon_number "2"; gene_type "lincRNA"; old "TCONS_00094474";
KB009978.1	Cufflinks	exon	18885	18981	.	-	.	gene_id "XLOC_057116"; transcript_id "TCONS_00094494"; exon_number "1"; gene_type "lincRNA"; old "TCONS_00094494";
KB009978.1	Cufflinks	exon	20215	22268	.	-	.	gene_id "XLOC_057116"; transcript_id "TCONS_00094494"; exon_number "2"; gene_type "lincRNA"; old "TCONS_00094494";
KB009978.1	Cufflinks	exon	37207	37534	.	-	.	gene_id "XLOC_057119"; transcript_id "TCONS_00094499"; exon_number "1"; gene_type "lincRNA"; old "TCONS_00094499";
KB009978.1	Cufflinks	exon	37947	38101	.	-	.	gene_id "XLOC_057119"; transcript_id "TCONS_00094499"; exon_number "2"; gene_type "lincRNA"; old "TCONS_00094499";
KB009978.1	Cufflinks	exon	17007	17951	.	-	.	gene_id "XLOC_057116"; transcript_id "TCONS_00094515"; exon_number "1"; gene_type "lincRNA"; old "TCONS_00094515";
KB009978.1	Cufflinks	exon	18312	18336	.	-	.	gene_id "XLOC_057116"; transcript_id "TCONS_00094515"; exon_number "2"; gene_type "lincRNA"; old "TCONS_00094515";
KB009978.1	Cufflinks	exon	19440	19484	.	-	.	gene_id "XLOC_057116"; transcript_id "TCONS_00094515"; exon_number "3"; gene_type "lincRNA"; old "TCONS_00094515";
KB009978.1	Cufflinks	exon	20215	22150	.	-	.	gene_id "XLOC_057116"; transcript_id "TCONS_00094515"; exon_number "4"; gene_type "lincRNA"; old "TCONS_00094515";
KB009978.1	Cufflinks	exon	115228	115436	.	-	.	gene_id "XLOC_057137"; transcript_id "TCONS_00094518"; exon_number "1"; gene_type "lincRNA"; old "TCONS_00094518";
KB009978.1	Cufflinks	exon	116827	116965	.	-	.	gene_id "XLOC_057137"; transcript_id "TCONS_00094518"; exon_number "2"; gene_type "lincRNA"; old "TCONS_00094518";
KB009978.1	Cufflinks	exon	134034	134315	.	-	.	gene_id "XLOC_057139"; transcript_id "TCONS_00094527"; exon_number "1"; gene_type "lincRNA"; old "TCONS_00094527";
KB009978.1	Cufflinks	exon	135459	135598	.	-	.	gene_id "XLOC_057139"; transcript_id "TCONS_00094527"; exon_number "2"; gene_type "lincRNA"; old "TCONS_00094527";
KB009978.1	Cufflinks	exon	17577	18936	.	-	.	gene_id "XLOC_057116"; transcript_id "TCONS_00094538"; exon_number "1"; gene_type "lincRNA"; old "TCONS_00094538";
KB009978.1	Cufflinks	exon	20653	22144	.	-	.	gene_id "XLOC_057116"; transcript_id "TCONS_00094538"; exon_number "2"; gene_type "lincRNA"; old "TCONS_00094538";
KB009978.1	Cufflinks	exon	17452	18359	.	-	.	gene_id "XLOC_057116"; transcript_id "TCONS_00094553"; exon_number "1"; gene_type "lincRNA"; old "TCONS_00094553";
KB009978.1	Cufflinks	exon	18480	18994	.	-	.	gene_id "XLOC_057116"; transcript_id "TCONS_00094553"; exon_number "2"; gene_type "lincRNA"; old "TCONS_00094553";
KB009978.1	Cufflinks	exon	19624	19635	.	-	.	gene_id "XLOC_057116"; transcript_id "TCONS_00094553"; exon_number "3"; gene_type "lincRNA"; old "TCONS_00094553";
KB009978.1	Cufflinks	exon	18879	19484	.	-	.	gene_id "XLOC_057116"; transcript_id "TCONS_00094568"; exon_number "1"; gene_type "lincRNA"; old "TCONS_00094568";
KB009978.1	Cufflinks	exon	20215	22267	.	-	.	gene_id "XLOC_057116"; transcript_id "TCONS_00094568"; exon_number "2"; gene_type "lincRNA"; old "TCONS_00094568";
KB009978.1	Cufflinks	exon	20073	20147	.	-	.	gene_id "XLOC_057116"; transcript_id "TCONS_00094569"; exon_number "1"; gene_type "lincRNA"; old "TCONS_00094569";
KB009978.1	Cufflinks	exon	20748	22267	.	-	.	gene_id "XLOC_057116"; transcript_id "TCONS_00094569"; exon_number "2"; gene_type "lincRNA"; old "TCONS_00094569";
KB009978.1	Cufflinks	exon	37404	37468	.	+	.	gene_id "XLOC_057091"; transcript_id "TCONS_00094584"; exon_number "1"; gene_type "lincRNA"; old "TCONS_00094584";
KB009978.1	Cufflinks	exon	37643	38095	.	+	.	gene_id "XLOC_057091"; transcript_id "TCONS_00094584"; exon_number "2"; gene_type "lincRNA"; old "TCONS_00094584";
KB009978.1	Cufflinks	exon	17927	18359	.	-	.	gene_id "XLOC_057116"; transcript_id "TCONS_00094587"; exon_number "1"; gene_type "lincRNA"; old "TCONS_00094587";
KB009978.1	Cufflinks	exon	18480	18816	.	-	.	gene_id "XLOC_057116"; transcript_id "TCONS_00094587"; exon_number "2"; gene_type "lincRNA"; old "TCONS_00094587";
KB009978.1	Cufflinks	exon	20653	22255	.	-	.	gene_id "XLOC_057116"; transcript_id "TCONS_00094587"; exon_number "3"; gene_type "lincRNA"; old "TCONS_00094587";
KB009978.1	Cufflinks	exon	17927	17951	.	-	.	gene_id "XLOC_057116"; transcript_id "TCONS_00094588"; exon_number "1"; gene_type "lincRNA"; old "TCONS_00094588";
KB009978.1	Cufflinks	exon	18312	18359	.	-	.	gene_id "XLOC_057116"; transcript_id "TCONS_00094588"; exon_number "2"; gene_type "lincRNA"; old "TCONS_00094588";
KB009978.1	Cufflinks	exon	18480	18501	.	-	.	gene_id "XLOC_057116"; transcript_id "TCONS_00094588"; exon_number "3"; gene_type "lincRNA"; old "TCONS_00094588";
KB009978.1	Cufflinks	exon	20215	22255	.	-	.	gene_id "XLOC_057116"; transcript_id "TCONS_00094588"; exon_number "4"; gene_type "lincRNA"; old "TCONS_00094588";
KB009978.1	Cufflinks	exon	111728	111787	.	-	.	gene_id "XLOC_057137"; transcript_id "TCONS_00094590"; exon_number "1"; gene_type "lincRNA"; old "TCONS_00094590";
KB009978.1	Cufflinks	exon	112557	112690	.	-	.	gene_id "XLOC_057137"; transcript_id "TCONS_00094590"; exon_number "2"; gene_type "lincRNA"; old "TCONS_00094590";
KB009978.1	Cufflinks	exon	115230	115367	.	-	.	gene_id "XLOC_057137"; transcript_id "TCONS_00094590"; exon_number "3"; gene_type "lincRNA"; old "TCONS_00094590";
KB009978.1	Cufflinks	exon	127644	127914	.	+	.	gene_id "XLOC_057098"; transcript_id "TCONS_00094627"; exon_number "1"; gene_type "lincRNA"; old "TCONS_00094627";
KB009978.1	Cufflinks	exon	128024	128215	.	+	.	gene_id "XLOC_057098"; transcript_id "TCONS_00094627"; exon_number "2"; gene_type "lincRNA"; old "TCONS_00094627";
KB009978.1	Cufflinks	exon	128321	128351	.	+	.	gene_id "XLOC_057098"; transcript_id "TCONS_00094627"; exon_number "3"; gene_type "lincRNA"; old "TCONS_00094627";
KB009978.1	Cufflinks	exon	89498	89745	.	+	.	gene_id "XLOC_057094"; transcript_id "TCONS_00094662"; exon_number "1"; gene_type "lincRNA"; old "TCONS_00094662";
KB009978.1	Cufflinks	exon	92296	92345	.	+	.	gene_id "XLOC_057094"; transcript_id "TCONS_00094662"; exon_number "2"; gene_type "lincRNA"; old "TCONS_00094662";
KB009978.1	Cufflinks	exon	20065	20147	.	-	.	gene_id "XLOC_057116"; transcript_id "TCONS_00094669"; exon_number "1"; gene_type "lincRNA"; old "TCONS_00094669";
KB009978.1	Cufflinks	exon	20266	20503	.	-	.	gene_id "XLOC_057116"; transcript_id "TCONS_00094669"; exon_number "2"; gene_type "lincRNA"; old "TCONS_00094669";
KB009978.1	Cufflinks	exon	158475	159052	.	-	.	gene_id "XLOC_057139"; transcript_id "TCONS_00094670"; exon_number "1"; gene_type "lincRNA"; old "TCONS_00094670";
KB009978.1	Cufflinks	exon	159145	159276	.	-	.	gene_id "XLOC_057139"; transcript_id "TCONS_00094670"; exon_number "2"; gene_type "lincRNA"; old "TCONS_00094670";
KB009978.1	Cufflinks	exon	196339	196623	.	+	.	gene_id "XLOC_057113"; transcript_id "TCONS_00094681"; exon_number "1"; gene_type "lincRNA"; old "TCONS_00094681";
KB009978.1	Cufflinks	exon	196724	197160	.	+	.	gene_id "XLOC_057113"; transcript_id "TCONS_00094681"; exon_number "2"; gene_type "lincRNA"; old "TCONS_00094681";
KB009978.1	Cufflinks	exon	158584	158989	.	-	.	gene_id "XLOC_057139"; transcript_id "TCONS_00094682"; exon_number "1"; gene_type "lincRNA"; old "TCONS_00094682";
KB009978.1	Cufflinks	exon	159928	160451	.	-	.	gene_id "XLOC_057139"; transcript_id "TCONS_00094682"; exon_number "2"; gene_type "lincRNA"; old "TCONS_00094682";
KB009978.1	Cufflinks	exon	173372	173536	.	-	.	gene_id "XLOC_057143"; transcript_id "TCONS_00094684"; exon_number "1"; gene_type "lincRNA"; old "TCONS_00094684";
KB009978.1	Cufflinks	exon	174121	174391	.	-	.	gene_id "XLOC_057143"; transcript_id "TCONS_00094684"; exon_number "2"; gene_type "lincRNA"; old "TCONS_00094684";
KB009978.1	Cufflinks	exon	174742	174823	.	-	.	gene_id "XLOC_057143"; transcript_id "TCONS_00094684"; exon_number "3"; gene_type "lincRNA"; old "TCONS_00094684";
KB009978.1	Cufflinks	exon	215120	215154	.	-	.	gene_id "XLOC_057143"; transcript_id "TCONS_00094684"; exon_number "4"; gene_type "lincRNA"; old "TCONS_00094684";
KB009978.1	Cufflinks	exon	17014	18816	.	-	.	gene_id "XLOC_057116"; transcript_id "TCONS_00094690"; exon_number "1"; gene_type "lincRNA"; old "TCONS_00094690";
KB009978.1	Cufflinks	exon	19057	19977	.	-	.	gene_id "XLOC_057116"; transcript_id "TCONS_00094690"; exon_number "2"; gene_type "lincRNA"; old "TCONS_00094690";
KB009978.1	Cufflinks	exon	17533	18576	.	-	.	gene_id "XLOC_057116"; transcript_id "TCONS_00094703"; exon_number "1"; gene_type "lincRNA"; old "TCONS_00094703";
KB009978.1	Cufflinks	exon	18937	18994	.	-	.	gene_id "XLOC_057116"; transcript_id "TCONS_00094703"; exon_number "2"; gene_type "lincRNA"; old "TCONS_00094703";
KB009978.1	Cufflinks	exon	19624	19638	.	-	.	gene_id "XLOC_057116"; transcript_id "TCONS_00094703"; exon_number "3"; gene_type "lincRNA"; old "TCONS_00094703";
KB009980.1	Cufflinks	exon	27211	27750	.	+	.	gene_id "XLOC_057658"; transcript_id "TCONS_00095330"; exon_number "1"; gene_type "lincRNA"; old "TCONS_00095330";
KB009980.1	Cufflinks	exon	28298	28428	.	+	.	gene_id "XLOC_057658"; transcript_id "TCONS_00095330"; exon_number "2"; gene_type "lincRNA"; old "TCONS_00095330";
KB009980.1	Cufflinks	exon	29813	30732	.	+	.	gene_id "XLOC_057658"; transcript_id "TCONS_00095330"; exon_number "3"; gene_type "lincRNA"; old "TCONS_00095330";
KB009980.1	Cufflinks	exon	66926	66991	.	+	.	gene_id "XLOC_057658"; transcript_id "TCONS_00095333"; exon_number "1"; gene_type "lincRNA"; old "TCONS_00095333";
KB009980.1	Cufflinks	exon	78523	78867	.	+	.	gene_id "XLOC_057658"; transcript_id "TCONS_00095333"; exon_number "2"; gene_type "lincRNA"; old "TCONS_00095333";
KB009980.1	Cufflinks	exon	71378	71399	.	+	.	gene_id "XLOC_057658"; transcript_id "TCONS_00095334"; exon_number "1"; gene_type "lincRNA"; old "TCONS_00095334";
KB009980.1	Cufflinks	exon	78523	78781	.	+	.	gene_id "XLOC_057658"; transcript_id "TCONS_00095334"; exon_number "2"; gene_type "lincRNA"; old "TCONS_00095334";
KB009980.1	Cufflinks	exon	198525	198748	.	+	.	gene_id "XLOC_057658"; transcript_id "TCONS_00095335"; exon_number "1"; gene_type "lincRNA"; old "TCONS_00095335";
KB009980.1	Cufflinks	exon	200190	200756	.	+	.	gene_id "XLOC_057658"; transcript_id "TCONS_00095335"; exon_number "2"; gene_type "lincRNA"; old "TCONS_00095335";
KB009980.1	Cufflinks	exon	198370	198748	.	+	.	gene_id "XLOC_057658"; transcript_id "TCONS_00095336"; exon_number "1"; gene_type "lincRNA"; old "TCONS_00095336";
KB009980.1	Cufflinks	exon	267374	267438	.	+	.	gene_id "XLOC_057658"; transcript_id "TCONS_00095336"; exon_number "2"; gene_type "lincRNA"; old "TCONS_00095336";
KB009980.1	Cufflinks	exon	268910	269182	.	+	.	gene_id "XLOC_057658"; transcript_id "TCONS_00095336"; exon_number "3"; gene_type "lincRNA"; old "TCONS_00095336";
KB009980.1	Cufflinks	exon	27528	27750	.	+	.	gene_id "XLOC_057658"; transcript_id "TCONS_00095350"; exon_number "1"; gene_type "lincRNA"; old "TCONS_00095350";
KB009980.1	Cufflinks	exon	38467	38526	.	+	.	gene_id "XLOC_057658"; transcript_id "TCONS_00095350"; exon_number "2"; gene_type "lincRNA"; old "TCONS_00095350";
KB009980.1	Cufflinks	exon	198450	198748	.	+	.	gene_id "XLOC_057658"; transcript_id "TCONS_00095354"; exon_number "1"; gene_type "lincRNA"; old "TCONS_00095354";
KB009980.1	Cufflinks	exon	228803	229101	.	+	.	gene_id "XLOC_057658"; transcript_id "TCONS_00095354"; exon_number "2"; gene_type "lincRNA"; old "TCONS_00095354";
KB009980.1	Cufflinks	exon	26887	27750	.	+	.	gene_id "XLOC_057658"; transcript_id "TCONS_00095359"; exon_number "1"; gene_type "lincRNA"; old "TCONS_00095359";
KB009980.1	Cufflinks	exon	28298	28428	.	+	.	gene_id "XLOC_057658"; transcript_id "TCONS_00095359"; exon_number "2"; gene_type "lincRNA"; old "TCONS_00095359";
KB009980.1	Cufflinks	exon	31972	32895	.	+	.	gene_id "XLOC_057658"; transcript_id "TCONS_00095359"; exon_number "3"; gene_type "lincRNA"; old "TCONS_00095359";
KB009980.1	Cufflinks	exon	38465	38573	.	+	.	gene_id "XLOC_057658"; transcript_id "TCONS_00095360"; exon_number "1"; gene_type "lincRNA"; old "TCONS_00095360";
KB009980.1	Cufflinks	exon	78523	78851	.	+	.	gene_id "XLOC_057658"; transcript_id "TCONS_00095360"; exon_number "2"; gene_type "lincRNA"; old "TCONS_00095360";
KB009980.1	Cufflinks	exon	38506	38573	.	+	.	gene_id "XLOC_057658"; transcript_id "TCONS_00095361"; exon_number "1"; gene_type "lincRNA"; old "TCONS_00095361";
KB009980.1	Cufflinks	exon	55722	57213	.	+	.	gene_id "XLOC_057658"; transcript_id "TCONS_00095361"; exon_number "2"; gene_type "lincRNA"; old "TCONS_00095361";
KB009980.1	Cufflinks	exon	198370	198748	.	+	.	gene_id "XLOC_057658"; transcript_id "TCONS_00095362"; exon_number "1"; gene_type "lincRNA"; old "TCONS_00095362";
KB009980.1	Cufflinks	exon	231042	231729	.	+	.	gene_id "XLOC_057658"; transcript_id "TCONS_00095362"; exon_number "2"; gene_type "lincRNA"; old "TCONS_00095362";
KB009980.1	Cufflinks	exon	198370	198748	.	+	.	gene_id "XLOC_057658"; transcript_id "TCONS_00095363"; exon_number "1"; gene_type "lincRNA"; old "TCONS_00095363";
KB009980.1	Cufflinks	exon	264895	264974	.	+	.	gene_id "XLOC_057658"; transcript_id "TCONS_00095363"; exon_number "2"; gene_type "lincRNA"; old "TCONS_00095363";
KB009980.1	Cufflinks	exon	267374	267438	.	+	.	gene_id "XLOC_057658"; transcript_id "TCONS_00095363"; exon_number "3"; gene_type "lincRNA"; old "TCONS_00095363";
KB009980.1	Cufflinks	exon	268910	269182	.	+	.	gene_id "XLOC_057658"; transcript_id "TCONS_00095363"; exon_number "4"; gene_type "lincRNA"; old "TCONS_00095363";
KB009980.1	Cufflinks	exon	55792	55861	.	+	.	gene_id "XLOC_057658"; transcript_id "TCONS_00095375"; exon_number "1"; gene_type "lincRNA"; old "TCONS_00095375";
KB009980.1	Cufflinks	exon	56605	57336	.	+	.	gene_id "XLOC_057658"; transcript_id "TCONS_00095375"; exon_number "2"; gene_type "lincRNA"; old "TCONS_00095375";
KB009980.1	Cufflinks	exon	27211	27750	.	+	.	gene_id "XLOC_057658"; transcript_id "TCONS_00095380"; exon_number "1"; gene_type "lincRNA"; old "TCONS_00095380";
KB009980.1	Cufflinks	exon	55722	56920	.	+	.	gene_id "XLOC_057658"; transcript_id "TCONS_00095380"; exon_number "2"; gene_type "lincRNA"; old "TCONS_00095380";
KB009980.1	Cufflinks	exon	27570	27750	.	+	.	gene_id "XLOC_057658"; transcript_id "TCONS_00095385"; exon_number "1"; gene_type "lincRNA"; old "TCONS_00095385";
KB009980.1	Cufflinks	exon	29813	30812	.	+	.	gene_id "XLOC_057658"; transcript_id "TCONS_00095385"; exon_number "2"; gene_type "lincRNA"; old "TCONS_00095385";
KB009980.1	Cufflinks	exon	55746	55861	.	+	.	gene_id "XLOC_057658"; transcript_id "TCONS_00095386"; exon_number "1"; gene_type "lincRNA"; old "TCONS_00095386";
KB009980.1	Cufflinks	exon	56554	56672	.	+	.	gene_id "XLOC_057658"; transcript_id "TCONS_00095386"; exon_number "2"; gene_type "lincRNA"; old "TCONS_00095386";
KB009980.1	Cufflinks	exon	78523	78772	.	+	.	gene_id "XLOC_057658"; transcript_id "TCONS_00095386"; exon_number "3"; gene_type "lincRNA"; old "TCONS_00095386";
KB009980.1	Cufflinks	exon	27507	27750	.	+	.	gene_id "XLOC_057658"; transcript_id "TCONS_00095399"; exon_number "1"; gene_type "lincRNA"; old "TCONS_00095399";
KB009980.1	Cufflinks	exon	198538	198748	.	+	.	gene_id "XLOC_057658"; transcript_id "TCONS_00095399"; exon_number "2"; gene_type "lincRNA"; old "TCONS_00095399";
KB009980.1	Cufflinks	exon	267374	267438	.	+	.	gene_id "XLOC_057658"; transcript_id "TCONS_00095399"; exon_number "3"; gene_type "lincRNA"; old "TCONS_00095399";
KB009980.1	Cufflinks	exon	268910	268943	.	+	.	gene_id "XLOC_057658"; transcript_id "TCONS_00095399"; exon_number "4"; gene_type "lincRNA"; old "TCONS_00095399";
KB009980.1	Cufflinks	exon	27527	27750	.	+	.	gene_id "XLOC_057658"; transcript_id "TCONS_00095427"; exon_number "1"; gene_type "lincRNA"; old "TCONS_00095427";
KB009980.1	Cufflinks	exon	28298	28428	.	+	.	gene_id "XLOC_057658"; transcript_id "TCONS_00095427"; exon_number "2"; gene_type "lincRNA"; old "TCONS_00095427";
KB009980.1	Cufflinks	exon	198538	198748	.	+	.	gene_id "XLOC_057658"; transcript_id "TCONS_00095427"; exon_number "3"; gene_type "lincRNA"; old "TCONS_00095427";
KB009980.1	Cufflinks	exon	228803	229039	.	+	.	gene_id "XLOC_057658"; transcript_id "TCONS_00095427"; exon_number "4"; gene_type "lincRNA"; old "TCONS_00095427";
KB009980.1	Cufflinks	exon	27569	27750	.	+	.	gene_id "XLOC_057658"; transcript_id "TCONS_00095445"; exon_number "1"; gene_type "lincRNA"; old "TCONS_00095445";
KB009980.1	Cufflinks	exon	28298	28428	.	+	.	gene_id "XLOC_057658"; transcript_id "TCONS_00095445"; exon_number "2"; gene_type "lincRNA"; old "TCONS_00095445";
KB009980.1	Cufflinks	exon	78523	78835	.	+	.	gene_id "XLOC_057658"; transcript_id "TCONS_00095445"; exon_number "3"; gene_type "lincRNA"; old "TCONS_00095445";
KB009980.1	Cufflinks	exon	27569	27750	.	+	.	gene_id "XLOC_057658"; transcript_id "TCONS_00095446"; exon_number "1"; gene_type "lincRNA"; old "TCONS_00095446";
KB009980.1	Cufflinks	exon	78523	78835	.	+	.	gene_id "XLOC_057658"; transcript_id "TCONS_00095446"; exon_number "2"; gene_type "lincRNA"; old "TCONS_00095446";
KB009980.1	Cufflinks	exon	27459	27750	.	+	.	gene_id "XLOC_057658"; transcript_id "TCONS_00095456"; exon_number "1"; gene_type "lincRNA"; old "TCONS_00095456";
KB009980.1	Cufflinks	exon	31972	32895	.	+	.	gene_id "XLOC_057658"; transcript_id "TCONS_00095456"; exon_number "2"; gene_type "lincRNA"; old "TCONS_00095456";
KB009982.1	Cufflinks	exon	2717	2809	.	+	.	gene_id "XLOC_058044"; transcript_id "TCONS_00095720"; exon_number "1"; gene_type "lincRNA"; old "TCONS_00095720";
KB009982.1	Cufflinks	exon	10296	10418	.	+	.	gene_id "XLOC_058044"; transcript_id "TCONS_00095720"; exon_number "2"; gene_type "lincRNA"; old "TCONS_00095720";
KB009982.1	Cufflinks	exon	17136	17281	.	+	.	gene_id "XLOC_058044"; transcript_id "TCONS_00095720"; exon_number "3"; gene_type "lincRNA"; old "TCONS_00095720";
KB009982.1	Cufflinks	exon	24243	24343	.	+	.	gene_id "XLOC_058044"; transcript_id "TCONS_00095720"; exon_number "4"; gene_type "lincRNA"; old "TCONS_00095720";
KB009982.1	Cufflinks	exon	2717	2809	.	+	.	gene_id "XLOC_058044"; transcript_id "TCONS_00095721"; exon_number "1"; gene_type "lincRNA"; old "TCONS_00095721";
KB009982.1	Cufflinks	exon	10296	10418	.	+	.	gene_id "XLOC_058044"; transcript_id "TCONS_00095721"; exon_number "2"; gene_type "lincRNA"; old "TCONS_00095721";
KB009982.1	Cufflinks	exon	17136	17281	.	+	.	gene_id "XLOC_058044"; transcript_id "TCONS_00095721"; exon_number "3"; gene_type "lincRNA"; old "TCONS_00095721";
KB009982.1	Cufflinks	exon	24806	24853	.	+	.	gene_id "XLOC_058044"; transcript_id "TCONS_00095721"; exon_number "4"; gene_type "lincRNA"; old "TCONS_00095721";
KB009982.1	Cufflinks	exon	2724	2809	.	+	.	gene_id "XLOC_058044"; transcript_id "TCONS_00095736"; exon_number "1"; gene_type "lincRNA"; old "TCONS_00095736";
KB009982.1	Cufflinks	exon	10296	10418	.	+	.	gene_id "XLOC_058044"; transcript_id "TCONS_00095736"; exon_number "2"; gene_type "lincRNA"; old "TCONS_00095736";
KB009982.1	Cufflinks	exon	24250	24320	.	+	.	gene_id "XLOC_058044"; transcript_id "TCONS_00095736"; exon_number "3"; gene_type "lincRNA"; old "TCONS_00095736";
KB009982.1	Cufflinks	exon	2759	2809	.	+	.	gene_id "XLOC_058044"; transcript_id "TCONS_00095744"; exon_number "1"; gene_type "lincRNA"; old "TCONS_00095744";
KB009982.1	Cufflinks	exon	10296	10418	.	+	.	gene_id "XLOC_058044"; transcript_id "TCONS_00095744"; exon_number "2"; gene_type "lincRNA"; old "TCONS_00095744";
KB009982.1	Cufflinks	exon	16495	16610	.	+	.	gene_id "XLOC_058044"; transcript_id "TCONS_00095744"; exon_number "3"; gene_type "lincRNA"; old "TCONS_00095744";
KB009982.1	Cufflinks	exon	17136	17281	.	+	.	gene_id "XLOC_058044"; transcript_id "TCONS_00095744"; exon_number "4"; gene_type "lincRNA"; old "TCONS_00095744";
KB009982.1	Cufflinks	exon	24243	24307	.	+	.	gene_id "XLOC_058044"; transcript_id "TCONS_00095744"; exon_number "5"; gene_type "lincRNA"; old "TCONS_00095744";
KB009985.1	Cufflinks	exon	72819	73005	.	-	.	gene_id "XLOC_058151"; transcript_id "TCONS_00095858"; exon_number "1"; gene_type "lincRNA"; old "TCONS_00095858";
KB009985.1	Cufflinks	exon	76776	76841	.	-	.	gene_id "XLOC_058151"; transcript_id "TCONS_00095858"; exon_number "2"; gene_type "lincRNA"; old "TCONS_00095858";
KB009986.1	Cufflinks	exon	84670	85201	.	-	.	gene_id "XLOC_058201"; transcript_id "TCONS_00096321"; exon_number "1"; gene_type "lincRNA"; old "TCONS_00096321";
KB009986.1	Cufflinks	exon	90885	91151	.	-	.	gene_id "XLOC_058201"; transcript_id "TCONS_00096321"; exon_number "2"; gene_type "lincRNA"; old "TCONS_00096321";
KB009986.1	Cufflinks	exon	200837	200989	.	-	.	gene_id "XLOC_058201"; transcript_id "TCONS_00096390"; exon_number "1"; gene_type "lincRNA"; old "TCONS_00096390";
KB009986.1	Cufflinks	exon	206707	206996	.	-	.	gene_id "XLOC_058201"; transcript_id "TCONS_00096390"; exon_number "2"; gene_type "lincRNA"; old "TCONS_00096390";
KB009987.1	Cufflinks	exon	101886	101929	.	+	.	gene_id "XLOC_058603"; transcript_id "TCONS_00096782"; exon_number "1"; gene_type "lincRNA"; old "TCONS_00096782";
KB009987.1	Cufflinks	exon	108421	108581	.	+	.	gene_id "XLOC_058603"; transcript_id "TCONS_00096782"; exon_number "2"; gene_type "lincRNA"; old "TCONS_00096782";
KB009987.1	Cufflinks	exon	133174	133327	.	-	.	gene_id "XLOC_058609"; transcript_id "TCONS_00096785"; exon_number "1"; gene_type "lincRNA"; old "TCONS_00096785";
KB009987.1	Cufflinks	exon	133859	133921	.	-	.	gene_id "XLOC_058609"; transcript_id "TCONS_00096785"; exon_number "2"; gene_type "lincRNA"; old "TCONS_00096785";
KB009987.1	Cufflinks	exon	147353	147845	.	-	.	gene_id "XLOC_058609"; transcript_id "TCONS_00096785"; exon_number "3"; gene_type "lincRNA"; old "TCONS_00096785";
KB009987.1	Cufflinks	exon	54783	55042	.	+	.	gene_id "XLOC_058602"; transcript_id "TCONS_00096945"; exon_number "1"; gene_type "lincRNA"; old "TCONS_00096945";
KB009987.1	Cufflinks	exon	59963	60159	.	+	.	gene_id "XLOC_058602"; transcript_id "TCONS_00096945"; exon_number "2"; gene_type "lincRNA"; old "TCONS_00096945";
KB009987.1	Cufflinks	exon	100935	100981	.	+	.	gene_id "XLOC_058603"; transcript_id "TCONS_00096947"; exon_number "1"; gene_type "lincRNA"; old "TCONS_00096947";
KB009987.1	Cufflinks	exon	101853	101929	.	+	.	gene_id "XLOC_058603"; transcript_id "TCONS_00096947"; exon_number "2"; gene_type "lincRNA"; old "TCONS_00096947";
KB009987.1	Cufflinks	exon	112578	112934	.	+	.	gene_id "XLOC_058603"; transcript_id "TCONS_00096947"; exon_number "3"; gene_type "lincRNA"; old "TCONS_00096947";
KB009987.1	Cufflinks	exon	125320	125504	.	-	.	gene_id "XLOC_058608"; transcript_id "TCONS_00096949"; exon_number "1"; gene_type "lincRNA"; old "TCONS_00096949";
KB009987.1	Cufflinks	exon	126146	126205	.	-	.	gene_id "XLOC_058608"; transcript_id "TCONS_00096949"; exon_number "2"; gene_type "lincRNA"; old "TCONS_00096949";
KB009987.1	Cufflinks	exon	127094	127121	.	-	.	gene_id "XLOC_058608"; transcript_id "TCONS_00096949"; exon_number "3"; gene_type "lincRNA"; old "TCONS_00096949";
KB009987.1	Cufflinks	exon	132139	132428	.	-	.	gene_id "XLOC_058609"; transcript_id "TCONS_00096950"; exon_number "1"; gene_type "lincRNA"; old "TCONS_00096950";
KB009987.1	Cufflinks	exon	132547	132718	.	-	.	gene_id "XLOC_058609"; transcript_id "TCONS_00096950"; exon_number "2"; gene_type "lincRNA"; old "TCONS_00096950";
KB009987.1	Cufflinks	exon	147353	147976	.	-	.	gene_id "XLOC_058609"; transcript_id "TCONS_00096950"; exon_number "3"; gene_type "lincRNA"; old "TCONS_00096950";
KB009987.1	Cufflinks	exon	24837	24866	.	+	.	gene_id "XLOC_058601"; transcript_id "TCONS_00096994"; exon_number "1"; gene_type "lincRNA"; old "TCONS_00096994";
KB009987.1	Cufflinks	exon	45422	45899	.	+	.	gene_id "XLOC_058601"; transcript_id "TCONS_00096994"; exon_number "2"; gene_type "lincRNA"; old "TCONS_00096994";
KB009987.1	Cufflinks	exon	54783	55038	.	+	.	gene_id "XLOC_058602"; transcript_id "TCONS_00096996"; exon_number "1"; gene_type "lincRNA"; old "TCONS_00096996";
KB009987.1	Cufflinks	exon	59963	60159	.	+	.	gene_id "XLOC_058602"; transcript_id "TCONS_00096996"; exon_number "2"; gene_type "lincRNA"; old "TCONS_00096996";
KB009987.1	Cufflinks	exon	110585	110637	.	+	.	gene_id "XLOC_058603"; transcript_id "TCONS_00097020"; exon_number "1"; gene_type "lincRNA"; old "TCONS_00097020";
KB009987.1	Cufflinks	exon	112578	112877	.	+	.	gene_id "XLOC_058603"; transcript_id "TCONS_00097020"; exon_number "2"; gene_type "lincRNA"; old "TCONS_00097020";
KB009989.1	Cufflinks	exon	69122	69151	.	+	.	gene_id "XLOC_058735"; transcript_id "TCONS_00097216"; exon_number "1"; gene_type "lincRNA"; old "TCONS_00097216";
KB009989.1	Cufflinks	exon	72449	72509	.	+	.	gene_id "XLOC_058735"; transcript_id "TCONS_00097216"; exon_number "2"; gene_type "lincRNA"; old "TCONS_00097216";
KB009989.1	Cufflinks	exon	73021	73205	.	+	.	gene_id "XLOC_058735"; transcript_id "TCONS_00097216"; exon_number "3"; gene_type "lincRNA"; old "TCONS_00097216";
KB009989.1	Cufflinks	exon	68040	68088	.	+	.	gene_id "XLOC_058735"; transcript_id "TCONS_00097226"; exon_number "1"; gene_type "lincRNA"; old "TCONS_00097226";
KB009989.1	Cufflinks	exon	68930	69081	.	+	.	gene_id "XLOC_058735"; transcript_id "TCONS_00097226"; exon_number "2"; gene_type "lincRNA"; old "TCONS_00097226";
KB009989.1	Cufflinks	exon	73029	73211	.	+	.	gene_id "XLOC_058735"; transcript_id "TCONS_00097227"; exon_number "1"; gene_type "lincRNA"; old "TCONS_00097227";
KB009989.1	Cufflinks	exon	78550	78804	.	+	.	gene_id "XLOC_058735"; transcript_id "TCONS_00097227"; exon_number "2"; gene_type "lincRNA"; old "TCONS_00097227";
KB009989.1	Cufflinks	exon	77118	78360	.	-	.	gene_id "XLOC_058736"; transcript_id "TCONS_00097252"; exon_number "1"; gene_type "lincRNA"; old "TCONS_00097252";
KB009989.1	Cufflinks	exon	92040	92229	.	-	.	gene_id "XLOC_058736"; transcript_id "TCONS_00097252"; exon_number "2"; gene_type "lincRNA"; old "TCONS_00097252";
KB009989.1	Cufflinks	exon	67342	67363	.	+	.	gene_id "XLOC_058735"; transcript_id "TCONS_00097256"; exon_number "1"; gene_type "lincRNA"; old "TCONS_00097256";
KB009989.1	Cufflinks	exon	72449	72509	.	+	.	gene_id "XLOC_058735"; transcript_id "TCONS_00097256"; exon_number "2"; gene_type "lincRNA"; old "TCONS_00097256";
KB009989.1	Cufflinks	exon	78550	78995	.	+	.	gene_id "XLOC_058735"; transcript_id "TCONS_00097256"; exon_number "3"; gene_type "lincRNA"; old "TCONS_00097256";
KB009989.1	Cufflinks	exon	73082	73211	.	+	.	gene_id "XLOC_058735"; transcript_id "TCONS_00097264"; exon_number "1"; gene_type "lincRNA"; old "TCONS_00097264";
KB009989.1	Cufflinks	exon	78548	78778	.	+	.	gene_id "XLOC_058735"; transcript_id "TCONS_00097264"; exon_number "2"; gene_type "lincRNA"; old "TCONS_00097264";
KB009996.1	Cufflinks	exon	23971	24081	.	+	.	gene_id "XLOC_059119"; transcript_id "TCONS_00097618"; exon_number "1"; gene_type "lincRNA"; old "TCONS_00097618";
KB009996.1	Cufflinks	exon	24496	24874	.	+	.	gene_id "XLOC_059119"; transcript_id "TCONS_00097618"; exon_number "2"; gene_type "lincRNA"; old "TCONS_00097618";
KB009996.1	Cufflinks	exon	34839	35300	.	+	.	gene_id "XLOC_059119"; transcript_id "TCONS_00097624"; exon_number "1"; gene_type "lincRNA"; old "TCONS_00097624";
KB009996.1	Cufflinks	exon	35740	36247	.	+	.	gene_id "XLOC_059119"; transcript_id "TCONS_00097624"; exon_number "2"; gene_type "lincRNA"; old "TCONS_00097624";
KB009996.1	Cufflinks	exon	16188	17009	.	+	.	gene_id "XLOC_059119"; transcript_id "TCONS_00097670"; exon_number "1"; gene_type "lincRNA"; old "TCONS_00097670";
KB009996.1	Cufflinks	exon	17659	17940	.	+	.	gene_id "XLOC_059119"; transcript_id "TCONS_00097670"; exon_number "2"; gene_type "lincRNA"; old "TCONS_00097670";
KB009996.1	Cufflinks	exon	31651	32008	.	+	.	gene_id "XLOC_059119"; transcript_id "TCONS_00097670"; exon_number "3"; gene_type "lincRNA"; old "TCONS_00097670";
KB009996.1	Cufflinks	exon	16188	18229	.	-	.	gene_id "XLOC_059120"; transcript_id "TCONS_00097676"; exon_number "1"; gene_type "lincRNA"; old "TCONS_00097676";
KB009996.1	Cufflinks	exon	31944	32002	.	-	.	gene_id "XLOC_059120"; transcript_id "TCONS_00097676"; exon_number "2"; gene_type "lincRNA"; old "TCONS_00097676";
KB009996.1	Cufflinks	exon	118	160	.	+	.	gene_id "XLOC_059117"; transcript_id "TCONS_00097723"; exon_number "1"; gene_type "lincRNA"; old "TCONS_00097723";
KB009996.1	Cufflinks	exon	1552	1857	.	+	.	gene_id "XLOC_059117"; transcript_id "TCONS_00097723"; exon_number "2"; gene_type "lincRNA"; old "TCONS_00097723";
KB009996.1	Cufflinks	exon	16727	17009	.	+	.	gene_id "XLOC_059119"; transcript_id "TCONS_00097758"; exon_number "1"; gene_type "lincRNA"; old "TCONS_00097758";
KB009996.1	Cufflinks	exon	17659	18276	.	+	.	gene_id "XLOC_059119"; transcript_id "TCONS_00097758"; exon_number "2"; gene_type "lincRNA"; old "TCONS_00097758";
KB009996.1	Cufflinks	exon	16914	17940	.	+	.	gene_id "XLOC_059119"; transcript_id "TCONS_00097769"; exon_number "1"; gene_type "lincRNA"; old "TCONS_00097769";
KB009996.1	Cufflinks	exon	31651	32010	.	+	.	gene_id "XLOC_059119"; transcript_id "TCONS_00097769"; exon_number "2"; gene_type "lincRNA"; old "TCONS_00097769";
KB009996.1	Cufflinks	exon	23963	24062	.	+	.	gene_id "XLOC_059119"; transcript_id "TCONS_00097772"; exon_number "1"; gene_type "lincRNA"; old "TCONS_00097772";
KB009996.1	Cufflinks	exon	35282	36247	.	+	.	gene_id "XLOC_059119"; transcript_id "TCONS_00097772"; exon_number "2"; gene_type "lincRNA"; old "TCONS_00097772";
KB009997.1	Cufflinks	exon	134127	134348	.	-	.	gene_id "XLOC_059161"; transcript_id "TCONS_00097797"; exon_number "1"; gene_type "lincRNA"; old "TCONS_00097797";
KB009997.1	Cufflinks	exon	135307	135409	.	-	.	gene_id "XLOC_059161"; transcript_id "TCONS_00097797"; exon_number "2"; gene_type "lincRNA"; old "TCONS_00097797";
KB009997.1	Cufflinks	exon	138164	138453	.	-	.	gene_id "XLOC_059161"; transcript_id "TCONS_00097797"; exon_number "3"; gene_type "lincRNA"; old "TCONS_00097797";
KB009997.1	Cufflinks	exon	134132	134348	.	-	.	gene_id "XLOC_059161"; transcript_id "TCONS_00097798"; exon_number "1"; gene_type "lincRNA"; old "TCONS_00097798";
KB009997.1	Cufflinks	exon	135307	135409	.	-	.	gene_id "XLOC_059161"; transcript_id "TCONS_00097798"; exon_number "2"; gene_type "lincRNA"; old "TCONS_00097798";
KB009997.1	Cufflinks	exon	135785	135942	.	-	.	gene_id "XLOC_059161"; transcript_id "TCONS_00097798"; exon_number "3"; gene_type "lincRNA"; old "TCONS_00097798";
KB009997.1	Cufflinks	exon	138164	138447	.	-	.	gene_id "XLOC_059161"; transcript_id "TCONS_00097798"; exon_number "4"; gene_type "lincRNA"; old "TCONS_00097798";
KB009997.1	Cufflinks	exon	134124	134348	.	-	.	gene_id "XLOC_059161"; transcript_id "TCONS_00097858"; exon_number "1"; gene_type "lincRNA"; old "TCONS_00097858";
KB009997.1	Cufflinks	exon	135307	135409	.	-	.	gene_id "XLOC_059161"; transcript_id "TCONS_00097858"; exon_number "2"; gene_type "lincRNA"; old "TCONS_00097858";
KB009997.1	Cufflinks	exon	135785	135981	.	-	.	gene_id "XLOC_059161"; transcript_id "TCONS_00097858"; exon_number "3"; gene_type "lincRNA"; old "TCONS_00097858";
KB009997.1	Cufflinks	exon	134146	134348	.	-	.	gene_id "XLOC_059161"; transcript_id "TCONS_00098151"; exon_number "1"; gene_type "lincRNA"; old "TCONS_00098151";
KB009997.1	Cufflinks	exon	135307	135409	.	-	.	gene_id "XLOC_059161"; transcript_id "TCONS_00098151"; exon_number "2"; gene_type "lincRNA"; old "TCONS_00098151";
KB009997.1	Cufflinks	exon	135785	135931	.	-	.	gene_id "XLOC_059161"; transcript_id "TCONS_00098151"; exon_number "3"; gene_type "lincRNA"; old "TCONS_00098151";
KB009997.1	Cufflinks	exon	138164	138474	.	-	.	gene_id "XLOC_059161"; transcript_id "TCONS_00098151"; exon_number "4"; gene_type "lincRNA"; old "TCONS_00098151";
KB009997.1	Cufflinks	exon	135801	135942	.	-	.	gene_id "XLOC_059161"; transcript_id "TCONS_00098176"; exon_number "1"; gene_type "lincRNA"; old "TCONS_00098176";
KB009997.1	Cufflinks	exon	138145	138430	.	-	.	gene_id "XLOC_059161"; transcript_id "TCONS_00098176"; exon_number "2"; gene_type "lincRNA"; old "TCONS_00098176";
KB009997.1	Cufflinks	exon	82609	82937	.	+	.	gene_id "XLOC_059152"; transcript_id "TCONS_00098272"; exon_number "1"; gene_type "lincRNA"; old "TCONS_00098272";
KB009997.1	Cufflinks	exon	83040	83632	.	+	.	gene_id "XLOC_059152"; transcript_id "TCONS_00098272"; exon_number "2"; gene_type "lincRNA"; old "TCONS_00098272";
KB009997.1	Cufflinks	exon	129791	130053	.	-	.	gene_id "XLOC_059161"; transcript_id "TCONS_00098281"; exon_number "1"; gene_type "lincRNA"; old "TCONS_00098281";
KB009997.1	Cufflinks	exon	135307	135409	.	-	.	gene_id "XLOC_059161"; transcript_id "TCONS_00098281"; exon_number "2"; gene_type "lincRNA"; old "TCONS_00098281";
KB009997.1	Cufflinks	exon	135785	135912	.	-	.	gene_id "XLOC_059161"; transcript_id "TCONS_00098281"; exon_number "3"; gene_type "lincRNA"; old "TCONS_00098281";
KB009997.1	Cufflinks	exon	136158	136353	.	-	.	gene_id "XLOC_059161"; transcript_id "TCONS_00098315"; exon_number "1"; gene_type "lincRNA"; old "TCONS_00098315";
KB009997.1	Cufflinks	exon	138164	138448	.	-	.	gene_id "XLOC_059161"; transcript_id "TCONS_00098315"; exon_number "2"; gene_type "lincRNA"; old "TCONS_00098315";
KB009997.1	Cufflinks	exon	140505	140600	.	-	.	gene_id "XLOC_059161"; transcript_id "TCONS_00098315"; exon_number "3"; gene_type "lincRNA"; old "TCONS_00098315";
KB009997.1	Cufflinks	exon	138144	138448	.	-	.	gene_id "XLOC_059161"; transcript_id "TCONS_00098317"; exon_number "1"; gene_type "lincRNA"; old "TCONS_00098317";
KB009997.1	Cufflinks	exon	140505	140600	.	-	.	gene_id "XLOC_059161"; transcript_id "TCONS_00098317"; exon_number "2"; gene_type "lincRNA"; old "TCONS_00098317";
KB009997.1	Cufflinks	exon	136310	136338	.	-	.	gene_id "XLOC_059161"; transcript_id "TCONS_00098363"; exon_number "1"; gene_type "lincRNA"; old "TCONS_00098363";
KB009997.1	Cufflinks	exon	138145	138436	.	-	.	gene_id "XLOC_059161"; transcript_id "TCONS_00098363"; exon_number "2"; gene_type "lincRNA"; old "TCONS_00098363";
KB010000.1	Cufflinks	exon	138221	138404	.	-	.	gene_id "XLOC_059542"; transcript_id "TCONS_00098624"; exon_number "1"; gene_type "lincRNA"; old "TCONS_00098624";
KB010000.1	Cufflinks	exon	138494	138574	.	-	.	gene_id "XLOC_059542"; transcript_id "TCONS_00098624"; exon_number "2"; gene_type "lincRNA"; old "TCONS_00098624";
KB010000.1	Cufflinks	exon	81020	81058	.	+	.	gene_id "XLOC_059534"; transcript_id "TCONS_00098791"; exon_number "1"; gene_type "lincRNA"; old "TCONS_00098791";
KB010000.1	Cufflinks	exon	90731	91045	.	+	.	gene_id "XLOC_059534"; transcript_id "TCONS_00098791"; exon_number "2"; gene_type "lincRNA"; old "TCONS_00098791";
KB010000.1	Cufflinks	exon	76641	76937	.	+	.	gene_id "XLOC_059533"; transcript_id "TCONS_00098845"; exon_number "1"; gene_type "lincRNA"; old "TCONS_00098845";
KB010000.1	Cufflinks	exon	80250	80315	.	+	.	gene_id "XLOC_059533"; transcript_id "TCONS_00098845"; exon_number "2"; gene_type "lincRNA"; old "TCONS_00098845";
KB010000.1	Cufflinks	exon	81022	81076	.	+	.	gene_id "XLOC_059534"; transcript_id "TCONS_00098846"; exon_number "1"; gene_type "lincRNA"; old "TCONS_00098846";
KB010000.1	Cufflinks	exon	90731	92014	.	+	.	gene_id "XLOC_059534"; transcript_id "TCONS_00098846"; exon_number "2"; gene_type "lincRNA"; old "TCONS_00098846";
KB010000.1	Cufflinks	exon	131950	132014	.	+	.	gene_id "XLOC_059535"; transcript_id "TCONS_00099028"; exon_number "1"; gene_type "lincRNA"; old "TCONS_00099028";
KB010000.1	Cufflinks	exon	134191	134454	.	+	.	gene_id "XLOC_059535"; transcript_id "TCONS_00099028"; exon_number "2"; gene_type "lincRNA"; old "TCONS_00099028";
KB010000.1	Cufflinks	exon	155663	155978	.	+	.	gene_id "XLOC_059536"; transcript_id "TCONS_00099029"; exon_number "1"; gene_type "lincRNA"; old "TCONS_00099029";
KB010000.1	Cufflinks	exon	156434	156563	.	+	.	gene_id "XLOC_059536"; transcript_id "TCONS_00099029"; exon_number "2"; gene_type "lincRNA"; old "TCONS_00099029";
KB010002.1	Cufflinks	exon	128320	128370	.	+	.	gene_id "XLOC_060038"; transcript_id "TCONS_00099565"; exon_number "1"; gene_type "lincRNA"; old "TCONS_00099565";
KB010002.1	Cufflinks	exon	128465	128857	.	+	.	gene_id "XLOC_060038"; transcript_id "TCONS_00099565"; exon_number "2"; gene_type "lincRNA"; old "TCONS_00099565";
KB010002.1	Cufflinks	exon	14328	14400	.	-	.	gene_id "XLOC_060042"; transcript_id "TCONS_00099570"; exon_number "1"; gene_type "lincRNA"; old "TCONS_00099570";
KB010002.1	Cufflinks	exon	27385	27579	.	-	.	gene_id "XLOC_060042"; transcript_id "TCONS_00099570"; exon_number "2"; gene_type "lincRNA"; old "TCONS_00099570";
KB010002.1	Cufflinks	exon	35317	35408	.	-	.	gene_id "XLOC_060042"; transcript_id "TCONS_00099570"; exon_number "3"; gene_type "lincRNA"; old "TCONS_00099570";
KB010002.1	Cufflinks	exon	134647	134673	.	+	.	gene_id "XLOC_060039"; transcript_id "TCONS_00100108"; exon_number "1"; gene_type "lincRNA"; old "TCONS_00100108";
KB010002.1	Cufflinks	exon	135737	135838	.	+	.	gene_id "XLOC_060039"; transcript_id "TCONS_00100108"; exon_number "2"; gene_type "lincRNA"; old "TCONS_00100108";
KB010002.1	Cufflinks	exon	136046	136146	.	+	.	gene_id "XLOC_060039"; transcript_id "TCONS_00100108"; exon_number "3"; gene_type "lincRNA"; old "TCONS_00100108";
KB010002.1	Cufflinks	exon	76379	77580	.	-	.	gene_id "XLOC_060043"; transcript_id "TCONS_00100180"; exon_number "1"; gene_type "lincRNA"; old "TCONS_00100180";
KB010002.1	Cufflinks	exon	81166	81392	.	-	.	gene_id "XLOC_060043"; transcript_id "TCONS_00100180"; exon_number "2"; gene_type "lincRNA"; old "TCONS_00100180";
KB010002.1	Cufflinks	exon	154069	154160	.	-	.	gene_id "XLOC_060048"; transcript_id "TCONS_00100203"; exon_number "1"; gene_type "lincRNA"; old "TCONS_00100203";
KB010002.1	Cufflinks	exon	154223	154391	.	-	.	gene_id "XLOC_060048"; transcript_id "TCONS_00100203"; exon_number "2"; gene_type "lincRNA"; old "TCONS_00100203";
KB010002.1	Cufflinks	exon	309939	310040	.	+	.	gene_id "XLOC_060040"; transcript_id "TCONS_00100271"; exon_number "1"; gene_type "lincRNA"; old "TCONS_00100271";
KB010002.1	Cufflinks	exon	310806	311271	.	+	.	gene_id "XLOC_060040"; transcript_id "TCONS_00100271"; exon_number "2"; gene_type "lincRNA"; old "TCONS_00100271";
KB010002.1	Cufflinks	exon	126252	126989	.	-	.	gene_id "XLOC_060045"; transcript_id "TCONS_00100288"; exon_number "1"; gene_type "lincRNA"; old "TCONS_00100288";
KB010002.1	Cufflinks	exon	128912	128987	.	-	.	gene_id "XLOC_060045"; transcript_id "TCONS_00100288"; exon_number "2"; gene_type "lincRNA"; old "TCONS_00100288";
KB010003.1	Cufflinks	exon	31701	32946	.	+	.	gene_id "XLOC_060582"; transcript_id "TCONS_00100395"; exon_number "1"; gene_type "lincRNA"; old "TCONS_00100395";
KB010003.1	Cufflinks	exon	36185	36365	.	+	.	gene_id "XLOC_060582"; transcript_id "TCONS_00100395"; exon_number "2"; gene_type "lincRNA"; old "TCONS_00100395";
KB010003.1	Cufflinks	exon	17369	17598	.	-	.	gene_id "XLOC_060583"; transcript_id "TCONS_00100396"; exon_number "1"; gene_type "lincRNA"; old "TCONS_00100396";
KB010003.1	Cufflinks	exon	29346	29508	.	-	.	gene_id "XLOC_060583"; transcript_id "TCONS_00100396"; exon_number "2"; gene_type "lincRNA"; old "TCONS_00100396";
KB010003.1	Cufflinks	exon	32438	32768	.	-	.	gene_id "XLOC_060583"; transcript_id "TCONS_00100396"; exon_number "3"; gene_type "lincRNA"; old "TCONS_00100396";
KB010003.1	Cufflinks	exon	2567	2599	.	-	.	gene_id "XLOC_060583"; transcript_id "TCONS_00100436"; exon_number "1"; gene_type "lincRNA"; old "TCONS_00100436";
KB010003.1	Cufflinks	exon	29346	29508	.	-	.	gene_id "XLOC_060583"; transcript_id "TCONS_00100436"; exon_number "2"; gene_type "lincRNA"; old "TCONS_00100436";
KB010003.1	Cufflinks	exon	32438	32724	.	-	.	gene_id "XLOC_060583"; transcript_id "TCONS_00100436"; exon_number "3"; gene_type "lincRNA"; old "TCONS_00100436";
KB010003.1	Cufflinks	exon	32857	32946	.	+	.	gene_id "XLOC_060582"; transcript_id "TCONS_00100437"; exon_number "1"; gene_type "lincRNA"; old "TCONS_00100437";
KB010003.1	Cufflinks	exon	34533	34619	.	+	.	gene_id "XLOC_060582"; transcript_id "TCONS_00100437"; exon_number "2"; gene_type "lincRNA"; old "TCONS_00100437";
KB010003.1	Cufflinks	exon	36185	36272	.	+	.	gene_id "XLOC_060582"; transcript_id "TCONS_00100437"; exon_number "3"; gene_type "lincRNA"; old "TCONS_00100437";
KB010003.1	Cufflinks	exon	36401	36508	.	+	.	gene_id "XLOC_060582"; transcript_id "TCONS_00100437"; exon_number "4"; gene_type "lincRNA"; old "TCONS_00100437";
KB010003.1	Cufflinks	exon	33364	33506	.	+	.	gene_id "XLOC_060582"; transcript_id "TCONS_00100438"; exon_number "1"; gene_type "lincRNA"; old "TCONS_00100438";
KB010003.1	Cufflinks	exon	36185	36508	.	+	.	gene_id "XLOC_060582"; transcript_id "TCONS_00100438"; exon_number "2"; gene_type "lincRNA"; old "TCONS_00100438";
KB010003.1	Cufflinks	exon	33364	33506	.	+	.	gene_id "XLOC_060582"; transcript_id "TCONS_00100439"; exon_number "1"; gene_type "lincRNA"; old "TCONS_00100439";
KB010003.1	Cufflinks	exon	34533	34619	.	+	.	gene_id "XLOC_060582"; transcript_id "TCONS_00100439"; exon_number "2"; gene_type "lincRNA"; old "TCONS_00100439";
KB010003.1	Cufflinks	exon	36185	36508	.	+	.	gene_id "XLOC_060582"; transcript_id "TCONS_00100439"; exon_number "3"; gene_type "lincRNA"; old "TCONS_00100439";
KB010003.1	Cufflinks	exon	32570	32946	.	+	.	gene_id "XLOC_060582"; transcript_id "TCONS_00100442"; exon_number "1"; gene_type "lincRNA"; old "TCONS_00100442";
KB010003.1	Cufflinks	exon	33375	33506	.	+	.	gene_id "XLOC_060582"; transcript_id "TCONS_00100442"; exon_number "2"; gene_type "lincRNA"; old "TCONS_00100442";
KB010003.1	Cufflinks	exon	36185	36536	.	+	.	gene_id "XLOC_060582"; transcript_id "TCONS_00100442"; exon_number "3"; gene_type "lincRNA"; old "TCONS_00100442";
KB010003.1	Cufflinks	exon	18222	18403	.	-	.	gene_id "XLOC_060583"; transcript_id "TCONS_00100445"; exon_number "1"; gene_type "lincRNA"; old "TCONS_00100445";
KB010003.1	Cufflinks	exon	29346	29508	.	-	.	gene_id "XLOC_060583"; transcript_id "TCONS_00100445"; exon_number "2"; gene_type "lincRNA"; old "TCONS_00100445";
KB010003.1	Cufflinks	exon	32438	32768	.	-	.	gene_id "XLOC_060583"; transcript_id "TCONS_00100445"; exon_number "3"; gene_type "lincRNA"; old "TCONS_00100445";
KB010004.1	Cufflinks	exon	57539	57684	.	+	.	gene_id "XLOC_060620"; transcript_id "TCONS_00100872"; exon_number "1"; gene_type "lincRNA"; old "TCONS_00100872";
KB010004.1	Cufflinks	exon	58453	58623	.	+	.	gene_id "XLOC_060620"; transcript_id "TCONS_00100872"; exon_number "2"; gene_type "lincRNA"; old "TCONS_00100872";
KB010004.1	Cufflinks	exon	222633	222768	.	+	.	gene_id "XLOC_060629"; transcript_id "TCONS_00100875"; exon_number "1"; gene_type "lincRNA"; old "TCONS_00100875";
KB010004.1	Cufflinks	exon	222955	223176	.	+	.	gene_id "XLOC_060629"; transcript_id "TCONS_00100875"; exon_number "2"; gene_type "lincRNA"; old "TCONS_00100875";
KB010004.1	Cufflinks	exon	223857	224026	.	+	.	gene_id "XLOC_060630"; transcript_id "TCONS_00100898"; exon_number "1"; gene_type "lincRNA"; old "TCONS_00100898";
KB010004.1	Cufflinks	exon	224264	224365	.	+	.	gene_id "XLOC_060630"; transcript_id "TCONS_00100898"; exon_number "2"; gene_type "lincRNA"; old "TCONS_00100898";
KB010005.1	Cufflinks	exon	26318	28025	.	-	.	gene_id "XLOC_060989"; transcript_id "TCONS_00101421"; exon_number "1"; gene_type "lincRNA"; old "TCONS_00101421";
KB010005.1	Cufflinks	exon	29665	29842	.	-	.	gene_id "XLOC_060989"; transcript_id "TCONS_00101421"; exon_number "2"; gene_type "lincRNA"; old "TCONS_00101421";
KB010005.1	Cufflinks	exon	26318	28025	.	-	.	gene_id "XLOC_060989"; transcript_id "TCONS_00101422"; exon_number "1"; gene_type "lincRNA"; old "TCONS_00101422";
KB010005.1	Cufflinks	exon	29451	29621	.	-	.	gene_id "XLOC_060989"; transcript_id "TCONS_00101422"; exon_number "2"; gene_type "lincRNA"; old "TCONS_00101422";
KB010005.1	Cufflinks	exon	30537	30638	.	-	.	gene_id "XLOC_060989"; transcript_id "TCONS_00101422"; exon_number "3"; gene_type "lincRNA"; old "TCONS_00101422";
KB010005.1	Cufflinks	exon	30991	31059	.	-	.	gene_id "XLOC_060989"; transcript_id "TCONS_00101422"; exon_number "4"; gene_type "lincRNA"; old "TCONS_00101422";
KB010005.1	Cufflinks	exon	31047	31274	.	+	.	gene_id "XLOC_060986"; transcript_id "TCONS_00101427"; exon_number "1"; gene_type "lincRNA"; old "TCONS_00101427";
KB010005.1	Cufflinks	exon	38778	38807	.	+	.	gene_id "XLOC_060986"; transcript_id "TCONS_00101427"; exon_number "2"; gene_type "lincRNA"; old "TCONS_00101427";
KB010005.1	Cufflinks	exon	26318	28025	.	-	.	gene_id "XLOC_060989"; transcript_id "TCONS_00101434"; exon_number "1"; gene_type "lincRNA"; old "TCONS_00101434";
KB010005.1	Cufflinks	exon	29451	29621	.	-	.	gene_id "XLOC_060989"; transcript_id "TCONS_00101434"; exon_number "2"; gene_type "lincRNA"; old "TCONS_00101434";
KB010005.1	Cufflinks	exon	30537	30980	.	-	.	gene_id "XLOC_060989"; transcript_id "TCONS_00101434"; exon_number "3"; gene_type "lincRNA"; old "TCONS_00101434";
KB010005.1	Cufflinks	exon	26442	28025	.	-	.	gene_id "XLOC_060989"; transcript_id "TCONS_00101472"; exon_number "1"; gene_type "lincRNA"; old "TCONS_00101472";
KB010005.1	Cufflinks	exon	29451	29621	.	-	.	gene_id "XLOC_060989"; transcript_id "TCONS_00101472"; exon_number "2"; gene_type "lincRNA"; old "TCONS_00101472";
KB010005.1	Cufflinks	exon	30991	31063	.	-	.	gene_id "XLOC_060989"; transcript_id "TCONS_00101472"; exon_number "3"; gene_type "lincRNA"; old "TCONS_00101472";
KB010005.1	Cufflinks	exon	16736	16810	.	-	.	gene_id "XLOC_060990"; transcript_id "TCONS_00101553"; exon_number "1"; gene_type "lincRNA"; old "TCONS_00101553";
KB010005.1	Cufflinks	exon	17776	17935	.	-	.	gene_id "XLOC_060990"; transcript_id "TCONS_00101553"; exon_number "2"; gene_type "lincRNA"; old "TCONS_00101553";
KB010005.1	Cufflinks	exon	31130	31226	.	+	.	gene_id "XLOC_060986"; transcript_id "TCONS_00101559"; exon_number "1"; gene_type "lincRNA"; old "TCONS_00101559";
KB010005.1	Cufflinks	exon	38778	39009	.	+	.	gene_id "XLOC_060986"; transcript_id "TCONS_00101559"; exon_number "2"; gene_type "lincRNA"; old "TCONS_00101559";
KB010005.1	Cufflinks	exon	27695	28025	.	-	.	gene_id "XLOC_060989"; transcript_id "TCONS_00101563"; exon_number "1"; gene_type "lincRNA"; old "TCONS_00101563";
KB010005.1	Cufflinks	exon	29451	29843	.	-	.	gene_id "XLOC_060989"; transcript_id "TCONS_00101563"; exon_number "2"; gene_type "lincRNA"; old "TCONS_00101563";
KB010005.1	Cufflinks	exon	27804	28050	.	-	.	gene_id "XLOC_060989"; transcript_id "TCONS_00101596"; exon_number "1"; gene_type "lincRNA"; old "TCONS_00101596";
KB010005.1	Cufflinks	exon	29665	29804	.	-	.	gene_id "XLOC_060989"; transcript_id "TCONS_00101596"; exon_number "2"; gene_type "lincRNA"; old "TCONS_00101596";
KB010006.1	Cufflinks	exon	485511	486714	.	-	.	gene_id "XLOC_061374"; transcript_id "TCONS_00102255"; exon_number "1"; gene_type "lincRNA"; old "TCONS_00102255";
KB010006.1	Cufflinks	exon	487046	487361	.	-	.	gene_id "XLOC_061374"; transcript_id "TCONS_00102255"; exon_number "2"; gene_type "lincRNA"; old "TCONS_00102255";
KB010006.1	Cufflinks	exon	485511	486110	.	-	.	gene_id "XLOC_061374"; transcript_id "TCONS_00102256"; exon_number "1"; gene_type "lincRNA"; old "TCONS_00102256";
KB010006.1	Cufflinks	exon	487046	487361	.	-	.	gene_id "XLOC_061374"; transcript_id "TCONS_00102256"; exon_number "2"; gene_type "lincRNA"; old "TCONS_00102256";
KB010006.1	Cufflinks	exon	406507	406929	.	+	.	gene_id "XLOC_061344"; transcript_id "TCONS_00102314"; exon_number "1"; gene_type "lincRNA"; old "TCONS_00102314";
KB010006.1	Cufflinks	exon	407638	407746	.	+	.	gene_id "XLOC_061344"; transcript_id "TCONS_00102314"; exon_number "2"; gene_type "lincRNA"; old "TCONS_00102314";
KB010007.1	Cufflinks	exon	16560	16784	.	+	.	gene_id "XLOC_061970"; transcript_id "TCONS_00102389"; exon_number "1"; gene_type "lincRNA"; old "TCONS_00102389";
KB010007.1	Cufflinks	exon	17161	17415	.	+	.	gene_id "XLOC_061970"; transcript_id "TCONS_00102389"; exon_number "2"; gene_type "lincRNA"; old "TCONS_00102389";
KB010009.1	Cufflinks	exon	159129	159540	.	-	.	gene_id "XLOC_062012"; transcript_id "TCONS_00102517"; exon_number "1"; gene_type "lincRNA"; old "TCONS_00102517";
KB010009.1	Cufflinks	exon	159870	159942	.	-	.	gene_id "XLOC_062012"; transcript_id "TCONS_00102517"; exon_number "2"; gene_type "lincRNA"; old "TCONS_00102517";
KB010009.1	Cufflinks	exon	173527	174114	.	+	.	gene_id "XLOC_062007"; transcript_id "TCONS_00102698"; exon_number "1"; gene_type "lincRNA"; old "TCONS_00102698";
KB010009.1	Cufflinks	exon	174231	174274	.	+	.	gene_id "XLOC_062007"; transcript_id "TCONS_00102698"; exon_number "2"; gene_type "lincRNA"; old "TCONS_00102698";
KB010016.1	Cufflinks	exon	1039	2799	.	+	.	gene_id "XLOC_063288"; transcript_id "TCONS_00104391"; exon_number "1"; gene_type "lincRNA"; old "TCONS_00104391";
KB010016.1	Cufflinks	exon	3111	3661	.	+	.	gene_id "XLOC_063288"; transcript_id "TCONS_00104391"; exon_number "2"; gene_type "lincRNA"; old "TCONS_00104391";
KB010016.1	Cufflinks	exon	2167	2799	.	+	.	gene_id "XLOC_063288"; transcript_id "TCONS_00104392"; exon_number "1"; gene_type "lincRNA"; old "TCONS_00104392";
KB010016.1	Cufflinks	exon	3993	4118	.	+	.	gene_id "XLOC_063288"; transcript_id "TCONS_00104392"; exon_number "2"; gene_type "lincRNA"; old "TCONS_00104392";
KB010016.1	Cufflinks	exon	2343	2478	.	-	.	gene_id "XLOC_063289"; transcript_id "TCONS_00104398"; exon_number "1"; gene_type "lincRNA"; old "TCONS_00104398";
KB010016.1	Cufflinks	exon	2584	2727	.	-	.	gene_id "XLOC_063289"; transcript_id "TCONS_00104398"; exon_number "2"; gene_type "lincRNA"; old "TCONS_00104398";
KB010016.1	Cufflinks	exon	3714	4026	.	-	.	gene_id "XLOC_063289"; transcript_id "TCONS_00104398"; exon_number "3"; gene_type "lincRNA"; old "TCONS_00104398";
KB010016.1	Cufflinks	exon	2342	2478	.	-	.	gene_id "XLOC_063289"; transcript_id "TCONS_00104399"; exon_number "1"; gene_type "lincRNA"; old "TCONS_00104399";
KB010016.1	Cufflinks	exon	2584	2727	.	-	.	gene_id "XLOC_063289"; transcript_id "TCONS_00104399"; exon_number "2"; gene_type "lincRNA"; old "TCONS_00104399";
KB010016.1	Cufflinks	exon	3955	4119	.	-	.	gene_id "XLOC_063289"; transcript_id "TCONS_00104399"; exon_number "3"; gene_type "lincRNA"; old "TCONS_00104399";
KB010016.1	Cufflinks	exon	1424	2157	.	-	.	gene_id "XLOC_063289"; transcript_id "TCONS_00104403"; exon_number "1"; gene_type "lincRNA"; old "TCONS_00104403";
KB010016.1	Cufflinks	exon	2346	2478	.	-	.	gene_id "XLOC_063289"; transcript_id "TCONS_00104403"; exon_number "2"; gene_type "lincRNA"; old "TCONS_00104403";
KB010016.1	Cufflinks	exon	2584	3321	.	-	.	gene_id "XLOC_063289"; transcript_id "TCONS_00104403"; exon_number "3"; gene_type "lincRNA"; old "TCONS_00104403";
KB010016.1	Cufflinks	exon	1590	2157	.	-	.	gene_id "XLOC_063289"; transcript_id "TCONS_00104414"; exon_number "1"; gene_type "lincRNA"; old "TCONS_00104414";
KB010016.1	Cufflinks	exon	2346	2478	.	-	.	gene_id "XLOC_063289"; transcript_id "TCONS_00104414"; exon_number "2"; gene_type "lincRNA"; old "TCONS_00104414";
KB010016.1	Cufflinks	exon	2584	2727	.	-	.	gene_id "XLOC_063289"; transcript_id "TCONS_00104414"; exon_number "3"; gene_type "lincRNA"; old "TCONS_00104414";
KB010016.1	Cufflinks	exon	3714	4118	.	-	.	gene_id "XLOC_063289"; transcript_id "TCONS_00104414"; exon_number "4"; gene_type "lincRNA"; old "TCONS_00104414";
KB010016.1	Cufflinks	exon	4727	4820	.	-	.	gene_id "XLOC_063290"; transcript_id "TCONS_00104415"; exon_number "1"; gene_type "lincRNA"; old "TCONS_00104415";
KB010016.1	Cufflinks	exon	6647	6799	.	-	.	gene_id "XLOC_063290"; transcript_id "TCONS_00104415"; exon_number "2"; gene_type "lincRNA"; old "TCONS_00104415";
KB010016.1	Cufflinks	exon	2408	2478	.	-	.	gene_id "XLOC_063289"; transcript_id "TCONS_00104417"; exon_number "1"; gene_type "lincRNA"; old "TCONS_00104417";
KB010016.1	Cufflinks	exon	2584	2727	.	-	.	gene_id "XLOC_063289"; transcript_id "TCONS_00104417"; exon_number "2"; gene_type "lincRNA"; old "TCONS_00104417";
KB010016.1	Cufflinks	exon	2967	3358	.	-	.	gene_id "XLOC_063289"; transcript_id "TCONS_00104417"; exon_number "3"; gene_type "lincRNA"; old "TCONS_00104417";
KB010016.1	Cufflinks	exon	1428	2157	.	-	.	gene_id "XLOC_063289"; transcript_id "TCONS_00104425"; exon_number "1"; gene_type "lincRNA"; old "TCONS_00104425";
KB010016.1	Cufflinks	exon	2346	2478	.	-	.	gene_id "XLOC_063289"; transcript_id "TCONS_00104425"; exon_number "2"; gene_type "lincRNA"; old "TCONS_00104425";
KB010016.1	Cufflinks	exon	2584	2727	.	-	.	gene_id "XLOC_063289"; transcript_id "TCONS_00104425"; exon_number "3"; gene_type "lincRNA"; old "TCONS_00104425";
KB010016.1	Cufflinks	exon	3955	4072	.	-	.	gene_id "XLOC_063289"; transcript_id "TCONS_00104425"; exon_number "4"; gene_type "lincRNA"; old "TCONS_00104425";
KB010016.1	Cufflinks	exon	1424	2157	.	-	.	gene_id "XLOC_063289"; transcript_id "TCONS_00104427"; exon_number "1"; gene_type "lincRNA"; old "TCONS_00104427";
KB010016.1	Cufflinks	exon	2346	2478	.	-	.	gene_id "XLOC_063289"; transcript_id "TCONS_00104427"; exon_number "2"; gene_type "lincRNA"; old "TCONS_00104427";
KB010016.1	Cufflinks	exon	3955	4045	.	-	.	gene_id "XLOC_063289"; transcript_id "TCONS_00104427"; exon_number "3"; gene_type "lincRNA"; old "TCONS_00104427";
KB010018.1	Cufflinks	exon	16384	16425	.	+	.	gene_id "XLOC_063414"; transcript_id "TCONS_00104851"; exon_number "1"; gene_type "lincRNA"; old "TCONS_00104851";
KB010018.1	Cufflinks	exon	16518	16721	.	+	.	gene_id "XLOC_063414"; transcript_id "TCONS_00104851"; exon_number "2"; gene_type "lincRNA"; old "TCONS_00104851";
KB010019.1	Cufflinks	exon	986105	986196	.	+	.	gene_id "XLOC_063495"; transcript_id "TCONS_00104905"; exon_number "1"; gene_type "lincRNA"; old "TCONS_00104905";
KB010019.1	Cufflinks	exon	1001539	1001805	.	+	.	gene_id "XLOC_063495"; transcript_id "TCONS_00104905"; exon_number "2"; gene_type "lincRNA"; old "TCONS_00104905";
KB010019.1	Cufflinks	exon	1617800	1617872	.	+	.	gene_id "XLOC_063529"; transcript_id "TCONS_00104939"; exon_number "1"; gene_type "lincRNA"; old "TCONS_00104939";
KB010019.1	Cufflinks	exon	1617955	1618213	.	+	.	gene_id "XLOC_063529"; transcript_id "TCONS_00104939"; exon_number "2"; gene_type "lincRNA"; old "TCONS_00104939";
KB010019.1	Cufflinks	exon	1680310	1680684	.	-	.	gene_id "XLOC_063617"; transcript_id "TCONS_00104958"; exon_number "1"; gene_type "lincRNA"; old "TCONS_00104958";
KB010019.1	Cufflinks	exon	1683422	1683460	.	-	.	gene_id "XLOC_063617"; transcript_id "TCONS_00104958"; exon_number "2"; gene_type "lincRNA"; old "TCONS_00104958";
KB010019.1	Cufflinks	exon	139789	140052	.	+	.	gene_id "XLOC_063461"; transcript_id "TCONS_00105161"; exon_number "1"; gene_type "lincRNA"; old "TCONS_00105161";
KB010019.1	Cufflinks	exon	140297	140399	.	+	.	gene_id "XLOC_063461"; transcript_id "TCONS_00105161"; exon_number "2"; gene_type "lincRNA"; old "TCONS_00105161";
KB010019.1	Cufflinks	exon	400686	400706	.	+	.	gene_id "XLOC_063470"; transcript_id "TCONS_00105176"; exon_number "1"; gene_type "lincRNA"; old "TCONS_00105176";
KB010019.1	Cufflinks	exon	401160	401215	.	+	.	gene_id "XLOC_063470"; transcript_id "TCONS_00105176"; exon_number "2"; gene_type "lincRNA"; old "TCONS_00105176";
KB010019.1	Cufflinks	exon	401275	401399	.	+	.	gene_id "XLOC_063470"; transcript_id "TCONS_00105176"; exon_number "3"; gene_type "lincRNA"; old "TCONS_00105176";
KB010019.1	Cufflinks	exon	1697515	1697537	.	+	.	gene_id "XLOC_063530"; transcript_id "TCONS_00105337"; exon_number "1"; gene_type "lincRNA"; old "TCONS_00105337";
KB010019.1	Cufflinks	exon	1697590	1697863	.	+	.	gene_id "XLOC_063530"; transcript_id "TCONS_00105337"; exon_number "2"; gene_type "lincRNA"; old "TCONS_00105337";
KB010019.1	Cufflinks	exon	468478	468663	.	-	.	gene_id "XLOC_063553"; transcript_id "TCONS_00105352"; exon_number "1"; gene_type "lincRNA"; old "TCONS_00105352";
KB010019.1	Cufflinks	exon	468746	469235	.	-	.	gene_id "XLOC_063553"; transcript_id "TCONS_00105352"; exon_number "2"; gene_type "lincRNA"; old "TCONS_00105352";
KB010019.1	Cufflinks	exon	1635636	1635816	.	-	.	gene_id "XLOC_063613"; transcript_id "TCONS_00105389"; exon_number "1"; gene_type "lincRNA"; old "TCONS_00105389";
KB010019.1	Cufflinks	exon	1635897	1636066	.	-	.	gene_id "XLOC_063613"; transcript_id "TCONS_00105389"; exon_number "2"; gene_type "lincRNA"; old "TCONS_00105389";
KB010019.1	Cufflinks	exon	985219	985346	.	+	.	gene_id "XLOC_063495"; transcript_id "TCONS_00107315"; exon_number "1"; gene_type "lincRNA"; old "TCONS_00107315";
KB010019.1	Cufflinks	exon	1001539	1002567	.	+	.	gene_id "XLOC_063495"; transcript_id "TCONS_00107315"; exon_number "2"; gene_type "lincRNA"; old "TCONS_00107315";
KB010019.1	Cufflinks	exon	577698	578327	.	+	.	gene_id "XLOC_063479"; transcript_id "TCONS_00107648"; exon_number "1"; gene_type "lincRNA"; old "TCONS_00107648";
KB010019.1	Cufflinks	exon	578570	578591	.	+	.	gene_id "XLOC_063479"; transcript_id "TCONS_00107648"; exon_number "2"; gene_type "lincRNA"; old "TCONS_00107648";
KB010019.1	Cufflinks	exon	964473	964812	.	+	.	gene_id "XLOC_063495"; transcript_id "TCONS_00107661"; exon_number "1"; gene_type "lincRNA"; old "TCONS_00107661";
KB010019.1	Cufflinks	exon	1001539	1002047	.	+	.	gene_id "XLOC_063495"; transcript_id "TCONS_00107661"; exon_number "2"; gene_type "lincRNA"; old "TCONS_00107661";
KB010019.1	Cufflinks	exon	1328563	1328857	.	+	.	gene_id "XLOC_063505"; transcript_id "TCONS_00107664"; exon_number "1"; gene_type "lincRNA"; old "TCONS_00107664";
KB010019.1	Cufflinks	exon	1334002	1334199	.	+	.	gene_id "XLOC_063505"; transcript_id "TCONS_00107664"; exon_number "2"; gene_type "lincRNA"; old "TCONS_00107664";
KB010019.1	Cufflinks	exon	1331557	1331584	.	+	.	gene_id "XLOC_063505"; transcript_id "TCONS_00107665"; exon_number "1"; gene_type "lincRNA"; old "TCONS_00107665";
KB010019.1	Cufflinks	exon	1334002	1334199	.	+	.	gene_id "XLOC_063505"; transcript_id "TCONS_00107665"; exon_number "2"; gene_type "lincRNA"; old "TCONS_00107665";
KB010019.1	Cufflinks	exon	503130	503261	.	-	.	gene_id "XLOC_063555"; transcript_id "TCONS_00107677"; exon_number "1"; gene_type "lincRNA"; old "TCONS_00107677";
KB010019.1	Cufflinks	exon	508402	508690	.	-	.	gene_id "XLOC_063555"; transcript_id "TCONS_00107677"; exon_number "2"; gene_type "lincRNA"; old "TCONS_00107677";
KB010019.1	Cufflinks	exon	512937	513083	.	-	.	gene_id "XLOC_063555"; transcript_id "TCONS_00107677"; exon_number "3"; gene_type "lincRNA"; old "TCONS_00107677";
KB010019.1	Cufflinks	exon	1644253	1644445	.	-	.	gene_id "XLOC_063614"; transcript_id "TCONS_00107681"; exon_number "1"; gene_type "lincRNA"; old "TCONS_00107681";
KB010019.1	Cufflinks	exon	1648968	1648997	.	-	.	gene_id "XLOC_063614"; transcript_id "TCONS_00107681"; exon_number "2"; gene_type "lincRNA"; old "TCONS_00107681";
[truncated: 263,449+ more rows]
