# Supplementary material for: Identification of lncRNAs by RNA Sequencing Analysis During in Vivo Pre-Implantation Developmental Transformation in the Goat
Source: Front Genet. 2019 Oct 25;10:1040. doi: 10.3389/fgene.2019.01040 (PMC6823246; doi:10.3389/fgene.2019.01040)
Supplement: Supplemental Table S4 — All identified mRNAs during the seven stages. [file Table_4.xlsx]

## Sheet: Sheet1
transcript_id	Oocyte1	Oocyte2	Oocyte3	2cell1	2cell2	2cell3	4cell1	4cell2	4cell3	8cell1	8cell2	8cell3	16cell1	16cell2	16cell3	Morula1	Morula2	Morula3	Blast1	Blast2	Blast3
XM_005680410.1	0.0392335	0	0	0	0	0	0	0	0	0	0	0	0	0	0	0	0	0	0	0	0
XM_005680131.1	0.0393993	0	0	0	0	0	0	0	0	0	0	0	0	0	0	0	0	0	0	0	0
XM_005685584.1	0.196997	0	0	0	0	0	0	0	0	0	0	0	0	0	0	0	0	0	0	0	0
XM_005701572.2	0	0	0.0610596	0	0	0	0	0	0	0	0	0	0	0	0	0	0	0	0	0	0
XM_005691564.2	0.142784	0.0831956	0.100551	0	0	0	0	0	0	0	0	0	0	0	0	0	0	0	0	0	0
XM_013964094.1	0.0285402	0	0.154416	0	0	0	0	0	0	0	0	0	0	0	0	0	0	0	0	0	0
XM_005688568.1	0	0	0.173614	0	0	0	0	0	0	0	0	0	0	0	0	0	0	0	0	0	0
XM_005692545.2	0	0	0.232875	0	0	0	0	0	0	0	0	0	0	0	0	0	0	0	0	0	0
XM_013973135.1	0	0	1.42829	0	0	0	0	0	0	0	0	0	0	0	0	0	0	0	0	0	0
XM_005697818.1	0	0	0	0.0207235	0	0	0	0	0	0	0	0	0	0	0	0	0	0	0	0	0
XM_005692488.1	0	0	0	0.0309625	0	0	0	0	0	0	0	0	0	0	0	0	0	0	0	0	0
XM_005701967.2	0	0	0	0.0446596	0	0	0	0	0	0	0	0	0	0	0	0	0	0	0	0	0
XM_005696795.2	0	0	0	0.0515683	0	0	0	0	0	0	0	0	0	0	0	0	0	0	0	0	0
XM_005709625.1	0	0	0	0.0773876	0	0	0	0	0	0	0	0	0	0	0	0	0	0	0	0	0
XM_005701337.1	0	0	0	0.0785112	0	0	0	0	0	0	0	0	0	0	0	0	0	0	0	0	0
XM_005684844.1	0.119834	0	0	0.163445	0	0	0	0	0	0	0	0	0	0	0	0	0	0	0	0	0
XM_005688717.1	0	0	16.3539	0.6721	0	0	0	0	0	0	0	0	0	0	0	0	0	0	0	0	0
XM_013974655.1	0	0	0	0	0.0488363	0	0	0	0	0	0	0	0	0	0	0	0	0	0	0	0
XM_005698268.1	0	0	0	0.0257462	0.0501621	0	0	0	0	0	0	0	0	0	0	0	0	0	0	0	0
XM_005679285.1	0	0	0	0	0.053177	0	0	0	0	0	0	0	0	0	0	0	0	0	0	0	0
XM_013969977.1	0	0	0	0	0.150187	0	0	0	0	0	0	0	0	0	0	0	0	0	0	0	0
XM_013970838.1	0	0	0	0	936.613	0	0	0	0	0	0	0	0	0	0	0	0	0	0	0	0
XM_005680840.1	0	0.246343	0	0	0	0.0172751	0	0	0	0	0	0	0	0	0	0	0	0	0	0	0
XM_013968890.1	0	0	0.0916053	0	0	0.0193896	0	0	0	0	0	0	0	0	0	0	0	0	0	0	0
NM_001285744.1	0	0	0	0	0	0.022506	0	0	0	0	0	0	0	0	0	0	0	0	0	0	0
XM_005681454.2	0	0.204753	0	0.0449938	0	0.0249563	0	0	0	0	0	0	0	0	0	0	0	0	0	0	0
XM_005701553.1	0	0	0	0	0	0.0267247	0	0	0	0	0	0	0	0	0	0	0	0	0	0	0
XM_005690309.1	0	0	0	0	0	0.0346648	0	0	0	0	0	0	0	0	0	0	0	0	0	0	0
XM_005701811.1	0	0	0	0	0	0.0446913	0	0	0	0	0	0	0	0	0	0	0	0	0	0	0
XM_005675200.1	0	0	0	0.017138	0	0.0571936	0	0	0	0	0	0	0	0	0	0	0	0	0	0	0
XM_013964359.1	0	0	0	0	0	0.069419	0	0	0	0	0	0	0	0	0	0	0	0	0	0	0
XM_013974909.1	0	0	0	0	0.0522444	0.0727818	0	0	0	0	0	0	0	0	0	0	0	0	0	0	0
XM_013967578.1	0.132719	0	0	0	0	0.0825676	0	0	0	0	0	0	0	0	0	0	0	0	0	0	0
XM_005681371.2	0	0	0.570607	0	0	0.148683	0	0	0	0	0	0	0	0	0	0	0	0	0	0	0
XM_013962741.1	0	0	0	0.313405	0.386828	0.635273	0	0	0	0	0	0	0	0	0	0	0	0	0	0	0
XM_013977150.1	0	0	0	0	0	0.0406353	0.0188708	0	0	0	0	0	0	0	0	0	0	0	0	0	0
XM_013970043.1	0	0	0	0	0	0	0.0280545	0	0	0	0	0	0	0	0	0	0	0	0	0	0
XM_013968134.1	0	0	0	0	0	0	0.0283996	0	0	0	0	0	0	0	0	0	0	0	0	0	0
XM_005677255.2	0	0	0	0	0	0	0.0373152	0	0	0	0	0	0	0	0	0	0	0	0	0	0
XM_013968729.1	0	0	0	0	0	0	0.05291	0	0	0	0	0	0	0	0	0	0	0	0	0	0
XM_005699352.1	0	0.273179	0	0	0	0	0.0636026	0	0	0	0	0	0	0	0	0	0	0	0	0	0
XM_005684742.2	0	0	0	0	0	0	0.105708	0	0	0	0	0	0	0	0	0	0	0	0	0	0
XM_013962882.1	0	0	0	0	0	0	0.114929	0	0	0	0	0	0	0	0	0	0	0	0	0	0
XM_005698253.2	0	0	0	0	0	0	0.141502	0	0	0	0	0	0	0	0	0	0	0	0	0	0
XM_005698750.2	0	0	0	0	0	0.113143	0.207162	0	0	0	0	0	0	0	0	0	0	0	0	0	0
XM_013973489.1	0	0	0	0	0	0	0.538863	0	0	0	0	0	0	0	0	0	0	0	0	0	0
XM_013973923.1	0	4.00615e-06	0	0	0	0	0	3.38364e-14	0	0	0	0	0	0	0	0	0	0	0	0	0
XM_013973924.1	0	0	0	0	0	0.0297088	7.17559e-05	1.96867e-06	0	0	0	0	0	0	0	0	0	0	0	0	0
XM_013966917.1	1.02979e-06	0	6.65872e-06	0	0	0	0	1.49276e-05	0	0	0	0	0	0	0	0	0	0	0	0	0
XM_013969904.1	0	0	0	0	0	0	0	0.0286048	0	0	0	0	0	0	0	0	0	0	0	0	0
XM_013962484.1	0	0	0	0	0	0	0	0.0412639	0	0	0	0	0	0	0	0	0	0	0	0	0
XM_013970326.1	0	0	0.0441559	0	0	0	0	0.0443375	0	0	0	0	0	0	0	0	0	0	0	0	0
XM_005688136.2	0	0	0	1.47742e-15	0.0944001	0	0	0.0584952	0	0	0	0	0	0	0	0	0	0	0	0	0
XM_005684019.1	0	0	0	0	0	0	0	0.0672075	0	0	0	0	0	0	0	0	0	0	0	0	0
XM_005680879.2	0	0	0	0	0	0	0	0.0719638	0	0	0	0	0	0	0	0	0	0	0	0	0
XM_013962334.1	0	0	0	0.0724307	0	0	0	0.0723344	0	0	0	0	0	0	0	0	0	0	0	0	0
XM_005688603.2	0	0	0	0	0	0	0	0.0745917	0	0	0	0	0	0	0	0	0	0	0	0	0
XM_005682846.1	0	0	0	0	0	0	0	0.0766393	0	0	0	0	0	0	0	0	0	0	0	0	0
XM_013970871.1	0	0	0	0	0.0836517	0.212984	0	0.0782546	0	0	0	0	0	0	0	0	0	0	0	0	0
XM_005681727.2	0.0516499	0.0905862	0	0.0353804	0.102016	0.162467	0	0.0880668	0	0	0	0	0	0	0	0	0	0	0	0	0
XM_013965266.1	0	0	0.107285	0.051617	0	0	0	0.10298	0	0	0	0	0	0	0	0	0	0	0	0	0
XM_013976988.1	0	0	0	0.150533	0	0	0	0.150356	0	0	0	0	0	0	0	0	0	0	0	0	0
XM_005692764.1	0	0	0	0.199271	0	0	0.0802903	0.198942	0	0	0	0	0	0	0	0	0	0	0	0	0
XM_013977203.1	0	0	0	0	0	0.596995	0	0.873194	0	0	0	0	0	0	0	0	0	0	0	0	0
XM_005681659.1	0	1.92548e-06	0	0.0303869	2.19906e-08	0	0	1.01623e-07	3.03021e-07	0	0	0	0	0	0	0	0	0	0	0	0
XM_013971346.1	0	0	0	0	0	0.0117402	0	0	0.0176947	0	0	0	0	0	0	0	0	0	0	0	0
XM_005699762.2	0	0	0	0	0	0	0	0	0.0191233	0	0	0	0	0	0	0	0	0	0	0	0
XM_013964830.1	0	0	0	0	0	0	0	0	0.0296807	0	0	0	0	0	0	0	0	0	0	0	0
XM_005687355.2	0	0	0	0.0266421	0.0259909	0	0	0	0.0335518	0	0	0	0	0	0	0	0	0	0	0	0
XM_013971999.1	0	0	0	0	0	0	0	0	0.0435735	0	0	0	0	0	0	0	0	0	0	0	0
XM_013972335.1	0	0	0	0	0	0	0	0	0.0464071	0	0	0	0	0	0	0	0	0	0	0	0
XM_013977094.1	0	0	0	0.0378064	0	0.0324139	0	0	0.0478432	0	0	0	0	0	0	0	0	0	0	0	0
XM_005700452.2	0	0	0	0	0	0	0	0	0.0589227	0	0	0	0	0	0	0	0	0	0	0	0
XM_005689129.2	0.377184	0.351534	0.533318	0.0513412	0.156745	0.358625	0.0613019	0.102428	0.0653561	0	0	0	0	0	0	0	0	0	0	0	0
XM_013977251.1	0	0	0	0	0	0.118868	0	0	0.0854209	0	0	0	0	0	0	0	0	0	0	0	0
XM_005688924.1	0	0	0	0	0	0	0	0	0.144859	0	0	0	0	0	0	0	0	0	0	0	0
XM_013967739.1	0	0	0	0	0	0	0	0	0.189811	0	0	0	0	0	0	0	0	0	0	0	0
XM_005697970.2	0.0835523	0	0	0.284022	0	0	0.0681259	0	0.289935	0	0	0	0	0	0	0	0	0	0	0	0
XM_005688446.1	0.373055	0	0	0	0.345322	0	0	0	1.68593	0	0	0	0	0	0	0	0	0	0	0	0
XM_005676411.2	0	0	0	0	0	0	0	1.33511e-112	4.6066e-06	5.70739e-08	0	0	0	0	0	0	0	0	0	0	0
XM_013969996.1	0	0	0	0	0	0	0	0	0	0.0223024	0	0	0	0	0	0	0	0	0	0	0
XM_005679481.1	0	0	0	0.0827155	0.0399475	0.0173324	0	0	0	0.0230086	0	0	0	0	0	0	0	0	0	0	0
XM_013973971.1	0.0369031	0	0	0.0252422	0.0737028	0	0.0295156	0	0	0.0281151	0	0	0	0	0	0	0	0	0	0	0
XM_005686654.2	0	0	0	0	0	0	0	0	0	0.0293561	0	0	0	0	0	0	0	0	0	0	0
XM_013964420.1	0	0	0	0	0	0	0	0	0	0.0398568	0	0	0	0	0	0	0	0	0	0	0
XM_013966667.1	0	0	0	0	0	0	0	0	0	0.0475084	0	0	0	0	0	0	0	0	0	0	0
XM_013971787.1	0	0	0	0	0	0	0	0	0	0.0500778	0	0	0	0	0	0	0	0	0	0	0
XM_005678296.2	0	0	0	0.406662	0	0	0.107367	0.315402	0	0.0505554	0	0	0	0	0	0	0	0	0	0	0
XM_013974777.1	0	0	0	0.205365	0.208993	0.0896561	0.0613019	0.051214	0	0.057524	0	0	0	0	0	0	0	0	0	0	0
XM_013976807.1	0	0	0	0	0.0507326	0	0	0	0	0.0579923	0	0	0	0	0	0	0	0	0	0	0
XM_005701567.2	0.0527898	0.184805	0.21913	0.0360341	0.0357157	0.0616427	0.0424984	0.2514	0.0455652	0.080467	0	0	0	0	0	0	0	0	0	0	0
XM_013964193.1	0	0	0	0	0	0	0.032667	0	0.351282	0.124282	0	0	0	0	0	0	0	0	0	0	0
NM_001285682.1	0.391534	0.227692	0.707335	0.199271	1.24962	0	0	0.0663139	0.0851171	0.149358	0	0	0	0	0	0	0	0	0	0	0
XM_013971766.1	0.440938	0.253888	0	0	0.178597	0.441574	0.190302	0	0	0.168476	0	0	0	0	0	0	0	0	0	0	0
XM_013968820.1	0	0	0	0	0	0	0	0.0481199	0.0613351	0.21608	0	0	0	0	0	0	0	0	0	0	0
XM_005678616.2	0.145111	0.168185	0	0	0.325061	0.273575	0	0	0.254346	0.221653	0	0	0	0	0	0	0	0	0	0	0
XM_013976884.1	0	0	0.32092	0	0	0	0	0	0	0.23072	0	0	0	0	0	0	0	0	0	0	0
XM_013970877.1	0	0	0	0.866177	6.07963	0.596995	0	0.873194	0	0.514009	0	0	0	0	0	0	0	0	0	0	0
XM_013962294.1	0	0	0	0	0	0	0	0	0	0.808556	0	0	0	0	0	0	0	0	0	0	0
XM_013962292.1	1.12878	1.18435	0	0	1.39343	0	0	0	0	0.808556	0	0	0	0	0	0	0	0	0	0	0
XM_013970863.1	0	0	1.11197	0	0	0.442695	0	0.350013	0	0.818718	0	0	0	0	0	0	0	0	0	0	0
XM_013975357.1	0	0	0	0	23.4355	0	0	10.0114	0	4.92728	0	0	0	0	0	0	0	0	0	0	0
XM_005674944.2	0.0282493	0	0	0	0	0.194434	0	0	0.048597	0.0646007	2.71694e-06	0	0	0	0	0	0	0	0	0	0
XM_013964819.1	0	0	0	7.42489e-08	0	0	0.00353515	0	0	0	0.00731587	0	0	0	0	0	0	0	0	0	0
XM_005679146.1	0	0	0	0	0	0	0	0	0	0	0.0188175	0	0	0	0	0	0	0	0	0	0
XM_013973730.1	0	0	0	0	0.0358389	0.0622442	0	0	0.0233623	0	0.0225931	0	0	0	0	0	0	0	0	0	0
XM_013975212.1	0	0	0	0	0	0	0	0	0	0	0.023848	0	0	0	0	0	0	0	0	0	0
XM_013962723.1	0	0	0.0401173	0	0	0	0	0	0.0509539	0	0.0246754	0	0	0	0	0	0	0	0	0	0
XM_005675366.1	0.0268028	0.0502174	0	0	0.0553397	0	0	0	0	0	0.0262871	0	0	0	0	0	0	0	0	0	0
XM_005690225.1	0	0	0	0	0.0737028	0	0	0	0	0.112461	0.0309092	0	0	0	0	0	0	0	0	0	0
XM_013971652.1	0.037099	0	0	0.152253	0.0247029	0.0214004	0.0593493	0	0.0319392	0.0282645	0.0310781	0	0	0	0	0	0	0	0	0	0
XM_013966421.1	0.0837559	0	0	0	0.2802	0	0.0335629	0	0	0.031909	0.0352138	0	0	0	0	0	0	0	0	0	0
XM_013974599.1	0	0	0	0	0	0	0	0	0	0	0.0419676	0	0	0	0	0	0	0	0	0	0
XM_013974528.1	0	0	0	0	0.0512048	0	0.0601307	0.201085	0	0	0.0638772	0	0	0	0	0	0	0	0	0	0
XM_005690310.1	0	0	0.427684	0.066886	0	0	0	0.200331	0	0	0.0867638	0	0	0	0	0	0	0	0	0	0
XM_013966484.1	0	0	0.508273	0.234047	1.49875	0.282701	0.285618	0	0	0.263833	0.102828	0	0	0	0	0	0	0	0	0	0
XM_005699569.1	0	0	0	0.0269409	0	0	0	0	0	0.0900559	0.13226	0	0	0	0	0	0	0	0	0	0
XM_013962729.1	0.249774	0	0	0	0	0	0	0	0	0	0.248753	0	0	0	0	0	0	0	0	0	0
XM_005678295.2	0	0.0684225	0	0	0	0	0	0.159545	0	0	0.249938	0	0	0	0	0	0	0	0	0	0
XM_005674972.1	0	0	0.147703	0	0	0.308868	0	0	0	0	0.269535	0	0	0	0	0	0	0	0	0	0
XM_013962585.1	0	0	0	0	0	0	0.138144	0	0	0	0.304513	0	0	0	0	0	0	0	0	0	0
XM_013971236.1	0	0	0	0.189943	0	0.352498	0.235084	0.189921	0	0	0.384907	0	0	0	0	0	0	0	0	0	0
XM_013966464.1	2.74406	0	0	0	5.31397	0	0	0.807911	1.28735	0.968614	3.81883	0	0	0	0	0	0	0	0	0	0
XM_013976100.1	0	0	0	0	0	0	0	0	0	0	10.4732	0	0	0	0	0	0	0	0	0	0
XM_013977346.1	0	12.9586	0	18.6814	12.6636	75.3043	61.727	29.9711	0	18.7599	37.5095	0	0	0	0	0	0	0	0	0	0
XM_013973393.1	4.20957e-07	0	0.220488	0.19758	0.273669	0.019517	0	8.8049e-07	3.54151e-07	0.115781	0	1.33768e-07	0	0	0	0	0	0	0	0	0
NM_001285570.1	0.831601	5.94819e-05	3.22705	0.157391	2.40081	5.15011e-05	1.24463	0.879982	1.235	5.1036e-06	5.05241e-06	1.61549e-05	0	0	0	0	0	0	0	0	0
XM_005690368.2	0	0	0	0	0	0	0	0	8.38834e-06	0	0	5.99312e-05	0	0	0	0	0	0	0	0	0
XM_005676377.2	0.000990744	0.0011446	0.00124341	0	0.000665526	0.000510067	0.00074689	0.000667478	0.000833835	0.000731986	0.000772187	0.000799058	0	0	0	0	0	0	0	0	0
XM_013975196.1	0.00756125	0	0.0100324	0.0103838	0	0	0.00597576	0	0.00647818	0	0	0.00599444	0	0	0	0	0	0	0	0	0
XM_005692331.2	0.0188576	0.0220602	0.0505613	0.0775759	0.0123298	0.075098	0.0149719	0.051479	0.0161863	0	0.0311472	0.0149868	0	0	0	0	0	0	0	0	0
XM_005688390.1	0	0	0	0	0	0	0	0	0	0	0	0.0186497	0	0	0	0	0	0	0	0	0
XM_005677160.2	0	0	0	0.0173391	0.0166555	0	0.0201481	0	0	0	0	0.0201436	0	0	0	0	0	0	0	0	0
XM_013966832.1	0	0	0	0	0	0.0149813	0	0	0	0	0	0.0208457	0	0	0	0	0	0	0	0	0
NM_001285669.1	0	0	0	0	0	0	0	0	0	0	0	0.0245342	0	0	0	0	0	0	0	0	0
XM_005697803.2	0	0	0	0	0	0	0	0	0	0	0	0.024765	0	0	0	0	0	0	0	0	0
XM_013966465.1	0.0330237	0.231553	0.313983	0.0452003	0.372289	0.189904	0.158225	0.0450163	0.312529	0.100629	0.0275758	0.0263265	0	0	0	0	0	0	0	0	0
XM_013974639.1	0	0	0	0	0	0	0.0291639	0	0	0	0	0.0290957	0	0	0	0	0	0	0	0	0
XM_013967882.1	0	0.217283	0.0507207	0.0254428	0	0	0.0297548	0	0.0640495	0	0.0311632	0.0296811	0	0	0	0	0	0	0	0	0
XM_013977183.1	0	0	0	0	0	0	0	0	0	0	0	0.0317235	0	0	0	0	0	0	0	0	0
XM_013964697.1	0.0423096	0	0.170521	0.029	0.0277267	0	0	0	0	0.273889	0.122514	0.0336418	0	0	0	0	0	0	0	0	0
XM_013964782.1	0	0.0282669	0.0651297	0	0	0	0	0	0.0207666	0	0.080183	0.0384664	0	0	0	0	0	0	0	0	0
XM_005680593.2	0.249799	0	0.827318	0	0.370737	0	0.0803467	0.0679958	0.0862049	0	0.0845589	0.0399759	0	0	0	0	0	0	0	0	0
XM_005693207.1	0	0	0	0.0178878	0.0343963	0.029877	0	0	0	0	0	0.0415739	0	0	0	0	0	0	0	0	0
XM_005701927.1	0	0	0	0	0	0.0299913	0	0	0	0	0	0.0417307	0	0	0	0	0	0	0	0	0
XM_013963238.1	0.0209553	0	0	0	0	0	0.0216745	0	0.0233851	0.0621702	0	0.0452948	0	0	0	0	0	0	0	0	0
XM_005679698.2	0.0571972	0.100295	0	0.0195831	0.018881	0.0327809	0.022796	0.0390002	0.122934	0.130704	0.11899	0.0455535	0	0	0	0	0	0	0	0	0
XM_013976654.1	0	0	0	0	0	0	0	0	0	0	0	0.0466308	0	0	0	0	0	0	0	0	0
XM_013970799.1	0	0	0	0	0	0	0	0	0	0	0.0504308	0.0474304	0	0	0	0	0	0	0	0	0
XM_005680837.2	0	0	0	0	0	0	0	0	0	0	0	0.049444	0	0	0	0	0	0	0	0	0
XM_005676475.1	0.0862058	0	0.161556	0.106412	0.258864	0.235122	0.0683976	0.129452	0	0.0525174	0.0853252	0.0547894	0	0	0	0	0	0	0	0	0
XM_013962576.1	0.0691691	0	0.0930872	0.0473983	0.136243	0	0	0.110104	0.118824	0	0.0382068	0.0550215	0	0	0	0	0	0	0	0	0
XM_013970744.1	0.22878	0	0	0.0518958	0.158591	0.0906929	0.185976	0	0	0.116305	0	0.061374	0	0	0	0	0	0	0	0	0
XM_013965465.1	0	0	0	0	0	0	0	0	0	0	0	0.0614217	0	0	0	0	0	0	0	0	0
XM_013962825.1	0	0	0	0.0531885	0.0543031	0.0465578	0	0.106124	0	0.0596188	0.203027	0.0629451	0	0	0	0	0	0	0	0	0
XM_005701997.2	0	0	0	0	0	0	0	0	0	0	0	0.0647878	0	0	0	0	0	0	0	0	0
XM_013968827.1	0	0	0	0	0	0	0	0	0	0	0.0859238	0.0660782	0	0	0	0	0	0	0	0	0
XM_005691801.2	0	0	0	0	0	0	0.033717	0	0	0	0	0.0672043	0	0	0	0	0	0	0	0	0
XM_005695672.2	0	0	0	0	0	0	0	0	0	0	0	0.0690317	0	0	0	0	0	0	0	0	0
XM_005676378.2	0.0489363	0.0572358	0.167065	0	0.0157503	0.0851158	0.0986179	0.186681	0.170798	0.26553	0.144263	0.078677	0	0	0	0	0	0	0	0	0
XM_013971456.1	0	0	0	0	0	0	0	0	0	0.0566041	0	0.0889239	0	0	0	0	0	0	0	0	0
XM_013969786.1	0	0	0	0.0191919	0	0	0.0223338	0	0.0240916	0	0.0466211	0.0892693	0	0	0	0	0	0	0	0	0
XM_005696131.1	0	0	0	0.13032	0.152413	0.242009	0	0.155777	0	0.4065	0	0.0912461	0	0	0	0	0	0	0	0	0
XM_013966297.1	0.0782267	0.0686305	0.0787041	0	0.127958	0.189242	0.0465939	0.106768	0.0503649	0.0595738	0.323194	0.0932686	0	0	0	0	0	0	0	0	0
XM_005682807.2	0.0390145	0	0.213153	0	0.0520571	0.13523	0.0312313	0	0	0	0.065464	0.0934292	0	0	0	0	0	0	0	0	0
XM_005684385.1	0	0	0	0	0	0	0	0	0	0	0	0.0943588	0	0	0	0	0	0	0	0	0
XM_013962381.1	0	0	0	0	0	0	0	0	0	0	0	0.0976636	0	0	0	0	0	0	0	0	0
XM_013968216.1	0.184496	0	0	0.125793	0	0	0	0	0	0.0468805	0	0.0986675	0	0	0	0	0	0	0	0	0
XM_013976087.1	0	0	0	0	0	0	0	0	0	0	0	0.100775	0	0	0	0	0	0	0	0	0
XM_005679539.1	0	0	0	0	0	0	0	0	0	0	0	0.100806	0	0	0	0	0	0	0	0	0
XM_005679782.2	0.0216629	0.0506735	0	0	0	0	0	0	0	0	0	0.103361	0	0	0	0	0	0	0	0	0
XM_005701586.2	0	0	0.249089	0.108335	0.243104	0.0301644	0.0629787	0.0179778	0	0	0.153282	0.10492	0	0	0	0	0	0	0	0	0
XM_013964176.1	0	0	0	0	0	0	0	0	0	0	0	0.110867	0	0	0	0	0	0	0	0	0
XM_005701235.2	0	0	0	0	0	0	0	0	0	0	0	0.117383	0	0	0	0	0	0	0	0	0
XM_013973967.1	0	0	0	0	0.0328235	0	0.0198575	0	0.0857458	0	0	0.119127	0	0	0	0	0	0	0	0	0
XM_005680124.1	0	0	0	0	0.0788866	0	0.126177	0	0	0.0600373	0.0661298	0.125812	0	0	0	0	0	0	0	0	0
XM_005690369.2	0	0	0	0	0	0	0	0	0.0235021	0	0	0.133434	0	0	0	0	0	0	0	0	0
XM_013971010.1	0	0	0	0	0	0	0	0	0	0	0	0.140363	0	0	0	0	0	0	0	0	0
XM_005698573.1	0	0.0681378	0	0	0	0	0	0	0	0	0	0.140485	0	0	0	0	0	0	0	0	0
XM_013973744.1	0	0	0	0	0	0.230389	0	0.119941	0.157204	0	0.167877	0.146867	0	0	0	0	0	0	0	0	0
XM_005702167.2	0	0	0	0.141804	0	0	0	0	0	0	0	0.175904	0	0	0	0	0	0	0	0	0
XM_013963589.1	0	0	0	0	0	0.14197	0	0	0.757612	0	0	0.177302	0	0	0	0	0	0	0	0	0
XM_013973491.1	0.218754	0	0	0	0	0.145852	0	0	0	0	0.638153	0.181629	0	0	0	0	0	0	0	0	0
XM_005687793.2	0	0	0	0	0	0	0	0	0	0	0	0.186287	0	0	0	0	0	0	0	0	0
XM_005686714.2	0	0	0	0	0	0	0	0	0	0	0	0.203287	0	0	0	0	0	0	0	0	0
XM_013966423.1	0.651238	0	0.388862	0.440081	0.574062	0.0808672	0	0	0.113867	0.0994443	0.117703	0.212174	0	0	0	0	0	0	0	0	0
XM_005690315.1	0	0	0	0	0.258487	0.418942	0.263306	0.196735	0.79776	0.452564	0.305493	0.25004	0	0	0	0	0	0	0	0	0
XM_005701454.1	0	0	0	0.0409611	0	0	0	0	0.0771705	0	0	0.262146	0	0	0	0	0	0	0	0	0
XM_013972519.1	0	0	0	0	0	0.108842	0	0	0.149372	0	0	0.278962	0	0	0	0	0	0	0	0	0
XM_013966655.1	0.237292	0.137784	0	0.24089	0.602392	0.218925	0.0981748	0.160448	0	0	0.212366	0.289164	0	0	0	0	0	0	0	0	0
NM_001285721.1	0.147676	0.759531	0.919694	1.31442	0.292763	0.118575	0.282618	1.44986	0.888854	0.472455	0.221359	0.329384	0	0	0	0	0	0	0	0	0
XM_005681535.1	0	0.304041	0.0582329	0.0890838	0.170442	0	0	0.0739023	0.13022	0.0659931	0.143435	0.361764	0	0	0	0	0	0	0	0	0
XM_013964283.1	0.122157	0	0	0.0835156	0	0.0706615	0.163093	0.305066	0	0	0.239456	0.390191	0	0	0	0	0	0	0	0	0
XM_005692258.2	0	0	0	0	0	0	0	0	0	0	0	0.59694	0	0	0	0	0	0	0	0	0
XM_013964304.1	0	0	0	0	0	0	0	0	0	0	0	0.619448	0	0	0	0	0	0	0	0	0
NM_001287555.1	0	0	0	2.24195	0.728392	0	0	0.149846	0.397522	0.51346	0.437398	0.74467	0	0	0	0	0	0	0	0	0
XM_005702077.2	0.212148	0.244499	0.343788	0.992626	1.02226	1.68863	0.547552	2.27389	1.69134	0.486377	0.615639	1.23133	0	0	0	0	0	0	0	0	0
XM_013963071.1	0	0	0	0	0.593055	0	0	0	0	0.75559	0	1.40185	0	0	0	0	0	0	0	0	0
XM_013962284.1	0	0	6.70461	0	0	0	0	0	0	0	0	2.23036	0	0	0	0	0	0	0	0	0
XM_013970837.1	0	0	0	0	0	0.679375	1.50419	0	0	0	2.89693	4.09892	0	0	0	0	0	0	0	0	0
XM_013968197.1	0	0	0	6.13016	0	39.3706	0	0	0	31.0968	0	35.3003	0	0	0	0	0	0	0	0	0
XM_013974983.1	0	0	0	0	0	0	0	0	39.6461	0	80.3203	41.4425	0	0	0	0	0	0	0	0	0
XM_013977338.1	0	0	0	128.523	0	0	0	0	0	172.89	0	235.8	0	0	0	0	0	0	0	0	0
XM_013969992.1	0	0	0	0	0	0	0	0	0	4.58172e-135	0	0	2.07645e-85	0	0	0	0	0	0	0	0
XM_013969997.1	0.0177333	0	0	0	0	0	0	0	0	4.60763e-133	0	0	2.1895e-83	0	0	0	0	0	0	0	0
XM_013969999.1	0	0	0	0	0	0	0	0	0	0.019974	0	0	3.04375e-69	0	0	0	0	0	0	0	0
XM_013972068.1	0	0	0	3.44885e-06	0	0	0	0	0	0	0	0	1.18683e-05	0	0	0	0	0	0	0	0
XM_005701174.1	0	0	0	0	0	0	0	0	0	0	0	0	3.51283e-05	0	0	0	0	0	0	0	0
XM_013966909.1	0	0.00866078	0	0.0304763	0.0239117	0.0667568	0.00584573	0.0252688	0	0.00563177	0.0242208	0.0293209	0.0115377	0	0	0	0	0	0	0	0
XM_013973273.1	0	0	0	0	0	0	0	0	0.0179066	0	0	0.0165814	0.0325165	0	0	0	0	0	0	0	0
XM_005681711.1	0	0	0	0	0	0	0	0	0	0	0	0	0.0401858	0	0	0	0	0	0	0	0
XM_005701175.2	0	0	0	0	0	0	0	0	0	0	0	0	0.0436924	0	0	0	0	0	0	0	0
XM_013965060.1	0	0	0.0812073	0	0	0	0	0	0	0	0	0	0.0467301	0	0	0	0	0	0	0	0
XM_005701516.1	0	0	0	0	0	0	0	0	0	0	0	0	0.0480691	0	0	0	0	0	0	0	0
XM_013965695.1	0	5.3611e-30	0	0.00758962	0	0.040945	0	0	1.28097e-32	0	0	0	0.0492209	0	0	0	0	0	0	0	0
XM_005684672.1	0	0	0	0	0	0	0	0	0	0	0	0	0.0532966	0	0	0	0	0	0	0	0
XM_005702173.2	0	0	0	0	0	0	0	0	0	0	0	0	0.0583597	0	0	0	0	0	0	0	0
XM_005681746.2	0	0	0	0	0	0	0	0	0	0	0	0	0.0642251	0	0	0	0	0	0	0	0
XM_013963633.1	0	0	0	0	0	0.0566341	0.0391036	0	0	0	0	0	0.0758053	0	0	0	0	0	0	0	0
XM_005701953.2	0	0	0	0	0	0	0	0	0	0	0	0	0.0861345	0	0	0	0	0	0	0	0
XM_005690134.2	0.0189086	0.0663594	0	0.0129642	0.494552	0.0215154	0.0600507	0.103236	0.0811512	0	0	0.0150275	0.0884498	0	0	0	0	0	0	0	0
NM_001285577.1	0	0	0	0	0	0	0.169737	0	0	0	0	0.0560855	0.108666	0	0	0	0	0	0	0	0
XM_005686674.2	0	0	0	0	0	0	0	0	0	0	0	0	0.143981	0	0	0	0	0	0	0	0
XM_005683777.1	0.624457	0.604969	0	0	0	0.126536	0	0.140937	0	0	0.276071	0.337111	0.161898	0	0	0	0	0	0	0	0
XM_013966229.1	0	0	0	0	0	0	0	0	0	0	0	0	0.173641	0	0	0	0	0	0	0	0
XM_005701506.1	0	0	0	0	0	0	0	0	0	0	0	0	0.184458	0	0	0	0	0	0	0	0
XM_005701977.2	0.0626002	0	0	0.21338	0.171131	0.0368286	0.0506009	0.382949	0.0541205	0.0954429	0.160542	0	0.194988	0	0	0	0	0	0	0	0
XM_005692495.2	0	0	0	0	0	0	0	0	0	0	0	0	0.231429	0	0	0	0	0	0	0	0
XM_005691695.1	0	0	0	0	0	0	0	0	0	0	0.163102	0	0.270025	0	0	0	0	0	0	0	0
XM_005697349.2	0	0	0	0	0	0	0	0	0	0	0	0	0.312204	0	0	0	0	0	0	0	0
XM_013971959.1	0.272721	0.227548	1.06423	0.372989	0.753735	0.022506	0.498993	0.63695	0.268414	0.267153	0.424905	0.310993	0.364294	0	0	0	0	0	0	0	0
XM_005681787.2	0	0	0	0	0	0	0	0	0	0	0	0.0230856	0.451811	0	0	0	0	0	0	0	0
XM_005699631.2	0	0	0	0.0396799	0	0	0.0469353	0	0	0	0	0	0.453039	0	0	0	0	0	0	0	0
XM_013962586.1	0	0	0	0	0	0	0	0	0	0	0.138421	0.246401	0.701723	0	0	0	0	0	0	0	0
XM_005701959.2	0	0	0	0	0	0	0	0	0	0	0	0	0.755021	0	0	0	0	0	0	0	0
XM_005695820.1	0	0	0	0	0	0	0	0	0	0	0	0	1.30975	0	0	0	0	0	0	0	0
XM_013963058.1	0	0	0	0	0	0	0	0	0	0	0	0.194243	2.52684	0	0	0	0	0	0	0	0
XM_013977323.1	1.25901	0	0	0	3.18825	1.2542	0	2.99138	0	0	0	0	7.12395	0	0	0	0	0	0	0	0
XM_013974063.1	0	0	0	9.21963	60.1137	42.0683	7.02433	0	11.2645	23.0481	59.927	22.6032	38.0445	0	0	0	0	0	0	0	0
XM_005682401.2	0	0	0	0	8.74716e-07	0	0	1.34469e-06	0	0	0	0	0	1.09485e-06	0	0	0	0	0	0	0
XM_005678058.2	0	0	0	0	0	0	0	0	0	0	0	0.00176144	0	0.00208445	0	0	0	0	0	0	0
XM_013965192.1	0	0	0	0	0.00113813	0	0	0.00132786	0	0	0	0	0	0.00214583	0	0	0	0	0	0	0
XM_013975627.1	0	0	0	0	0	0	0	0.0167638	0	0	0	0	0	0.0267477	0	0	0	0	0	0	0
XM_005681944.2	0	0.134967	0	0	0	0	0	0	0	0	0	0	0	0.031515	0	0	0	0	0	0	0
XM_013969158.1	0	0	0.0801474	0	0	0	0	0	0	0	0	0.0235776	0	0.0323334	0	0	0	0	0	0	0
XM_005702135.2	0	0	0.0411938	0.104066	0.241296	0.139585	0.194013	0.0829059	0	0.0926355	0.177343	0.0968912	0	0.0332323	0	0	0	0	0	0	0
XM_013974979.1	0	0	0	0	0	0	0	0	0	0	0	0	0	0.0336075	0	0	0	0	0	0	0
XM_005678059.2	0	0	0	0	0	0	0	0	0	0	0	0.0134548	0	0.0394493	0	0	0	0	0	0	0
XM_013969342.1	1.66565e-66	0	2.27905e-17	4.83522e-23	8.7414e-09	0	2.14153e-230	0	0	8.06291e-171	9.00343e-47	3.73955e-29	0	0.0401796	0	0	0	0	0	0	0
XM_013970325.1	0	0	0	0	0.0795863	0.206707	0.0954531	0.0270657	0.0342237	0	0	0	0	0.043739	0	0	0	0	0	0	0
XM_005701905.2	0	0	0	0	0	0.0781758	0.0360334	0.0611443	0.0774179	0	0.151397	0.0358912	0	0.0496221	0	0	0	0	0	0	0
XM_013971620.1	0	0	0	0	0	0	0	0	0	0	0.063024	0	0	0.0551236	0	0	0	0	0	0	0
NM_001285689.1	0	0	0	0	0	0	0	0	0.000146215	0	0	0.0825883	0	0.0578446	0	0	0	0	0	0	0
XM_013964187.1	0	0	0	0	0	0	0	0	0	0	0	0.0417089	0	0.0578892	0	0	0	0	0	0	0
XM_013967758.1	0	0	0	0	0.0179194	0	0	0	0	0.0414065	0	0	0	0.0592789	0	0	0	0	0	0	0
XM_013969976.1	0	0	0	0	0	0	0	0	0	0	0	0	0	0.0811569	0	0	0	0	0	0	0
XM_005692956.2	0	0.0969465	0	0.0283729	0.0832797	0	0.0332588	0	0	0.0632489	0	0.298342	0	0.0914956	0	0	0	0	0	0	0
XM_013965122.1	0	0	0	0	0	0	0	0	0	0	0	0	0	0.107259	0	0	0	0	0	0	0
XM_013963375.1	0	0	7.76475e-248	0	0	0	0	0	0	0	0	0	2.45713e-88	0.118885	0	0	0	0	0	0	0
XM_005696823.2	0	0	0	0.110658	0	0	0	0	0	0	0	0	0	0.14159	0	0	0	0	0	0	0
XM_013975178.1	0	0	0	0	0.0966418	0.0335524	0	0.0398956	0.150933	0.111429	0	0	0	0.223671	0	0	0	0	0	0	0
XM_013977057.1	0	0	0	0	0	0	0	0	0	0	0	0	0	0.248399	0	0	0	0	0	0	0
XM_013976062.1	0	0	0	0	0	0	0	0.03244	0	0	0.12078	0	0	0.263886	0	0	0	0	0	0	0
XM_013969931.1	0	0	0	0	0	0.0361495	0	0	0	0	0	0	0	0.275287	0	0	0	0	0	0	0
XM_005682402.2	0	0	0	0	0.124995	0	0	0.120298	0	0	0	0	0	0.305634	0	0	0	0	0	0	0
XM_005693158.2	0.0836306	0.195339	0.0572636	0	0	0	0	0	0	0	0	0	0	0.322705	0	0	0	0	0	0	0
XM_005680838.2	0	0	0	0	0	0	0	0	0	0	0	0	0.0719299	0.357446	0	0	0	0	0	0	0
XM_005680858.1	0	0	0	0	0	0	0	0	0	0	0	0.0557715	0	0.421852	0	0	0	0	0	0	0
XM_005679711.1	0	0	0	0	0	0	0	0	0	0	0	0	0	0.467401	0	0	0	0	0	0	0
XM_013963786.1	0	0	0	0	0	0	0	0	0	0	0	0	0	0.473572	0	0	0	0	0	0	0
XM_005701574.2	0	0	0	0.0959188	0	0	0	0	0	0	0	0	0	0.50841	0	0	0	0	0	0	0
XM_013975218.1	0	0.0256342	0.441986	0.10515	0	0.0374941	0	0.0448617	0.0564671	0	0	0.139443	0	0.738017	0	0	0	0	0	0	0
XM_005690444.1	0	0	0	0	0	0	0	0	0.080534	0	0	0.673829	0	0.743807	0	0	0	0	0	0	0
XM_013974163.1	1.33561	0	0	0.835435	0.722937	1.70473	0	0.421061	0	1.98073	0.813337	0	0	1.03097	0	0	0	0	0	0	0
XM_005701926.2	0	0	0	0	0	0	0	0	0	0	0	0	0	1.66462	0	0	0	0	0	0	0
XM_013976306.1	0	0	0	0	0	0	0	0	0	0	0	0	0.341439	1.6753	0	0	0	0	0	0	0
XM_013962327.1	0	0	0	0	0	0	0	0	0	0	0	0.119868	0	2.10507	0	0	0	0	0	0	0
XM_005701408.2	0	0	0	0	0	0.131826	0.145803	0.0309183	0.195762	0	0	2.1419	0.283052	3.4642	0	0	0	0	0	0	0
NM_001285651.1	0	0	0	0	0	2.44485	0	0	0	1.47221	0	0	0	3.96395	0	0	0	0	0	0	0
XM_005696603.2	0	0	0	0.164019	0	0.0747113	0	0	0.529071	0	0	1.77359	0	3.97921	0	0	0	0	0	0	0
XM_013964928.1	1.12878	1.18435	8.17693	4.0326	2.78687	4.37813	9.12672	4.06724	0	0.808556	7.59659	3.05602	0	17.0827	0	0	0	0	0	0	0
XM_013966326.1	0	0	0	0	0	0	0	0	0	0	0	0	0	38.7341	0	0	0	0	0	0	0
XM_013962350.1	0	0	0	0	0	0	0	0	0	0	0	0	0	3980.57	0	0	0	0	0	0	0
XM_013973613.1	5.51238e-288	0	0	2.17061e-219	3.65163e-119	3.88035e-14	3.98954e-121	0	0	1.89012e-89	5.93331e-102	5.58487e-166	0	7.8223e-108	4.1429e-195	0	0	0	0	0	0
XM_013973614.1	2.60635e-273	0	0	1.29755e-200	9.34494e-117	2.98812e-10	2.89846e-110	0	0	3.11181e-82	1.55774e-88	4.47533e-148	0	9.01828e-100	2.47694e-183	0	0	0	0	0	0
XM_013975402.1	0.0804461	0.0626303	0	0.0182677	0	0	2.51351e-13	0	0	0.0407898	0	9.63327e-08	1.75973e-67	0	2.62075e-26	0	0	0	0	0	0
XM_013975399.1	1.32977e-08	2.50439e-08	0	4.67029e-08	0	0	1.8589e-18	0	0	1.96802e-08	0	1.59819e-08	3.54297e-70	0	9.60684e-26	0	0	0	0	0	0
XM_013975400.1	4.119e-06	5.58311e-06	0	5.28705e-06	0	0	1.41748e-16	0	0	4.11416e-06	0	3.14395e-08	3.4625e-69	0	8.65624e-25	0	0	0	0	0	0
XM_013975401.1	0.000221085	0.000239196	0	0.000141126	0	0	2.88537e-15	0	0	0.000168033	0	5.02959e-08	1.68677e-68	0	3.98963e-24	0	0	0	0	0	0
XM_013976676.1	1.85738e-06	8.70032e-09	0.000731248	3.97816e-06	6.1034e-21	2.71431e-06	7.93047e-07	8.7603e-07	9.04514e-10	1.07274e-12	3.77297e-05	3.02292e-07	0.000977351	0	1.28796e-14	0	0	0	0	0	0
XM_013977205.1	0	1.40574e-08	0	0	0	0	0	0	0	1.2279e-09	6.04944e-08	0	0	2.79371e-09	6.10033e-11	0	0	0	0	0	0
XM_013969338.1	6.13692e-19	2.54294e-08	1.51288e-39	4.98837e-40	1.08825e-08	0	5.33357e-75	1.46074e-08	2.87261e-08	3.39563e-66	3.32759e-29	2.93178e-06	0	4.29109e-07	2.89632e-08	0	0	0	0	0	0
XM_013969340.1	0.000178589	3.49297e-08	0.000238552	0.000126093	1.51887e-08	0	0.000136366	2.0069e-08	4.00852e-08	0.00014328	0.000147205	8.8509e-76	0	0	3.91399e-08	0	0	0	0	0	0
XM_013969341.1	1.10279e-23	3.69857e-08	1.29657e-37	1.51724e-38	1.6129e-08	0	2.33203e-73	2.1251e-08	4.50586e-09	1.2821e-64	3.01765e-27	0.000227978	0	1.16541e-06	4.13219e-08	0	0	0	0	0	0
XM_013969344.1	1.83762e-14	5.87779e-08	3.1894e-35	1.03478e-36	2.62372e-08	0	2.4975e-71	3.3783e-08	6.92215e-08	1.14201e-62	7.95423e-25	0.0497648	0	4.00896e-06	6.41215e-08	0	0	0	0	0	0
XM_005689272.1	0.299493	6.38089e-08	0.316031	0.0323256	2.8601e-08	0	0.0623935	3.66767e-08	7.54541e-08	0.0486945	0.207763	9.26245e-73	0	0	6.9316e-08	0	0	0	0	0	0
XM_013971849.1	0	0.0640481	0	0	4.26983e-06	0	0	0	7.90273e-07	0	0	0	0	0.673303	1.48999e-07	0	0	0	0	0	0
XM_013966563.1	3.2663e-117	0.000162368	0.0519165	0.0285626	9.23693e-07	8.33534e-48	0	0.0516944	4.47177e-05	0.0238257	3.16595e-20	5.05193e-68	1.06069e-08	5.14596e-09	2.42806e-07	0	0	0	0	0	0
XM_005680852.2	0.0697472	0	0	0.141715	0	0	0.0184596	0.0424655	0.0422979	0	0	1.0274	0	0	2.91689e-07	0	0	0	0	0	0
XM_013973246.1	1.77653e-06	9.77186e-05	0	5.73754e-05	3.59908e-07	4.63721e-05	6.03291e-06	0.306118	1.34779e-06	0.000259317	9.86313e-07	0	3.11749e-06	0	3.70786e-07	0	0	0	0	0	0
XM_005692042.1	0	0	0	0	0	0	0	0	0	0	0	0	0	0	2.83635e-06	0	0	0	0	0	0
XM_013973255.1	0.000325848	2.34413e-15	0	2.20882e-11	0	2.02706e-17	0.000240287	1.49748e-06	0.000287816	0.0836442	0.000259535	0	3.86515e-05	0	3.88671e-06	0	0	0	0	0	0
XM_005696190.1	1.23633e-06	7.03323e-06	9.06404e-06	4.4989e-06	3.57466e-06	3.31168e-06	0	2.05786e-06	1.48079e-06	4.8763e-06	8.52537e-07	4.59756e-06	9.38641e-06	0	4.81433e-06	0	0	0	0	0	0
XM_005701088.2	0	9.96391e-06	1.01851e-05	6.11644e-06	5.7288e-06	4.64911e-06	6.75768e-06	5.43729e-06	6.9848e-06	6.67816e-06	6.98726e-06	6.67792e-06	0	0	7.04949e-06	0	0	0	0	0	0
XM_013963728.1	1.8806e-05	2.33699e-05	0	0	0.00223413	4.56882e-07	1.38762e-05	0.00254129	1.49302e-05	1.47796e-05	1.54413e-05	1.52112e-05	2.67544e-05	0	1.40332e-05	0	0	0	0	0	0
XM_005680974.2	0.00858369	0.000282168	0.063226	0.000213231	0.137046	0.140504	0.349272	0.332179	1.37206e-05	0.000568626	0.0947554	4.83479e-06	3.91336e-06	0	3.67202e-05	0	0	0	0	0	0
XM_005680325.2	0	4.60603e-05	0.194689	0	0	0.071178	0	2.91466e-05	0	0	0	0	0	0	4.09699e-05	0	0	0	0	0	0
XM_013973265.1	0.0662777	0.109037	0	0.10049	3.65027e-05	0.0452383	0.0103021	3.15717e-05	0.0682541	1.79058e-09	0.0764214	0	4.4636e-55	0	4.26825e-05	0	0	0	0	0	0
XM_005675108.2	4.92716e-05	5.69291e-05	0	0	0.13277	5.82328e-07	3.82822e-05	0.0402704	4.2576e-05	3.61295e-05	3.92989e-05	3.72391e-05	8.01348e-05	0	4.63529e-05	0	0	0	0	0	0
XM_005676439.1	0	0.000766884	0	0.000426938	0	6.02198e-05	0.000564951	0	0	0	0	0	0.00146217	0	0.00026643	0	0	0	0	0	0
XM_013977198.1	0	0.000576874	0	0	0	0	0	0	0	0.000316955	0.211568	0	0	0.000544448	0.000422074	0	0	0	0	0	0
XM_013964820.1	0	0	0	0.0104062	0	0	0.00598876	0.00517695	0.0129845	0	0	0	0	0	0.00667745	0	0	0	0	0	0
XM_005696561.2	0.0128864	0	0	0	0	0	0	0	0	0	0.0105932	0.020456	0	0	0.0113778	0	0	0	0	0	0
XM_005688962.2	0	0	0	0	0	0	0.0442712	0	0	0	0.0574598	0.0554453	0	0	0.0123377	0	0	0	0	0	0
XM_005689637.2	0.0143553	0	0.191657	0.216661	0.112133	0.146506	0.102388	0.0784093	0.0738762	0.273274	0.20084	0.18236	0	0	0.0126816	0	0	0	0	0	0
XM_005684423.1	0	0.0385621	0.0440877	0.011302	0.0322479	0	0.0130708	0.0112489	0	0	0	0.0130897	0	0	0.0145692	0	0	0	0	0	0
XM_013977162.1	0.0167555	0	0	0	0	0	0	0	0.0143771	0	0	0	0	0	0.0148152	0	0	0	0	0	0
XM_005684934.1	0	0	0	0	0	0.0540481	0	0	0	0.0144682	0	0	0	0	0.0168124	0	0	0	0	0	0
XM_005687452.2	0	0	0	0	0	0.0247398	0	0	0	0	0	0	0	0	0.0192191	0	0	0	0	0	0
XM_005680326.2	0	0.0521589	0.0011605	0	0	9.98231e-06	0	0.0304246	0	0	0	0	0	0	0.0197321	0	0	0	0	0	0
XM_013967268.1	0	0	0.0643337	0	0.0941646	0.0272787	0.0190011	0	0.0410345	0	0	0.0380039	0	0	0.0211736	0	0	0	0	0	0
XM_013973787.1	0.170534	0.113945	0.295423	0.150218	0.0320283	0.0278315	0	0.282504	0.188369	0.0742151	0.101029	0.271382	0.0379701	0	0.0215961	0	0	0	0	0	0
XM_013974659.1	0.073859	0.0863661	0	0.0337345	0.0161897	0	0	0	0	0	0.0408471	0	0	0	0.0218322	0	0	0	0	0	0
XM_013968296.1	0	0	0	0	0	0	0	0.0361597	0	0.0201925	0	0	0	0.0577887	0.0235255	0	0	0	0	0	0
XM_013976976.1	0	0	0	0	0	0	0	0	0	0	0.0221317	0	0.124575	0	0.0236387	0	0	0	0	0	0
XM_013963790.1	0	0.0351919	0	0	0	0	0.0240136	0	0	0	0	0	0	0	0.0267533	0	0	0	0	0	0
XM_013975929.1	0	0.078043	0	0.125802	0	0	0	0.0341487	0.0143083	0	0	0	0	0	0.0294881	0	0	0	0	0	0
XM_013973290.1	0	0	0	0	0	0	0.0290869	0	0	0	0.0304542	0.0290194	0	0	0.0323979	0	0	0	0	0	0
XM_013966564.1	8.4095e-114	0.0842546	2.38362e-07	1.24007e-08	0.117661	6.32169e-43	0	1.11764e-09	0.0949302	1.03323e-08	6.23718e-16	1.17924e-63	0.00285029	0.00176715	0.0327972	0	0	0	0	0	0
XM_005690329.1	0	0	0	0	0	0	0	0	0	0	0	0	0	0.041377	0.0335481	0	0	0	0	0	0
XM_013975689.1	0	0	0	0	0	0	0	0	0	0	0	0	0	0	0.0346848	0	0	0	0	0	0
XM_013963302.1	0	0	0	0	0.0176763	0	0.0538246	0.0556671	0	0.072425	0	0.0215727	0	0	0.0360008	0	0	0	0	0	0
XM_005685471.1	0	0	0	0.0278789	0.027254	0	0	0	0	0	0	0	0	0	0.0363796	0	0	0	0	0	0
XM_013969683.1	0	0	0	0	0	0	0	0	0	0	0	0	0	0	0.0367606	0	0	0	0	0	0
XM_005681815.2	0.0998085	7.89047e-05	0.0688015	1.61063e-06	6.89746e-16	0.145465	0.12043	0.0353895	1.79467e-05	0.228358	0.0844683	0.270592	0.0776529	0	0.0446242	0	0	0	0	0	0
XM_005685851.2	0	0	0	0	0	0	0.0889435	0	0.0953052	0	0	0	0	0	0.0494995	0	0	0	0	0	0
XM_005701223.1	0	0	0	0	0	0	0	0	0	0.0426525	0	0	0.871674	0.124718	0.0502076	0	0	0	0	0	0
XM_005684210.2	0.36048	0.613863	0.522089	0.270002	0.217331	0.0924749	0.278488	0.128727	0.0631793	0.199601	0.14092	0.33779	0.0127782	0.616644	0.0505476	0	0	0	0	0	0
XM_005688117.1	0	0	0	0	0	0	0.0228907	0	0	0	0	0	0	0	0.0510071	0	0	0	0	0	0
XM_013977050.1	0.0193268	0	0	0	0.0379276	0	0	0.0131894	0	0	0	0.046084	0	0	0.051315	0	0	0	0	0	0
XM_005680134.1	0	0	0	0	0	0	0	0	0	0	0	0	0	0.192335	0.0521438	0	0	0	0	0	0
XM_005689465.1	0	0	0	0	0	0	0	0	0	0	0	0	0	0	0.0538384	0	0	0	0	0	0
XM_013969339.1	6.65387e-21	0.110441	0	0	0.104279	0	1.42743e-21	0.0644142	0.270926	0.0463908	6.24086e-76	0.20063	0	0	0.0560065	0	0	0	0	0	0
XM_013966091.1	0	0	0	0	0	0	0	0	0	0	0	0	0	0	0.0588935	0	0	0	0	0	0
XM_005684016.2	0	0	0	0	0	0	0	0	0	0	0	0	0	0	0.0639361	0	0	0	0	0	0
XM_005678992.1	0.65136	0.5919	0.492957	0.396072	0.168513	0.104298	0.289341	0.36985	0.249193	0.165413	0.121168	0.173208	0	0.0397268	0.0644558	0	0	0	0	0	0
XM_013971794.1	0.074198	0.0866832	0.303489	0.0253756	0.0494057	0	0.0296746	0.0758285	0.287453	0.0847935	0	0.0592033	0.289091	0.366806	0.0661033	0	0	0	0	0	0
XM_005699735.1	0	0	0	0	0	0	0	0	0	0	0	0	0	0	0.0681803	0	0	0	0	0	0
XM_005695380.1	0	0	0	0	0	0	0	0	0	0	0	0	0	0	0.0693346	0	0	0	0	0	0
XM_013971788.1	0	0	0	0	0	0	0	0	0	0	0	0	0	0	0.0699266	0	0	0	0	0	0
XM_013970786.1	0	0	0	0.0274802	0.0536925	0.139438	0	0.0273758	0.0346199	0	0	0.064183	0	0	0.0716976	0	0	0	0	0	0
XM_005684991.1	0	0	0	0	0	0	0	0	0.018001	0	0	0.0500066	0	0	0.0742624	0	0	0	0	0	0
XM_005691800.2	2.67474	2.50886	2.16584	3.14639	3.61583	5.44093	1.09028	1.34351	0.982585	3.1073	3.98823	2.34759	0	0	0.0783263	0	0	0	0	0	0
XM_013969152.1	0.382919	0.0938258	0.544193	0.299565	0.645759	0.105598	0.204208	0.206825	0.228936	0.352561	0.284621	0.459023	0.138891	0.153283	0.0863615	0	0	0	0	0	0
XM_013977151.1	0	0	0	0	0	0	0	0	0	0	0	0	0	0	0.0866358	0	0	0	0	0	0
XM_005702081.2	0	0	0	0	0.0730972	0.124527	0.0842826	0	0	0	0	0	0	0	0.0936405	0	0	0	0	0	0
XM_013976794.1	0	0	0	0	0	0.0643048	0	0	0.0919875	0.0806181	0.374143	0	0	0	0.0965841	0	0	0	0	0	0
XM_005701296.1	0	0.0757409	0	0.0443983	0	0.0551297	0	0.0441892	0	0	1.44277e-10	0.0514155	0	0	0.100143	0	0	0	0	0	0
XM_005701523.2	0	0	0	0	0	0	0	0	0	0	0	0	0	0	0.103986	0	0	0	0	0	0
XM_005679550.2	5.66091	10.1255	10.619	5.96285	5.02087	4.13071	2.44565	4.54664	1.78018	1.12794	1.59697	0.826177	0.200362	0	0.115797	0	0	0	0	0	0
XM_005683358.2	0.0329459	0.0385014	0	0.112736	0	0.0947228	0.13154	0.0449105	0.170067	0.0501959	0.220073	0.078792	0.0513514	0	0.117225	0	0	0	0	0	0
XM_005683117.2	0.0669472	0	0	0	0	0	0	0	0	0	0	0.107538	0	0	0.120629	0	0	0	0	0	0
XM_013971973.1	0.206687	0.0805043	0	0.117852	0	0	0	0.117378	0	0	0.115188	0	0	0	0.122638	0	0	0	0	0	0
XM_013972701.1	0	0	0	0.0474144	0.335465	0.247078	0	0	0.0602539	0.053077	0	0	0	0	0.12556	0	0	0	0	0	0
NM_001285722.1	0	0	0	0	0	0	0	0	0	0	0	0	0	0	0.132898	0	0	0	0	0	0
XM_013976974.1	0	0	0.107509	0.188322	0.105028	0.0227344	0.157496	0.268001	0	0.509598	0.561288	0.533941	0	0.346363	0.140324	0	0	0	0	0	0
XM_013963861.1	0	0	0	0	0	0	0.130517	0.183714	0.0466309	0.0411674	0.458577	0	0	0.120203	0.145279	0	0	0	0	0	0
XM_005690813.1	0	0	0	0	0	0.0236962	0	0	0.0705673	0	0.034415	0.130833	0	0	0.146168	0	0	0	0	0	0
XM_013976936.1	0	0	0	0	0	0	0	0	0	0	0	0	0	0	0.146706	0	0	0	0	0	0
XM_005693090.2	0	8.63847e-05	0	0	0.148167	0	0	0.0743428	0.0943647	0	0	0	0	4.58585e-07	0.147017	0	0	0	0	0	0
XM_005689035.2	0.644003	1.22255	1.31832	0.79526	0.465765	0.413813	0.26085	0.459241	0.564641	0.446793	0.294436	0.590843	0.424033	0	0.15171	0	0	0	0	0	0
XM_005701090.2	0	0.0630677	0.0962875	0.123233	0.164367	0.0919569	0.0427847	0.306664	0.0925391	0.260038	0.0444898	0.128519	0	0	0.158977	0	0	0	0	0	0
XM_013963735.1	0.0358329	0.0251391	0	0	5.76052e-46	0.0283453	0.0396647	9.0715e-62	0.0553059	0.016348	0.0234512	0.0170225	0.145489	0	0.164431	0	0	0	0	0	0
XM_005692043.1	0	0	0	0	0.0203699	0	0	0.0209885	0	0	0	0	0	0	0.168747	0	0	0	0	0	0
NM_001285616.1	1.59878	1.30592	0.368119	2.14613	2.8499	1.18283	0.514948	1.01514	2.11615	0.406174	0.3165	1.74964	0.49711	0	0.191069	0	0	0	0	0	0
XM_005683092.2	0.108657	0	0.526975	0.111231	0	0.063515	0.17506	0.369558	0.0938104	0.207039	0.322957	0.0870265	0	0	0.194857	0	0	0	0	0	0
XM_013974467.1	0	0	0	0	0	0	0.0275554	0.0705109	0.0890387	0.0788232	0.0576644	0.0550056	0	0	0.21488	0	0	0	0	0	0
XM_013969664.1	0.0584526	0.00724282	3.32325e-105	0.0870008	0.0947191	0.202817	0.335542	0.317922	1.51387e-32	0.188855	0.275497	0.0761986	0	0.192129	0.215746	0	0	0	0	0	0
XM_005692869.1	0.332306	0.22662	0.0374277	0.360328	1.46128	0.919883	0.308914	0.264371	0.952157	0.54842	0.621742	0.264605	0	0	0.221263	0	0	0	0	0	0
XM_013963435.1	0	0	0	0	0	0	0	0	0	0	0	0.0410867	0	0	0.228703	0	0	0	0	0	0
XM_005694709.1	0	0	0.817846	0.0297866	0.0427459	0	0	0	0.0186609	0	0.0179861	0.0864033	0.271043	0	0.230991	0	0	0	0	0	0
XM_013963454.1	0.129514	0	0	0.206539	0.0289232	0.200154	0.415413	0.293967	0.297632	0.0328954	0	0	0	0	0.231292	0	0	0	0	0	0
XM_013963478.1	0.474799	0.23108	0.919195	0.108219	0.871584	0.708876	0.570247	0.323414	0.340775	0.361754	0.265677	0	0.123319	0	0.246977	0	0	0	0	0	0
XM_005688464.2	0.0813198	0	0.111242	0.0833948	0.0271714	0.0235185	0	0	0.0350254	0.0929399	0.0341567	0	0.316808	0.358303	0.253905	0	0	0	0	0	0
XM_005683118.2	0	0.0827751	0.400023	0.290215	0.342787	0.168253	0.230459	0	0.184478	0.0541574	0.0611321	0.570985	0	0	0.256361	0	0	0	0	0	0
XM_005694354.2	0	0.183215	0	0.106544	1.19882	0.100513	0	0	0.138978	0.120883	0	0	0	0	0.295193	0	0	0	0	0	0
XM_013967870.1	0	0	0	0	0	0	0	0	0.0272159	0.0482062	0.10557	0.277381	0.147958	0.173091	0.30945	0	0	0	0	0	0
XM_005702179.2	0.173858	0.202373	0	0.118148	0	0.677656	0.567833	0.294764	0.15091	0.331524	0.757877	0.631128	0	1.09126	0.315634	0	0	0	0	0	0
XM_013968330.1	0	0	0	0	0	0	0	0	0	0	0.0506553	0.0476346	0	0.199127	0.320223	0	0	0	0	0	0
XM_013969018.1	0	0.0393337	0	0	0	0.271119	0.0537717	0	0.0289621	0.153854	0.168726	0.0268373	0	0	0.329442	0	0	0	0	0	0
XM_013974462.1	1.12735	0.595621	0.19489	0.748077	1.1168	0.258482	0.447403	0.992814	0.608619	0.304632	0.22513	0.404561	0.22682	0.0393917	0.337803	0	0	0	0	0	0
XM_005688317.1	1.50541	1.23998	0.683667	0.639448	0.680883	0.422938	0.38755	1.75053	0.710051	0.355251	1.47356	0.168594	0	0.0920737	0.356791	0	0	0	0	0	0
XM_013967700.1	0	0	0.256071	0.154085	0.500255	0	0	0	0.290949	0.200245	0.125859	12.3145	0.46813	0.206314	0.368024	0	0	0	0	0	0
XM_005697285.1	0.103307	0.120107	0	0.84066	0.51588	0.753141	0.764391	1.3291	0.539484	0.078827	0.0912859	0.334563	0.321411	0	0.377438	0	0	0	0	0	0
XM_013975012.1	0.131378	0.229745	0	0.447636	0	0.232433	0.318992	0.223183	0.511377	0.250398	0.506643	0.474693	0	0	0.414069	0	0	0	0	0	0
XM_013973472.1	0	0.614519	0.081439	0.718691	0.199193	0.377626	0.472373	0.318425	0.455165	0.13386	0.399025	0.281565	0.273528	0	0.47314	0	0	0	0	0	0
XM_013973495.1	0	0.284344	0	0	0.618329	0	0.431881	0.495547	0	0	0	1.0338	1.53123	0.319649	0.477181	0	0	0	0	0	0
XM_005685808.2	1.18601	3.20806	2.76286	1.98682	2.41	1.16559	1.91047	2.60373	2.69933	1.10937	1.05261	2.33138	1.76355	0.179942	0.48331	0	0	0	0	0	0
XM_013973173.1	0.699649	0.506522	1.03745	0.771362	7.18276e-240	1.67464	0.848101	0.144924	0.311512	1.97664	1.59351	1.01353e-99	8.36447e-168	0.368353	0.485699	0	0	0	0	0	0
XM_005678946.2	0	0	0	0.0164064	0.220295	0	0	0	0	0.20061	0.0198534	0	0	0	0.488256	0	0	0	0	0	0
XM_013962377.1	0	0.536383	1.89039	0	0	1.88461	0.447143	0.310222	0	0	0.545874	0	0	0	0.492451	0	0	0	0	0	0
XM_005689918.1	1.06709	2.0034	1.0922	0	4.14056	0.726028	0.48794	0	2.3299	0	0	0.0608308	13.6603	1.55027	0.509482	0	0	0	0	0	0
XM_005690883.2	0	0	0	0.174981	0.222988	0.727626	0	0.175611	0	0	0.265369	0	0	0.344229	0.511078	0	0	0	0	0	0
XM_013962657.1	1.25111	1.85465	2.9196	1.27217	2.42992	0.332598	0.890655	1.75594	1.24269	0.271875	0.362338	0.124029	0	0	0.520848	0	0	0	0	0	0
XM_005682252.2	0.627186	0	0.111169	0.373353	0.435743	0.280178	0.0637867	0.159629	0.339774	0.358717	0.135755	0.757495	0	0	0.567487	0	0	0	0	0	0
XM_005677495.2	0	0.0742341	0	0	0	0	0	0	0	0.0975279	5.50468e-07	0.0515158	0	0.143376	0.577184	0	0	0	0	0	0
XM_005684148.1	0.371977	0.217283	1.16658	1.85732	2.67527	1.18024	1.99357	0.937698	1.53719	0.793513	0.124653	2.55257	0.695662	0.408677	0.629675	0	0	0	0	0	0
NM_001286975.1	0.0806599	0.0939322	0	0.0548586	0	0.192516	0	0	0.279765	0.369085	0	0	0	0	0.657401	0	0	0	0	0	0
XM_005683098.2	0	0	0.120521	0	0	0	0	0.0299026	0	0	0	0	0	0	0.666836	0	0	0	0	0	0
XM_013964211.1	5.16997e-05	0	0	2.51215e-07	0	0	4.36964e-05	2.37672e-08	1.96292e-07	0	0	2.50995e-05	0	0	0.677439	0	0	0	0	0	0
XM_005699272.2	0.472261	1.35817	1.23736	0.298206	1.32938	0.188489	0.406679	0.569307	0.375255	0.30444	0.273722	1.07231	0	0.598288	0.679459	0	0	0	0	0	0
XM_013964524.1	0.576122	0.26769	1.86367	0	0.0832639	0	0.0952062	0	0.200967	0.0879444	0.102828	0	0	0	0.740062	0	0	0	0	0	0
XM_005697945.1	0	0.100875	0.123874	0.235573	0.364402	0.935185	0.0707512	0	0	0	0.151072	0.419423	0	0	0.865214	0	0	0	0	0	0
XM_005680881.2	1.87473	1.29061	3.90682	2.06846	0.258929	1.31429	0.231742	1.57045	0.953562	0.989074	0.48743	0.999645	0	0.692216	0.946038	0	0	0	0	0	0
XM_013975805.1	0	0	0	0	0	0	0	0	0	0	0	0	1.19513	0	1.0031	0	0	0	0	0	0
XM_005689920.1	0.272341	0.318126	0.106269	0.239447	1.03813	1.32595	1.02772	0.291531	0.469067	0.148212	0.359019	0.590057	3.39535	0.385194	1.00586	0	0	0	0	0	0
XM_005698638.1	1.04858	1.40898	4.92894	0.658303	0.674069	2.3102	1.57652	1.03993	11.6102	0.615141	0.279856	0.97467	0.502223	0.641229	1.09567	0	0	0	0	0	0
XM_005689597.1	2.48457	0.413994	0.164698	0.685889	0.926574	0.208257	0.0477492	0.361998	0.357799	1.2175	0.907754	1.0909	0.737113	0	1.11593	0	0	0	0	0	0
XM_005692259.1	0.756586	0.550113	1.90733	1.09149	0.267355	0.570564	0.387338	1.79455	1.23291	0	0.165939	1.06989	0.147155	0.760016	1.11925	0	0	0	0	0	0
XM_005684233.1	0	1.82051	0	0	0.381485	1.21769	1.1081	0	0.365748	1.22306	0	0	0	0	1.62766	0	0	0	0	0	0
XM_005691285.1	1.16914	4.00168	2.47399	2.58681	3.73587	1.64698	1.89828	3.91988	1.51876	3.23158	3.46463	1.58669	1.36521	0.165002	1.78155	0	0	0	0	0	0
XM_005701870.2	0	0.0955767	0	0	0.171742	0	0	0	0	0	0	0.132286	0.255524	0	1.85927	0	0	0	0	0	0
XM_005688718.2	0	0	0	0	0	0	0	0	0	0	0	2.81291	9.17116	1.34734	1.90458	0	0	0	0	0	0
XM_005702009.2	0	0.332274	0	0	0	0.817442	0	0	0.780956	0.221738	0	0.489394	2.68816	0	1.98868	0	0	0	0	0	0
XM_013977200.1	0	0	0	1.28572	0	0	0	2.5906	0	0	0	0	24.9839	0	2.78846	0	0	0	0	0	0
XM_013977218.1	9.54468	3.28936	8.68615	7.15711	10.0287	7.40592	3.40839	9.48954	4.9337	9.3454	4.26003	13.0491	0	0	3.12953	0	0	0	0	0	0
XM_013962326.1	0	0	0	0	0	0.679375	0	0.479867	0	2.26619	0	0.683153	0	0	3.32015	0	0	0	0	0	0
XM_013962331.1	1.45591	0	0	0.845038	0	0	3.0094	3.40859	0	1.02323	4.09182	0	2.03502	0	3.3457	0	0	0	0	0	0
XM_013977129.1	0	0	0	0	0	0	0	1.03957	0	0	0	0	0	0	4.26661	0	0	0	0	0	0
XM_013962338.1	0	0	0	0	0	0	0	2.36008	0	0	0	0	0	0	5.71707	0	0	0	0	0	0
XM_013962343.1	0	0	0	0	0	0	1.7824	0	0	0	4.90018	0	0	0	5.95607	0	0	0	0	0	0
XM_013977311.1	0.264071	0.204905	0	2.15314	0	0	0	1.19378	1.75764	0.805696	0.614485	0	17.2607	0	6.23494	0	0	0	0	0	0
XM_005676440.1	0	0.339557	0	0.131945	0	0.294872	0.0794093	0	0	0	0	0	0.150239	0	6.66713	0	0	0	0	0	0
XM_005686490.2	0	0	0	0	0	0	0	0	0	0	0	0	0	0.0707948	7.04557	0	0	0	0	0	0
XM_013972168.1	23.2491	33.9839	29.4006	49.1841	165.99	162.767	40.5603	31.8892	62.2783	30.8673	27.9012	27.7854	1.39958	1.59076	10.6823	0	0	0	0	0	0
XM_013973325.1	4.28207	3.95733	0	0	75.1809	0	43.8289	6.78833	0	5.58732	13.85	8.04218	0	0	10.8805	0	0	0	0	0	0
NM_001285770.1	0	0	1.20111	0.472162	0	0	0	0.261679	0.467713	0.293976	0.533476	0.434437	3.24076	0.87322	14.0851	0	0	0	0	0	0
XM_013976602.1	0	0	0	2.38505e-104	3.69431e-98	0	0	0	0	2.94518e-67	2.59703e-153	2.2942e-83	0	0	0	1.13052e-58	0	0	0	0	0
XM_005682267.2	0.119321	0	0	0	0	0	0.0375591	0.0083336	0	0	0	0	0	0	0	1.27533e-36	0	0	0	0	0
XM_005690559.1	0.166607	0.193984	0	0.113274	0.2327	0.249051	0	0.226052	0.578118	1.01654	0.413313	0.335733	0	0	0.755137	8.75667e-07	0	0	0	0	0
XM_005677302.2	0	0	0	0	0	0	0	0	0	0	0	0	0	0.0810087	0	1.34888e-05	0	0	0	0	0
XM_013971355.1	0	0	0	0	0	0	0	0	0	0	0	0	0	0	0	2.96889e-05	0	0	0	0	0
XM_013966555.1	0	0	0	0	0	0	0	0	0	0	0	0	0.244766	0	0	3.88087e-05	0	0	0	0	0
XM_005691606.2	9.18955e-05	0	8.13608e-05	0	5.15988e-05	4.7719e-05	7.09178e-05	0	0	0	0	0	0	0	0	8.79914e-05	0	0	0	0	0
XM_013971356.1	0	0	0	0	0	0	0	0	0	0	0	0	0	0	0	0.000647162	0	0	0	0	0
XM_013968849.1	0	0	0.00985154	0	0	0	0	0	0	0	0	0	0	0	0	0.00692722	0	0	0	0	0
XM_005679484.1	0.197359	0.0577469	0.0493141	0.177753	0.232387	0.181562	0.244184	0.294817	0.391325	0.366293	0.192576	0.176204	0.250077	0.305983	0.0653322	0.0113409	0	0	0	0	0
XM_013968998.1	1.70798	1.20767	0.550183	0.5631	1.08347	0.272056	0.902448	0.704686	0.666565	1.60295	1.14296	0.811254	0.23738	0.209147	1.04346	0.0155397	0	0	0	0	0
XM_005676644.2	0	0	0	0	0	0	0.0202788	0	0	0	0.0201361	0	0	0	0.0201874	0.0156351	0	0	0	0	0
XM_013975892.1	0	0	0	0.0369094	0	0	0	0	0	0	0	0	0	0	0	0.0248231	0	0	0	0	0
XM_005677303.2	0	0	0	0	0	0	0	0	0	0	0	0	0	0.161883	0	0.0268334	0	0	0	0	0
XM_005687227.1	0	0	0	0.0267161	0.156398	0.135425	0	0.053227	0	0.148834	0	0.187122	0	0	0	0.0360521	0	0	0	0	0
XM_013977174.1	0	0	0	0	0	0	0	0.0285621	0	0	0	0	0	0	0	0.0387174	0	0	0	0	0
XM_005701486.1	0	0	0.0601623	0	0	0	0	0	0	0	0	0.105116	0	0	0	0.0404889	0	0	0	0	0
XM_013971033.1	0	0	0	0.483978	0.47502	0.308096	0.248574	0.120553	0.0763067	0.101189	0.372911	0.247623	0.137945	0.146674	0.316331	0.0408758	0	0	0	0	0
XM_013970816.1	0.0467629	0	0.0643914	0	0.283566	0.2723	0.0375577	0	0	0	0	0	0	0	0	0.0431946	0	0	0	0	0
NM_001287573.1	0	0	0	0	0	0	0	0	0	0	0	0	0	0.142791	0	0.0644178	0	0	0	0	0
XM_005690611.2	0	0	0	0	0	0	0	0	0.0634496	0	0	0.0589228	0	0	0	0.0679233	0	0	0	0	0
XM_005686547.2	0.0132091	0.123671	0.140936	0.163139	0	0.112244	0.041853	0.135293	0.0792924	0.221275	0.108612	0	0.082398	0	0.0699847	0.0728766	0	0	0	0	0
XM_005676645.2	0	0	0	0	0	0	0.0571334	0	0	0	0.0205204	0	0	0	0.0660118	0.0734178	0	0	0	0	0
XM_013976148.1	0	0.10408	0	0	0	0	0	0	0	0	0	0	0	0	0.0812566	0.0830998	0	0	0	0	0
NM_001285720.1	0	0	0	0	0	0	0	0.0421383	0	0	0	0	0	0	0	0.0854641	0	0	0	0	0
XM_005702147.2	0	0	0.139857	0	0	0	0	0	0.252655	0	0	0.0783138	0	0	0	0.0901022	0	0	0	0	0
XM_013975056.1	0.193733	0.225343	0	0.197227	0.137254	0.644014	0.158844	0	0.336874	0.221704	0.340566	0.783138	0.45214	0.222812	0.353041	0.0901022	0	0	0	0	0
XM_013971647.1	1.74976	0.837676	0.299	2.93163	6.16526	3.1881	3.63807	2.78792	3.5831	1.7278	2.45488	1.83317	1.28093	0	1.97397	0.0958214	0	0	0	0	0
XM_013976749.1	0	0	0	0	0	0	0	0	0	0	0	0	0	0	0	0.100316	0	0	0	0	0
XM_013970899.1	0.398902	0.465347	1.26663	0.349895	0.65826	0.667595	0.505518	0.387541	0.196885	0.608104	0.436467	0.502353	0.355056	0	0.204593	0.10543	0	0	0	0	0
XM_013963581.1	3.25309	1.75431	1.88095	2.04501	3.86598	3.2806	2.01675	3.06447	2.9387	2.48296	3.32046	3.96204	2.34867	0.135669	1.38632	0.108364	0	0	0	0	0
XM_013977195.1	0	0	0	0	0	0	0	0	0	0	0	0	0	0	0	0.110485	0	0	0	0	0
XM_013965049.1	0.183286	0.142501	0	0.124975	0.750413	0.682125	0.0493539	0.0830658	0.316839	0.931454	0.365153	0.49006	0	0.136699	0	0.113097	0	0	0	0	0
XM_005677513.2	0	0	0	0.525691	0	0.402265	0.107775	0	2.26657	0	0	43.9217	0	39.4781	0.358831	0.121152	0	0	0	0	0
NM_001287558.1	1.44045	0.555853	1.23127	0.430946	1.09346	0.407249	0.269544	0.323387	0.703047	0.611344	0.444919	0.131226	0	0	0	0.150213	0	0	0	0	0
XM_013974545.1	0	0	0	0	0.127495	0.106635	0	0	0	0	0	0	0	0	0	0.156624	0	0	0	0	0
XM_013967759.1	0	0	0	0	0.0264116	0	0	0	0	0	0	0	0	0	0	0.182569	0	0	0	0	0
XM_013970082.1	0	0	0	0	0	0	0	0	0	2.18249e-07	0.057428	0	0	0	4.29593e-07	0.193059	0	0	0	0	0
XM_013977085.1	0.0540136	0	0	0.405499	0.182948	0.410355	0.130517	0.146971	0.139893	0.329339	0.229289	0.173032	0	0	0.193705	0.19978	0	0	0	0	0
XM_013967539.1	0	0	0	0	0	0	0	0	0	0	0.212718	0	0	0	0	0.207001	0	0	0	0	0
XM_013971619.1	0	0	0	0	0	0	0	0	0	0	0	0	0	0	0	0.215817	0	0	0	0	0
XM_013968610.1	0.126508	1.0347	0	0	0	0	0.43961	0	0.218074	0	0	0.101055	0	0.372173	0.0752617	0.233651	0	0	0	0	0
XM_005682871.1	0	0	0	0	0	0	0	0	0	0	0	0	0	0	0.0334112	0.242159	0	0	0	0	0
XM_013966136.1	0.222116	0	0	0.0503987	0.819277	0.175795	0	0.100542	0.19239	0.0564559	0.319386	0.357343	0.922166	0	0.53505	0.274601	0	0	0	0	0
XM_013969688.1	0	0	0	0	0	0	0	0	0	0	0	0	0.791048	0.450885	0.181875	0.281585	0	0	0	0	0
XM_013977307.1	0	0	0	0.58766	0	0.628412	1.57984	0.196735	0	0	0.610985	0	0	0	0	0.283629	0	0	0	0	0
XM_013977047.1	0	0	0	0	0	0.26321	0	0	0	0	0.0382308	0	0	0.751823	0	0.293134	0	0	0	0	0
XM_013972868.1	1.60394	0.0933965	0.455671	0.109094	0.446584	0	0.326496	0.108843	0.417208	0.428124	0.417219	0.0645987	0	0.728369	0	0.297695	0	0	0	0	0
XM_005684314.1	0	0	0	0	0	0	0	0	0	0	0	0	0	0	0	0.310294	0	0	0	0	0
XM_005702039.1	0	0	0	0	0	0	0	0	0	0	0	0	0	0	0	0.355618	0	0	0	0	0
XM_005699774.1	0	0	0	0	0	0	0	0	0	0	0	0	0	0	0	0.360056	0	0	0	0	0
XM_013968848.1	0	0	1.41356	0	0	0	0	0	0	0	0	0	0	0	0	0.362237	0	0	0	0	0
XM_013977154.1	0.205925	0.237464	1.99018	2.6175	7.55779	2.44663	3.71117	3.17499	1.45792	2.51797	2.37839	2.21678	0.638322	0	1.75983	0.389036	0	0	0	0	0
NM_001287575.1	0	0	0	0	0	0	0	0	0	0	0	0	0.217593	0	0	0.393142	0	0	0	0	0
XM_005678897.2	0	0	0	0	0	0	0	0	0	0	0	0.107992	0	0	0	0.424869	0	0	0	0	0
XM_013975055.1	1.81587e-139	0.068322	0	0.0638668	2.70892e-54	7.74322e-20	4.40487e-153	4.26594e-233	2.78061e-10	7.49163e-27	0.040218	1.4085e-42	1.48747e-71	0.186634	0.0633958	0.480948	0	0	0	0	0
XM_005701156.2	0.0546803	0.0319635	0.0369398	0.50556	0.414631	0	0.326725	0.596613	0.0939999	0	0.0227285	0.71836	1.32123	2.08718	0	0.503771	0	0	0	0	0
XM_005700117.1	0	0	0	0	0	0	0	0.0342791	0.0647737	0	0	0	0	0	0.95837	0.509169	0	0	0	0	0
XM_013972448.1	0	0	0	0.534491	1.59795	0.372047	2.36195	0.894127	1.91987	0.410319	0.81411	2.02792	0.414895	0	0.260808	0.51197	0	0	0	0	0
XM_013971804.1	0.332039	1.30878	0.568221	0.425593	0.805037	0.456435	0	0.876259	0.464857	0.0632489	0.0348899	0.165746	0	0	1.07409	0.536379	0	0	0	0	0
XM_005680864.1	0	2.26672	3.59534	1.06959	0.207184	0.44447	0.182383	0.457251	1.62062	0.684736	0.193807	2.2878	0	0	0	0.693927	0	0	0	0	0
XM_005687358.2	0	0	0	0.253797	0.593312	0.24654	0.322629	0.127091	0	0.433876	0.359379	0.468482	0	0.234126	0.178601	0.891771	0	0	0	0	0
XM_013971357.1	0	0	0	0	0	0	0	0	0	0	0	0	0	0	0	1.2546	0	0	0	0	0
XM_013975750.1	19.9015	14.2818	27.7659	16.2086	31.0347	13.6961	24.0443	19.3118	15.5812	22.9457	11.2091	13.077	7.02008	3.74058	8.06326	1.47778	0	0	0	0	0
XM_005687707.1	0.00769443	0.00900857	0	3.03787	0	0.00434091	0	2.15524	0	0	0	0.091503	0	0	0.854362	1.65436	0	0	0	0	0
NM_001285679.1	0	0	0	0	0	0	0	0	0	0	0	0	5396.4	0	8361.7	1221.72	0	0	0	0	0
XM_013965585.1	0	3.43324e-21	0	0	0	0	0	0	0	0	0	0	0	0	0	0	1.25821e-94	0	0	0	0
XM_013971250.1	0	0	0	1.40004e-09	2.29865e-30	0	0	0	5.72906e-09	0	0	0	0	0	0	1.0477e-100	1.03977e-82	0	0	0	0
XM_005692122.2	1.91417e-11	0	0	1.10352e-12	3.73517e-33	0	0	0	1.00972e-11	0	0	0	0	0	0	6.19186e-07	1.964e-52	0	0	0	0
XM_005692125.2	0.000148239	0	0	9.46952e-05	3.98633e-21	0	0	0	0.000111632	0	0	0	0	0	0	6.04492e-08	1.02999e-46	0	0	0	0
XM_013965043.1	0	0	0	0	0	0	0	0	0	0	0	0	0	0	0	9.63791e-05	8.79637e-29	0	0	0	0
XM_013965044.1	0	0	0	0	0	0	0	0	0	0	0	0	0	0	0	0.178329	5.40399e-28	0	0	0	0
XM_013971251.1	1.36965e-12	0	0	5.33495e-14	2.46328e-34	0	0	0	6.87406e-13	0	0	0	0	0	0	8.15023e-12	8.98947e-21	0	0	0	0
XM_005688139.2	0	0	0.035076	0	0	0	0	0	0	0	0	0	0	3.85981e-08	0	0	1.13353e-16	0	0	0	0
XM_013973811.1	0	2.38941e-278	0	1.62207e-190	1.8846e-44	1.4217e-17	3.77214e-155	1.25138e-40	5.64813e-55	7.1687e-56	3.53906e-133	2.11674e-62	0	0	3.74567e-105	0	1.4193e-10	0	0	0	0
XM_005688459.2	0	0	0.37291	0	0	0.138117	0	0	0.11799	0	0	0	0.587698	0	1.92195	0	9.33496e-08	0	0	0	0
XM_005692123.2	1.55437e-09	0	0	1.73113e-10	2.71324e-16	0	0	0	8.9604e-10	0	0	0	0	0	0	0.146347	1.25905e-07	0	0	0	0
XM_005682222.2	0	0	0	0	0	0	0	0	0	0	0	0	0	0	0	2.03791e-12	2.64424e-07	0	0	0	0
XM_005686712.2	0	0	0.0897726	0	8.39731e-07	4.40098e-06	0	0	0	0	0	0	0	0	0	0	6.17676e-07	0	0	0	0
XM_013975890.1	5.13705e-07	7.35751e-05	0.234764	2.65657e-06	3.76618e-07	0	1.20212e-06	0.393388	1.70088e-07	0	5.60162e-07	0	0	0	0.366638	0	4.66668e-06	0	0	0	0
XM_005688135.2	0	0	0	6.20856e-06	2.19283e-09	0	8.0079e-06	3.45134e-09	0	0	0	0	0	0	8.31663e-06	0	9.57509e-06	0	0	0	0
XM_013963691.1	0.0580186	1.84298e-05	0	0	0	0	0	0.0131985	0	0	0	0.122975	2.41198e-05	1.51555e-05	0	1.41738e-05	1.51219e-05	0	0	0	0
XM_005701074.2	2.5938e-05	3.11915e-05	3.50275e-05	1.76997e-05	1.60452e-05	1.37853e-05	2.0408e-05	1.83099e-05	2.17487e-05	1.94215e-05	2.05954e-05	2.01385e-05	4.12505e-05	0	2.22689e-05	0	2.79042e-05	0	0	0	0
XM_013976673.1	3.1326e-05	3.60243e-05	4.11612e-05	2.18289e-05	2.04349e-05	1.66726e-05	2.50735e-05	2.20962e-05	2.68778e-05	2.39149e-05	2.49872e-05	2.50323e-05	5.05429e-05	0	2.75239e-05	0	3.42192e-05	0	0	0	0
XM_013965042.1	0	0	0	0	0	0	0	0	0	0	0	0	0	0	0	0.00116662	3.82415e-05	0	0	0	0
XM_005692124.2	1.49966e-06	0	0	4.73289e-07	0.204258	0	0	0	1.0082e-06	0	0	0	0	0	0	3.07092e-05	3.91264e-05	0	0	0	0
XM_005683127.2	0	0	0	0	0	0	0	0	0	0	0	0	0.000103115	0	4.53123e-05	0	4.32268e-05	0	0	0	0
XM_013968682.1	0	0	0	0	0	0	0	0	0	0	0	0	0	3.6019e-07	0	0	0.000321686	0	0	0	0
XM_013975195.1	0	0	2.08827e-07	0.00307651	0	0	0	0.00918196	0	0	0	0	0	0	0	0	0.00488322	0	0	0	0
XM_005701580.2	0	0	0.0128718	0	0	0	0	0.112429	0.165965	0	0	0.261102	0	0.1876	0	0	0.0105921	0	0	0	0
XM_013963219.1	0.0776046	0.0151373	0.0689836	0	0.0336301	0	0.0204886	0.026496	0.0221823	0.0590909	0	0.010266	1.51281	0.390768	0	0.0237856	0.0283582	0	0	0	0
XM_013967532.1	0.38899	0.303468	1.01949	0.602904	0.543958	0.424784	0.468127	0.245912	0.753791	0.175527	0.154144	0.411794	0.202203	0.0155622	0.229097	0.211997	0.0316177	0	0	0	0
XM_013977017.1	0.0914057	0	0.165144	0.0625754	0	0.0524611	0.0243051	0.0207715	0.0524049	0	0	0	0	0.0666128	0.0812328	0	0.0337825	0	0	0	0
XM_013969676.1	0	0	0	0	0	0	0	0	0	0	0	0	0	0	0	0	0.040595	0	0	0	0
XM_005680836.2	0.0374971	0	0	0	0	0	0	0	0.0968521	0.114272	0	0.119687	0	0.0412058	0	0	0.0417664	0	0	0	0
XM_013963640.1	0	0	0.0565604	0	0	0	0	0	0	0	0	0	0	0	0	0	0.0461409	0	0	0	0
XM_013963477.1	0	0	0	0	0	0	0	0.0182004	0	0.0203275	0	0	0.0832082	0	0	0.221267	0.0590355	0	0	0	0
XM_005698254.1	0.10558	0	0	0.0360341	0.892892	0	0.0849969	0	0	0.0402335	0.62685	0.169066	0.411185	0.528165	0.614996	1.02491	0.0593939	0	0	0	0
XM_013976973.1	0	0.252097	0	0	0	0.0631315	0.0435056	0	0	0	0.183431	0.173032	0	0	0.145279	0	0.06082	0	0	0	0
XM_013975189.1	0.164584	0	0	0.187191	0.111589	0.288741	0.044204	0	0.331587	0.083629	0.139827	0.131836	0.0854595	0	0	0	0.0618093	0	0	0	0
XM_013977276.1	0	0	0	0	0	0	0	0	0	0	0.0500977	0	0	0.131293	0	0.271955	0.0663999	0	0	0	0
XM_005681392.2	0	0	0	0.0433499	0.0870177	0	0	0.216117	0	0.0484824	0	0.0510406	0	0.356421	0.114448	0	0.0720673	0	0	0	0
XM_005688081.2	0	0	0	0.0115257	0	0.0286389	0.0533272	0.149132	0	0	0.0138572	0.106802	0	0	0.0594399	0.587519	0.0738784	0	0	0	0
XM_005693824.2	0.299499	0.262775	0.125456	0.346527	0.379357	0.415278	0.237772	0.153302	0.273135	0.099785	0.0927435	0.14876	0.496184	0.0811364	0.0828151	0.361731	0.0823886	0	0	0	0
XM_013962681.1	0	0	0	0	0	0	0	0	0	0	0	0	0	0	0	0	0.0907952	0	0	0	0
XM_005692672.2	0	0	0.0391372	0	0	0	0	0	0	0	0	0	0	0.221071	0.333973	0	0.0961133	0	0	0	0
XM_005701176.1	0	0	0	0	0	0	0	0	0	0	0	0	0	0	0.054215	0	0.10146	0	0	0	0
XM_013976347.1	0	0	0	0	0	0	0	0	0	0	0	0	0	0.203822	0	0	0.102766	0	0	0	0
XM_005682961.2	0	0	0	0	0	0	0	0	0	0	0	0	0	0	0	0	0.104137	0	0	0	0
XM_005685455.2	0	0.0394284	0	0.0230889	0	0	0.0269517	0.0229955	0.0870971	0.102817	0.169144	0.0269026	0	0	0.0900675	0	0.112472	0	0	0	0
XM_013976674.1	0.0572206	0.0111057	0.0253008	0.0917078	0.309212	0.0323284	0.0905641	0.0390838	0.122678	0.0944469	0.0547461	0.143816	0.163689	0	0.126229	0	0.114807	0	0	0	0
XM_013971252.1	0.0208561	0	0	0.0287055	3.99808e-05	0	0	0	0.0179246	0	0	0	0	0	0	0.0852036	0.115731	0	0	0	0
XM_013966225.1	0	0.0312618	0	0.018314	0	0	0.0212973	0.0364702	0.0919231	0.0203664	0.0222181	0	0.125051	0.670404	0.18984	0	0.118301	0	0	0	0
XM_013967537.1	0	0	0	0	0	0	0	0	0	0	0.0381748	0	0.179585	0	0	0	0.1271	0	0	0	0
XM_005688137.2	0	0	0	0.0323363	3.84578e-06	0	0.0187651	4.16896e-06	0	0	0	0	0	0	0.062754	0	0.130248	0	0	0	0
XM_005691251.1	0	0	0	0	0	0	0	0	0	0	0	0	0.0421672	0	0.504173	0.174436	0.149623	0	0	0	0
XM_005698184.1	0	0	0	0	0.0229856	0	0	0	0	0	0	0	0	0.419217	0.84057	0.728672	0.154812	0	0	0	0
XM_005686906.2	0	0	0.337763	0.0334615	0.165106	0.142615	0	0	0	0	0.0828654	0	0.610688	0.977615	1.09615	0.181099	0.164966	0	0	0	0
XM_005681745.1	0.97335	1.26549	1.03239	0.349725	0.372511	0.131507	0.416482	0.25314	0.967545	0.0705892	0.178161	0.29447	0	0.183718	0.327702	0	0.169646	0	0	0	0
XM_013968683.1	0	0	0	0	0	0	0	0	0	0	0	0	0	0.303136	0	0	0.170479	0	0	0	0
XM_013968149.1	0	0.114139	7.63659e-06	0	0.0369071	0	0.117974	0	6.21967e-06	5.14362e-06	5.22563e-06	0	0	6.47064e-06	5.49223e-06	0	0.171109	0	0	0	0
XM_013976867.1	0	0	0	0	0	0.0174481	0	0.0207265	0	0	0	0.242228	0	0.099697	0.405271	0.19615	0.202245	0	0	0	0
XM_013975108.1	0.556255	0.389385	0.154349	0.441862	0.18872	0.390581	0.0448338	0.332406	0.0480353	0.16959	0.236435	0.0891296	0.173296	0.884821	0.568254	0.205787	0.204878	0	0	0	0
XM_005679808.1	2.30161e-06	0.0505356	0	0	0	0	0	0	0	0	0	9.68794e-07	1.11198	0.328569	0	0.17905	0.214418	0	0	0	0
XM_013962635.1	0	0	0	0	0	0	0	0	0	0	0	0	0.297534	0	0	0	0.237327	0	0	0	0
XM_005681750.2	0	0	0	0	0	0	0	0	0.185041	0	0	8.83176	0	0.262446	1.39069	0	0.261494	0	0	0	0
XM_013963445.1	0.103216	0	0.561498	0	0	0	0.0274898	0.0937874	0	0.104843	0	0.0274363	0	0	0.153106	0	0.267718	0	0	0	0
XM_013970778.1	0	0.929321	0.335763	3.48244	3.79496	1.40089	0.660735	1.3915	1.39506	3.75063	4.89155	1.29854	0.355448	0.799507	3.14464	0	0.268053	0	0	0	0
XM_005692442.1	0	0	0.113567	0.217571	0.16695	0.286141	0.585956	0.217069	0.138666	0.0609854	0	0.0644107	3.85891	1.45231	0.723989	0	0.274848	0	0	0	0
XM_013973763.1	0	0	0.141596	0	0	0	0	0	0	0.0390523	0	0.164053	0	0.113794	0	0.0473639	0.287967	0	0	0	0
XM_005698574.1	0	0	0	0.520199	0	0	0	0.648351	0.329948	0	0	0	0	0	1.37338	0	0.288269	0	0	0	0
XM_013969508.1	0	0	0	0	0	0	0	0	0	0	0	0	0	0	0	0	0.298899	0	0	0	0
XM_005693303.2	0	0.150434	0	0.17523	0	0	0	0.0875705	0	0.197964	0	0.211162	0	0.306031	0.11961	0.605758	0.30733	0	0	0	0
XM_013967581.1	0	0	0	0	0	0	0	0	0	0	0	0	0	0.38239	0.0831186	0.280626	0.336368	0	0	0	0
XM_005683687.2	0.119834	0	0.250405	0.0408612	0	0	0	0.122209	0	0	0	0	0	0	0	0	0.338658	0	0	0	0
XM_013968830.1	0	0	0	0	0	0	0	0	0	0	0	0	1.24269	0.50842	1.99479	0.052715	0.38576	0	0	0	0
XM_013965041.1	0	0	0	0	0	0	0	0	0	0	0	0	0	0	0	2.00813e-19	0.411321	0	0	0	0
NM_001312693.1	0	0	2.14327e-06	0	0	0	0	0.0651789	0	0	0	0	2.27262e-06	0	0	0.13573	0.43044	0	0	0	0
XM_005689073.2	0.0926362	0.108151	0.318493	0.0949298	0.0622617	0.107632	0	0	0.0399366	0	0.0390844	2.33304	0	0.307433	0.0828146	0.128352	0.467018	0	0	0	0
XM_005701701.2	0.157773	0	0	0	0	0	0	0	0	0	0	0.0421057	0	0	0	0	0.473302	0	0	0	0
NM_001289949.1	0	0	0	0	0	0	0	0	0	0	0	0	0	0	0	0.161533	0.529024	0	0	0	0
XM_013963383.1	0	0	0	0	0.0530812	0	0	0	0	0	0	0	0	0	0	0.140481	0.58175	0	0	0	0
NM_001285726.1	0.444536	0.199788	0.37197	0.304176	0.340541	0.354269	0.300513	0.838942	0.294251	0.416805	0.0857404	0.381741	0.213186	0.0374843	0.0912946	0.252268	0.608102	0	0	0	0
XM_005687535.2	0	0.619711	0.418457	0	6.05468e-07	0	0.0193142	0	0.147118	0.0781446	0.0857339	0	0	0.112445	0.213014	0	0.6641	0	0	0	0
XM_005689815.2	0.073071	0.085142	1.03083	0.0497464	0.100969	0	0	0	0	0	0	0	0	0.412505	0	0	0.666626	0	0	0	0
XM_013963457.1	0	0	0	0	0	0	0	0	0	0	0	0	0	0	0	0	0.679112	0	0	0	0
XM_013976085.1	0	0	0	0	0	0	0.13177	0	0	0	0	0	0	0.551315	0	0.075077	0.834607	0	0	0	0
XM_005683128.2	0	0	0	0	0	0	0	0	0	0	0	0	0.143643	0	0.083983	0	0.853833	0	0	0	0
XM_005698551.2	0	0	0	0	0	0	0	0	0	1.31244	0	0	0	0	0	0	0.862093	0	0	0	0
XM_005689293.1	0	0	0	0	0	0	0	0	0.130641	0	0	0	0	0	0	0	0.894806	0	0	0	0
NM_001285745.1	0	0	0	0	0	0	0	0	0	0	0	0	0	0	0	0	0.962709	0	0	0	0
XM_013962954.1	0	0	0	0	0.116028	0	0	0.103708	0	0	0	0	0	0	0	0	1.11299	0	0	0	0
XM_013962392.1	0	0	0.763573	1.38793	0.568498	0.467253	1.60427	0	0	0.707055	1.13594	0.385148	0	1.77177	0	2.41216	1.17451	0	0	0	0
XM_013967483.1	0	0	0	0	0	0	0	0	0	0	0	0	0	0	0	0	1.18664	0	0	0	0
XM_005699772.2	1.36772	0.848749	4.87174	0.185786	3.53151	0	0.298331	0.782309	1.10882	0.139109	0.398856	0.147249	0	0	1.45843	0	1.26308	0	0	0	0
XM_005674702.2	0.171723	0	0	0	0	0	0.0700761	0	0.0745152	0	0	0	21.5148	3.23088	13.3222	0.239229	1.28388	0	0	0	0
XM_005686711.2	0	0	0.0889062	0	0.304561	0.149772	0	0	0	0	0	0	0	0	0	0	1.29721	0	0	0	0
NM_001285638.1	1.87755	1.27145	6.8384	0.949906	2.23051	0.213453	0.538071	0.988201	0.837509	0.877203	0.516908	0.437181	1.2263	2.23508	1.19757	0.504488	1.57538	0	0	0	0
XM_005688138.1	0	0.112592	0.0435814	0	0.808495	0.0553624	0.0769032	0.043779	0.0552488	0	0.133982	0.435126	1.65181	4.63948	2.17032	0.503293	2.28124	0	0	0	0
XM_005688341.2	0	0	0	0	0	0	0	0	0	0	0	0	0	0	0	2.63144	2.48794	0	0	0	0
XM_013971583.1	0	0	0	0	0	0	0	0	0	0.43015	0	0	0	0.86569	0	0	2.53362	0	0	0	0
XM_013973742.1	0	0	0	0	0	0	8.24879e-06	0	8.9698e-06	0	0.143348	8.73533e-06	0.280329	0.411486	0.31479	0.246939	2.5587	0	0	0	0
NM_001285743.1	0	0	0	0	0	0	0.0224838	0	0.0485148	0	0.115328	0.67427	0.379498	0.35396	1.99088	8.27576e-05	2.56175	0	0	0	0
XM_005696530.2	0	0	0	0	0	0	0	0	0	0.151803	0.190057	0.328467	1.2319	0.742519	0.564335	0	2.96219	0	0	0	0
XM_005692651.2	0	0	0	0	0	0	0	0	0	0	0.0668804	0	0	0	0.20978	1.29096	4.06724	0	0	0	0
XM_005702118.1	1.59652	0	0	0	0	0	1.66327	1.85141	0	0	0	0	6.64409	0	0	0	5.39488	0	0	0	0
XM_013965017.1	0	0	0	0	0	0	0	0	0	0	0	0	0	0	0	0	5.98004	0	0	0	0
XM_013972529.1	0	0	0	0	0	0	0	0	0	0	0	0	0	0	0	0.521577	11.059	0	0	0	0
XM_013973481.1	0	0	0	0	0	0	0	0	0	0	0	0	0	0	0	11.878	15.0498	0	0	0	0
XM_013964863.1	0	0	345.731	0	0	0	0	0	0	0	0	0	0	0	0	0	94.3662	0	0	0	0
XM_013975760.1	0	0	0	5.93262e-15	0	2.14907e-95	0	4.78083e-52	4.45495e-303	1.91306e-224	1.09907e-45	1.74199e-64	3.83406e-86	8.49301e-178	0	1.37054e-23	0	9.53522e-297	0	0	0
XM_013975758.1	0	0	0	3.85464e-49	0.0138957	0.0993941	0.0184381	6.28602e-76	4.55338e-267	2.26601e-283	0.0235051	1.91431e-90	2.1694e-83	6.99943e-198	0	9.06699e-31	0	8.02631e-277	0	0	0
XM_013975759.1	0	0	0	2.34429e-36	0	4.12334e-104	0	6.73689e-79	1.04386e-264	7.46824e-287	2.17061e-69	2.76506e-95	8.32137e-25	4.50233e-32	0	1.25005e-26	3.8759e-183	1.14506e-248	0	0	0
XM_013975762.1	0	0	0	1.92491e-10	0	2.45876e-96	0	2.65971e-53	1.1138e-289	8.80876e-220	2.98833e-45	4.53437e-63	7.78175e-12	7.55849e-09	4.30544e-300	7.85438e-14	1.07951e-157	3.54147e-232	0	0	0
XM_013975761.1	0	0	0	3.71614e-10	0	2.11556e-90	0	1.42465e-50	8.62715e-287	9.22965e-208	1.51831e-40	2.33433e-56	1.40798e-70	3.86126e-160	1.54164e-277	2.69333e-11	0	1.62653e-208	0	0	0
XM_013968372.1	0	0	0	1.94657e-188	4.10914e-240	1.27305e-89	2.60453e-18	6.80094e-265	4.45278e-141	3.99793e-124	3.64733e-58	4.03861e-81	4.89484e-270	3.84804e-227	1.77411e-21	1.67319e-168	4.43081e-71	3.2536e-181	0	0	0
XM_013968370.1	0	0	0	7.1653e-186	1.33257e-253	3.17413e-82	6.38196e-189	2.93831e-268	2.8305e-143	2.30749e-123	3.74109e-70	6.26468e-104	3.37379e-262	4.18757e-221	4.95212e-159	2.66201e-151	4.81753e-66	4.17501e-168	0	0	0
XM_005687718.2	0	0	0	2.39709e-183	4.29881e-248	2.4024e-80	3.67992e-181	3.56454e-266	2.46358e-141	1.04965e-119	1.14398e-68	2.55052e-101	2.56866e-260	3.20017e-219	1.30347e-155	1.64344e-150	2.7945e-62	3.27848e-167	0	0	0
XM_013968364.1	0	0	0	1.9403e-182	2.03924e-249	6.9293e-80	5.89608e-187	8.75336e-261	4.06967e-138	3.91948e-119	2.94612e-69	3.58255e-103	4.62484e-267	2.30192e-218	3.04434e-155	4.67773e-145	1.14882e-59	1.75433e-163	0	0	0
XM_005675130.2	0	0	0	1.23353e-47	4.81203e-37	2.87021e-18	1.73781e-143	5.94187e-110	2.60712e-131	1.63633e-197	7.80409e-40	9.2847e-19	0	0	1.50236e-155	0	0	1.00996e-141	0	0	0
XM_005693833.2	6.18923e-199	3.80936e-209	0	0	2.74418e-178	2.13886e-219	0	0	7.62406e-203	0.0471539	5.95449e-99	2.11666e-108	7.61335e-245	1.34997e-161	8.68003e-191	0	0	5.44648e-140	0	0	0
XM_013969820.1	0	1.13959e-172	2.45014e-189	6.4268e-157	7.82288e-50	7.79222e-33	1.42475e-178	3.09751e-281	5.51986e-100	8.5064e-138	1.4177e-05	0.284657	5.38106e-199	0.148832	0.96989	1.40858e-216	0.0267743	1.39931e-138	0	0	0
XM_005678206.2	1.04171e-24	3.63289e-20	7.82863e-17	8.21636e-18	3.69153e-25	3.48478e-30	2.28411e-17	9.34782e-22	2.77137e-43	1.07681e-31	2.25853e-36	1.75139e-32	0	1.20478e-88	3.93498e-271	2.93872e-94	0	1.14842e-135	0	0	0
XM_013968368.1	0	9.10713e-304	2.49804e-318	2.50554e-144	4.57333e-193	1.19653e-54	0.0117187	2.68639e-198	1.49812e-99	3.16626e-78	1.72524e-33	1.33352e-55	0	0	0.0140032	1.90969e-131	5.89799e-82	1.83868e-127	0	0	0
XM_013969821.1	0	2.47431e-161	2.21668e-101	8.82306e-185	2.07689e-38	0.261231	5.7694e-168	4.7261e-271	8.33487e-90	6.25318e-128	0.434472	1.3163e-131	7.84787e-182	8.0994e-243	0.177709	2.33105e-205	0	2.29238e-127	0	0	0
XM_005678213.2	2.39737e-25	1.09941e-15	3.06292e-16	1.25022e-09	4.00831e-19	3.86088e-21	7.54639e-12	4.59408e-18	5.76906e-29	1.06728e-32	1.20322e-28	3.3593e-15	7.90665e-295	9.04707e-62	1.41403e-189	1.36378e-67	0	6.94119e-102	0	0	0
XM_005678212.2	2.27062e-21	4.86796e-13	7.01696e-16	4.55721e-09	3.40619e-23	3.87837e-21	1.23743e-07	9.4995e-15	2.51861e-38	1.03064e-31	2.06981e-30	4.13664e-12	1.55256e-267	1.59866e-54	1.91197e-173	5.80484e-58	0	1.30976e-89	0	0	0
XM_005683219.2	0.059244	0.0735516	0.604321	0.571011	1.57113e-11	0.530908	0.349748	0.678522	0.184981	0.0738819	1.85847e-10	0.153293	3.32296e-12	1.42383e-10	0.193644	6.5406e-09	3.43293e-06	2.84095e-43	0	0	0
XM_005696998.2	0.0628032	0.0576126	2.2125e-100	0.0344797	0.113228	0.0355367	2.74402e-59	1.33872e-50	0.0750685	1.81315e-86	2.9703e-34	9.69817e-50	1.82217	0.235055	0.0714742	1.49884e-07	0.166051	8.93711e-33	0	0	0
XM_005678211.2	1.85529	5.77741e-07	0.223718	7.25006e-09	2.98442e-09	1.20736e-12	5.99501e-07	4.02251e-05	4.44288e-16	1.08148	2.26496e-23	8.18699e-18	3.36912e-29	1.87717e-59	3.37843e-183	6.06092e-97	0	3.72777e-27	0	0	0
XM_013965726.1	2.26928e-08	6.14087e-08	3.74054e-09	7.68838e-07	5.01224e-07	0.0856453	6.26955e-06	4.05701e-06	4.64523e-07	1.01849e-05	4.8267e-06	6.89769e-06	2.46147e-05	7.46661e-06	5.59343e-07	1.03529	0.164128	2.54294e-20	0	0	0
XM_005679238.2	0.0613632	0.0291994	0	0.0328781	0	0.018947	0	6.59743e-260	0.0670462	0.12554	7.65807e-117	0.119835	0	0	0.0466258	0.0229988	0	9.18308e-16	0	0	0
XM_013975310.1	9.74601e-07	0.692254	0.00141689	2.25761e-06	8.62572e-07	3.30777e-08	5.57385e-05	1.18085e-07	7.08321e-13	2.36332e-05	1.12481e-05	5.21633e-07	5.49459e-15	1.86379e-06	1.17252e-07	1.2443e-13	0.117812	6.17318e-14	0	0	0
XM_013975314.1	1.00161e-06	0.0110621	0.000345366	2.28318e-06	0.492717	3.26887e-08	3.256e-05	1.37216e-07	1.32335e-12	1.95347e-05	8.27185e-06	5.98126e-07	3.09543e-14	1.52378e-06	1.20029e-07	4.60445e-13	0.0110945	1.2958e-13	0	0	0
XM_013975315.1	1.00161e-06	0.0110621	0.000345366	2.28318e-06	7.81e-07	0.911611	0.974046	0.443193	1.32335e-12	1.95347e-05	8.27185e-06	5.98126e-07	3.09543e-14	1.52378e-06	1.20029e-07	4.60445e-13	0.0110945	1.2958e-13	0	0	0
XM_005701132.2	2.82634e-11	1.84709e-09	9.16204e-09	1.4072e-10	0	1.18753e-07	2.31414e-10	2.07203e-16	2.97827e-14	3.56367e-06	4.76083e-09	0	0.10782	7.3294e-07	1.52432e-10	7.11312e-09	8.42261e-07	3.14499e-09	0	0	0
XM_013968970.1	1.1e-11	3.53893e-14	0.24375	1.02263e-29	2.82029e-20	1.53606e-13	6.16527e-15	3.86855e-06	5.15902e-07	6.58973e-15	4.08636e-16	1.31443e-13	1.17183	5.30779e-10	1.25806e-05	4.86944e-12	3.19001e-10	5.16884e-09	0	0	0
XM_013968556.1	2.49437e-79	1.74962e-52	5.79595e-64	6.07696e-76	0.0760222	4.19834e-89	0.0920943	2.25549e-23	2.4594e-28	1.05196e-120	1.43716e-51	4.67754e-60	8.2356e-164	7.20228e-44	4.37749e-108	0	8.00188e-184	6.0274e-09	0	0	0
XM_005675109.2	1.93409e-09	4.46513e-08	3.76739e-09	7.40183e-09	1.588e-09	3.50221e-09	8.693e-08	3.9397e-08	1.34078e-08	5.62504e-09	3.85094e-09	5.3012e-09	3.49735e-08	9.55886e-10	1.45752e-11	0	3.54577e-09	1.87269e-08	0	0	0
XM_005675110.2	2.46745e-09	5.3367e-08	4.76463e-09	9.06196e-09	2.01444e-09	0.0685231	1.01533e-07	4.11246e-08	1.62613e-08	6.97114e-09	4.81803e-09	6.58415e-09	3.63947e-08	1.24033e-09	0.384385	0	4.47096e-09	1.94152e-08	0	0	0
XM_005675111.2	8.42596e-32	6.8183e-144	6.20817e-67	9.02931e-06	3.13331e-44	1.468e-42	0	0.0551815	1.17691e-05	3.01121e-40	5.39269e-32	7.27683e-51	1.41682e-07	2.11482e-25	5.93977e-11	0	3.11373e-43	6.65288e-08	0	0	0
XM_013975313.1	0.361328	8.14764e-25	1.55333	2.71562e-06	1.62047e-06	7.67935e-07	4.87129e-07	8.16782e-06	1.31212e-06	2.0838e-05	7.28993e-07	0.245803	0.0110859	1.2894e-07	5.60685e-07	6.53606e-08	2.84243e-15	7.99663e-08	0	0	0
XM_005675112.2	0.000134431	0.00015672	0.000175938	7.79467e-05	8.52317e-05	1.60427e-05	0.000106208	2.80963e-07	9.19947e-05	0.000103628	0.00010967	0.000107909	2.16586e-07	0.000144333	7.81667e-09	0	0.000144338	9.77303e-08	0	0	0
XM_013969640.1	6.91619e-08	5.39014e-08	7.36231e-08	0.0417201	2.73661e-07	2.80605e-07	3.68236e-08	6.04885e-08	4.38205e-08	8.90551e-08	1.65574e-07	9.30607e-08	1.49328e-07	6.23419e-07	8.45065e-08	0	7.17549e-08	1.49312e-07	0	0	0
XM_013967266.1	1.21996e-06	4.56938e-06	8.76113e-06	5.44721e-05	6.88662e-07	2.34108e-06	2.61943e-05	1.96054e-05	2.38406e-05	1.54155e-06	1.39055e-05	2.38923e-06	6.09999e-05	0.000170814	3.27409e-06	4.35324e-05	0	2.03089e-07	0	0	0
XM_013967267.1	1.59418e-06	0.119579	1.67765e-08	1.29669e-10	9.02523e-07	9.45602e-07	9.60287e-07	2.39345e-07	3.7898e-06	2.27532e-06	2.19073e-08	3.82675e-06	0.000278984	0	4.91768e-06	0.000144698	0	2.36107e-07	0	0	0
XM_013963787.1	5.09362e-07	0.000125548	0.000142387	8.79145e-05	0.0882172	0.518119	0.415639	7.43974e-05	0.203075	7.66369e-05	0.00118747	0.0402641	0.000169919	0	3.16699e-07	0.0933091	0	2.47352e-07	0	0	0
XM_013963755.1	0.219614	0.0353272	0.221022	0.0363329	0.117509	0.00431392	0.0118686	1.03462e-06	0.0323549	0.070102	0.0991479	0.0779866	7.26242e-07	0.394592	5.06016e-07	0	0.165423	2.92548e-07	0	0	0
XM_005676367.2	5.61514e-05	0	0	3.96796e-05	3.53684e-05	3.00727e-05	4.31122e-05	4.09091e-05	1.19503e-06	0	4.51433e-05	4.62004e-05	0	0	5.04633e-05	4.82682e-05	6.03124e-05	4.41108e-07	0	0	0
XM_013963443.1	0	0	3.71162e-09	0	0	0	0	1.29266e-06	0	0	0	0	0	0	0	4.69906e-11	2.26122e-06	4.77716e-07	0	0	0
XM_013963444.1	0	0	4.94738e-09	0	0	0	0	2.01329e-06	0	0	0	0	0	0	0	8.47485e-11	3.65639e-06	6.19386e-07	0	0	0
XM_005701131.2	1.82621e-05	6.94577e-06	7.09046e-07	9.42454e-06	0	0.188009	6.49941e-06	6.39548e-05	0.0331884	0.0723983	1.87719e-06	0	6.5998e-07	0.178086	3.9871e-06	1.58743e-07	0.151708	7.55316e-07	0	0	0
XM_005699438.1	2.90922e-06	1.43375e-06	4.71556e-07	7.25505e-07	3.21871e-07	8.6106e-07	7.16e-07	1.2143e-06	9.72128e-07	3.02421e-06	1.52199e-06	5.26524e-07	2.67795e-06	1.86028e-06	6.46504e-06	5.43333e-06	3.49942e-06	7.69963e-07	0	0	0
XM_013972411.1	0.704313	2.71017e-07	0.352468	0.398814	0.279273	1.26919e-06	0.0535736	0.181264	0.449794	5.50861e-07	0.112066	0.349416	0	1.34744e-07	0.260736	0	0	9.25443e-07	0	0	0
XM_013966126.1	0	0	0	0	0	0	0	0	0	0	0	0	0.240869	0	2.2662e-08	0	0	1.08035e-06	0	0	0
XM_013976707.1	1.54341e-05	0.274671	0	2.1447e-06	0.201948	1.46366e-06	1.26674e-06	3.27252e-06	0	1.69236e-06	6.68806e-07	4.31046e-06	0.561781	1.51738e-06	3.45033e-06	2.11162e-07	1.0231e-06	1.18182e-06	0	0	0
XM_013962695.1	1.07226e-06	6.1765e-06	3.54296e-06	0.0802939	1.06083e-06	0.1246	0.450953	1.78801e-06	3.82827e-05	1.05589e-06	0.171206	7.91045e-06	1.5343	0.669639	4.62067e-06	0	0	2.73449e-06	0	0	0
XM_013976996.1	4.08012e-06	3.91707e-06	4.39338e-06	2.26943e-06	1.98728e-06	1.69909e-06	2.50118e-06	2.31303e-06	2.85469e-06	2.34906e-06	3.24888e-06	0.327907	5.3067e-06	4.06422e-06	3.36583e-06	3.67632e-06	4.22304e-06	2.74529e-06	0	0	0
XM_005699951.1	0	8.96124e-06	0	0.154361	0	0	0	0	0	0	0	6.09028e-06	1.10406e-05	0.383528	0	0	9.80271e-06	6.15785e-06	0	0	0
XM_013975312.1	3.51768e-06	3.29395e-31	1.34754	0.30234	0.231432	5.71863e-06	3.14058e-07	2.65804e-05	0.000129903	0.812298	6.41445e-07	0.263082	0.471358	6.34274e-08	0.488943	6.67956e-07	6.80749e-19	1.36777e-05	0	0	0
XM_005675639.2	1.78339e-05	0.307333	2.57912e-05	0.166978	0.207772	0.105271	0.272126	0.232987	1.8651e-05	0.400425	1.76043e-05	1.50541e-05	0.381449	0	1.67005e-05	1.76011e-05	2.03663e-05	1.54445e-05	0	0	0
XM_005696765.2	9.51123e-07	0.407449	0.132256	0.515876	0.0873503	0.69705	0.180299	0.529136	0.0546207	0.00065879	0.415183	1.05944	3.97239e-07	0	2.80841e-06	0	0	1.63274e-05	0	0	0
NM_001285673.1	2.36863	13.1294	7.31041e-06	3.27309e-05	0.372574	1.91711	0.00451665	1.8584e-05	4.36206	4.98412e-05	2.27575	6.69948	1.05287	0.00099748	2.15125	0.039735	0.285842	2.24784e-05	0	0	0
XM_005675359.2	3.14207e-05	3.52314e-05	0	1.87766e-05	0	1.80601e-05	0	0	2.71434e-05	0	2.535e-05	0	4.91119e-05	3.23894e-05	2.85178e-05	2.91179e-05	3.40486e-05	2.29165e-05	0	0	0
XM_005699598.1	3.11835e-05	6.58017e-05	7.60548e-10	2.62236e-05	5.82624e-05	2.37538e-05	2.42299e-05	2.80982e-05	3.9957e-05	3.01329e-05	3.9686e-05	4.09431e-05	9.81685e-05	4.25862e-05	3.82774e-05	1.85066e-05	0.000132508	2.78355e-05	0	0	0
XM_013967399.1	5.01491e-05	0	0	3.76813e-05	3.53114e-05	0	4.28457e-05	3.60143e-05	2.54128e-05	3.90457e-05	4.25546e-05	0.256494	0	0	0.492242	0	0	4.02688e-05	0	0	0
XM_013964796.1	0	0	1.0275e-25	0.110812	0	1.11897	0.0475645	0.000746214	0.0793162	0.842031	1.15703e-56	0.20507	1.06713	0.0320213	0.000212463	0	0	8.39134e-05	0	0	0
XM_005693984.2	0.000162194	0.000187872	7.08522e-19	0.000128096	9.59711e-05	0.000168031	0.000187051	3.4054e-05	4.5651e-07	1.291e-05	0.000100771	1.85403e-05	1.21782e-44	2.87968e-187	1.48847e-07	0	2.91789e-113	0.000112599	0	0	0
XM_013963993.1	0.000227023	0.614082	0.000305208	0.530636	1.0863	0.0628592	0.215097	0.00371732	0.000199077	0.579573	0.000864967	0.159234	4.88143e-33	1.52612e-08	0.000186432	0.0104761	2.00034e-05	0.000166219	0	0	0
XM_005698745.2	0.547465	0.00308677	0.00331824	0.643772	0.751864	0.547976	0.950702	0.00174675	0	1.2037	1.15883	0.510022	0.00427887	0.00269396	0.251045	0	0.00304915	0.00195046	0	0	0
XM_013971320.1	0.0285202	0	0	0.0293491	0	0.0161694	0.101705	0.07789	0.0244618	0	0.0938793	0.0113217	0	0.107813	0.138568	0	0.0156461	0.0101825	0	0	0
XM_013973738.1	0.0561561	0.284673	0	0.166846	0.330408	0.191667	0.104025	0.217177	0.0803337	0.213825	0.231859	0.029752	0	0	0.0662521	0.0689011	0	0.0133802	0	0	0
XM_005686191.2	0.0568265	0	0	0.0389579	0.123942	0	0.120384	0.103477	0.91134	0.187662	0.187867	0.632243	0	0	1.91098	0	0	0.0135107	0	0	0
XM_005702156.1	0	0	0	0	0	0	0	0	0	0	0	0	0	0	0	0	0	0.0140809	0	0	0
XM_013963845.1	0	0.0119592	0.0543545	0.0280507	0	0.115493	0.0323317	0.0348903	0.0437844	0	0.00838116	0.0324166	0	0.253037	0.0540694	0	0	0.0145764	0	0	0
XM_005687729.2	0.0127015	0.0347074	0.0952138	0.0639852	0.0736762	0.0166768	0.0367572	0.0202538	0.0725082	0.0386777	0.0242012	0.0301868	0.0132085	0.0272353	0.0745255	0	0	0.0180965	0	0	0
XM_005709664.1	0.0174218	0.0101979	0.0115702	0.0358824	0.0225555	0.00491809	0.0344377	0.0357032	0.0298582	0.0198964	0.0214133	0.0345379	0	0	0	0	0	0.0186359	0	0	0
XM_013971018.1	0	0	0.0379676	0.0192303	0	0.0482635	0.0223791	0	0.0965608	0	0	0	0	0	0.0249341	0	0	0.0201172	0	0	0
XM_013962578.1	0.408316	0.545486	0.315781	0.0399395	0.250459	0.0668901	0.441811	0.159084	0.325993	0.0444321	0.218525	0.278773	0	0.0318509	0.25907	0.0806307	0	0.020899	0	0	0
XM_005675640.2	0.235515	4.76353e-06	0.039828	0.0549532	2.36025e-07	7.20731e-07	3.6115e-06	7.49747e-05	0.227816	6.24142e-06	0.0735281	0.0937937	0.0776318	0	0.392309	0.0271129	0.130466	0.0210811	0	0	0
XM_013964251.1	0	0	0	0.0434624	0	0.0182395	0.0506791	0	0.0546182	0	0	0	0	0	0	0	0	0.0227639	0	0	0
XM_013969534.1	0	0	0.0462047	0.0465131	0.0451201	0.0391177	0	0	0	0.0258918	0	0.0542005	0	0	0	0	0	0.0243818	0	0	0
XM_013969415.1	0	0	0.101441	0.0254428	0	0	0.0297548	0	0	0	0	0	0	0	0	0	0	0.0267052	0	0	0
XM_005685583.1	0.0787987	0	0	0.161645	0	0.0683022	0	0.134188	0	0.150093	0.165324	0.0314529	0	0	0.0702623	0	0	0.0283005	0	0	0
XM_013975407.1	0.000619607	0.121064	0.490664	9.22303e-05	6.92283e-06	0.000249471	5.47532e-05	0.30254	0	6.77163e-05	0.000103799	2.16289e-05	0.0784149	0.225818	2.26498e-06	0	0.0317662	0.0283097	0	0	0
NM_001285622.1	0.203892	0.571529	0.446317	0.557578	0.163524	0.0471785	0.065334	0.194415	0.175641	0	0.102779	0.227946	0.127092	0	0	0	0	0.0293007	0	0	0
XM_005677216.2	0.23623	3.84838e-05	5.98104e-06	1.73331e-06	1.06315e-06	0.644957	0.162063	6.44869e-06	1.3245e-05	2.18366e-05	2.56224e-12	0.501921	2.2418e-05	9.34234e-06	0.56257	2.09196e-12	0.0503319	0.0298463	0	0	0
XM_005697522.1	0.0876965	0	0	0	0	0	0.0351704	0.208991	0	0	0.110784	0.0350387	0.136649	0.193665	0	0	0	0.0315294	0	0	0
XM_005698514.2	0.044112	0.103183	0.0296555	0.0302318	0.144669	0	0.017534	0	0	0.0671912	0	0.0350818	0	0	0.0195401	0	0	0.0315562	0	0	0
XM_013971359.1	0.181164	0.0529682	0.0304646	0.403487	0.416143	0.323005	0.234091	0.262641	0.272296	0.327693	0.150056	0.108073	0.353065	0	0.0401336	0	0	0.0324042	0	0	0
XM_013974617.1	0	0	0	0	0	0	0	0	0	0	0	0	0	0	0.0207796	0	0	0.0335516	0	0	0
XM_013967746.1	0.0163441	0.0573703	0	0.0448389	0.0319798	0.00928078	0	0.022314	0.0841389	0.06223	0.0404149	0.0389465	0	0.0353598	0.0433477	0	0	0.035029	0	0	0
XM_013964799.1	0	0	0.0764406	6.45992e-26	0	7.19525e-13	1.78538e-128	0.06982	2.49186e-52	3.47115e-36	7.33618e-72	2.95484e-31	9.40361	0	0.595321	0	0	0.0382414	0	0	0
XM_005686033.2	0.197951	0.403445	0.578542	0.357799	0.317419	0.675266	0.399886	0.319327	0.911193	0.616687	0.757436	0.700656	0.448621	0.0193137	0.159183	0.0494815	0	0.0385834	0	0	0
XM_005691781.2	0	0	0	0.0740111	0	0.0633867	0	0.0368845	0	0.123982	0.0460433	0	0	0	0	0	0	0.0390854	0	0	0
XM_005698267.1	0	0	0	2.56917e-06	2.44514e-06	0	0	0	0	0	0	0	0.0444898	0	0.126729	0	0	0.0408959	0	0	0
XM_013973746.1	0	0	0	0	0	0	0.118902	0.0406593	0.0769223	0.204426	0.0745111	0.0475095	1.25499	0	0.794809	0	0	0.0427407	0	0	0
XM_005675505.2	0	0.208314	0.16581	0	0.283913	0.0349415	0	0.202387	0	0	0	0.0477374	0	0	0.962762	0	0	0.042968	0	0	0
XM_005709394.2	3.29544	2.7953	0.918152	5.88401	7.63631	6.71873	1.20946	5.17351	5.02246	3.19712	2.86218	4.22825	1.11986	0.200913	1.88434	0.720832	0.406389	0.0432482	0	0	0
XM_005682411.2	0.125008	0.109579	0.0423783	0	0.0620626	0.19742	0.0249379	0.042608	0.215036	0.047613	0.15636	0.199235	0.0487133	0.136731	0.111127	0	0	0.0448101	0	0	0
XM_005693543.2	0.0517843	0.0757566	0.155359	0.0177662	0.0336617	0.02933	0.102538	0.159123	0.0333044	0.0985761	0.127713	0.0719284	0.121137	0.0977832	0.125738	0	0.0283847	0.0462069	0	0	0
NM_001285626.1	0.39229	0.152451	0	0	0.3585	0.346936	0	0.177716	0.113102	0.348915	0.336099	0	0.91636	1.10077	0	0	0	0.0472538	0	0	0
XM_013977261.1	0	0	0	0	0	0	0	0	0	0	0	0	0	0	0	0	0	0.0499887	0	0	0
XM_005690292.1	0.0755004	0	0.103001	0	0	0	0	0.0257183	0	0	0	0.0301255	0	0	0	0	0	0.0542108	0	0	0
XM_005699572.1	0	0	0	0	0	0	0	0	0	0	0	0	0	0	0	0	0	0.0545826	0	0	0
XM_013969413.1	0	0	0	0	0	0	0.094633	0	0.101797	0.390242	2.18228	0.283076	0.0613993	0.173433	1.33498	0	0.13182	0.0566011	0	0	0
XM_005675876.1	0.08313	0	0	0	0	0.0283285	0	0	0	0.0126607	0	0.0264137	0.466663	0.233851	0.220499	0	0.456744	0.0593925	0	0	0
XM_005699730.2	0	0	0	0	0	0	0	0	0	0	0	0	0	0	0	0.0207488	0	0.0644933	0	0	0
XM_013970200.1	0	0	0	0	0	0.16633	0	0	0	0.140487	0	0	1.57617	0.211016	0.167498	0	0.425447	0.0669752	0	0	0
XM_005697644.2	0	0	2.02407e-25	0	0	1.85095e-14	0.0248153	1.07577e-69	0	8.50511e-15	1.5301e-59	8.90378e-28	2.41853e-122	2.82222e-184	1.59421e-54	1.45086e-74	4.40943e-80	0.0677732	0	0	0
XM_013970896.1	0	0	0	0	0	0	0	0	0	0	0	0.0769524	0	0.109368	0.173407	0.177095	0	0.0693076	0	0	0
XM_013965488.1	0.0985736	0	0	0.066886	0.629678	0.596598	0.242639	0.667771	0.342908	0.601654	0.260291	0.159449	0.306724	0.113521	0	0	0	0.0718082	0	0	0
XM_013976964.1	0	0	0	0	0	0.0355937	0.0165462	0	0	0.095154	0.0516714	0.0496699	0.0324681	0	0	0	0	0.074462	0	0	0
XM_005679402.2	0	0	0	0	0	0	0	0	0	0	0	7.58509e-08	0	0	4.85452e-08	0	0	0.079746	0	0	0
XM_013976711.1	0.666181	0.647691	0	0.643976	0.451976	0.519696	0.49217	0.33983	0.191756	1.60791	2.68977	1.60111	0	0.185528	0.199202	0	0	0.080058	0	0	0
XM_013975001.1	0.334644	0.129609	0	0.151125	0	0.0682179	0.0920258	0.15095	0.194437	0.0851313	0.0992428	0	0	0	0	0	0	0.0815125	0	0	0
XM_013963442.1	0	0	0.707914	0	0	0	0	6.48603e-09	0	0	0	0	0.264674	0	0	0.60162	0.775411	0.0817007	0	0	0
XM_013971958.1	0	0	0	0	0.126884	0	0	0.0329212	0.0207306	0.018379	0	0	0	0	0.149764	0	0	0.0863545	0	0	0
XM_005685388.2	0	0	0	0	0	0	0	0	0	0	0.158676	0.198664	0	0.0693005	0	0	0	0.0894115	0	0	0
XM_005689428.1	0	0.0771228	0	0	0	0	0	0	0	0.0504356	0	0.318741	0.618121	0	0.0595831	0	0	0.0956433	0	0	0
XM_005700229.2	0	0.10709	0.378268	0	0	0	0	0	0	0	0	0.0733284	0.643127	0.050717	0.122978	0.0423602	0.0513648	0.0989797	0	0	0
NM_001287574.1	0.332087	0.0408975	0.163814	0.059929	0.410847	0.377464	0.305118	0.310179	0.434972	0.03993	0.201867	0.138865	0.190779	0.321684	0.108209	0.14473	0.115301	0.0999193	0	0	0
XM_013975110.1	0	0	5.65761e-08	2.28429e-07	0	9.62904e-09	0	3.1031e-08	5.63698e-08	0	5.75377e-09	0	9.36839e-08	5.54324e-06	1.6665e-09	0	3.00133e-08	0.101305	0	0	0
XM_005676646.1	0.228293	0.222551	0.0510164	0.0260868	0.13685	0.0974209	0.0604213	0.129834	0.0326599	0.0724395	0	0.0755996	6.67434	17.0734	10.8083	0.630263	5.40191	0.108798	0	0	0
XM_005698569.2	0.0217641	0.0509098	0.175531	0.0894987	0.0570851	0.0248181	0.190299	0.163343	0.20559	0.21548	0.108088	0.259615	0	0.520025	1.23389	0	0.119977	0.108978	0	0	0
XM_013965148.1	0	0	0	0	0	0	0	0	0	0	0	0	0	0	0	0	0	0.111759	0	0	0
XM_013963024.1	0	0	0	0	0	0	0	0	0	0	0	0	0	0	0	0	0	0.1186	0	0	0
XM_005690917.1	0.583668	0.925099	0.228345	0.398987	0.753012	1.49629	0.400922	1.05052	0.359193	0.349427	0.560817	0.632677	0.064966	0	0.334854	0	0	0.11985	0	0	0
XM_005685071.2	1.29261	1.78916	1.3276	1.00555	1.23305	0.662094	1.29997	1.24831	0.933139	0.144045	0.454554	0.46322	0.172071	0.0340892	1.07284	0.0435002	0.277	0.123861	0	0	0
XM_013963465.1	0.0992654	0	0	0.0850078	0.163222	0.14182	0.0790026	0.118489	0.0639655	0.0189013	0	0.0394962	0	0	0	0.0228555	0	0.12435	0	0	0
XM_013968611.1	0.149296	0.698295	0.268346	0.153421	0.0818342	0	0.0990195	0.203666	0.171032	0	0.0206459	0.0792045	0	0.0541743	0.35308	0	0	0.124684	0	0	0
XM_013976748.1	0	0	0	0	0	0	0	0	0	0.163089	0	0.199217	0.111214	0.0391542	0.190617	0	0	0.128027	0	0	0
XM_013969150.1	0	0	0	0	0	0	0	0	0	0.132109	0	0	0	0	0	0	0	0.128154	0	0	0
XM_013975840.1	0.165864	0.266802	0.0834362	0.284343	0.394053	0.307256	0.0404093	0.141489	0.088977	0.236916	0.205817	0.313319	0	0.0448025	0.0182768	0	0	0.133453	0	0	0
XM_005699952.2	0	0.148297	0	0.0185134	0	0	0	0	0	0	0	0.0510327	0.198073	0.000185093	0	0	0.0720545	0.137826	0	0	0
XM_013977024.1	0.106649	0.0623451	0.216008	0.547854	0.316234	0.79343	0.339772	0.41821	0.252062	0.223389	0.930436	0.403286	0	0.174378	0.425906	0.515796	0	0.152752	0	0	0
XM_013973936.1	0	0	0	0	0	0	0	0	0	0.0395604	6.85962e-08	0.29807	1.14738	0.469576	0.386663	0	0	0.15295	0	0	0
XM_005695729.2	8.94517e-08	3.53395e-07	4.92067e-08	0.0487989	1.57587e-07	4.4701e-07	9.55303e-08	1.06618e-07	1.93932e-07	1.06911e-07	8.86568e-08	0.204602	1.90134e-07	1.92499e-07	2.80972e-06	0	0.259617	0.153409	0	0	0
XM_013962388.1	0.430731	0	0	0.0729807	0.308725	1.37865	0.177385	0.0728858	0.28137	0.328696	0.572983	0.261804	0.167491	0	0	0	0	0.15723	0	0	0
XM_013966741.1	1.71105	0.710285	0.764297	1.08491	0.98598	0.826612	1.18297	0.276252	0.205283	0.084066	0.698694	0.526336	0	0.916887	0.35811	0.270877	0.101203	0.157803	0	0	0
XM_013975341.1	0.903191	0.131166	0.662477	0.764642	2.44133	1.17502	0.652353	0.763793	0.492089	0.689319	2.01115	2.47325	0.175579	0.39448	1.24197	0.210506	0	0.165052	0	0	0
XM_005679705.2	0	0	0	0	0	0	0	0	0	0	0	0	0	0	0	0	0	0.170999	0	0	0
XM_013972897.1	0.910202	1.39805	1.25362	0.359929	0.451496	0.473692	0.269421	0.684727	0.165264	0.876161	0.566646	0.153259	0	0.0530583	0.171407	0	0	0.172399	0	0	0
XM_005682941.1	0.0938408	0.0915033	0.376301	0.193102	0.0101937	0.00887631	0.0868082	0.213543	0.335439	0.142916	0.103075	0.149053	0.0975563	0.3551	0.0138232	0.0575451	0	0.178745	0	0	0
XM_013963759.1	4.39144e-139	0	2.43572e-188	3.63061e-67	1.50494e-127	1.40657e-28	0	0	8.39922e-27	0.05231	2.91184e-70	2.6811e-62	1.75699	0.211524	7.96644e-05	0	0	0.179379	0	0	0
XM_005698480.2	0.330534	1.07026	1.33741	0.487694	0.786456	0.523331	0.485775	0.398859	1.289	0.561605	0.823112	0.42495	0.317104	0	0.338305	0	0	0.182031	0	0	0
XM_013975311.1	0.989628	0.524984	1.19546e-13	0.867005	1.85105	3.28712	0.460907	1.41993	0.972838	0.547698	1.14486	3.01555	5.35305e-08	0.214034	0.494008	0.173503	3.63718e-31	0.203655	0	0	0
XM_005684292.1	0.835977	0.323111	0.839639	0.752341	1.34388	0.784325	0.348906	0.188054	0.73194	0.106399	0	1.25085	0	0	0.129023	0	0	0.204972	0	0	0
XM_005676368.2	0.0782832	0	0	0.0893967	0.0515567	0.418246	0.228696	0.124628	0.0897662	0	0.0216405	0.0623115	0	0	0.115799	0.264556	0.259792	0.205691	0	0	0
XM_013976076.1	0.287546	0.0959524	0.281076	0.730148	1.34566	0.689273	0.559487	0.195838	0.424656	0.938967	0.724907	0.196831	0.640125	0.135788	0	0.606664	1.28415	0.206627	0	0	0
XM_013973755.1	0.307779	2.31711	0.941196	0.414693	0.464111	1.16884	0.387746	0.622251	0.810366	0.352651	0.141861	0.630016	3.34637	1.29619	1.86291	0.144305	1.11299	0.227156	0	0	0
XM_005679023.1	0	0	0	0	0	0	0	0	0	0	0	0	0	0	0	0	0	0.22775	0	0	0
XM_013972030.1	0	0	0	0	0	0	0	0	0.0562849	0	0	0	0	0	0	0	0.221452	0.235152	0	0	0
XM_013965725.1	1.27408	1.80398	2.13267	1.36088	1.62833	2.55512	0.679109	1.94236	0.537096	1.63585	1.50299	0.657835	2.20387	0.437085	0.497139	0.240897	1.45487e-08	0.235612	0	0	0
XM_005694815.2	2.6849	1.90277	1.76149	3.53355	3.14169	2.14188	2.47471	3.87846	3.06192	2.74616	3.9352	3.70747	1.06951	0.0850022	2.48056	0.0721456	0	0.238195	0	0	0
XM_013971279.1	0	0	0	0	0	0	0	0	0.142279	0	0	0	0	0	0	0.151991	0.19624	0.239417	0	0	0
XM_005692443.2	0.677393	0	0	0.688178	0.813778	1.17502	0.745546	0.458276	1.37785	0.17233	1.00557	1.09922	1.58021	0	1.55246	0.105253	0	0.247579	0	0	0
XM_013976947.1	7.00443	3.07866	8.13619	4.52642	5.89767	0.283897	0.158147	9.14872	0.853634	4.54034	2.74093	2.70791	1.43275	0.243343	0.770977	0	0	0.248923	0	0	0
XM_005689368.2	0	0.148759	0.30221	0	0.295068	0.0731282	0.0761939	0.151836	0	0	0	0.0760829	0	0	0.169763	0.49869	5.12039	0.250978	0	0	0
XM_013967223.1	2.84051	2.29639	3.33823	3.37866	1.86098	0.821139	1.64301	3.50587	1.64988	3.99251	6.09846	2.109	0.748995	0.521391	1.62762	0	0	0.253931	0	0	0
XM_013971397.1	0	0	0	0	0	0	0	0	0	0	0.150293	0	0	0	0	0	0	0.25451	0	0	0
XM_013968148.1	0	0	0	0	0	0	0	0	0	0	0	0	0	0	0	0.0366703	0	0.256897	0	0	0
XM_013964214.1	0	0	0	0	0	0	0	0	0	0	0	0	0.666951	0.080501	0.128852	0.661719	1.13851	0.258357	0	0	0
XM_013963994.1	1.63221	0.538301	0.470527	0.929698	0.875871	1.11993	1.19931	2.03756	1.2509	2.15837	1.31195	0.241682	2.41234e-30	9.23963e-08	0.892468	7.6603e-286	0.0926755	0.259783	0	0	0
XM_013963788.1	0.0214591	1.18487e-37	0	4.73002e-58	1.34282e-77	8.40923e-124	4.9675e-28	4.50998e-54	2.35418e-26	2.13459e-06	3.91922e-84	1.48545e-07	0	0	0.171095	0	0	0.260981	0	0	0
XM_013976231.1	1.30844	0.677613	0.205019	1.03929	1.90769	1.2931	1.06206	1.48088	0.692437	0.110854	0.563819	0.526103	0.113177	0	0.78757	0	0	0.26314	0	0	0
XM_005699942.2	0.184356	0	0.38022	0.125951	0.247757	0.0803109	0	0.0941252	0.158951	0.175605	0	0.294779	0	0	0.123597	0	0.413012	0.265266	0	0	0
XM_013976915.1	0	0	0	0	0	0	0	0	0	0	0	0	0	0.227093	0	0.347084	0	0.273841	0	0	0
XM_013970810.1	0.131545	0.307208	0.0601623	0.419518	0.705527	1.14412	0.527557	0.50755	0.453501	0.634824	0.553921	0.490542	0.204973	0.0484162	0.352468	0	0	0.283764	0	0	0
XM_013967743.1	7.75685	7.62672	17.2921	5.06328	5.02872	4.90252	4.1564	6.39288	5.63309	4.11565	5.47086	5.46278	2.65658	1.55399	1.09243	0.245783	0.156029	0.289584	0	0	0
XM_013969414.1	0.282955	0.302371	0.606583	0.11819	0.0159838	0.160184	0.0584486	0.0336045	0.0738385	0.346591	0.464995	0.341712	0.019186	0.0530727	0.347514	0.0339329	0	0.289758	0	0	0
XM_013969946.1	0.0774883	0	0	0.105981	0	0	0	0	0.0333646	0.088557	0.0974948	0.0927764	0.301897	0	0	0	0	0.306082	0	0	0
XM_005696818.1	0	0	0	0.221181	0	0	0	0	0	0	0	0	0	0	0.242132	0	0	0.31146	0	0	0
XM_005694790.2	0.915485	1.57457	0.314686	1.10392	0.568565	0.172959	0.835278	0.994447	0.297409	0.306301	0.44504	0.594638	0.108157	0	0.343045	0	0	0.31692	0	0	0
XM_013965261.1	0	0	0	0	0	0	0	0	0	0	0.2727	0.255793	0.794151	0	0.0573576	0	0.361193	0.322356	0	0	0
XM_013966915.1	1.23468	2.52399	1.475	2.21642	1.46661	1.06954	1.85286	1.91874	1.82741	0.79371	1.29439	1.44743	3.12674	0.594085	1.75407	0.142408	0.344059	0.332512	0	0	0
XM_005688345.2	0	0	0	0	0	0	0	0	0	0	0	0	4.6247	2.1268	2.97073	0.435184	1.87864	0.34005	0	0	0
XM_005688841.2	1.69772	2.83725	1.32532	2.09782	2.71965	2.36651	1.34778	2.07541	3.02645	1.59123	1.01673	1.14161	0.93088	0.202155	0.808862	0	0	0.360055	0	0	0
XM_013965814.1	0.360177	0.934875	0.656551	1.12188	1.14923	0.185095	0.801229	0.735984	0.310232	1.03672	1.04166	0.51124	1.74622	0.0881229	0.642466	0	0	0.373754	0	0	0
XM_013976174.1	0	0.0407024	0.0947867	0	0.0231419	0.200592	0	0	0	0.10615	0.0582577	0.0277807	0	0	0.372092	0	0	0.374915	0	0	0
XM_013969686.1	0	0	0	0	0	0	0	0	0	0	0	0	0.365821	0	0.0697635	0	0	0.39341	0	0	0
XM_013963523.1	0.17555	0.275241	1.01171e-07	0.0582102	0.0475566	0.126739	0.162546	0.220647	0.0327231	0.212632	0.230333	3.52377e-06	0.0826821	0.301746	0.137468	7.24516e-07	0	0.407148	0	0	0
XM_013968128.1	0.355009	0.559273	0.0728721	0.515247	0.142111	0.425572	0.703156	0.261047	0.0468402	0.395085	0.168466	0.173427	0.319401	0.339038	0.904437	0.678032	0.179706	0.419184	0	0	0
XM_005693914.2	0.0726911	0.254105	0.102509	0.0494902	0.251012	0.086207	0	0	0.0629488	0	0	0.116912	0.226355	1.06662	0.393785	0.606494	0.828738	0.421024	0	0	0
XM_013973968.1	0	0	0	0	0	0	0	0	0	0	0	0	0.0917883	0.0321594	0.156931	0	0.0652446	0.421968	0	0	0
XM_005685423.2	0.533015	0.360752	1.55507	0.288167	0	0.160713	0.268277	0.669525	0.40997	0.149579	0.256679	0.402117	0	0	0.199271	0	0	0.422034	0	0	0
XM_005699383.1	0.162041	0.0630243	0	0.184318	0.329306	0.315658	0.174023	0.293942	0.279786	0.535177	0	0.259548	0.841406	0	1.30751	0.29967	0.24328	0.428257	0	0	0
XM_013964718.1	0	0.170813	0	0	0	0	0.123463	0	0.90462	0	0	5.54391	0.916011	1.23518	0.273844	0	0	0.434517	0	0	0
XM_013974449.1	3.50628e-33	3.29863e-68	1.92613e-88	0.149248	0.24538	1.39218	1.57664e-65	0.0478547	0.108998	2.5431	1.78926	0.619252	0.900722	0.323151	0.250644	1.61273	5.15159e-264	0.435951	0	0	0
XM_013972080.1	0.769529	0.852752	0.78831	0.6941	0.875096	0.668914	0.209132	0.469838	0.747603	0.215912	0.200907	0.708352	0.347324	0	0.717154	0.260946	0	0.448897	0	0	0
XM_013968814.1	0.757991	0.36827	0.882673	2.7988	2.20293	2.15631	1.8896	2.79059	2.78535	1.82983	1.51262	1.11518	4.72192	0.92011	1.07971	0.175444	0	0.456284	0	0	0
XM_005687591.1	1.07967	0.745463	0.663686	0.813193	0.913195	0.472853	1.16581	0.350342	0.5772	1.79265	1.3874	2.26414	0.027599	0.153322	0.454006	0.716549	0.0389259	0.468002	0	0	0
XM_005681742.2	1.44188	2.5824	4.02915	1.37935	3.83686	3.10657	2.13317	1.99258	2.33735	1.81649	2.51182	2.24887	1.943	1.19515	2.04694	0.180166	0	0.470695	0	0	0
XM_005690373.2	0.0275286	0.0965501	0	0.942651	0.381257	0.267995	0.701871	0.976162	0.189301	0.440336	0.228885	0.328791	1.11576	0.990879	0.684267	0	0	0.473243	0	0	0
XM_005676468.2	0.320512	0.0750047	0	0.109917	0.700076	0.11827	0.0889617	0.175038	0.096244	0.18305	0.237705	0.140011	1.84926	0.935888	0.679966	0	0.98578	0.515157	0	0	0
XM_005689818.1	0.609766	0.445199	0.104019	0	1.09229	0.814031	1.03687	0	0.721939	0	0	0.547477	1.48482	0.670386	0.37362	0	0.0849331	0.519961	0	0	0
XM_013972713.1	0	0	1.27347	0.369107	1.32922	0.797809	0.448882	1.54831	0.664339	0.0831366	0.48357	0.618189	1.86387	0	0	0	0	0.556905	0	0	0
NM_001285711.1	0.126708	0	0.188472	0.428317	0.185432	0	0	0.0856108	0.664248	0.193468	0.114165	7.21857	0	5.37125	0.11677	0	0	0.557551	0	0	0
XM_005680902.2	0.645757	1.19146	1.29373	0.209309	0.428641	0.117353	0	0.671719	0.380189	0.440161	0.454428	1.38211	1.3773	0.298005	1.39123	0	1.0198	0.560782	0	0	0
XM_005679301.2	1.01731	0.431891	1.1446	0.916146	0.839077	0.161172	0.148506	1.25914	0.956882	0.317136	0.273122	0.665469	0	0	0.206688	0	0	0.565574	0	0	0
XM_005700211.2	2.72557	1.45947	3.8095	2.67138	2.53593	1.38716	1.66129	1.62428	2.33961	2.35338	2.0771	1.84591	1.28692	1.49808	1.05318	0.123648	0.0422537	0.576308	0	0	0
XM_013970698.1	1.93864	4.3818	2.17086	3.02916	10.8797	10.1469	4.24196	2.28515	1.75473	5.88299	10.9649	4.64008	3.5542	1.62797	1.94742	0	0	0.594486	0	0	0
XM_005676045.2	0	0	0	0	8.45128e-08	0	0	0	0	0.269235	0	2.80196e-07	2.98042	0.0790107	6.30882	0	0	0.62387	0	0	0
XM_013970316.1	0	0	0.41705	0	0	0	0.522551	0	0.149748	0.0993	0.036572	0.104127	0	0.4795	0.581882	0.120328	0.0485741	0.655881	0	0	0
XM_005683133.2	0.239322	0	0	0	0.52133	0	0	0	1.04429	0	0	0.0972346	0	0	0	0	1.54941	0.700883	0	0	0
XM_013966986.1	6.67193	9.22474	8.7069	11.5859	10.5763	11.7486	7.14898	8.07208	9.31671	12.4028	11.9583	11.2885	1.66175	1.75888	3.20951	0.0784896	0	0.731815	0	0	0
XM_013976397.1	1.36712	1.4818	0.403835	1.90069	0.789602	1.02311	1.17729	3.38941	0.758089	1.11626	0.536671	5.15574	1.21711	1.0823	1.61653	0.406041	0.0547904	0.738145	0	0	0
XM_013974622.1	0.127284	0.295444	0	0	0.186394	0.157675	0.422831	0.0859957	0	0	0.573699	0	2.57229	0.299898	0.117327	0	0	0.746886	0	0	0
XM_005689367.1	1.67287	0.137768	0.0951711	1.1947	0.727444	0.551538	0.149939	0.610776	0.202395	0.197396	0.507771	0.0749778	0.257136	0	0.0417713	0	0	0.75875	0	0	0
XM_005683438.1	13.3031	9.47198	3.59906	6.36467	4.19097	3.57037	4.30844	9.32718	3.07849	1.29934	0.947275	2.47297	0.740765	0.844272	1.70251	0.0994041	0.166652	0.772369	0	0	0
XM_013972091.1	0.408977	0.170323	2.78659e-16	0.644474	1.68208	0.831102	0.554073	0.625358	7.58803e-06	0.8515	0.11173	0.422379	1.43753e-40	1.43911e-181	3.60171e-07	0	1.93749e-109	0.773699	0	0	0
XM_013964454.1	0.135729	0.158738	0	0.186054	0	0.01289	0	0	0.0388385	0	0.0561971	0	24.6592	12.1477	17.9652	5.04157	3.94378	0.793231	0	0	0
XM_013965915.1	1.68867	1.88182	1.31789	2.5302	3.00698	2.98915	2.20636	3.92285	1.79139	2.69302	2.67406	2.16341	1.64533	0.373819	1.17067	0	0.116711	0.793571	0	0	0
XM_005696767.2	2.39855	1.53818	3.97375	4.1058	4.71134	2.434	3.79285	5.97848	4.80298	4.43784	3.70913	3.45861	1.21899	1.86622	3.00165	0	0	0.79992	0	0	0
XM_005679518.2	1.4228	2.05853	0.678013	1.51317	0.547294	1.12689	0.393589	1.20215	1.13186	1.9993	2.20384	0.807816	1.63306	0.0793459	1.70352	0.0454339	0	0.827474	0	0	0
XM_005696635.2	0.0644769	0.225527	0.180424	0.0878894	0.573964	0.151953	0.31295	0.21909	0.334561	0.34408	0.0552013	1.08689	0.100411	0	0.058035	0	0.657965	0.88521	0	0	0
XM_005699436.2	2.93114	2.33279	1.80183	3.5762	2.41356	2.86582	4.96184	3.01276	2.28121	0.415272	0.604322	3.23562	0.451747	0.0553312	1.06994	0	0	0.901064	0	0	0
XM_005701528.1	0	0	0	0	0	0.0408579	0	0	0	0.0526828	0.118756	0	0.860753	0	0	0.192077	0	0.949696	0	0	0
XM_013966427.1	0.426444	0.1494	1.052	0.641245	0.62821	0.543488	0.205128	1.19062	0.293975	0.844833	0.681721	0.30661	0.664506	0.0470442	0.49492	0	0	0.950305	0	0	0
XM_013973096.1	0	0.7135	0	0.824228	12.4367	0.893268	0.279125	0.207014	1.68577	0	0.976784	0.5288	0.481367	0.842022	19.3968	0	0	0.950732	0	0	0
NM_001285623.1	10.6855	4.68501	6.48886	3.15973	4.06403	4.22896	3.2745	6.6504	5.54888	1.97899	2.7046	11.819	5.27941	24.3105	2.41955	0	0.981199	0.957668	0	0	0
XM_005693761.2	5.94269	9.7146	6.12407	5.81962	7.37127	2.9859	4.17285	4.74382	4.91631	4.31899	5.18686	6.18764	0.640504	1.94695	0.784749	0	4.54719e-58	1.01324	0	0	0
XM_013962588.1	0.19724	0	0	0.396332	0.311845	1.42226	0.168675	0.264688	1.04591	0.150735	1.13103	2.44545	4.28161	0.98202	1.30685	0.18609	1.22443	1.02866	0	0	0
XM_005699695.1	0	0	0	0	0	0	0	0	0	0	0	0	0	0	0	1.10827	3.15292	1.02955	0	0	0
XM_005687838.1	0.202868	0	0	0.0688013	0.216646	0	0.166653	0	0.264768	0.232182	0	0.410449	0.1578	0	1.29615	0	0	1.03519	0	0	0
XM_005688533.2	9.81623	6.73968	10.7855	0.0755625	0.963439	0.95505	1.19634	0.377375	3.59709	2.97959	1.68713	3.61914	1.21439	0.908471	2.14634	0	0	1.05966	0	0	0
XM_013965724.1	13.5852	13.7472	43.676	26.6354	26.6925	25.4125	11.1515	33.8797	14.3792	24.0489	22.8808	22.8205	8.60741	2.91574	14.1005	0.115795	1.16474e-06	1.0625	0	0	0
XM_013964349.1	0	0	3.33216	2.34138	15.3848	0	0	0.787093	2.49978	0.942939	1.8458	0	0	0	1.51786	0	0	1.08147	0	0	0
XM_013970984.1	2.46093	2.21479	3.70882	2.19513	5.5158	4.85988	1.4883	3.89989	2.28897	1.36293	1.27748	1.09376	0.295184	0.279415	2.34372	0	0	1.09443	0	0	0
XM_005696999.2	0.353655	0.437779	0.102528	0.594383	0.59719	0.442908	0.301287	0.437138	0.340354	0.377599	0.179222	0.385285	5.65093	3.20649	2.18504	0.437384	2.3868	1.12172	0	0	0
XM_005689963.2	5.75589	6.42415	10.1365	5.01069	5.34857	7.12987	5.00369	4.7923	5.12278	5.13347	5.07983	4.88396	1.0821	0.315816	5.57478	0.399804	0	1.13987	0	0	0
XM_005684274.2	0	0	0	0	0	0	0	0	0	0	0	0.160675	3.31788	3.86552	0.735666	0	0	1.15865	0	0	0
XM_005692708.2	4.4092	2.59652	5.47325	1.5445	2.95397	2.15382	4.2854	1.65852	1.94295	2.60664	1.47533	2.70085	1.70426	0.928748	1.72722	0	0	1.18968	0	0	0
XM_005686773.2	0.236288	0.331011	0.260193	0.451936	0.985572	0.302211	0.379582	0.0321671	0.244518	0.108038	1.39674	0.377913	1.39897	0.627782	1.52143	0	0.370833	1.19029	0	0	0
XM_013976768.1	0	0	0	0	0	0	0	0	0	0	0	0	0.12177	0	0	0	0.043562	1.20663	0	0	0
XM_013967379.1	0.592364	0.968794	0.285503	1.5386	1.41165	2.18822	1.25362	1.12748	1.65943	3.35703	3.00125	1.30694	0	0	2.07311e-27	1.18279e-245	0.0172466	1.29675	0	0	0
XM_013972444.1	0	0	0	0	0	0	0	0	0.197139	0.169804	0.86668	0	0	0	0	0.420742	0	1.33095	0	0	0
XM_013972122.1	12.6207	10.4022	17.2916	8.16172	8.94844	3.22962	8.52269	7.01191	3.00586	8.35074	6.67856	4.80959	3.94301	1.70509	1.97621	0	0.265387	1.34346	0	0	0
XM_013965722.1	2.00512	1.45414	4.25635	2.33463	2.02022	3.01428	1.97631	2.58166	1.31524	1.49348	1.90242	3.0427	1.17047e-09	0.956494	0.854995	1.37745e-05	5.59144e-11	1.42485	0	0	0
XM_013962731.1	8.89133	3.66389	10.0847	6.72684	4.86277	4.82508	2.09147	6.41104	1.5292	2.15815	1.70755	3.6499	0	0.757603	0.401737	0	0.100233	1.44736	0	0	0
XM_013964720.1	0	0	0	0	0	0.074582	0.206409	0.0584339	0.924351	0.457705	1.15545	6.51298	0.200574	2.88788	0.0383082	0	0.0479609	1.44972	0	0	0
XM_005685560.1	0.334209	0	0.595355	0.284022	0	0	0	0	0.144967	0	0	0	0	0.570611	0	0	0	1.45555	0	0	0
XM_013964312.1	0	0.0469003	0.0269052	0.13743	0.170603	0.0114155	0	0.0410409	0.0688441	0.0610696	0	0.159366	0.593904	0.956798	2.5379	0.202965	0.441564	1.46212	0	0	0
XM_013964834.1	0	0.20753	0	0.482203	0.696245	0.812282	1.52432	0.482783	0.474722	1.23481	0.845569	0.88707	0.557235	1.76368	0.168831	0	0	1.46603	0	0	0
XM_005702075.1	1.00633	2.13451	1.82051	1.69179	3.852	1.07361	0.991817	1.58029	1.91793	0.897008	0.469258	1.92847	1.04153	2.24439	42.2343	0	0	1.49008	0	0	0
XM_013972494.1	0	0.103372	0.0607575	0.151243	0	0.0513493	0.0355106	0.0602766	0.0763067	0.168648	0.111873	0.0353748	0	0	0.118624	0	0	1.4961	0	0	0
XM_013972121.1	4.33435	3.93773	0.42526	0.152391	2.64165	7.76926	0.149129	2.44232	3.09951	3.43748	5.31697	4.54247	6.24506e-05	0.0333269	1.57993	0	4.22285e-05	1.49788	0	0	0
XM_005686930.1	1.39632	0.482825	0.857815	0.600199	1.71258	0.633552	0.540999	0.703741	0.714083	0.867106	0.525918	1.2833	0.644528	0.229776	0.324283	0	0.755874	1.56474	0	0	0
XM_005685400.2	5.37642	2.24034	0.228178	0	8.85271	0.5454	4.15518	0.149266	0	5.31044	4.1016	4.48242	3.07654	0.305421	3.64096	0	0	1.58206	0	0	0
XM_013974149.1	1.17378	1.26416	0.549389	1.32856	1.30317	1.56847	1.15369	1.01725	1.23135	1.27696	1.36919	1.15489	0.726281	0.141317	0.609954	0.0857235	0	1.77123	0	0	0
NM_001285697.1	1.89536	1.78595	2.85793	3.67521	1.93926	1.68963	3.61768	1.35145	2.01812	4.65985	7.4332	5.5159	2.00099	1.53846	1.46364	0	0.48867	1.83632	0	0	0
XM_005709506.2	1.52676	0.89226	0.744819	3.76269	3.95892	2.47118	3.28844	2.28984	2.80981	3.95422	4.22438	2.94385	0.999536	0.200285	3.79924	0.253299	0	1.9261	0	0	0
XM_005681162.2	0	0	0	0	0.528637	0.362772	0.123984	0	0	0	0	0	0	0	0.0689455	0	0	1.93405	0	0	0
XM_005690464.2	5.22493	6.30562	12.3737	4.59771	2.07914	1.91275	3.31015	3.23019	4.06009	4.4292	2.70876	4.08499	3.38199	0.159971	2.46944	0	0	1.93683	0	0	0
XM_005681945.1	0.420451	0.946585	0	0.544736	1.20594	1.28086	2.31911	0.548141	1.90848	0	2.79093	1.80497	30.7319	12.5434	7.23787	0	0	1.94069	0	0	0
XM_005702101.2	16.3609	1.70808	34.7901	10.7829	17.0087	15.4913	3.83557	2.96171	1.8696	7.2992	13.555	2.21839	0.771254	0.752774	1.05609	0	0	1.98328	0	0	0
XM_005687536.2	12.6673	11.5502	12.9081	20.0948	60.4337	13.9211	12.822	23.8617	13.3115	7.67428	8.63876	27.7615	4.18467	2.02777	13.0373	0.289357	0.350665	2.02813	0	0	0
XM_013976708.1	1.61733	5.68853	0	0.803144	2.23125	2.1862	0.253103	1.75099	0	1.28036	1.19042	2.17357	0.912871	1.00626	2.00194	0.52622	0.563045	2.29653	0	0	0
XM_005692230.2	4.2114	3.89105	2.4429	4.84686	5.21043	4.95391	2.79444	3.46028	3.99719	2.05563	3.39353	3.75738	0.181377	0.581864	2.0004	0.0642732	0.0770333	2.31428	0	0	0
XM_013976565.1	0.297671	0.277752	1.07776	0.56843	0.648944	0.454239	0.240309	0.526207	0	0.317667	0.30461	0.238687	0	0	0.213947	0	0	2.32027	0	0	0
XM_013968828.1	0	0	0	0	0	0	0	0	0	0	0	0	99.8871	446.676	17.8175	11.1823	159.288	2.3326	0	0	0
XM_013972654.1	0	0	0	0	0	0	0	0.178825	0	0	0	0.225324	0	0	1.04323	0	0	2.6367	0	0	0
XM_005685987.1	37.6643	45.8387	16.8838	37.7854	35.5141	32.1735	29.6815	40.5004	53.9178	14.6593	13.268	21.9141	5.27592	1.95515	16.6257	0.26293	1.54604	2.73627	0	0	0
XM_005677213.2	0.546277	2.62499e-17	1.02653	0.140331	0.0980736	0.742753	0.0605259	0.393619	0.860604	0.0561922	0.179246	0.585092	1.61175	0.485023	0.526126	1.02333	4.43112e-10	2.76616	0	0	0
XM_013969303.1	4.95058	0.680761	0	1.94791	9.8486	4.65107	7.09688	1.96309	2.27736	1.84307	8.16297	2.17003	1.84634	0	2.60694	0	0	2.90493	0	0	0
XM_013969927.1	3.39839	3.1224	14.741	3.94907	7.16607	5.6421	5.26309	7.27628	4.58188	9.34576	11.9537	8.66206	5.98451	2.35197	3.90032	0.0830998	0.515574	2.92528	0	0	0
XM_013976709.1	7.95323	23.9804	5.67317	18.0569	15.6331	4.23292	4.07741	28.4492	4.28511	1.31341	1.84094	3.00241	1.89272	0.689728	1.04794	0	0.698996	2.98289	0	0	0
XM_005701609.2	48.2629	75.8393	73.9593	59.0398	48.1442	34.2547	71.6554	65.928	77.1363	54.323	59.5165	111.757	39.3256	24.5974	21.6854	1.00241	1.69228	3.12342	0	0	0
XM_005700563.2	3.71355	5.2225	6.34272	5.72788	3.33447	1.87156	2.7708	3.79022	3.30281	0.870304	0.690094	3.05923	1.05259	1.01853	1.54369	0	0.0287093	3.17964	0	0	0
XM_005682959.2	621.008	192.534	559.105	61.3741	105.457	50.0209	30.6842	65.9058	51.0847	12.3173	17.265	28.5764	1.87846	2.29621	11.4609	0.613895	0	3.84955	0	0	0
XM_005678168.2	1.4786	30.2076	2.96453	19.1588	2.97578	24.8396	5.17011	16.2328	5.2455	20.9545	18.9493	14.678	4.89579e-05	3.47254e-05	5.61277	0	0	3.97473	0	0	0
XM_013965920.1	0	0	0	0	0	0	0	0	0	0	0	0	1.1105	0	5.67567	4.49935	1.15384	4.16875	0	0	0
XM_013965387.1	19.9873	17.0288	0	44.0105	134.841	87.8275	62.2514	37.4022	40.0818	16.8688	68.3587	55.6285	0	4.67102	30.2489	0	0	4.18879	0	0	0
XM_013962387.1	1.3755	2.56887	6.24895	5.61097	5.38533	4.98788	9.3552	5.05375	7.9333	8.64995	10.3314	9.09713	0.695455	1.3236	4.68335	0	0	4.60243	0	0	0
XM_005685928.1	23.323	32.5904	41.0355	23.4461	22.631	18.8263	19.2592	25.3252	19.5709	21.3957	17.0076	28.3167	8.39692	1.97234	14.8042	0	0.295184	4.62397	0	0	0
XM_013971381.1	49.017	33.426	31.0879	20.154	95.3834	9.92251	117.405	32.4386	210.472	32.3878	24.0458	92.9568	22.8713	18.3945	60.2325	0.520626	0	4.6553	0	0	0
XM_013962286.1	3.19304	0	0	0	0	0	0	0.925705	0	0	0	1.46059	8.85878	5.64327	0	0	0	5.2302	0	0	0
XM_005699437.1	2.93177	2.75057	2.72476	3.98071	8.02065	2.90988	3.56351	6.08865	4.84943	3.6074	4.39738	5.57873	15.4513	42.7781	4.0465	2.90204	12.4744	6.12571	0	0	0
XM_013973138.1	69.0632	57.5909	85.3335	47.3212	70.5646	100.675	29.9565	51.3894	43.7064	22.8707	32.6743	48.7829	1.7852	2.85364	20.4779	0.180861	0	6.13915	0	0	0
XM_005690335.2	0.208861	0.0732889	0.0561047	0.0429491	0	0.107105	0.182557	0.128263	0.071734	0.0159064	0.138209	0.18267	50.6712	32.9383	32.0346	14.8228	13.8316	6.16903	0	0	0
XM_005680639.2	0	0	0	0	0	0	0	0	0	0	0	0.0337187	73.3572	30.1311	16.7316	4.04021	3.22481	6.20241	0	0	0
XM_005697860.2	17.4098	12.3042	24.3098	14.2145	14.8237	2.32247	10.5671	18.062	21.0552	26.8926	22.7844	29.0765	0.858496	1.37869	9.81172	0.0349431	0	7.15237	0	0	0
XM_013962380.1	0	52.718	0	0	30.4436	26.0986	84.4723	4.37459	0	16.4982	0	0	0	0	34.9652	0	0	7.7743	0	0	0
XM_013975806.1	2.2234	3.07909	6.81625	1.41193	4.01173	3.61769	2.62813	0.711213	7.644	6.24146	4.56388	4.36081	0	3.32326	1.73701	0	0.811092	8.22359	0	0	0
XM_013967642.1	0	0	0	0	0	0	0.0753951	2.9116e-08	1.0249	2.00443	2.31068	2.23737	1.33496	0.519169	2.2488	0.196484	5.3927e-06	9.37225	0	0	0
XM_005709430.1	87.7984	92.8965	219.778	48.3872	62.3803	40.1201	31.1518	57.6087	17.4839	28.9324	23.8838	32.6	53.6845	11.2367	25.2979	0	8.78098	9.84912	0	0	0
XM_005681688.2	0	0	0	0	0	0	0.056871	0	0.182138	0.160431	0.904831	4.45333	25.446	9.40234	13.0959	0.0649987	0.399134	10.302	0	0	0
XM_005690462.2	1.25729	1.53009	1.14228	1.05462	0.371593	0.39617	0.449423	0.560015	0.859907	1.48531	1.00124	2.04224	1.36005	7.68583	1.57062	0	0.0283611	10.5634	0	0	0
XM_013972320.1	32.9858	23.1129	39.9714	52.5575	95.105	72.2296	46.4347	44.9044	42.2863	37.5236	36.6353	40.5045	10.4625	11.8059	28.4997	3.27354	1.76148	11.2774	0	0	0
XM_005691538.2	67.8607	69.3724	66.5484	59.6022	116.735	205.713	71.1928	47.9129	73.474	65.8128	60.5315	32.8851	8.00297	16.6373	23.5432	5.61451	5.96941	13.1885	0	0	0
XM_005692598.2	303.322	332.954	266.908	294.037	536.261	357.232	244.98	305.244	246.904	32.4736	33.4913	104.305	8.22165	6.19419	51.9228	5.04684	12.736	13.3756	0	0	0
XM_005699599.1	10.8191	12.1088	1.7614	1.50883	2.07365	18.9254	4.3957	3.45548	3.94428	5.35629	4.71424	9.2383	8.72063	4.27687	15.0946	0.139517	2.72276	14.6047	0	0	0
XM_013968681.1	18.3575	30.1623	29.7679	28.8982	92.0031	24.1237	8.95643	80.4243	9.60461	3.32926	3.52649	2.8725	2.67349	4.39108	2.79538	0	4.38598	15.7733	0	0	0
XM_013962391.1	11.592	13.5962	14.4096	39.0239	21.9116	59.6231	57.0191	31.7592	36.1494	38.3025	39.7191	22.7477	170.22	48.2972	44.021	6.70675	19.4351	16.8811	0	0	0
XM_013975597.1	30.0436	21.8798	37.7821	36.195	42.3989	30.685	40.9199	39.0266	42.1603	30.9201	30.6693	48.4559	14.8963	8.27176	32.579	0.582036	0.51274	17.4108	0	0	0
XM_005686134.2	20.0556	11.6455	30.2413	38.0368	65.2928	76.7738	70.0769	61.1076	104.945	42.8344	47.9539	113.301	35.1509	26.3112	70.7424	3.33631	11.6005	25.2385	0	0	0
XM_013972516.1	24.5887	70.1169	0.000796397	73.2376	44.0702	77.7024	39.6407	15.8451	48.9296	92.6691	99.1261	64.7228	9.64962e-06	4.0802e-09	31.5351	2.00515e-38	1.30096e-303	26.5824	0	0	0
XM_013964688.1	0	0	0	0	0	0	0.0754975	0	1.13918	0.864773	0.920534	7.79048	735.173	172.319	150.214	0.290689	69.311	29.6174	0	0	0
XM_013962282.1	20.6534	23.442	159.945	18.7408	67.7545	84.6549	95.6083	24.2027	43.7766	26.6887	119.041	14.592	26.4302	62.36	53.3028	0	19.3325	31.4872	0	0	0
XM_005679544.2	105.301	142.874	86.4653	100.611	114.583	310.358	62.8422	95.8743	58.3344	100.668	91.7089	89.9432	139.937	47.3395	144.722	0.207352	1.80939	39.9837	0	0	0
XM_005701999.1	0	0	0	0	0	0	1.20417	0	0.412438	4.91162	21.1668	21.5761	54.4536	68.7388	31.5724	1.60109	0.472017	49.7785	0	0	0
XM_013973832.1	15.9904	0	0	0	0	105.737	41.2504	23.561	14.879	10.027	85.5596	30.4881	0	34.9123	66.9337	0	0	59.0789	0	0	0
XM_013977305.1	0	0	0	0	0	0	0	0	0	0	0	0	283.043	207.67	156.37	23.6502	108.074	88.2432	0	0	0
XM_005701120.1	147.511	107.055	328.268	280.12	173.613	130.274	244.815	349.859	304.121	227.567	192.654	98.8908	136.685	33.6811	240.058	5.63166	10.3758	105.232	0	0	0
XM_005685861.2	1567.32	1917.76	2364.85	1730.12	1087.07	1985.37	1311.16	1230.38	1559.11	989.889	1139.7	1479.04	96.7494	86.2391	519.374	3.43731	3.47367	141.605	0	0	0
XM_005676326.1	518.86	535.447	504.749	871	938.552	834.747	776.176	1128.25	1222.62	713.362	835.095	1017.79	406.932	155.429	612.846	3.82797	16.4675	169.746	0	0	0
XM_013971091.1	2.07952	7.08515	7.54742	3.63325	5.66191	34.6354	6.56032	1.82614	7.49784	30.3186	69.9751	103.656	838.354	425.745	169.778	6.66509	35.6035	220.012	0	0	0
XM_005686699.1	0	0	0	0	0	0	10.4848	0.330402	49.8422	80.7555	71.4439	58.4547	69.0491	49.733	137.908	1.04675	0.631587	307.986	0	0	0
XM_013975756.1	0	0	0	1.5533e-40	0	8.61144e-103	0	3.41227e-77	2.00085e-276	2.27997e-291	1.47553e-69	1.46238e-96	5.22562e-99	7.8364e-210	0	1.65206e-36	0	1.28029e-317	0	0	0
XM_013970172.1	0.11764	0.129836	0.0200031	0.504092	0.361873	1.98204	0.278659	0.135984	0.0757611	1.9909	1.05214	1.43812	1.54762e-162	0.0277666	0.021137	0.0211634	0.0942325	0.104352	1.94526e-304	0	0
XM_013966623.1	1.34212e-294	1.0895e-270	0	1.7841e-46	8.41753e-74	5.15366e-22	8.52896e-65	2.00148e-147	8.14597e-77	2.10057e-34	7.36499e-27	4.30483e-21	9.0015e-119	2.66865e-61	1.17305e-50	3.6769e-133	0	3.53466e-34	8.58467e-259	0	0
XM_013974512.1	6.07407e-17	0.0185507	0	7.25033e-208	0	2.90544e-96	0	7.97164e-102	2.20345e-214	0	7.45028e-63	0	0	0	0	0	0	0	3.08561e-214	0	0
XM_005697203.2	4.2257e-36	2.29314e-15	0.00152988	2.58678e-100	3.39107e-73	1.53766e-59	4.42619e-38	2.34728e-89	3.55845e-49	2.49614e-37	2.15679e-197	4.79058e-89	3.89578e-290	0	0	1.31939e-171	0	0	4.37387e-208	0	0
XM_005697204.2	7.04249e-35	1.4487e-13	0.222812	1.07408e-96	4.70749e-64	1.96146e-55	2.10354e-35	2.31389e-87	5.10889e-47	8.73494e-36	4.65716e-195	5.18217e-87	4.3708e-288	0	0	1.83672e-169	0	0	1.39306e-206	0	0
XM_013970181.1	0	0	0	0	0	4.6477e-08	0	0	0	0	0	0	0	0	1.37137e-11	0	0	0	4.53682e-148	0	0
XM_013972728.1	0.492148	0.269353	1.31791	0.195642	1.87726e-16	1.79533e-38	0.126304	0.349181	0.0785247	1.60199e-09	0.367507	1.3711	9.1722e-80	3.4135e-81	1.49812	8.00718e-149	0	0.156663	2.24748e-134	0	0
XM_013973843.1	3.11375e-17	5.91124e-06	0.20939	8.26663e-45	8.98381e-24	0.0509822	4.09316e-10	5.26621e-27	5.29368e-06	1.48395e-12	0.779751	0.0604646	1.59667e-79	0.119934	0.163556	1.94143	0.169404	5.81077e-43	4.98597e-55	0	0
XM_005681416.2	0.0807016	3.63646e-05	1.16045	0.566233	0.249581	1.10077	0.0872341	0.655882	0.261629	0.643328	1.61998e-05	0.259435	8.10689e-22	9.45586e-31	0.122122	3.88304e-05	1.44728e-23	0	9.58885e-29	0	0
XM_013972228.1	0	1.74494e-05	0	0	9.73857e-06	7.76596e-06	0	1.00949e-05	0	0	0	0	0.0115133	1.62363e-123	0	4.1609e-06	0	0	2.73691e-27	0	0
XM_013972230.1	0	2.51027e-05	0	0	1.40068e-05	1.12143e-05	0	1.45287e-05	0	0	0	0	0.0141806	7.47419e-122	0	0.000831015	0	0	3.92935e-23	0	0
XM_013970373.1	0	0	0	0	0	0	0	0	0	0	0	0.0470938	0	0	0	5.74892e-80	2.59951e-317	0	9.54788e-13	0	0
XM_013975161.1	3.5268e-09	1.93788e-09	4.51716e-10	1.91953e-08	4.47495e-07	0.0365092	0.00539113	0.00518177	4.81019e-09	1.02337e-08	5.12309e-07	1.1602e-08	5.91961e-08	9.57857e-10	1.22321e-08	0.0056854	0.0276537	0.00437583	1.14171e-09	0	0
XM_013975162.1	0.0606997	1.71103e-09	4.60812e-10	0.0191518	0.0427371	0.000375564	0.00551601	0.00451373	3.72019e-09	0.0114718	0.0270754	0.0113274	1.748e-09	2.34217e-11	0.0234081	0.00577158	0.0281474	0.00444246	1.16426e-09	0	0
XM_005684778.1	0	0	3.03968e-05	1.4811e-05	2.78374e-14	0	0	2.6867e-08	5.14198e-13	1.65349e-05	0	3.50777e-13	5.80261e-13	1.00458e-11	2.55955e-15	2.20111e-32	0	0	1.20124e-09	0	0
XM_013966526.1	0	0	5.00105e-40	8.80541e-12	1.37087e-08	0	0	0	6.31063e-08	0	0	4.96381e-08	1.23814e-17	2.73198e-07	0.0994484	3.38912e-162	0	0	3.77415e-09	0	0
XM_013966525.1	0	0	3.2641e-39	4.23749e-11	6.90076e-06	0	0	0.000525168	1.63797e-05	0	0	1.38118e-05	0.00113755	3.47491e-05	2.06036e-12	1.81272e-155	0	0	6.49676e-09	0	0
XM_005676481.2	0	0	0	0	0	0	0	3.84655e-11	0	0	0	0	0	0	0	0	0	8.75531e-09	9.77453e-09	0	0
XM_005684777.2	0	0	1.54129e-38	1.55476e-10	0.00118666	0	0	0.0072852	0.00162598	0	0	0.00145366	0.338019	0.0019138	1.22295e-11	0.135143	0	0	1.01811e-08	0	0
XM_013966528.1	0	0	0.122863	0.0158181	0.0287503	0	0	0	0.0280142	0.026333	0	0.0259809	1.23766e-10	0.0229043	3.71086e-05	0.00992482	0	0	1.34457e-08	0	0
XM_013971261.1	5.85822e-09	1.26443e-05	3.58442e-17	0.304537	6.68939e-06	8.42445e-06	0.276842	2.37258e-17	0.25983	4.93235e-10	0.316482	7.62242e-06	9.97595e-19	6.48182e-10	4.81399e-06	0.0953253	1.25307e-08	1.02406e-05	1.82408e-08	0	0
NM_001290107.1	2.92144e-08	0	1.80438e-07	2.08225e-06	1.04923e-06	0.000940727	0	8.69387e-08	0.0115685	0	8.75437e-08	1.17622e-08	0	0	0.0454385	0.0469826	0	0	1.06323e-07	0	0
XM_013971260.1	3.01049e-06	0.537755	0.107519	0.739671	2.19661	4.95409	1.28706	0.121216	5.22309e-05	0.620744	2.09249	3.32981	0.00124138	1.3091e-05	2.06722	1.85989e-08	2.06344e-07	2.27412	3.81403e-07	0	0
XM_013966389.1	1.94959	0.5951	0.000329346	1.39657e-05	1.59109e-10	1.85559e-11	4.88633e-08	3.8906e-05	0.334754	8.14074e-12	2.98978e-09	0.000718337	0.000429777	0.0257534	3.64549e-05	1.12199e-08	0.000653285	3.12011e-07	1.15386e-06	0	0
NM_001285642.1	0.308064	0.395669	0.282475	0.977529	1.94237	0.811986	0.614938	0.609462	0.996474	2.11029	0.45293	1.34636	3.15494	0.358817	1.56589	0.0183982	0.451893	0.144776	1.70832e-06	0	0
XM_005676482.2	0	0	0	0	0	0	0	1.35027e-07	0	0	0	0	0	0	0	0	0	1.24895e-06	2.11861e-06	0	0
XM_005694706.1	2.32601	1.35024	2.28283	3.01956	5.48528	5.56129	6.76358	5.40656	9.75222	9.50555	7.61861	6.92692	14.9785	21.1495	14.9416	0.609571	1.20827	7.42309	1.2644e-05	0	0
XM_005682718.2	0.675276	1.18392	0.617903	0.106301	0.212834	0.295981	0.479744	0.430235	0.595737	1.18221	0.346384	0.132607	1.71209e-05	0.126937	0.46019	9.14042e-06	1.12937e-05	3.37918e-06	1.47693e-05	0	0
XM_013965591.1	0	0.0913062	0	0.586694	0.0544645	0.00113766	0.325349	0.000146347	0.258538	0.239141	0.257247	0.252494	0.000747309	0	0	0.0727315	0.501817	0	2.1993e-05	0	0
XM_005694707.1	1.12013e-06	2.71226e-06	7.09951e-06	9.66623e-08	1.44943e-07	7.10142e-09	3.028e-08	1.21097e-12	9.28591e-08	1.02534e-10	1.08994e-07	4.18922e-07	6.7861e-08	4.42854e-12	0.0575357	3.49971e-05	0.000247716	1.00337e-06	2.82146e-05	0	0
XM_013971232.1	0	0	0	0	0	0	0	0	0	0	0	0	0	0	0	1.13678e-05	5.50096e-06	0	2.8544e-05	0	0
XM_013966390.1	3.49721e-06	2.82933e-05	3.97333e-07	0.000309646	1.41702e-11	1.2856e-07	5.80465e-11	2.97344e-05	1.3094e-07	2.08906e-14	8.25582e-07	9.95114e-05	0.000469529	2.21159e-05	5.33116e-05	3.61872e-06	4.19519e-12	1.57863e-10	5.00925e-05	0	0
XM_005681972.2	0	0	0	0	0	0	0	0	0	0	0	0	0	0	0	0	0	0	7.22394e-05	0	0
XM_005676485.2	0	0	0	0	0	0	0	4.71458e-05	0	0	0	0	0	0	0	0	0	4.41004e-05	9.96228e-05	0	0
XM_013966391.1	6.5359	7.95242	0.00195216	3.26672	3.71983	0.000963941	5.65122	4.0222	5.72931	4.49437	0.198834	1.81764	2.51401	0.00134246	2.91849	0.00122829	0.19582	3.64294	0.00224777	0	0
XM_005685740.2	0.700258	0.77024	3.50648	0.0730535	1.36073e-252	0.0562638	0.439413	0.722232	0.0899381	0.348701	1.35266e-54	0.268452	1.29997	0.736417	1.35041e-10	0.398495	3.03426e-22	6.9861	0.00293063	0	0
XM_013963349.1	0.00343653	0	0.00595273	0.119618	0	0	0	0	0	0	0	0	0.00670444	0	0.00326477	0	0.00402926	0	0.00617854	0	0
XM_013968654.1	0.228884	0.195571	0.196748	0.165688	0.395464	0.261451	0.312717	0.266287	0.286134	0.254315	0.21754	0.254943	0.0578938	0.0730593	0.163451	0.056828	0	0.176353	0.00850194	0	0
XM_005695837.2	0.972813	1.05825	1.21198	0.537855	0.908292	0.675564	0.340333	0.964478	0.649183	4.10968	3.28702	0.471036	0.0134273	0.0185192	0.387046	0.0870232	0.338812	0	0.0118127	0	0
XM_013967744.1	0.028388	0.0110774	0.0251548	0.155901	0.0429105	0.0694923	0.089811	0.0840274	0.137866	0.0216139	0.100857	0.0450298	0	0.0101842	0.0166887	0	0	0	0.0129768	0	0
XM_005678800.2	0	0	0	0	0	0	0	0	0	0	0	0	0.0523493	0	0	0	0	0.0119931	0.0229073	0	0
XM_013970318.1	0.642704	0.82084	0.908805	0.286536	0.334879	0.131915	0.362928	0.53599	0.350454	0.559229	0.512813	0.264734	0.221315	0.287229	0.176576	0.0460201	0	0.0357109	0.0229101	0	0
XM_013976812.1	0.949688	2.98923	3.90415	3.6474	1.86216	5.55511	1.45236	3.43338	1.24379	6.86224	7.68783	1.95387	0.139736	0.192778	0.679315	0.0247007	0.0587801	0.664507	0.0245812	0	0
XM_013971451.1	0.201587	0.0428785	0.0245561	0.100526	0.2994	0.145904	0.0872803	0.125076	0.314575	0.195382	0.151284	0.116502	0.114302	0.0595586	0.064853	0.151768	0.06048	0.0916884	0.0249838	0	0
XM_013964564.1	0.168763	0.534174	0.455955	0.885434	0.546564	0.471928	0.168982	0.482441	0.284443	0.478741	0.104713	0.558604	0	0.150792	0.414693	0	0.0409998	0.321657	0.0253946	0	0
XM_005691473.2	22.7113	19.9715	34.9956	24.637	39.2138	36.7242	23.6066	24.03	22.5405	18.9214	20.7555	34.4764	14.5036	20.3774	28.1631	2.7241	13.2384	14.3536	0.0274157	0	0
XM_013974729.1	0.207467	0.0242667	0	0.227536	0.35335	0.390055	0.181328	0.169878	0.178133	0.410803	0.171589	0.148454	0.0646953	0.0900619	0.0918562	0	0	0.0741844	0.0282384	0	0
XM_013970133.1	0	0	0	0	0	0	0.0335205	0.028782	0.01811	0.0803124	0.0523449	0	0	0.0915799	0	0.0194146	0	0	0.0287004	0	0
XM_013964816.1	0	0	0	0	0	0	0	0	0	0	0	0	0	0	0	0	0	0	0.0302951	0	0
XM_005688695.2	0	0	0	0	0	0	0	0	0	0	0	0	0.035023	0.122049	0	0.0206819	0.0743332	0.0642849	0.0305405	0	0
XM_013965371.1	5.32303	5.86168	3.81078	2.73325	3.68835	1.85637	1.89674	2.14089	2.56548	0.767303	1.20595	2.75445	0.467435	0.387455	1.61905	0.0502186	0.030149	0.351445	0.0369273	0	0
XM_013972629.1	0	0	0	0	0	0	0	0	0.0239709	0.0212405	0	0	0	0.0304241	0	0	0	0	0.0377763	0	0
XM_013976727.1	0.0984896	0.0767322	0.0445833	0.763913	0.914194	0.679542	0.366996	0.358022	0.338928	0.425161	0.219278	0.261708	0.0511707	0	0.116807	0	0	0	0.0443298	0	0
XM_013969281.1	0.0690659	0.121054	0.187882	0.189027	0.252284	0.33798	0.827793	0.141201	0.35661	0.447234	0.461923	0.302926	0	0	0.215153	0.254773	0	0	0.0465772	0	0
XM_005700518.2	0.140739	0.37	0.239431	1.1314	0.795027	0.729596	0.562429	0.551454	0.605635	0.187634	0.470884	0.645438	0.329027	0.424577	0.501183	0.0649013	0.0391317	0.201985	0.0474362	0	0
XM_013969746.1	0.283261	0.0413707	0.144598	0	0.541339	0.265179	0.0849063	0.0723827	0.0914239	0.0269748	0	0	10.4299	9.90644	3.12096	2.41663	3.38713	4.62449	0.0477295	0	0
XM_005680106.1	0.992455	1.28831	1.8036	0.95544	1.24782	0.508751	0	0.851508	0.443009	0.504075	0.923514	0.703849	1.08845	0.565191	0.163716	0.135634	0	0.923527	0.0495054	0	0
XM_005689435.1	16.9181	32.8972	71.0489	26.6171	25.67	39.0009	41.9457	22.3402	19.4531	14.6251	11.0147	46.7577	7.4501	3.48807	26.1212	0.344548	0.623924	10.0549	0.0502795	0	0
XM_005691046.2	0	0	0	0	0	0	0	0	0	0	0	0	0.0609702	0	0	0.0361029	0.174498	0.0843021	0.0526104	0	0
XM_005678115.2	0.0471408	0.0473107	0.160721	0.0554958	0.034808	0.125287	0.053205	0.0322085	0	0.0205083	0.0330589	0.133449	15.8822	3.89156	2.84168	0.0989917	0.705917	0.39842	0.055513	0	0
NM_001291820.1	0.0838815	0.0979614	0.287211	0.34403	0.140319	0.704214	0.537825	0.257059	0.578182	0.575224	0.317415	0.469006	0	0.231217	0.449193	0	0	0	0.0562947	0	0
XM_005681417.2	1.20671e-17	0.786899	1.77208e-13	1.00458e-05	0.415474	0.000154782	3.17058e-22	0.000173746	0.268687	8.86638e-12	0.790622	9.20511e-18	0.212623	0.0604229	3.03791e-12	0.023418	0.121345	0	0.0569667	0	0
XM_005678749.2	0.0427749	0.399615	0	0.116945	0.0286461	0.272603	0	0	0.0737202	0	0	0	0	0	0	0	0	0	0.0573831	0	0
XM_005683014.2	0	0.0515234	0	0.331691	0.828544	0.281499	0.070793	0.0901307	0.038032	0	0.0371693	0.035262	0	0	0.630631	0.162984	0.34554	0	0.0591422	0	0
XM_013973009.1	0.178472	0	0	0	0	0	0	0	0.07692	0	0	0	0	0	0	0	0	0	0.0597836	0	0
XM_013966252.1	1.30906	1.08684	2.14391	1.54686	1.76717	1.71989	1.83908	2.6977	2.16591	1.43873	1.12716	2.26233	0	0.0630697	0.919475	0	0.208222	0.343943	0.05984	0	0
XM_013973131.1	2.82509	2.76838	9.11393	3.95328	3.57688	2.03885	3.58302	3.67464	2.07294	4.78976	4.08349	2.66987	0.675713	0.0388438	0.954943	0.182485	0	0.296104	0.0619066	0	0
XM_013976093.1	0.0958107	0	0	0.523534	0.870743	0.390099	0.230932	0.293454	0.61974	0.0730134	0.0809494	0.191574	0	0	0.0428517	0.221299	0	0.0689595	0.0640509	0	0
NM_001285694.1	0	0	0	0	0	0	0	0	0	0	0	0	0	0	0	0	0	0	0.0649798	0	0
XM_013971765.1	0	0	0	0	0.348826	0	0.0415368	0	0	0	0.0437422	0	0	0	0	0.0954323	0	0	0.0688512	0	0
XM_013962861.1	0	0	0	0	0	0	0	0.035713	0	0	0	0	0	0	0	0	0	0	0.069975	0	0
XM_005693213.2	0	0.186915	0	0.145776	0	0.0935673	0	0.217943	0.0460919	0	0	0	0	0	0	0	0	0	0.071136	0	0
NM_001285635.1	0.115146	0.13432	0	0.196372	0	0	0	0	0	0	0	0.230723	0	2.50519	0.413491	3.78161	1.49455	0	0.076495	0	0
XM_005694708.1	1.28042e-07	6.38379e-08	1.05596e-10	2.61563e-07	5.56463e-08	1.76821e-18	2.40624e-07	0.0247459	1.24014e-07	4.15147e-07	1.8318e-07	1.04518e-08	7.7136e-06	0.00016198	8.66883e-07	1.09565	6.16328	3.11943e-08	0.0788401	0	0
XM_013969083.1	0	0	0	0	0	0	0	0	0	0	0	0	0	0	0	0	0	0	0.0802677	0	0
XM_005686226.1	0	0.0726735	0	0.0424873	0	0.476534	0	0.0847226	0.377137	0.190034	0	0.20001	0	1.46551	0	0.634617	2.25797	0	0.0825502	0	0
XM_013976610.1	0.25142	0	0	0.236635	0	0	0.225719	0	1.10829	0.790033	0.864933	0.350633	5.38855	9.17928	1.50875	9.18363	0.592747	2.88409	0.0849508	0	0
XM_013963978.1	0	0	0	0	0	0	0	0	0	0	0	0	0	0	0	0	0	0	0.0924846	0	0
XM_005688757.1	111.166	87.9487	92.9725	143.322	244.779	304.597	105.846	93.2539	131.102	220.518	211.117	178.716	26.1579	24.645	112.467	1.58251	0.610392	46.6856	0.0925956	0	0
XM_013967958.1	0	0	0	0.0235993	0.0458112	0.0595681	0.137793	0	0	0.0262754	0.0576672	0	0.376295	0.151265	0.0306977	0.0636142	0	0	0.0930422	0	0
XM_013963100.1	0.645512	0.419	0.29303	1.0304	1.00167	1.2607	1.03214	1.24624	0.154339	1.22945	0.450186	0.228854	0.391243	0	0.0638693	0.198468	0	0.0772139	0.0966547	0	0
XM_013962842.1	8.88463	3.79558	3.03181	0.957576	10.3434	7.735	11.064	1.65895	3.59127	3.839	5.68507	7.98065	0.691625	2.34236	2.54149	0.0686502	0	0.160862	0.0973353	0	0
XM_013972229.1	0	0.0205706	0	0	0.0114821	0.00999542	0	0.0120012	0	0	0	0	0	3.97427e-166	0	0.0196284	0	0	0.101095	0	0
XM_013966393.1	3.50558	3.69183	10.3549	2.2887	0.41036	7.83315	0.00323885	2.51957	0.00081403	0.0146934	3.46302	2.97636	0.00175949	3.90443e-06	1.68937	0.439164	3.83757e-13	0.00212786	0.104315	0	0
XM_013971486.1	0.0838027	0.0975696	0	0.0569728	0	0	0.136675	0	0	0.127831	0.218628	0	0	0	0	0	0	0	0.109488	0	0
XM_005688592.2	36.2938	32.485	51.8257	35.4317	26.0664	41.5844	30.8754	39.3631	19.9824	21.8061	14.4621	24.7824	6.66122	0.6831	24.2304	0	0	1.42976	0.111707	0	0
XM_005678399.2	0.496446	0.33873	0.138887	0.113432	0.230339	0.106059	0.115046	0.0423441	0.337448	0.0787667	0.18818	0.0986753	0.032252	0.0673434	0.0915823	0	0	0	0.112624	0	0
XM_013966090.1	0	0	0	0	0	0	0	3.42063e-05	0	0	0	0	0	0	0	0	0	0	0.112685	0	0
XM_005676483.2	0	0	0	0	0	0	0	2.45931	0	0	0	0	0	0	0	0	0	0.0332757	0.123876	0	0
XM_005688368.1	0	0.0642337	0	0.0250987	0.0956803	0	0.0726377	0	0	0.0418128	0	0.101805	0.0856141	0.118959	0.0485757	0	0.0603999	0.156974	0.124757	0	0
XM_005675356.1	4.11145	7.16734	28.6266	2.62898	3.62285	2.09408	1.26518	1.67666	1.39186	1.79712	2.36509	2.90195	1.57579	0	1.28939	0.0310753	0	0.0966978	0.136438	0	0
XM_005684835.1	0	0	0	0	0	0	0	0	0	0	0	0	0	0	0	0	0	0	0.138395	0	0
XM_005674903.2	0	0.0178033	0.142302	0.0104366	0	0	0.0603083	0.0934832	0.0913611	0.115855	0.0125296	0.012082	0	0	0.02689	0	0	0	0.145494	0	0
XM_013974879.1	0.14607	0.0426641	0.0995234	0.249797	0.972057	0.863281	0.262823	0.447864	0.282921	0.111284	0.428078	0.262206	0	0	0.162633	0.101058	0.0406493	0.68153	0.14757	0	0
XM_005686290.1	0	0	0	0	0	0	0	0	0	0	0	0	0	0	0	0.859327	0.458787	0	0.154213	0	0
XM_005709632.1	19.3259	19.0148	29.8771	17.3046	20.3901	13.9494	19.8111	18.662	13.5743	15.364	10.1591	16.6838	5.26304	0.794745	7.77521	0.54856	0.401911	3.72214	0.157357	0	0
XM_005679194.2	0	0	0	0.0340936	0	0	0	0	0	0.132663	0.0206459	0.35642	0.19396	0.325046	0.397215	0	0.027489	0.124684	0.168876	0	0
XM_013970914.1	0.191663	0.148983	0	0.217732	0.218604	0.451485	0.465022	0.217099	0.497207	0.438339	0.273355	0.153831	1.39293	0.429755	0.402443	0	0	0.0461577	0.16908	0	0
XM_005685939.1	21.8987	26.7061	20.6262	7.60779	7.36889	3.23225	3.08015	9.84804	5.28504	4.84202	4.34611	4.41547	1.87492	1.02621	1.59564	0.603501	0.100202	0.781272	0.173873	0	0
XM_013971588.1	0.138639	0	0	0	0	0	0.115692	0	0	0	0	0	0.215445	0.164808	0	0.259446	0	0	0.175056	0	0
XM_013973225.1	0.130086	0.0304198	0.0351094	0.0534644	0.102795	0.119055	0	0	0	0	0.0216064	0.0621274	0.324476	0.396846	0.277001	0.0958614	0	0	0.176444	0	0
XM_005701889.1	0	0	0	0	0	0	0.439099	0	2.40382	3.04793	6.39802	16.4379	1.26614	2.5905	3.90809	0.188318	0.923953	0.881987	0.178877	0	0
XM_005694473.1	0.138267	0	0.50696	0.0629754	0.588424	0.214162	0.40702	0.1255	0	0.0702421	0.19442	0.0368474	0.143623	0	0	0	0	0	0.185086	0	0
XM_013976765.1	0	0	0	0	0	0	0.125039	0	0	0	0	0	0	0.34827	0.139062	0.285285	0.879068	0	0.201797	0	0
XM_013971231.1	0	0	0	0	0	0	0	0	0	0	0	0	0	0	0	1.69697	0.728531	0	0.208301	0	0
XM_005680023.2	0.484251	0.565044	0.670688	1.68924	2.76951	0.471588	0.520014	2.04971	0.603848	0.492105	2.10099	2.45611	15.9253	29.3317	11.3355	4.37811	2.78657	2.86977	0.214993	0	0
XM_005681173.2	1.57555	1.82175	0.273474	2.82258	1.21593	2.14185	1.78013	0.353195	1.6959	0.535058	0.985622	0.864047	0	0	0.328664	0	0	0	0.216257	0	0
XM_013965569.1	0.0734445	0.0566887	0.0632815	0.0544322	0.199831	0.170759	0.266626	0.0170124	0.0218529	0.131244	0.0951903	0.241021	0	0.024898	0.0713321	0	0	0.1104	0.217923	0	0
XM_013966367.1	0	0.401029	0.73828	0.175603	0	0.0516129	0.0702997	0.175237	0	0.131382	0	0.55572	0.670216	0	0.312622	0.319966	0.297245	0	0.224715	0	0
XM_005696059.1	0	0	0	0	0	0	0	0	0	0	0	0	0	0	0	0	0	0	0.243121	0	0
XM_013972852.1	0	0	0	0	0	0	0	0	0	0	0	0	0	0	0	0	0	0	0.256998	0	0
XM_005685798.2	195.167	166.696	108.112	196.023	49.1887	24.8923	32.9259	172.835	62.1235	44.9565	40.8416	59.2517	6.87103	3.75598	43.5421	1.13324	0.591238	23.1195	0.260325	0	0
XM_013968979.1	0.051148	0.179079	0	0.174605	0.0690937	0.268424	0.0822978	0.208816	0.176545	0.779615	1.3431	1.63749	3.50605	4.7135	1.1452	1.27647	0.632329	2.91051	0.272969	0	0
XM_013976564.1	3.90078	2.64008	1.51204	5.50798	9.94263	11.4152	9.93779	5.67632	4.89088	6.83779	5.17518	4.77331	2.13106	0.292495	1.75786	1.957	1.45446	0.344049	0.274695	0	0
XM_013976860.1	0	0	0	0.152322	0.0810108	0	0	0.0760754	0	0	0	0.0912242	0.6995	2.2256	0.618381	0.209646	0.131704	5.91736	0.288579	0	0
XM_013975014.1	0	0	0	0	0	0	0	0	0	0	0	0	0	0	0	0	0	0	0.29054	0	0
XM_013977111.1	0	0	0	0	0	0	0.440302	0	0	0	0	0.421254	0	0	0	0	0.647835	0	0.297956	0	0
XM_013976072.1	0	0	0	0.340815	0	0	0	0	0	0	0	0	0	0	0	0.244017	0	0	0.30261	0	0
XM_013977300.1	0	0	0	0.0547025	0	0.0479819	0	0	0.0697373	0	0.0697496	0.259151	0	0	0	0	0	0	0.315914	0	0
XM_005685741.2	18.0712	7.7761	26.3027	3.65962	3.70737	1.38128	0.973654	4.82346	0.574261	0.975744	0.887868	1.42342	2.06626	0.520848	4.20404	0.141362	0.11221	11.2994	0.331165	0	0
NM_001286991.1	0.0351848	0.0411111	0	0	0.116916	0.182399	0.0562429	0.0479525	0.151409	0.0536099	0.0294302	0.0561251	0	0	0.187944	0	0	0	0.332053	0	0
XM_013973965.1	0.46969	0	0	0.829126	0.464414	0.679733	0.153853	0.572978	1.14286	0.214987	0.164738	0.227691	0.146169	0.646745	0.427485	0.0873422	0	0.136711	0.365834	0	0
XM_005700050.1	0	0	0	0	0	0	0	0.0660847	0.0848154	0	0.085783	0	1.51762	1.12243	0.0888987	0.362957	0.113088	0.213118	0.37901	0	0
XM_013972297.1	0	0	0	0.0880909	0	0	0	0	0	0	0	0	0	0.0724947	0	0.418915	0.146567	0	0.427381	0	0
XM_013964887.1	0	0	0	0	0	0	0	0	0	0	0	0	0	1.10233	0	0	0	0	0.433691	0	0
XM_005702136.2	0	0	0	0	0	0	0	0	0	0	0	0	0.287769	0	0	0	0	0	0.455478	0	0
XM_013971352.1	0	0	0	0.501001	1.45953	0.485525	0.318	0	0.659028	0.713479	0.707706	0.461988	0	0	0	0.351831	0	0.277635	0.458181	0	0
XM_013968071.1	57.8228	40.0221	46.4411	27.6693	93.3613	40.2279	30.12	23.4539	39.4721	27.9685	63.9281	28.4248	5.48546	19.5082	13.8222	4.82954	0.637554	23.3555	0.486735	0	0
XM_013973112.1	1.58502	1.17439	0	1.68414	2.68677	0.849199	1.49125	0.339268	0.967091	2.77496	4.29244	0.918599	0.795577	0	0	0	0	0	0.553368	0	0
XM_013968495.1	0	0	0	0	0.420215	0.0713174	0.0960359	0.235728	0.202669	0	0	0	0	0	0	0	0	0	0.594956	0	0
XM_013977263.1	0	0	0	0	0	0	0	0	0.141439	0	0	0	0	0	0	0	0	0	0.601582	0	0
XM_005699317.2	11.0237	11.5308	6.46878	8.6805	46.262	42.6467	8.99558	14.8032	18.6836	3.26807	5.07645	13.6992	0.471378	0.820874	2.7065	14.0667	22.7204	27.8887	0.703923	0	0
XM_013968628.1	0	0	0	0.65893	0.300865	0	0	0.220749	0.301234	0	0	0	0	2.27907	0.662748	0	0	3.82392	0.758625	0	0
XM_005679293.2	0.0859399	0	0.506674	1.2063e-06	0	0	0	0	0	0	0	0	0.549887	0	0.159194	0	1.13017	0	0.808707	0	0
XM_013970975.1	0	0	0	0	0	0	0	0	0	0	3.76863e-06	0	0	0	1.58444e-07	0	0	4.68684e-07	0.92223	0	0
XM_005701490.1	0	0	0	0.0835156	0.081638	0.0706615	0	0	0	0	0	0	0.126908	0.403696	0.0363258	0.6765	0	0.292576	0.929877	0	0
XM_013977005.1	0	0	0	0	1.26512	1.98586	0	0	0.974457	0	1.38577	2.81697	4.49857	0	2.32022	0	1.67267	5.85938	0.959205	0	0
XM_013967536.1	3.40293	1.71931	0	6.80559	4.6027	10.9402	0	7.84138	3.20234	3.54523	7.35026	0	2.348	0	0	14.0661	0	0	1.42007	0	0
XM_013977328.1	1.54753	1.57782	0	3.57088	10.2571	4.86338	4.82365	0	0	4.33037	4.39191	4.24255	0	0	14.3116	3.18367	0	17.7156	2.63157	0	0
XM_005701844.1	0	0	0	0	0	0	0	0	0	0	0	0	0	0	0	0	0	0	4.53815	0	0
XM_013977339.1	0	0	0	0	5433.99	0	0	0	0	0	0	0	0	0	0	1034.27	0	0	301.921	0	0
XM_013972970.1	0.0640472	0.0899494	0.0341547	2.37141e-23	0.109131	0.113648	4.57518e-56	7.15275e-81	0.0368462	0.0325132	1.04868e-24	4.31171e-134	0.0199752	1.43669e-21	5.50183e-94	2.34796e-62	0	2.73355e-112	9.20615e-52	7.83788e-274	0
XM_013975257.1	2.82565	1.02839	0.124656	0.672553	0.172397	0.116103	0.71607	0.138603	0.5914	0.279212	0.545693	2.32279	0.708616	1.33044	0.493029	0.185165	2.87568e-104	0.0423104	0	8.20039e-266	0
NM_001285613.1	0	0	0	2.02757e-07	0	0	7.21947e-103	0	5.17417e-153	0	9.04852e-13	0	0	0	0	0	0	0	0	3.33068e-265	0
XM_005680781.2	0	0.00661549	0	0	0.0218781	0	0	0	0	7.9855e-73	7.42581e-81	0	1.92996e-18	0	0	0	0	0	0	1.03414e-254	0
XM_005698419.2	1.67955e-41	3.78663e-22	1.99547e-26	2.04826	2.25706	2.77935	0.721311	0.00218305	0.612725	5.42339e-05	2.24206	1.8804	0.00100188	2.03046	1.84608e-08	4.05295e-25	2.25964e-178	7.53273e-77	4.02173e-200	1.29377e-248	0
XM_013972813.1	0	0.128011	0	0	0	1.34831e-53	0	0	0	0	0	2.84407e-08	8.39821e-06	0	0.47323	1.24324e-74	2.38168e-09	0	0	2.62427e-240	0
XM_013962769.1	8.26645e-52	1.52671e-93	0	8.58966e-12	0.00598848	5.02059e-58	4.78572e-06	0.0229792	1.71241e-30	4.65592e-19	0.000118242	1.58851e-10	7.38063e-27	0	2.00639e-90	0	0	0.00313237	0	9.01178e-235	0
XM_005678301.2	3.4405e-35	2.73185e-93	0	8.58612e-10	0.0519868	8.61936e-58	0.111854	0.0457729	2.43047e-30	1.52696e-23	0.000234716	6.06083e-06	9.9997e-27	0	8.51059e-46	0	0	0.00378319	0	1.90825e-234	0
XM_013966256.1	6.35799e-155	0	0	0	2.35022e-116	4.90933e-58	7.45161e-240	3.9432e-192	1.98242e-188	2.40621e-83	7.2499e-101	1.30348e-76	0	7.4255e-183	1.44025e-84	0.0806826	0.0738745	8.76544e-36	0	4.46855e-232	0
XM_013971004.1	0	0	0	0	0	0	0	0	0	0	0	0	0	0	0	0	0	0	0	7.8105e-220	0
XM_013970542.1	1.749e-11	0.046986	0.0329754	0.222145	0.519964	0.117452	2.6226e-72	2.31976e-51	8.18148e-25	0.0979442	0.00269777	1.0762e-26	0	0	0	0	0.0986611	0	2.18466e-274	6.96614e-201	0
XM_013962766.1	6.34159e-32	1.58562e-40	7.76551e-113	7.66662e-34	4.75609e-49	1.8685e-17	2.47714e-15	1.15782e-11	8.80121e-07	1.07939e-13	2.90754e-13	1.06087e-18	2.68043e-06	0	1.72577e-43	0	0	2.34646e-23	0	5.66599e-184	0
XM_013962767.1	2.69488e-15	3.05685e-40	1.52235e-112	9.83529e-28	5.49055e-48	3.44528e-17	5.99149e-09	2.52425e-11	1.30786e-06	0.00414769	6.31664e-13	7.44201e-12	3.77867e-06	0	0.0528832	0	0	2.90635e-23	0	1.32375e-183	0
XM_013962768.1	8.40263e-17	2.33114e-37	1.37639e-109	2.66833e-33	3.03979e-37	0.0878565	1.48034e-13	6.68363e-08	7.1786e-05	1.07547e-09	1.61395e-09	3.87965e-17	0.000121727	0	0.0982417	0	0	2.52965e-22	0	7.05435e-180	0
XM_005677124.2	0.10717	0.266396	0.563229	0.0714361	0.507187	0.114836	0.0595483	0.106309	0.168366	0.159637	0.0947952	0.116712	0.0836331	2.04325e-12	0.409788	0	0	5.29848e-09	0	3.50936e-176	0
XM_005678299.2	1.6066e-11	8.96569e-33	6.32519e-311	1.97708e-26	3.80579e-20	3.51437e-14	9.20859e-05	0.0187041	0.0420875	0.0420996	6.55133e-11	3.59959e-08	0.0305579	0	0.00766068	0	0	7.91127e-21	0	6.00944e-174	0
XM_005677122.2	0.204546	0.355272	0.250716	0.473792	0.301305	0.57682	0.439368	0.319444	0.540157	0.54802	0.543748	0.174902	0.189859	2.92069e-12	0.149491	0	0	4.53632e-08	0	1.42235e-173	0
XM_005683649.2	1.70984e-168	6.43247e-200	1.48308e-79	0.0205659	1.47764e-245	9.39716e-56	0.0162008	0.0120321	0	1.05864e-139	7.53208e-144	4.57354e-155	2.77502e-195	0	1.61831e-279	0.100865	3.45466e-202	0	2.6223e-102	1.87503e-168	0
XM_013975412.1	4.43306e-09	1.82946e-09	2.69807e-84	6.09969e-19	3.45891e-76	7.60934e-35	4.53154e-11	2.57468e-09	3.64844e-10	3.43689e-16	1.21195e-07	9.3816e-22	5.42816e-09	0	1.59721e-09	0	0	6.88087e-06	0	1.77346e-167	0
XM_005675183.2	0	0	0	0	0	0	0.0226527	0	4.8531e-10	0	4.95523e-18	9.6216e-06	0.0839239	0.200879	9.3068e-07	0	0	1.18131e-08	0	9.77417e-165	0
XM_013975973.1	1.84495	0.951195	0.342026	0.550277	0.53771	0.944082	0.695355	1.59384	0.745328	0.408715	0.607097	0.450195	0.0738156	7.72685e-13	0.581315	0.634081	0.392104	3.01934e-12	0.225168	1.43606e-164	0
XM_005683737.2	9.5816e-17	1.54983e-15	1.16972e-13	4.70167e-11	5.52922e-05	0.0041007	3.04446e-13	5.90068e-13	1.47618e-13	0.212869	2.42553e-10	3.82945e-09	4.6923e-12	8.51624e-14	3.77972e-13	1.98757e-55	8.14847e-13	4.05629e-15	0	1.75124e-163	0
XM_005683739.2	3.73107e-12	1.49981e-11	4.17814e-10	5.48816e-06	6.92221e-08	6.26173e-06	2.6588e-09	4.46752e-09	4.56864e-09	0.00040542	2.3046e-05	0.000147316	1.6124e-08	2.22095e-07	7.87943e-09	3.8268e-54	5.29195e-10	1.9724e-08	0	3.671e-160	0
XM_005683744.2	153.203	101.993	84.8217	256.04	178.602	196.327	104.062	341.44	149.328	144.249	97.9134	72.6514	233.595	59.3925	131.95	0.462075	4.60342	40.4879	0	5.62901e-160	0
XM_005683741.2	6.86614e-08	7.57066e-08	8.35657e-07	0.280066	0.172806	1.61996	1.2202e-05	1.79532e-05	6.79214e-05	1.87323	0.971621	2.68078	3.11034e-05	0.203216	9.80614e-05	5.97409e-53	2.17148e-07	0.0321915	0	4.47427e-157	0
XM_013975425.1	1.69507e-08	8.23864e-09	1.96209e-90	1.07512e-18	0.0753559	0.0281185	5.2016e-12	4.79081e-10	5.95962e-09	2.08784e-15	0.0349777	8.61098e-23	1.98585e-05	0	3.12713e-09	0	0	0.13388	0	1.67571e-155	0
XM_013964037.1	0	0	0	0	5.70189e-33	3.33441e-54	0	0	0	0	0	3.5605e-06	0	0	0	0	0	0	2.26594e-182	2.03453e-155	0
XM_013968724.1	0.166153	3.9525e-16	0.0959171	0.10412	4.93713e-06	0.0657171	0.0575998	1.77945e-12	0.061434	0.0662607	7.63821e-35	0.0313634	0	5.41405e-63	5.33091e-137	3.31313e-108	1.88408e-199	8.36017e-247	3.11853e-288	5.24532e-151	0
XM_013970103.1	7.11936	8.10099	8.58858	4.21438	3.4075	7.57268	0.923174	2.69038e-31	5.652	5.06648	4.59527	4.09	3.42724e-79	1.89457e-189	4.28943	0.090448	6.22954e-268	0.627408	0	2.02875e-147	0
XM_013975913.1	7.17975e-18	0.0408354	6.91998e-25	8.92915e-24	0.0819541	2.40218e-26	9.05704e-26	0.120749	0.0201736	0.198582	0.0296035	0.311646	0.246606	0.603866	0.0278113	8.2684e-18	0.162984	1.42421e-18	0.197632	7.50381e-146	0
XM_013964072.1	3.98438e-150	3.07182e-120	0	5.50795e-122	1.63235e-173	1.08567e-220	7.29807e-101	5.78149e-94	4.68483e-93	3.98208e-216	7.19731e-120	4.17991e-96	6.04343e-51	9.0969e-190	3.72112e-86	1.09332e-06	6.294e-150	8.74712e-160	6.02064e-35	3.85614e-145	0
XM_013976408.1	0.163804	0.428948	0.119293	0.152131	0.187293	0.14507	0.18417	0.0803072	0.197543	0.139389	0.187076	0.195481	0.0252365	0.000142755	0	5.2489e-145	0	0.0274913	0.0108015	4.40923e-127	0
XM_013965584.1	0	5.75733e-26	0	0	0	0	0	0	0	0	0	0	0	0	0	0	5.93529e-118	0	0	1.53083e-125	0
XM_005683732.2	6.04269e-41	1.50455e-36	2.18301e-32	7.19429e-40	4.56048e-51	2.78412e-42	5.0916e-34	2.08991e-33	3.26612e-37	1.62912e-28	1.83281e-38	2.57924e-33	1.41518e-30	1.27738e-47	1.0278e-37	3.36251e-62	2.87781e-26	2.27317e-50	0	1.92455e-121	0
XM_005680863.2	0	0	0	0	0	0	0	0	0	0	0.139056	0.581385	0.249646	0.587238	0.145209	2.01305	0.41155	0	0.525061	8.20793e-120	0
XM_005698789.2	0	0	0	0	0	0	0	0	0	0	0	0	0	0	0	0	0	0	0	4.46632e-117	0
XM_013963029.1	0	0	0	0	4.05478e-05	1.81747e-09	0.0169546	0	0.0183659	0	0.0175832	0.0169973	1.27391	0.362889	0.715724	0.233396	0.692108	0.236956	0	3.23511e-110	0
XM_005678748.2	0	0	0	0	6.80083e-33	0.0193028	1.05945e-06	0	1.32795e-06	0	1.29672e-06	1.32615e-06	0.031787	0.22578	1.33424e-06	1.20896e-38	6.29933e-33	1.1588e-06	0	1.57757e-109	0
XM_013974248.1	1.16985e-34	3.70764e-22	7.15018e-104	2.28914e-25	0	3.86247e-81	1.01626e-98	1.71001e-162	8.61576e-61	6.73007e-163	1.07314e-98	8.86064e-89	1.45515e-08	1.34128e-52	1.39085e-105	5.3763e-17	2.3422e-13	1.81839e-43	0	2.33671e-108	0
XM_005686933.2	0.0157583	0.0368841	0	3.01857e-11	3.57858e-56	9.35927e-15	2.2142e-18	2.03453e-55	1.14316e-60	0.032871	0.0389571	0	0	1.10968e-35	5.37405e-21	0.0144951	0	0.0112561	0	7.13288e-103	0
XM_013962734.1	0.45764	0.231687	0.247892	0.305515	0.380278	0.430639	0.454802	0.483129	0.721524	0.259744	0.239863	0.749676	0.0409018	0.0571805	0.256347	0	0.0290107	0.112725	0.0711633	7.30467e-103	0
XM_013974251.1	3.69101e-74	0.0224652	9.80439e-80	2.76967e-229	2.68709e-277	1.08019e-65	1.12207e-99	5.63176e-130	1.55879e-88	3.80879e-127	2.74358e-95	3.31465e-112	4.79877e-29	1.85577e-60	1.7288e-79	3.33974e-14	6.78259e-09	2.56086e-30	0	5.95679e-102	0
XM_005696993.2	1.86832e-31	1.59481e-77	1.34063e-110	0.0302749	0	3.33679e-66	2.2472e-78	6.87128e-161	2.90201e-51	2.07537e-165	8.76801e-103	8.68363e-63	0.0222554	2.38719e-12	5.77748e-78	4.31381e-11	0.0102576	4.31337e-34	0	5.67925e-98	0
XM_013963850.1	1.90448e-06	0.195312	1.91471e-06	0.000170775	0.000157267	0.000139743	0.000193563	0.000162362	0.409188	5.97222e-07	0.000193942	0.000273696	8.10968e-05	0.000257365	8.77949e-08	0	0.000175927	6.79895e-07	0.00034397	5.19558e-96	0
XM_013962781.1	0.0291192	9.93583e-62	0.0666605	0.0895089	0.0721183	1.49084e-18	0.0244185	7.48825e-115	0.0150227	0.147873	0.114889	1.99055e-16	2.47537e-26	5.35926e-126	4.19276e-07	3.57678e-05	6.31488e-07	0.041902	1.94957e-127	6.02107e-95	0
XM_013963849.1	4.76176e-05	5.78194e-05	6.63778e-05	0.166479	0.154884	0.101741	0.18923	0.329713	0.0001536	3.80228e-05	0.112534	0.0120648	0.696601	0.774283	0.00134911	0	1.1469	2.82735e-06	0.0865394	1.46978e-94	0
XM_013963852.1	0.0566916	0.166619	0.161694	0.538557	0.64785	0.405834	0.134191	0.138058	0.135739	0.353267	1.12577e-06	0.0115159	0.74	4.32168e-06	0.177292	0	0.431375	9.62623e-22	2.05492e-18	2.28898e-91	0
XM_005677186.2	0	0	0	0	7.78361e-06	0	0	0	0	0	0	0	0	0	0	0	0	0	1.71123e-200	4.71629e-90	0
XM_005695044.2	0	1.52957e-26	0.00338114	0	0	3.86711e-06	0	1.10808e-05	1.14428e-21	0.00515539	0	0	4.10885	2.41493	1.04721	0.429282	0.384511	0.76267	0	1.10617e-89	0
XM_013974732.1	0	0	0	0	0.0300531	0.00871467	0.0243686	0	0	0	0	0	0	0	0.0407714	0	0	0	0	1.05353e-86	0
XM_013974250.1	4.96844e-84	3.30296e-14	1.57907e-90	4.53286e-272	6.66774e-312	3.56259e-75	5.87088e-115	1.65551e-144	7.25029e-100	4.01275e-143	1.81327e-115	2.46854e-32	3.27513e-35	4.00434e-67	1.47164e-26	1.88611e-15	1.21261e-17	3.38971e-36	0	4.39553e-85	0
XM_005696990.2	2.82151e-94	1.47811e-90	9.22065e-109	1.16777e-293	0	6.54176e-72	7.89163e-106	1.09606e-161	6.14598e-100	6.58323e-158	9.11157e-108	4.81306e-22	1.65164e-35	3.74212e-17	2.151e-24	3.60776e-10	9.14809e-19	1.53498e-35	0	7.68552e-84	0
XM_013973276.1	0	0	0.110593	0	2.74475e-38	0	0	2.86116e-07	0	0	0	0	0	0	0	0	0	0	0	1.71042e-83	0
XM_005697947.2	0	0	0	0.0302783	0	0	0	0	0.0569134	0	0	0.0527056	0	0	0.0640792	0.203376	0	0.0790144	0	9.7305e-82	0
XM_013969739.1	3.91316e-60	1.02072e-66	0	0.120211	8.38821e-21	9.68329e-109	0	0	0	0.0535422	0	5.99333e-218	0	0	1.07438e-29	0	0	0	0	1.78539e-78	0
XM_005686668.2	0	0	0	1.16144e-05	0	1.63136e-06	0	0	9.60935e-06	0	0	0	0	0	0	0	0	0	0	5.38226e-78	0
XM_005682975.2	0	9.22017e-17	0	0	0	0	0	0	0	0	0	0	0	0	0	0	5.72022e-73	0	0	1.40341e-77	0
XM_013974256.1	2.72608e-90	7.86802e-86	2.34755e-104	2.19946e-276	0	4.68045e-68	1.3696e-99	8.85216e-156	2.35011e-95	1.83617e-151	1.61134e-130	2.35802e-15	5.12981e-33	1.97023e-14	3.89266e-18	1.16097e-09	5.02371e-13	3.65137e-33	0	1.67516e-76	0
XM_005675443.2	0	0	0	0	0	0	0	0	0	0	0	0	0.064894	5.08003e-229	0.0735095	0.9541	0.471676	0.0594225	1.5173	3.5665e-75	0
XM_005700901.2	0.0540223	0.141511	0.298398	0.118198	0.211864	0.0925767	0.150054	0.0189548	0	0.388244	0.0427173	0.368643	0.188911	0	0	0	0	0	0	6.10122e-75	0
XM_005677188.2	0	0	0	0	0.0219503	0	0	0	0	0	0	0	0	0	0	0	0	0	1.64753e-185	7.70168e-73	0
XM_005696995.2	1.12504e-83	1.72685e-77	6.48896e-96	2.87348e-246	6.20244e-286	3.3709e-58	4.9121e-88	4.35263e-141	7.77441e-86	1.1125e-143	2.47502e-123	1.18155e-08	1.68901e-25	1.40147e-11	8.49321e-05	2.21345e-09	0.000121386	4.38001e-26	0	1.87655e-72	0
XM_013967122.1	36.9762	47.0595	20.9584	6.23438	11.4563	15.8826	9.39998	2.96146	18.3491	7.9259	11.7519	6.65088	0.00778593	1.83352e-05	7.28695	1.51354e-22	2.31658e-06	7.86157	3.71809e-27	1.55418e-71	0
XM_013968248.1	1.76927e-14	1.23789e-33	0	0.000300953	0.447983	0.102781	0.0912822	2.71396e-112	9.49584e-08	5.05833e-20	5.2964e-06	2.01976	6.80624e-05	3.36502e-75	1.33141	9.48487e-82	0.12376	5.60247e-134	0	7.73783e-70	0
XM_005679396.2	2.08817	2.40222	1.98538	1.82602	1.40863	0.645399	1.13497	1.55286	0.678605	2.34836	2.19586	2.11031	0.4961	0.85008	0.567098	0	0.00358571	1.35431	0	1.60986e-69	0
XM_005679397.2	1.70816	1.04915	2.02732	1.86875	1.66819	0.8138	0.969389	1.16195	1.08143	2.3143	2.54318	3.32335	0.206022	0.403548	0.639393	0	0.348164	0.37872	0	7.54762e-68	0
XM_005684669.2	0.0361885	0.140629	0.147464	0.691338	0.279844	0.457407	1.2065e-17	0.174381	0.0507948	0.238337	0.411038	2.00254	1.14621	0.66405	0.539019	0	4.29585e-112	8.23407e-08	0	7.98811e-64	0
XM_013970414.1	0.119514	1.51823e-40	6.82425e-118	0.260484	0.424206	0.31746	0.282342	0.483234	0.355674	0.326753	0.525775	7.58061e-23	0.0250048	2.65982e-48	4.86839e-19	0.0520183	0	6.78306e-83	0	4.31673e-61	0
XM_013967282.1	0.017535	0.150884	0.263559	0.113881	0.202315	0.131135	0.203292	0.166546	0.392794	0.0285737	0.0763397	0.0388445	3.61791e-09	0.0128148	0.0296881	9.39572e-55	2.12244e-95	1.54975e-07	0.010605	7.18959e-60	0
XM_005680313.2	0	0	0	0.0101792	5.05306e-10	0.0124426	0.0029891	0	0.00323958	0.0195285	0	0	0.00589689	0	0.0320321	0	0	0	0	9.72384e-59	0
XM_005678298.2	3.89232e-21	4.68577e-45	1.08963e-46	0.0888812	0.0617909	2.35021e-45	6.07733e-35	2.47049e-45	2.82071e-42	0.0831189	0.11437	0.166112	4.45105e-37	0	2.81254e-56	0	0	0.0335093	0	1.0963e-58	0
XM_013975005.1	0	0	0	0	0	0	0	0	0	0	0	0	0	0	0	0	0	0	0	1.13022e-58	0
XM_013969219.1	2.12765e-310	0.0576374	0.0658629	0.0247808	0.0450583	0.0277774	0	0.0112346	0.128685	0.0274224	0.0168201	0.113576	3.98114e-96	0	0.0354407	0	0	8.95838e-33	0	9.95672e-58	0
XM_013974259.1	2.3817e-77	6.96851e-68	4.33957e-89	8.15855e-275	0	9.22867e-57	1.62966e-96	3.26991e-135	2.71329e-82	6.47568e-146	1.20696e-127	0.03398	8.56837e-26	1.89843e-09	0.0666745	1.49529e-13	0.0883875	7.58196e-28	0	1.81573e-57	0
XM_013972990.1	1.10288e-56	1.4345e-83	2.0411e-103	2.20195e-90	6.12251e-118	4.82284e-166	0	1.38852e-94	7.41796e-102	2.83571e-199	1.48437e-56	2.85508e-103	5.68468e-80	0	2.08569e-45	0	0	0	1.31245e-38	2.97808e-57	0
XM_013975435.1	0	0	0	0	0	0	0	0	0	0	0	0	0	0	0	0	0	0	0	1.30555e-56	0
XM_013969218.1	0.0183556	0.0200108	0	0	0	0	0	0	0	1.41861e-87	0	0.0148446	1.35097e-94	0	0	0	0	4.1928e-31	0	4.41672e-55	0
XM_013966476.1	0.0723662	0.092386	1.70418e-15	0.0217004	5.63441e-33	1.113e-06	0.0405413	0.0688443	6.86793e-17	0.0766435	0.0369139	4.66061e-09	1.91972e-49	0.224532	4.94523e-08	0	2.79596e-91	4.55406e-17	0	2.11827e-50	0
XM_013964010.1	20.0039	16.8291	28.9644	14.3426	16.9391	18.4298	25.6	20.9095	24.3707	18.1354	15.3319	21.0452	11.5504	5.85864	10.468	0.283627	0.823689	8.80498	0	3.72803e-50	0
XM_013975054.1	1.21019e-13	0.23734	1.48222e-15	2.24552e-30	1.13502e-09	9.27449e-23	5.30453e-24	1.00069e-63	2.49762e-05	0.0510894	5.49497e-17	6.47611e-12	1.03494e-33	3.96719e-23	4.89337e-20	1.36776e-08	0.0064505	0.000130782	5.47376e-51	3.66879e-49	0
XM_013975914.1	3.95268e-10	0.401058	1.52759e-06	0.130793	3.01e-07	2.05803e-07	2.75101e-09	1.87266e-06	1.32213e-10	0.0885714	0.000150265	6.26155e-07	0.759158	1.53225e-07	0.149822	7.68999e-09	6.66172e-11	4.89594e-07	3.41499e-08	4.81113e-47	0
XM_005680531.2	0.522169	0.131957	1.17719e-49	0.194847	0.260835	0.00013408	0.0981106	1.45904e-49	0.236735	0.265278	0.0804	0.0524897	0.131944	1.97911e-56	9.08271e-89	0	1.02471e-179	9.14357e-50	0	1.63332e-45	0
XM_005689044.2	2.16601e-25	1.2276e-20	2.45283e-23	8.88413e-06	1.6193e-67	3.64653e-13	0.0248422	0	1.2105e-06	0.0343196	0.015445	7.89493e-09	0.0168547	0	0.0829566	0	0	0	0	5.69399e-45	0
XM_013963600.1	5.10834e-137	0	0	0	0	3.18956e-39	0	0	0	0	0	0	3.06938e-192	8.18183e-232	1.57797e-280	0.170466	0	0.0203642	0	5.80649e-43	0
NM_001285580.1	0	0	0	0	0	0	0	0	0	0	0	0	0	0	0	0	0.0182877	0	0	9.34166e-43	0
NM_001285645.1	0.054436	2.14267e-20	0.000292574	3.87605e-07	0.0948546	8.28239e-06	0	2.09837e-08	2.8111e-20	0	0.0322782	0	3.36677e-13	0.000195844	0.0334964	4.60271e-10	0.0798382	0	0.0247348	1.56169e-42	0
XM_013967721.1	0	0	0	0.0889125	0	0.150836	0	0	0.0373671	0	0	0	0	0	0	0	0	0	0	1.3588e-39	0
XM_005699752.2	1.54625e-09	7.49488e-13	3.8977e-05	0.187467	1.86796e-05	5.88959e-06	5.0888e-08	3.27077e-09	7.31647e-10	2.95231e-06	0.0326117	9.48274e-06	0.092206	0.18123	0.185926	0.287397	4.26607e-10	3.73939e-06	2.44054e-07	1.62236e-39	0
XM_005686338.2	3.34402e-110	5.18635e-05	4.90342e-168	0	2.72685e-159	0	0	0	0	0.030061	9.32596e-79	0	0	0	0	0	0	0	0	3.88044e-39	0
XM_013968742.1	0	0	0	0	0	0	0	0	0	0	0	0	0	0	0	0	0	0	0	2.78879e-38	0
XM_005700332.2	1.46897	1.84618	1.23758	3.70796	0.124474	1.70085	2.54961	0.93358	1.61107	5.00427	3.55798	4.22737	1.6174	0.773984	2.43528	0.150116	0	3.06766	4.38319e-39	7.03574e-37	0
XM_013975975.1	5.52581e-19	2.38053e-08	7.6896e-12	1.6782e-05	4.46034e-10	5.86506e-16	3.99129e-22	2.82338e-13	0.094493	2.1479e-18	1.29757e-18	0.0735507	2.7567e-07	8.02358e-19	6.09217e-09	5.93508e-17	4.01187e-08	2.39849e-26	7.53834e-08	1.11732e-34	0
XM_013970491.1	0.0674373	0.57905	0.0585463	0.145851	0.444781	0.311875	0.140127	1.56816e-08	0.00025669	0.00016315	0.000253362	0.348748	0	2.03085e-08	0	0	0	0	0	1.96721e-34	0
XM_013973197.1	0	0	0	1.04911e-20	2.21133e-65	0	0	0	0	0	0	0	0	0	0	0	0	0	0	2.31668e-34	0
XM_013968553.1	0.656938	0.285056	0.511719	3.351	1.12365	0.490432	1.11589	2.66551	1.12486	0.944393	1.19651	2.08792	1.15061	0.910792	0.185001	1.29256e-16	2.5997e-42	1.10479e-20	0.0123338	2.94905e-34	0
XM_013966753.1	0.00962889	0.0112718	0.0889855	8.08113e-240	0	1.02623e-317	2.94825e-22	0.00657708	6.74887e-105	0.000278408	0	0.00763707	0.236235	0.00019431	2.41824e-202	1.04133e-114	0	7.97022e-48	0	1.10013e-33	0
XM_005682266.2	5.58653e-07	0.0378283	0.0438841	0	0	0.148857	0.0573428	4.01673e-29	9.74266e-08	0	0.0810544	0.0257587	0	0	0.028751	0.109939	0	0	0.0436532	1.87239e-33	0
XM_013974026.1	0	0	0	0	0	0	0	0	0	0	0	0	0	0	0	0	0	0	0	5.86183e-32	0
XM_013970494.1	0.292619	1.32627e-07	0.21708	0.485182	1.64704	0.427364	0.389109	0.468308	0.368598	0.332853	0.184	0.329637	0	0.0744814	0	0	0	0	0	1.21575e-31	0
XM_013970493.1	9.86036e-16	1.34087e-12	1.82518e-07	0.000191902	1.15299e-12	7.50405e-14	8.61813e-25	0.0708293	7.40331e-31	5.26264e-08	1.0123e-50	2.3707e-05	0	1.01663e-07	0	0	0	0	0	8.05624e-31	0
XM_013973671.1	2.13988e-30	1.40654e-18	5.21908e-11	1.07172e-14	3.06851e-24	6.6851e-22	3.03957e-20	2.62458e-06	9.09233e-31	1.88894e-06	3.83029e-17	2.08674e-16	9.2172e-117	9.36133e-55	8.20954e-76	0.177281	0.186704	1.29294e-35	0	9.89937e-31	0
NM_001285716.1	0.0312162	0.0739608	0.0942853	0.170949	0	0.16134	0	0	0.0396842	0.154385	0.137024	0	9.42975e-20	7.46808e-07	2.48552e-05	0.212135	7.58465e-39	0.0727009	5.30562e-18	1.89471e-30	0
XM_013963871.1	0	0.0118271	0	0.0209279	0	0	1.9412e-05	0	2.20991e-05	0	2.07165e-05	7.63284e-18	6.84315e-08	2.3454e-05	0.0117732	0	0	0	0	1.94185e-30	0
XM_013965136.1	0.379066	0.223019	0.701047	0.519909	1.24227	0.587829	0.46215	0.679349	0.53835	0.186208	0.624091	0.10566	0.36435	6.24623e-06	3.1277e-58	0	0	7.97017e-09	0.0598684	2.01496e-30	0
XM_013975974.1	0.000204078	1.44528e-06	1.91608e-09	3.27632e-08	5.13418e-13	4.70013e-25	2.60342e-12	0.00017486	2.81337e-16	7.52106e-20	3.71789e-18	1.13609e-07	3.359e-06	2.031e-17	0.000310971	6.38661e-15	1.75463e-06	4.87593e-23	2.50099e-06	4.17823e-30	0
XM_013964124.1	3.71308e-78	1.56971e-127	1.2311e-123	1.06934e-34	1.64887e-18	5.32822e-09	1.26753e-30	4.14067e-73	0.0399433	3.47191e-20	2.48087e-07	1.15976e-13	6.14843e-14	1.24851e-68	4.37278e-46	0	0	9.58335e-11	1.14682e-07	8.40687e-30	0
XM_013965891.1	0.000238095	0.000278646	4.67389e-06	0.00016302	0.02752	0.000132711	2.09729e-05	0.000163774	2.26121e-05	0.000181496	0.000189348	0.000186111	0.000381579	0.000258309	0.000207484	0	0.000263148	0.000168092	0.000333742	1.65176e-29	0
XM_013968417.1	0	0	0	0	0	0	0	0	0	1.15372e-07	0	0	0	0	0	0	0	0	0	1.3794e-28	0
XM_005680532.2	5.38993e-06	1.24227e-10	1.36458e-63	6.3809e-58	2.02618e-76	1.2018e-08	3.4457e-18	3.03548e-45	1.16459e-07	1.8925e-82	2.48851e-44	6.54156e-144	0	5.19897e-72	1.39467e-103	0	4.01295e-188	1.85053e-62	0	1.90675e-28	0
XM_013969292.1	0	0	0.0243402	0.021035	0.00394418	0.013805	0.0338761	0.0125498	5.44443e-10	0.0466537	1.07179e-74	0.117893	1.09006	0.914841	0.178156	0	0.180638	0.913132	0	3.42176e-28	0
XM_013968415.1	0	0	0	0	0	0	0	0	0	1.26523e-07	0	0	0	0	0	0	0	0	0	3.63759e-28	0
XM_005678887.2	0	4.37311e-10	0	0	3.12301e-13	0	0	0	0	0	0	0	0	0	0	0	0	0	0	1.25131e-27	0
XM_013975972.1	0.1926	1.44452e-05	0.500554	1.11047	1.32985	1.25425	0.917537	0.241761	0.500939	0.428001	0.346251	0.114868	1.87114e-05	1.24329e-16	0.136135	0.25206	1.45827e-05	3.48837e-21	1.77946e-05	1.52931e-27	0
XM_013972803.1	0	0	0	1.42439e-07	1.31357e-07	0	3.94564e-13	0	3.29353e-12	1.53531e-07	0	1.83589e-09	0	0	1.78341e-07	0	1.14598e-18	0	0	6.85408e-27	0
XM_013973398.1	0.623866	0.683551	0.479724	0.491848	0.373602	0.313726	0.75884	0.262052	0.643216	0.657303	0.402832	0.645241	1.06351e-10	0.370488	0.303315	3.65067e-34	2.95013e-14	0.344978	2.00332e-15	1.03354e-26	0
XM_013973670.1	2.71912e-06	0.0648197	0.0693569	0.348395	0.10644	0.775364	0.0970616	0.126845	0.411207	0.314774	0.566778	0.464077	1.77432e-05	5.59993e-09	1.74485e-05	1.26329e-06	1.38769e-06	3.22994e-21	0.0173514	1.25835e-26	0
XM_005680691.2	1.8211e-74	2.64168e-124	2.26779e-119	8.79016e-33	1.01754e-18	2.53134e-09	5.6822e-29	7.42759e-72	1.15982e-14	2.47385e-17	9.49784e-06	8.54208e-12	0.506005	2.65493e-65	4.01326e-42	0	0	7.39442e-08	0.0507402	2.84673e-26	0
XM_005678888.2	0	1.14818e-08	0	0	3.80766e-11	0	0	0	0	0	0	0	0	0	0	0	0	0	0	3.559e-26	0
XM_013973400.1	9.86666e-32	0.296883	0.0771955	0.0363925	0.102318	0.0694795	0.193136	0.09502	0.0677719	0.195987	0.0416815	0.245418	0.3323	9.36993e-35	6.55706e-103	2.42628e-33	1.76273e-13	0.081677	9.9275e-15	7.62174e-26	0
XM_005698277.2	0	0	0	0	0	0	0	0	0	0	0	0	3.57218e-05	1.65449e-05	2.08752e-05	0	0	1.64483e-05	2.91207e-05	2.38736e-25	0
XM_013972806.1	0	0	0	2.64437e-07	2.44127e-07	0	2.07236e-12	0	1.48099e-11	2.85583e-07	0	4.98612e-09	0	0	3.31606e-07	0	1.60696e-17	0	0	3.97149e-25	0
XM_013974335.1	1.22041e-15	1.93737e-18	0.00048005	0.000135745	3.48457e-08	0	8.75957e-149	0.000255173	0.000315945	1.62733e-20	1.33338e-10	0.000161599	0.000601514	2.46842e-229	0.00018937	0.000370352	0	0	0	8.59485e-25	0
XM_013965894.1	0.315405	0.413053	0.638892	1.11634	1.21103	0.642658	0.469452	1.04202	1.01662	0.816159	0.901687	1.02088	0.0979621	0.108588	0.523154	0	0.013555	0.83711	0.0169193	1.67586e-24	0
XM_013972807.1	0	0	0	4.06829e-07	3.75867e-07	0	6.57725e-12	0	4.21846e-11	4.39957e-07	0	9.99765e-09	0	0	5.10725e-07	0	1.01051e-16	0	0	6.70701e-24	0
XM_013976079.1	0	0	0	0	0	0	0	0	0	0	0	0	0	0	0	0	0	0	0.584997	7.89488e-24	0
XM_013966398.1	1.49148e-24	0	2.1895e-23	4.16018e-19	5.82971e-23	0	1.7824e-25	5.29377e-19	0.0727339	3.31113e-26	1.02859e-50	1.10031e-18	1.88799e-28	4.09196e-31	0.524695	2.27672e-23	5.66062e-20	0.964711	0	3.23381e-23	0
XM_005677480.2	0.0196789	0	0.0175108	0.00448595	0.00422771	0	0.0103171	0	1.04055e-07	0	0.0107345	0.00519885	0	0	0.00582798	4.65179e-06	0.0214751	0	0.0175498	4.74509e-23	0
XM_005676655.2	0.0708741	0.0890435	0.170835	0.214939	0.14758	1.69003e-08	0.0503486	0.153072	0.0168419	0.0842658	0.053795	2.91038e-07	0.199873	0.0914879	0.225569	1.40272	1.81405	0.237792	0	4.96452e-23	0
XM_013973503.1	0	0	0	0	0	0	0	0	0	0	0	0	0	0	0	0	0	0	0	5.34207e-23	0
XM_005677481.2	0.0247476	0	0.022048	0.00567286	0.00541637	0	0.0131592	0	8.27983e-09	0	0.013649	0.00655992	0	0	0.00725635	6.37195e-06	0.027287	0	0.0229231	6.19118e-23	0
XM_013975726.1	0.0529009	0.243711	0.0330624	0.000332971	1.25905e-05	0.273677	0.000103463	0.255464	4.64332e-05	0.00556436	5.6538e-05	7.12265e-05	0.40263	0.501526	0.0735365	0.0841337	0.263951	0.540438	0.0342048	1.55146e-22	0
XM_005696956.2	7.91553e-13	4.6518e-16	0.0635481	0.139184	4.99609e-08	0	9.75027e-146	0.18449	0.0576888	5.31489e-17	4.42839e-08	0.172061	0.189266	3.81416e-226	0.402634	0.0120631	0	0	0	1.68812e-22	0
XM_013963970.1	2.07705e-44	2.06989e-48	1.28181e-52	5.924e-46	2.00312e-103	3.41342e-17	5.56401e-59	2.39285e-35	3.66647e-14	8.99802e-91	1.50218e-89	1.77977e-249	5.24858e-256	9.56759e-60	6.46529e-92	0	1.67434e-181	1.83191e-52	0	2.24341e-22	0
XM_005688743.2	2.88487e-11	0	0	0	0	1.9962e-11	3.52671e-17	2.23484e-11	8.36784e-18	7.31296e-18	3.93974e-18	1.07163e-18	0	3.31463e-11	6.98569e-13	6.46603e-13	0	7.96398e-06	0	5.53263e-22	0
XM_005698276.2	0	0	0	0	0	0	0	0	0	0	0	0	0.310658	0.350561	1.53368	0	0	0.0304674	0.0194226	1.68876e-21	0
XM_005691599.2	0	2.50356e-14	0	0	0	0	4.06809e-17	0	0	0	0	0	1.06246e-15	0	0	1.3781e-19	1.07632e-17	0	0	2.28569e-21	0
XM_005678889.2	0	0.000595341	0	0	0.000324529	0	0	0	0	0	0	0	0	0	0	0	0	0	0	2.40515e-21	0
XM_013974116.1	0.0283872	1.48015e-06	0.0906062	0.0815188	0.366735	0.225208	0.16194	3.82078e-08	0.0876046	0.263447	0.132678	0.0570096	0.282121	1.45288e-08	0.0958177	0	0	8.49144e-25	0	2.532e-21	0
XM_013964298.1	0.666436	0.285176	0.466171	0.824882	0.761478	0.975639	1.11554	0.868847	0.382928	1.36816	0.947877	0.305731	1.56517	0.776647	0.7163	0.244974	0.0451022	0.247107	0.0202482	3.09639e-21	0
XM_013976118.1	0	4.99208e-09	0	1.82278e-09	0.0682757	4.9516e-09	0	6.48717e-09	4.07364e-09	8.10923e-09	0	0	0	0	0	0	0	0	3.94439e-09	3.75367e-21	0
XM_005699753.2	4.51199e-08	0.00420857	0.118096	0.400758	0.518145	0.420019	0.586621	0.481091	5.03223e-08	0.128188	1.77002e-06	0.424382	0.117784	0.0412402	0.077062	1.84991e-06	4.20582e-08	0.67111	3.13264e-05	6.36273e-21	0
XM_013965943.1	0	0	9.09244e-09	0	0	0	0	2.27726e-06	0	0	0	0.00477306	0.000236887	0.001677	0.0035565	0	1.78874e-05	1.79159e-22	5.59807e-19	6.45304e-21	0
XM_013972233.1	8.35671	7.75241	3.54425	20.5798	23.3442	27.1157	10.2642	13.3819	17.3815	32.7476	30.4726	24.0877	5.04162	0.941748	8.4932	0.0785346	0	4.86527	0.0602939	1.30351e-20	0
XM_013972330.1	0	0	0	0	0	0	0	0	6.26155e-09	0	0	0	0	0	0	0	0	0	0	1.3683e-20	0
XM_005676196.2	0	0	0	0	0	0	0	0	0	0.0824909	0	0	0	0	0	0	0	0	0	1.39741e-20	0
XM_005678881.2	0	1.71913e-21	0	0	5.3955e-30	0	0	0	0	0	0	0	6.68594e-07	0	0	0	0	0	0	1.82708e-20	0
XM_013973397.1	0.0624433	3.17074e-43	0.0795341	0.0465991	0.0306304	3.2179e-47	2.37971e-35	2.26001e-30	1.67854e-47	0.101714	0.0854563	2.98935e-54	1.23657e-19	1.04774e-40	1.68805e-99	3.24136e-28	1.21616e-08	7.66809e-55	2.12978e-10	1.94702e-20	0
XM_013965768.1	0	0	1.33945e-08	3.06172e-19	0	3.74608e-09	1.84013e-12	6.09025e-31	9.94953e-09	0	0	8.70785e-13	5.00895e-09	5.33682e-13	6.04832e-13	2.76799e-19	1.43778e-19	0	3.30604e-19	2.16938e-20	0
XM_013970042.1	0	2.68061e-08	0	0	0	0	6.19006e-08	0	0	0	0	0	5.94278e-30	4.38384e-27	1.71311e-32	9.4977e-22	3.73932e-19	1.66105e-12	0	2.5067e-20	0
XM_013975976.1	2.42289e-23	0.255002	4.13321e-07	0.190848	0.152481	0.169243	1.19701e-25	0.0974222	0.00153725	3.46038e-19	3.29927e-16	0.0642296	0.0704418	0.150006	0.140303	0.0388391	1.12139e-45	6.59395e-16	1.36996e-15	3.00458e-20	0
XM_013974261.1	4.4388e-12	2.80035e-14	9.64398e-13	2.88918e-34	5.59059e-28	4.33743e-13	1.97046e-15	1.59122e-17	1.79802e-13	7.48721e-15	3.30791e-05	3.42896e-16	2.69803e-10	7.39126e-11	3.49007e-27	7.68438e-16	1.94168e-24	1.26089e-11	0	3.03087e-20	0
XM_013970041.1	0	3.41909e-08	0	0	0	0	6.41748e-08	0	0	0	0	0	1.9322e-29	1.24977e-26	6.14969e-32	2.14733e-21	7.57649e-19	2.51092e-12	0	5.34305e-20	0
XM_005683681.2	0	0	1.95832e-08	0	0	0	0	3.53548e-06	0	0	0	0.11458	2.36652	2.28659	0.703248	0	3.60933e-05	1.23036e-19	4.45556e-18	6.47817e-20	0
XM_013973401.1	0.962414	0.782514	1.5822e-38	0.911836	0.281421	0.643891	0.792134	0.224769	0.769989	0.366473	0.305976	0.764387	6.97671e-19	5.4584e-40	0.686284	0.0502639	3.94063e-08	0.0918831	6.09947e-10	7.24145e-20	0
XM_005678890.2	0	0.0202191	0	0	0.0578033	0	0	0	0	0	0	0	0	0	0	0	0	0	0	8.89984e-20	0
XM_013972334.1	0	0	0	0	0	0	0	0	1.69243e-08	0	0	0	0	0	0	0	0	0	0	1.03362e-19	0
XM_005696036.2	4.38032e-12	0	0	0	5.1121e-13	0	1.66467e-11	0	0	0	1.6179e-11	2.91402e-17	0	0	0	0	0	0	0	1.95743e-19	0
XM_005693523.2	0	0	0	0	2.34458e-10	0	0	0	0	1.81806e-06	3.12824e-19	1.50293e-06	5.35982e-12	9.93762e-07	0.109775	0.68831	1.5324	6.85187e-28	0	5.6188e-19	0
XM_005680533.2	0.173831	0.0311275	0.269127	4.28122e-16	4.26977e-43	0.124661	0.000288531	0.658043	9.57521e-08	1.04582e-33	8.81811e-36	1.27648e-192	2.09173e-276	0.678579	1.67421e-36	0	5.19603e-150	1.14772	0	2.23807e-18	0
XM_005683723.2	4.86953e-28	1.40374e-25	1.35707e-37	2.68815e-50	2.61652e-101	8.54504e-42	4.85893e-37	1.32717e-51	6.55422e-35	5.79047e-32	1.02499e-27	1.25462e-66	4.99439e-23	1.94405e-31	4.27314e-31	5.83682e-31	9.00831e-19	1.97492e-34	0	2.38364e-18	0
XM_005678877.2	1.10068e-25	1.4661e-27	1.73589e-25	2.51242e-22	9.72015e-24	1.9018e-31	4.73694e-26	1.0674e-21	1.1501e-27	3.41755e-30	2.01485e-30	1.91605e-27	3.0047e-21	5.23826e-24	9.87102e-27	1.71892e-18	1.7378e-17	2.97389e-19	1.74926e-08	2.39054e-18	0
XM_013964164.1	0.804521	0.648889	0.783749	0.229604	0.32073	0.988287	0.541028	0.593508	0.529058	0.852573	0.917988	0.684324	0.191433	9.07463e-17	0.184338	0.00020786	0.0224011	0.808755	0	2.80198e-18	0
XM_013969144.1	0.609609	0.182886	0.104449	0.212549	0.570511	2.93737e-05	0.0867469	0.256098	0.107268	0	1.15329e-06	0.136543	0.0731027	3.01113e-05	1.53831e-06	0.306697	0.120145	0	0	4.3601e-18	0
XM_013977116.1	0	0	0	0	0	0	0	0	0.00017027	0	0	0	0	0	0	0.000549857	0	0	0	7.64951e-18	0
XM_013975017.1	0	0	0	0	0	0	0	0	0	0	0	0	0	0	0	0	0	0	0	8.43462e-18	0
XM_013974249.1	1.20576e-52	2.49446e-49	9.69964e-129	0	5.16012e-314	5.55352e-103	8.83657e-134	4.66743e-196	1.06642e-84	8.39866e-200	6.46178e-145	8.44921e-122	7.18036e-23	4.56249e-53	9.02685e-56	7.02436e-20	4.33023e-38	5.05754e-57	0	8.54773e-18	0
XM_013968602.1	4.72544e-17	8.07357e-19	5.15018e-18	1.07263e-19	1.20619e-08	2.96881e-20	4.69457e-20	2.22412e-19	1.58916e-20	1.07637e-18	3.65215e-18	4.96211e-18	1.02953e-10	2.20442e-16	3.35806e-20	8.20411e-15	4.44922e-16	1.31962e-20	8.59615e-11	8.80959e-18	0
XM_013964659.1	1.32663e-15	2.34453e-12	4.5439e-223	2.24725e-17	3.20187e-19	7.5004e-16	1.08579e-28	6.61102e-37	2.12568e-31	1.98118e-31	5.3e-17	3.99945e-123	1.64061e-129	3.58605e-152	3.83327e-12	6.06287e-11	0	1.06518e-97	4.48354e-12	9.43166e-18	0
XM_005682264.2	1.09829e-07	0	5.62185e-05	0	0	5.00576e-20	3.58088e-05	1.07501e-32	1.11192e-18	0	5.57413e-10	4.22458e-05	0	0	3.69361e-05	1.20502e-05	0	0	6.81075e-05	1.16387e-17	0
XM_005697486.2	0	0	0	0	1.43022e-05	1.1792e-05	1.93721e-05	0	0	0	0	0	0	0	5.11881e-42	0	0	0	0	1.27346e-17	0
XM_013972242.1	0	0	0	0	2.81718e-10	0	0	0	0	8.48244e-06	8.56419e-18	8.73854e-06	2.19603e-11	1.49269e-05	2.06893e-05	0.678179	1.78023e-26	3.09255e-25	0	1.50948e-17	0
XM_013974252.1	4.24648e-56	1.99432e-115	2.16939e-147	0	0	3.83303e-102	1.11798e-129	8.10442e-214	2.72483e-85	3.69472e-215	1.08195e-141	2.07452e-110	1.92913e-23	7.68089e-28	2.60105e-57	7.61113e-20	8.40641e-42	9.34451e-62	0	2.75979e-17	0
XM_013965979.1	6.87966e-05	0.000209951	0.000768314	3.68806e-05	0.0377578	0.0510186	0.000439436	0.000364835	0.000143703	0.195976	4.62509e-05	0.000142668	0.000681225	7.56465e-07	0.000145974	6.4829e-28	0.000107069	5.52062e-07	0	3.71212e-17	0
XM_013968981.1	2.37434e-09	0	0	0	0	1.5732e-09	1.03934e-13	1.79097e-09	3.70391e-14	3.25347e-14	2.09799e-14	8.02407e-15	0	2.68962e-09	0.414046	1.44356e-10	0	5.6687e-11	0	3.80515e-17	0
XM_013975030.1	0	0	0	0	0	0	0	0	0	0	0	0	0	0	0	0	0	0	0	4.39889e-17	0
XM_013974253.1	5.57521e-56	2.75261e-115	2.92451e-147	0	0	3.3331e-100	1.34225e-127	1.2131e-213	1.08404e-84	5.74163e-215	1.49703e-139	4.56132e-109	8.85009e-23	3.11256e-25	2.20801e-54	1.18036e-14	5.32304e-39	1.52931e-56	0	4.56761e-17	0
XM_005683725.2	5.13399e-26	8.02218e-24	4.95487e-36	4.5986e-48	2.78743e-98	3.12486e-39	2.6382e-35	6.79676e-50	6.23534e-33	3.17127e-30	1.58901e-25	1.31021e-64	1.80403e-21	1.29305e-28	3.73132e-29	2.14616e-30	1.55708e-17	1.73742e-31	0	6.89642e-17	0
XM_013972333.1	0	0	0	0	0	0	0	0	9.92084e-09	0	0	0	0	0	0	0	0	0	0	8.97914e-17	0
XM_013974262.1	4.01334e-10	5.85896e-12	1.34854e-10	8.90023e-26	3.97759e-21	3.28168e-11	2.08644e-12	1.20551e-14	3.16577e-11	1.10768e-11	0.313106	6.46547e-13	4.50633e-09	1.56484e-09	3.80093e-24	1.35638e-15	1.27056e-21	1.83047e-10	0	1.22391e-16	0
XM_013964660.1	3.6819e-14	3.35226e-11	1.44514e-221	9.64268e-16	2.19489e-17	2.33516e-14	2.68265e-27	2.36502e-35	1.42335e-30	5.1916e-30	2.43746e-15	2.20736e-122	1.15901e-128	3.60794e-151	4.57539e-11	2.45637e-10	0	7.53272e-97	2.36754e-11	1.43289e-16	0
XM_005681665.2	0	0	0	0	0	0	0	0	0	0	0	0	0	0	0	0	0	0	0	1.58451e-16	0
XM_013968363.1	0	0	0	1.01252e-150	4.40153e-228	4.77282e-58	1.18353e-182	0.000175002	9.12587e-104	3.20465e-83	1.24651e-43	4.90402e-61	0	0	5.24877e-103	0.00085192	6.7212e-89	5.01871e-130	0	1.91955e-16	0
XM_013977123.1	4.87741e-07	0	4.11847e-07	8.54129e-08	4.52821e-08	0	1.34704e-07	0	1.8493e-17	0	1.628e-07	1.10582e-07	0	0	2.31185e-07	2.22928e-12	3.33896e-07	0	7.65142e-08	3.33291e-16	0
XM_013966284.1	2.22451e-16	4.29361e-06	1.31408e-15	2.43675e-20	1.27196e-19	8.30195e-22	9.38604e-17	7.38149e-16	1.81231e-16	1.14144e-32	1.80963e-56	9.73881e-21	6.37354e-14	8.92728e-14	1.41348e-13	6.11857e-13	0	3.24144e-17	1.23932e-11	7.9546e-16	0
XM_013966285.1	2.89562e-16	8.29364e-06	1.68493e-15	3.76651e-20	1.74561e-19	2.00887e-21	1.22929e-16	9.46094e-16	2.36029e-16	1.9706e-32	4.76081e-56	1.37129e-20	7.87768e-14	1.09554e-13	7.6459e-12	7.35169e-13	0	4.28621e-17	1.45337e-11	1.02364e-15	0
XM_005681647.2	8.03911e-13	3.95571e-10	3.58044e-220	3.15423e-14	1.1089e-15	5.67237e-13	5.25825e-26	6.53514e-34	8.30829e-30	1.07471e-28	8.50322e-14	1.07695e-121	7.11007e-128	3.07276e-150	4.56618e-10	8.99596e-10	0	4.62548e-96	1.10868e-10	1.7887e-15	0
XM_005688070.2	8.42227e-15	2.94764e-16	1.39357e-15	5.04247e-17	0.00691453	1.6655e-17	2.5919e-17	9.21185e-17	1.06863e-17	3.47998e-16	9.69779e-16	1.2469e-15	6.38279e-05	3.06837e-14	2.00071e-17	6.02003e-13	5.47119e-14	8.87322e-18	1.40231e-09	2.1213e-15	0
XM_013974254.1	2.44612e-51	9.02562e-48	2.61997e-127	0	2.64962e-306	6.84189e-100	8.39375e-130	3.96041e-194	9.63838e-83	1.1031e-197	2.49717e-140	2.4023e-118	1.76759e-21	3.84022e-48	4.74514e-51	1.54226e-14	1.08189e-33	1.08865e-51	0	2.2416e-15	0
XM_005683729.2	8.10575e-24	6.51044e-22	2.47126e-34	1.22854e-45	4.11701e-100	9.7334e-41	2.02519e-33	4.8962e-48	8.80445e-31	1.09515e-31	3.81448e-23	2.04732e-62	8.89296e-20	1.51097e-25	4.33996e-27	8.8343e-30	3.44572e-16	2.75115e-28	0	2.67112e-15	0
XM_013964614.1	3.73479e-41	2.21524e-69	1.25437e-35	2.39056e-09	4.15983e-35	0.091951	1.14157e-08	1.76701e-47	1.55069e-57	2.20033e-05	0.155734	2.24235e-57	1.49366e-13	4.30632e-27	5.75835e-06	3.06083e-13	4.55843e-08	8.93918e-55	3.08853e-13	2.67695e-15	0
XM_013970759.1	2.82048e-19	1.05694e-37	2.43291e-170	1.74186e-06	1.65205e-17	1.9897e-06	5.49781e-06	1.69687e-05	1.70985e-10	2.55928e-06	5.35827e-25	1.83024e-06	6.27418e-27	0.00246914	0.00206846	0.00208054	9.91525e-24	0	0.000891856	3.41048e-15	0
XM_005675444.2	0	0	0	0	0	0	0	0	0	0	0	0	9.48493e-16	2.62467e-189	5.34669e-23	1.62227e-34	1.38843e-33	1.57668e-20	9.18192e-36	4.49128e-15	0
XM_005678885.2	0	3.49111e-16	0	0	3.40562e-22	0	0	0	0	0	0	0	0.0230999	0	0	0	0	0	0	4.62794e-15	0
XM_013972331.1	0	0	0	0	0	0	0	0	2.28498e-14	0	0	0	0	0	0	0	0	0	0	5.14662e-15	0
XM_013975004.1	0	0	0	0	0	0	0	0	0	0	0	0	0	0	0	0	0	0	0	1.34888e-14	0
XM_005679862.2	4.84651e-14	4.09219e-14	6.0855e-14	0.0571049	5.58823e-15	0.0189109	8.14141e-15	6.88956e-14	8.02987e-14	1.75066e-13	4.26696e-15	8.5801e-15	0	5.27913e-16	2.35929e-12	1.35311e-11	0	7.01184e-16	0	1.50242e-14	0
XM_013966286.1	5.36914e-15	0.0121596	1.0741e-41	3.9761e-30	5.81463e-18	4.97457e-26	6.69139e-42	1.47791e-14	4.20894e-19	8.82254e-46	1.87469e-59	1.62529e-29	8.23117e-13	1.05755e-12	0.0348357	5.61754e-12	0	1.97659e-32	8.4812e-11	1.67151e-14	0
XM_005680671.2	0	0	0	0	0	0	0	0	0	0	0	0.000154295	0	0.0624299	0	0	0	0	0	1.93638e-14	0
XM_005677517.2	1.94002e-15	4.06212e-14	0	6.90937e-16	5.3246e-18	1.24383e-13	0	3.45753e-12	4.55739e-12	3.31232e-18	6.393e-17	0	8.53787e-12	0	0	0	0	0	0	2.50638e-14	0
XM_013976280.1	0	0	0	0	0	0	0	8.30672e-11	0	1.52131e-14	1.02933e-11	8.77188e-09	1.08983e-12	0	8.94875e-12	0	0	1.96897e-05	0	2.6742e-14	0
XM_013964651.1	2.26168e-11	5.71778e-09	1.15496e-218	1.37438e-12	7.7342e-14	1.79106e-11	1.3163e-24	2.3723e-32	5.60658e-29	2.85404e-27	3.97237e-12	5.98557e-121	5.06316e-127	3.12086e-149	5.50571e-09	3.66561e-09	0	3.29728e-95	5.89435e-10	2.7478e-14	0
XM_005691560.2	1.34946e-05	1.44643e-05	6.20022e-169	6.82343e-06	7.96146e-06	0.512918	0.191436	0.136248	0.309063	0.203362	2.5938e-23	0.130284	4.58464e-25	0.493286	0.210563	0.21878	3.93695e-22	0	0.0757426	2.91049e-14	0
XM_013976551.1	0	8.6684e-09	0	0	3.56983e-13	0	0	0	0	1.75798e-11	2.90895e-12	2.88594e-12	0.110682	0.122644	0.0250784	0	0	0	0	3.00836e-14	0
XM_013966370.1	7.95836e-187	3.73206e-158	1.27842e-152	3.66071e-151	0	4.76297e-237	2.46836e-181	3.25996e-108	4.64529e-123	0	4.04478e-288	6.64632e-130	3.06103e-188	4.1773e-43	4.74934e-129	2.31362e-156	6.55288e-83	3.92886e-221	2.95212e-103	3.51558e-14	0
XM_013966287.1	1.19821e-14	0.0901961	5.63665e-14	1.59394e-11	0.000101693	5.27087e-16	5.54669e-15	3.14623e-14	9.83734e-15	4.39366e-29	8.73244e-31	1.72042e-18	1.56891e-12	1.97244e-12	9.99279e-13	9.82555e-12	0	2.21425e-15	1.37715e-10	3.60193e-14	0
XM_013968842.1	0.00385218	0	0	2.94515e-44	2.85444e-123	8.66071e-52	4.57307e-244	0.0119823	2.72028e-46	0	0.0977625	0	1.89484e-36	1.06275e-149	7.52463e-68	0	0	0	0	4.2115e-14	0
XM_013974243.1	1.02689e-16	2.81828e-14	0.217082	0.707545	1.02551	1.48357	0.417413	0.117749	0.582408	0.209055	0.428357	0.786323	0	0.191259	3.13667e-09	0	0	2.23975e-12	1.79664e-09	4.74127e-14	0
XM_013965981.1	1.40343	1.16155	1.63747	2.1088	1.92634	0.962637	2.18074	1.59928	2.35469	0.560728	2.14541	2.85188	1.41832	0.780765	1.79801	1.03859e-26	0.046388	1.03362	0	4.81617e-14	0
XM_013969176.1	0.0821569	0.121855	3.11971e-07	0.109094	0.0777556	0.171936	0.0257994	0.187768	0.0790605	0.0521556	0.071626	0.0544299	2.53144e-07	0.0293877	0.00964545	0	0	0.0243645	2.98933e-07	4.86496e-14	0
XM_005675438.2	0	0	2.0489e-06	1.28211e-13	0	5.21473e-07	6.74885e-09	4.39316e-21	1.66484e-06	0	0	5.23221e-09	1.64965e-06	1.4244e-14	3.12327e-09	2.80181e-13	1.15911e-13	0	7.03177e-13	4.87118e-14	0
XM_013975582.1	1.57491e-25	9.27043e-23	1.01712e-19	0.0161838	5.94858e-14	8.07774e-15	6.20567e-29	1.21719e-24	6.28301e-29	2.31986e-37	4.21986e-08	2.53145e-15	1.96926e-22	2.67844e-34	8.02698e-40	2.90802e-66	1.37484e-161	2.122e-97	4.65521e-11	6.25771e-14	0
XM_013969137.1	0	0	0	0	0	0	0	0	9.14325e-12	0	0	2.34572e-13	0	3.06369e-15	0	0	0	0	0	7.23286e-14	0
XM_013964652.1	9.98891e-11	1.87748e-08	1.15812e-255	7.375e-12	5.11702e-13	8.32745e-11	5.51916e-24	4.6687e-11	5.36715e-07	7.23581e-10	2.19875e-11	2.66124e-06	1.21315e-126	8.75801e-149	1.66767e-08	6.85043e-09	0	7.90404e-95	1.24003e-09	9.2705e-14	0
XM_005682250.2	0	0	0	0	0	0	0	0	0	0	0	0	0	0	0	0	0	0	0	1.09368e-13	0
XM_005680535.2	2.54553e-33	4.85749e-33	8.56952e-37	0.119182	1.94819e-87	0.0979812	1.15201e-43	4.22416e-21	3.55249e-24	9.60307e-76	0.158936	3.36165e-232	2.80311e-313	5.11607e-42	4.05285e-75	0	5.77416e-172	4.66354e-38	0	1.26121e-13	0
XM_013966288.1	4.59464e-14	7.55104e-34	1.23879e-19	1.93492e-10	7.65515e-17	7.2486e-08	2.19436e-14	1.11477e-13	3.78164e-14	1.89536e-05	8.72526e-28	0.000147131	4.61987e-12	5.60089e-12	1.68778e-06	2.50567e-11	0	2.04208e-17	3.10026e-10	1.30251e-13	0
XM_013966371.1	8.60938e-168	3.92022e-140	1.55215e-151	1.55963e-131	4.84898e-263	6.54391e-236	1.23666e-124	2.2738e-101	9.33853e-92	0	1.03318e-286	3.81435e-109	2.61389e-187	1.16701e-32	7.14503e-124	2.6524e-05	1.75661e-82	4.3728e-220	9.10013e-103	1.33117e-13	0
XM_013970800.1	8.50436e-05	9.93342e-05	0.000109415	5.69591e-05	5.24587e-05	4.61636e-05	0.189409	5.79227e-05	7.087e-05	6.24873e-05	0.388766	6.58823e-05	0.000132184	8.89919e-05	7.20352e-05	7.8163e-05	0	5.98009e-05	0.000115237	1.34302e-13	0
XM_013972586.1	0.125955	0.178114	1.05719	1.01527	0.105615	0.591597	0.536942	0.574609	0.533448	1.27002	1.49804	0.438921	1.20952	1.02712	0.77641	2.12455e-07	3.07932e-07	0.105435	0	1.58326e-13	0
XM_013976281.1	0	0	0	0	0	0	0	2.50977e-10	0	9.19132e-14	3.72117e-11	1.25582e-08	4.95301e-12	0	3.27048e-11	0	0	6.2242e-05	0	1.59215e-13	0
XM_013967609.1	1.84892e-09	1.15371e-05	0	8.46961e-06	0.340943	0.0122827	0.0305042	1.86111e-09	4.91755e-15	9.93653e-15	9.54412e-06	6.07549e-08	0.274188	3.88791e-16	1.04802e-05	0	0.213764	0.125038	0	1.96078e-13	0
XM_013971306.1	0.0769656	0.0781196	2.42407e-09	1.55636e-37	0.0506916	0.350452	6.41956e-06	0.239314	1.42265e-08	3.49249e-20	0.352659	0.157663	0.804184	0.358012	0.143925	0	5.61423e-15	0	0	2.0358e-13	0
XM_005699034.2	0.553234	0.471996	0.411259	0.825302	0.862513	0.609133	0.897357	1.05685	0.779501	0.578279	0.398582	0.498267	0.219358	0.110876	0.214964	0.0860679	0.051152	0.0868586	0.0384155	2.26733e-13	0
XM_013963971.1	8.71686e-33	1.89881e-32	3.49845e-36	0.121416	1.09002e-86	0.0998542	5.24853e-43	1.49646e-20	1.53929e-23	4.85041e-75	1.12676e-74	1.55903e-231	1.16627e-312	2.47922e-41	0.184433	0	1.34714e-171	1.6772e-37	0	2.74431e-13	0
XM_013966373.1	4.24554e-185	3.78016e-156	8.22922e-151	9.79107e-150	2.29159e-317	3.76824e-235	2.69282e-179	1.04368e-14	9.36087e-122	0	9.00363e-286	1.24306e-128	1.09543e-186	1.47954e-42	8.05711e-15	4.06735e-155	3.39464e-82	2.18746e-219	1.93062e-102	3.24008e-13	0
XM_013966372.1	1.43272e-182	4.34109e-154	1.08698e-150	9.57934e-149	5.42132e-311	5.04644e-235	1.97327e-173	1.17405e-104	2.0085e-117	0	1.29207e-285	3.22464e-127	1.39125e-186	1.61e-42	1.0136e-125	4.92613e-155	3.72584e-74	1.82254e-212	2.18873e-102	3.75845e-13	0
XM_013963740.1	1.18501e-12	1.06229e-12	1.4994e-12	7.10846e-13	1.76479e-13	6.68793e-09	2.52529e-13	1.52335e-12	1.78787e-12	3.44707e-12	1.45768e-13	0.0747853	0	2.55311e-14	0.0830822	1.4034e-10	0	3.07194e-14	0	4.4644e-13	0
XM_013964021.1	0	3.18348e-64	0	1.37149e-10	1.38946e-17	1.84207e-74	3.81156e-12	0	1.28168e-70	1.27306e-137	8.62301e-257	2.44294e-102	5.61141e-270	3.07694e-221	3.18504e-312	0	1.11481e-18	1.37547e-143	0	4.5445e-13	0
XM_013966374.1	0.0219347	0.0275033	0.144059	0.0458805	0	0.0220062	0.101888	0.233386	0.0209917	0.0295861	5.88811e-292	0.0723311	2.24459e-186	0.191927	0.0388891	0.0322357	0.0691194	0.0962752	0.0270684	5.05788e-13	0
XM_005681557.2	2.217	2.14968	0.520777	3.01962	2.78757	2.7819	3.07007	1.67781	2.93721	4.20643	5.04095	4.38043	1.01621	0.915412	1.90844	4.61739e-13	5.90943e-06	1.12105	2.98101e-11	6.88349e-13	0
XM_013965754.1	0	0	0	0	0	0	0	0	0	0.000120811	0	0.000119629	5.87764e-08	0.000161886	0.0651046	0	0	0	0	7.53862e-13	0
XM_013973882.1	0.230195	0.133864	0.113305	0.237627	0.147826	0.387289	0.0131487	0.00167397	0.17241	0.460208	0.209962	0.233961	0.26213	0.122882	0.302711	0	2.45656e-07	1.36917e-06	0	7.59632e-13	0
XM_013974255.1	1.08252e-53	1.40636e-112	1.02158e-144	0	0	5.49326e-98	4.82433e-124	3.10117e-210	4.57003e-82	2.91243e-211	8.48701e-157	3.19176e-105	2.42351e-21	1.11067e-23	8.54196e-51	2.30621e-14	1.03941e-35	3.52108e-55	0	7.83978e-13	0
XM_005681905.2	0	0	0	0	0	0	0	0	7.10988e-14	0	0	0	0	0	0	0	0	0	0	8.63712e-13	0
XM_005683743.2	0.00191323	0.000737036	3.47226e-20	1.51269e-28	3.03681e-84	2.49167e-21	7.14908e-18	9.27624e-35	2.28835e-13	3.72164e-19	0.000436388	1.14034e-51	0.000186751	0.0785643	6.67492e-09	0.0845768	0.00115617	0.00252652	0	8.76633e-13	0
XM_013969573.1	0	0	0	0	0	0	3.34179e-10	0	0	4.05564e-12	3.00339e-10	1.9026e-12	0	0	6.65054e-11	0	0	0	0	1.11715e-12	0
XM_005684336.2	2.93724e-11	1.18821e-40	3.57271e-33	2.0661e-16	3.96742e-16	3.00193e-11	6.69398e-18	3.09704e-16	3.73603e-12	6.71497e-11	3.37193e-17	7.75679e-19	0	4.19011e-10	1.08313e-18	1.45645e-09	2.3766e-09	8.05145e-11	4.09369e-08	1.14435e-12	0
XM_013964022.1	0	9.32938e-64	0	2.64867e-10	5.51664e-17	5.07786e-74	8.74269e-12	0.0133785	3.41583e-70	5.70277e-137	1.67491e-255	8.95162e-102	4.52896e-269	7.24395e-220	2.87522e-311	0	5.07148e-18	6.07011e-143	0	1.16444e-12	0
XM_013966375.1	1.90144e-141	1.61292e-155	1.33524e-149	8.54126e-39	1.15172e-315	7.01902e-234	6.21862e-178	9.25924e-53	7.57353e-96	0	3.35083e-284	8.82112e-128	1.19993e-185	3.44841e-42	2.14136e-82	2.76914e-154	1.0204e-81	2.08294e-58	6.78222e-102	1.43191e-12	0
XM_013968845.1	2.50552e-09	0	0	4.38121e-07	6.80951e-08	1.1251e-17	3.10936e-07	0	3.36752e-48	0	2.13178e-08	0	6.63833e-07	1.89802e-65	5.52658e-41	0	3.4661e-101	0	0	1.44047e-12	0
XM_013973399.1	2.40287e-25	1.60738e-29	1.30753e-26	1.01496e-22	2.47207e-39	2.16804e-34	3.59654e-22	3.70408e-17	1.40805e-34	1.08545e-21	8.28818e-34	7.26468e-41	3.00437e-09	1.2446e-31	2.02757e-70	9.69579e-21	0.13985	8.05548e-43	0.000442572	1.50039e-12	0
XM_005692208.2	0.0838351	2.87736e-06	4.09287e-08	0.0849247	0.0553131	4.68003e-10	0.130385	0.0672869	0.108857	3.96855e-18	3.6813e-06	0.0416391	7.36194e-08	8.45846e-12	4.5648e-07	0	2.5292e-13	0	0	1.53305e-12	0
XM_013974257.1	0.342817	0.288193	0.205828	0.261599	0.105325	0.364434	0.151958	0.135684	0.488391	0.129759	0.284656	0.563325	0.050288	0.0663994	0.229657	2.41937e-14	0.0216134	0.121973	0	1.57443e-12	0
XM_013972243.1	0	0	0	0	5.37698e-10	0	0	0	0	0	1.01022e-12	0	3.18114e-09	0.213055	0.0831619	2.23269e-10	0.00527588	7.22856e-16	0	1.65187e-12	0
XM_005696034.2	8.22008e-08	0	0	0	2.70645e-08	0	1.14092e-07	0	0	0	1.12624e-07	4.84429e-12	0	0	0	0	0	0	0	2.01041e-12	0
XM_005700739.2	0	0	0	0	1.1052e-53	0	0	0	0	0	0	0	0	0	0	0	0	0	0	2.31183e-12	0
XM_013968840.1	0.000179536	0	0	0.000777685	0.000706756	5.13296e-16	0.000875175	0	1.05667e-46	0	0.00359786	0	0.00177223	9.83026e-61	2.28406e-39	0	6.03394e-100	0	0	2.70941e-12	0
XM_013964661.1	1.11257e-08	8.16397e-07	7.32535e-216	1.52368e-09	2.05458e-10	1.09175e-08	5.21277e-22	1.87356e-29	1.94487e-27	1.2613e-24	5.01249e-09	1.44798e-119	1.9409e-125	2.3136e-147	5.61343e-07	4.98183e-08	0	1.26642e-93	1.31304e-08	4.39311e-12	0
XM_013966955.1	0	0	0	3.73588e-15	0	2.52666e-05	1.03023e-07	3.50326e-08	3.80002e-05	0	0	0	0	4.37237e-08	0	7.19903e-08	3.12397e-08	1.47611e-08	2.57495e-07	4.70665e-12	0
XM_013966376.1	0.603707	0.24887	0.0368453	0.209787	0.0904779	0.0222557	0.148496	0.293472	0.210118	0.0765539	0.0493642	0.258783	0.031721	0.292899	0.38516	0.00321956	0.101231	0.143437	2.10783e-101	5.47438e-12	0
XM_013974095.1	0	0	0	9.33894e-08	0	0	0	0	1.19793e-07	0	0	0	0	0	7.12639e-09	1.17441e-07	0	0	0	5.93462e-12	0
XM_013966289.1	2.71523e-12	2.01386e-29	5.77604e-18	0.0902047	0.0681808	0.0622054	1.42546e-12	5.18106e-12	2.25104e-12	0.0885367	0.0058828	0.0292439	1.22469e-10	1.33018e-10	1.24851e-05	4.29541e-10	0	1.535e-15	3.63403e-09	6.43925e-12	0
XM_013966101.1	3.48046e-09	0	0	4.37126e-12	0	0	0	0	8.42199e-20	0	0	0	6.01532e-09	0	4.73368e-14	0	0	0	0	7.57239e-12	0
XM_013972332.1	0	0	0	0	0	0	0	0	1.80293e-08	0	0	0	0	0	0	0	0	0	0	8.12757e-12	0
XM_013966290.1	3.57286e-12	3.99767e-29	7.48033e-18	0.141912	1.42638e-14	0.155997	1.88767e-12	6.7081e-12	2.96344e-12	0.156324	0.168327	0.0417532	1.52688e-10	1.6462e-10	0.387873	5.20064e-10	0	2.05278e-15	4.28835e-09	8.37182e-12	0
XM_013966377.1	2.55282e-182	1.31351e-153	6.696e-148	1.93831e-147	2.88271e-313	4.27308e-232	5.12018e-176	5.66319e-105	1.17512e-119	0	5.39418e-282	1.38405e-126	3.46455e-184	1.1322e-41	7.21188e-126	4.099e-153	4.78939e-81	1.40901e-216	3.96262e-101	1.15494e-11	0
XM_013968603.1	3.47512e-11	6.97693e-17	1.12604e-11	0.0622456	0.106176	0.0168526	2.20499e-19	1.47283e-12	2.65099e-35	6.40763e-34	9.47947e-25	8.93403e-12	7.20261e-09	8.50987e-11	5.73913e-13	5.97219e-10	1.24562e-10	3.09183e-13	1.24394e-07	1.41972e-11	0
XM_013966378.1	0.228418	0.0617122	1.55263e-147	0.0876093	2.13082e-257	0.0111913	3.9698e-120	0.0775042	0.119455	0.0151429	1.60689e-281	0.0215096	7.13489e-184	1.91254e-31	0.259175	0.0150642	6.67626e-81	0.183102	5.78979e-101	1.8085e-11	0
XM_005689354.2	6.27446e-06	0.00389812	1.07062e-05	0.401071	0.181053	0.192473	0.187368	0.0383761	0.00285478	0.391955	0.500054	0.495679	3.98992e-14	7.51573e-08	0.00291478	0	1.425e-07	4.25598e-14	0	2.28138e-11	0
XM_013976444.1	1.7448	1.14771	1.15049	0.5259	0.881496	0.919712	0.967283	1.14082	0.631092	0.58396	0.217424	0.878099	1.29726	0.228234	0.596466	2.31441e-07	0.171399	4.02424e-06	0.495946	2.76265e-11	0
XM_013966392.1	8.64216e-186	1.81712e-157	1.58109e-151	8.39248e-151	0	3.84241e-236	2.93375e-181	5.13549e-108	2.40309e-123	0	1.43529e-291	1.71438e-129	1.33667e-186	1.88733e-41	1.07522e-129	1.30532e-152	9.30923e-81	7.74234e-221	8.46227e-101	2.83301e-11	0
XM_013975496.1	0.126936	8.84619e-05	9.98101e-05	4.90443e-05	5.09441e-05	4.31551e-05	1.8843e-08	0.0371333	6.35346e-05	0	6.47822e-05	6.27844e-05	0	0	0	0	3.02496e-13	5.41415e-05	5.26663e-10	2.96331e-11	0
XM_013972841.1	0	0.00328772	0	0	0.00202686	0	2.66916e-66	3.38386e-06	3.93223e-32	2.21642e-06	0.00230108	7.20333e-22	0.609371	0	6.53602e-12	0	7.07501e-11	0	0	3.17077e-11	0
XM_013974945.1	2.00368e-09	1.8974e-09	0	2.39908e-10	8.57657e-11	1.15823e-11	1.38985e-09	0	1.28554e-10	5.15014e-11	9.23648e-11	2.11771e-11	0	2.78901e-11	4.31177e-12	6.72721e-11	1.63644e-09	0	1.81305e-09	3.29291e-11	0
XM_005699751.2	0.857324	0.703361	0.282187	1.63226	2.26616	2.17987	1.26752	1.06649	1.16191	0.793814	0.870347	1.14473	0.407388	0.14012	0.533289	0.436924	0.145286	0.0796303	2.55992e-09	3.68359e-11	0
XM_005677730.2	0	0	0	0	0	0	2.88788e-06	0	1.25488e-30	0	2.91052e-06	0	2.15241e-36	3.66986e-35	9.71706e-34	0	0	0	0	3.77841e-11	0
XM_013975023.1	0	0	0	0	0	0	0	0	0	0	0	0	0	0	0	0	0	0	0	4.30613e-11	0
XM_013970415.1	0	0	0	1.001e-08	0	0	5.81919e-10	2.52722e-13	0	1.06275e-05	2.78367e-08	4.49548e-12	0	1.67865e-13	0	0	0	0	0	4.37767e-11	0
XM_013971666.1	0	0.000187371	0	0	7.50956e-10	0	0	0	3.07052e-11	0	0	3.47165e-06	0	1.5401e-12	1.12487e-14	3.29146e-11	0	0	0	4.42509e-11	0
XM_013974258.1	1.24809e-47	5.65112e-43	4.25401e-120	0	2.45858e-279	1.64509e-90	4.51979e-120	3.76499e-181	1.01105e-76	2.68687e-190	3.93495e-156	2.61065e-110	2.77664e-17	5.6187e-45	9.19909e-40	3.04258e-14	1.03972e-26	4.05584e-45	0	4.42566e-11	0
XM_005688299.2	0	0	0	0	0	0	0	0	0	0	0	0	0	0	0	0	0	0	0	4.51755e-11	0
XM_005677729.2	0	0	0	0	0	0	6.39061e-06	0	3.83831e-30	0	6.45416e-06	0	8.56403e-36	1.36474e-34	3.36533e-33	0	0	0	0	5.5318e-11	0
XM_005688957.2	2.02133e-06	2.22422e-06	0	1.51849e-06	0	8.88714e-07	0.0827276	0	0.0716054	1.62251e-06	1.70279e-06	0.306429	3.29195e-06	0	0.511697	0	0	1.20077e-06	0	6.29045e-11	0
XM_013975408.1	5.96866e-11	3.28362e-13	3.37749e-13	2.82902e-24	1.30679e-20	3.09379e-23	2.3921e-18	2.30471e-12	3.51028e-12	7.70655e-14	1.12837e-13	7.93472e-19	0	1.77306e-47	2.93604e-08	9.4653e-10	0	1.74559e-16	0	6.49376e-11	0
XM_013964662.1	3.19431e-07	1.1994e-05	2.41359e-214	6.79328e-08	1.47056e-08	3.52059e-07	1.33078e-20	6.95149e-28	1.32777e-26	3.41708e-23	2.39717e-07	8.13236e-119	1.39874e-124	2.38326e-146	6.87185e-06	2.0474e-07	0	9.1363e-93	7.05225e-08	6.86174e-11	0
XM_013966379.1	3.0923e-184	1.01957e-182	1.10523e-183	1.04635e-153	8.03822e-305	1.96944e-230	1.67467e-168	1.18246e-101	2.79957e-132	0	6.15492e-280	3.8445e-124	7.96486e-183	2.04494e-65	9.01941e-123	5.05497e-152	3.69201e-86	3.04043e-208	2.05418e-100	8.08623e-11	0
XM_013964612.1	6.95323e-31	6.69345e-54	5.99826e-31	0.141353	3.49212e-28	0.0103524	0.0294076	5.19377e-37	2.05505e-49	0.115141	0.000335899	2.66722e-49	1.86072e-12	1.90427e-22	0.0339115	7.67437e-09	0.000393355	1.83542e-50	1.53793e-09	8.27435e-11	0
XM_013963417.1	1.49332e-24	1.74532e-16	2.05797e-54	8.15481e-30	2.42129e-30	2.90198e-22	1.15951e-05	6.6252e-16	3.53654e-15	4.78263e-35	8.06445e-32	3.21472e-16	7.01261e-25	7.41342e-32	2.3418e-31	1.50423e-23	3.38591e-95	7.94977e-33	0	8.45092e-11	0
XM_013962759.1	2.74397e-17	1.29699e-49	8.3845e-05	8.8616e-10	1.60409e-26	1.08418e-10	6.16764e-66	1.27541e-65	7.95153e-20	5.49627e-18	5.90355e-09	9.45986e-11	1.31306e-17	0	1.97687e-63	0	0	2.0911e-30	0	9.49406e-11	0
XM_013973171.1	1.53469	3.6933	3.41471	1.79376	2.31932	0.63688	1.91656	2.80894	3.22752	0.608942	1.26833	1.47211	0.742565	0.553183	1.78508	0.00112802	0	0	0	1.14651e-10	0
XM_013969335.1	1.11119e-17	1.19874e-25	1.41128e-20	2.15568e-10	2.24415e-13	4.45839e-14	4.56384e-13	1.63232e-29	1.1693e-13	1.32278e-12	2.83186e-09	1.0188e-13	1.08947e-50	4.34136e-35	1.34403e-27	0	1.43682e-11	7.0253e-09	0	1.17274e-10	0
XM_005681559.2	6.52883e-29	2.42176e-52	7.47267e-31	8.0826e-50	7.99395e-28	2.06661e-11	3.66238e-30	1.15419e-35	1.27667e-48	9.7498e-05	1.0059e-18	7.35878e-49	2.05169e-12	2.88187e-22	1.17376e-68	1.13616e-08	0.000558778	2.69632e-50	2.13862e-09	1.23496e-10	0
XM_005680517.2	0	2.08627e-61	0	7.26502e-09	1.04115e-11	8.34702e-72	5.69808e-10	0	2.78345e-09	1.07874e-133	4.95454e-253	6.16219e-99	1.99605e-265	5.44656e-218	6.00366e-307	0	1.03684e-14	1.06489e-139	0	1.3252e-10	0
XM_013964653.1	7.63657e-07	2.4096e-05	5.98007e-214	1.82063e-07	4.4565e-08	8.67428e-07	3.08593e-20	1.77627e-27	2.18624e-26	8.04696e-23	6.54258e-07	1.27286e-118	2.33567e-124	4.36642e-146	1.3167e-05	2.95497e-07	0	1.52603e-92	1.09108e-07	1.40061e-10	0
XM_013972844.1	0	0.0335555	0	0	0.00822641	0	0	6.01354e-06	5.051e-19	4.0355e-06	0.0236403	9.56241e-22	5.58332e-12	0	9.018e-12	0	2.90886e-10	0	0	1.41749e-10	0
XM_013974260.1	5.55952e-51	1.73313e-106	2.44771e-137	0	3.52065e-299	1.05611e-89	3.41716e-116	5.39819e-197	3.09738e-77	4.75735e-205	1.9231e-152	2.16986e-99	8.94341e-18	6.91519e-22	4.47472e-41	3.31298e-14	3.96307e-30	1.1242e-48	0	1.5282e-10	0
XM_013966943.1	0	0	0	1.10748e-10	0	4.3378e-16	9.12931e-17	6.99352e-19	6.23484e-16	0	0	0	0.000232864	4.48177e-19	1.10272e-05	8.82959e-18	9.19959e-20	9.32284e-21	1.26768e-15	1.57198e-10	0
XM_005693527.2	0	0	0	0	6.95461e-10	0	0	0	0	0.0164867	1.06798e-10	0.051669	2.31714e-08	1.25478e-10	6.73922e-11	8.96132e-13	4.75168e-28	3.97471e-12	0	1.68835e-10	0
XM_013972336.1	0	0	0	0	0	0	0	0	5.1511e-08	0	0	0	0	0	0	0	0	0	0	1.82379e-10	0
XM_013968366.1	0	0	0	1.71295e-148	3.23087e-223	1.49299e-56	2.49029e-175	0.00419132	3.60016e-102	1.55112e-80	1.97219e-42	5.44182e-59	0	0	1.41402e-100	0.00492051	3.98123e-84	3.71915e-129	0	1.95902e-10	0
XM_013962760.1	3.21665e-05	2.28332e-49	0.000149496	1.11519e-07	1.30234e-25	1.83327e-10	7.48064e-56	2.49193e-65	1.11716e-19	1.22596e-08	1.15044e-08	1.87615e-05	1.76332e-17	0	7.03674e-22	0	0	2.51313e-30	0	1.96163e-10	0
XM_013963419.1	1.71389e-20	3.55674e-13	3.51156e-46	1.22415e-23	5.25655e-28	3.67257e-14	0.000870858	2.65809e-13	1.54624e-11	8.30014e-21	1.74103e-20	2.19568e-12	2.29614e-21	5.94437e-31	1.03394e-28	1.62187e-09	4.69954e-94	1.9251e-31	0	2.15227e-10	0
XM_013963418.1	6.40788e-22	3.8836e-14	1.75486e-51	3.9538e-25	2.59346e-24	2.81731e-18	0.418896	1.1025e-13	2.50036e-13	1.17012e-26	1.40691e-22	5.67636e-13	6.45938e-24	5.94437e-31	3.4313e-28	2.80748e-23	1.90907e-22	1.9251e-31	0	2.15227e-10	0
XM_005698167.2	1.00231	0.853313	0.000693286	1.67714	0.991341	2.02213	0.893593	2.14167	1.5151	2.72937	3.08955	1.79773	0.776227	0.172542	1.23316	5.27662e-09	1.51108e-07	1.53124e-08	4.29802e-08	3.60436e-10	0
XM_013963420.1	1.11754e-30	4.05342e-22	9.6189e-54	2.46769e-34	3.83675e-35	2.05626e-28	5.72928e-11	3.66788e-22	7.61624e-21	4.15214e-40	1.14645e-36	1.79805e-21	3.45389e-28	4.02202e-35	8.69801e-35	5.65013e-31	2.72297e-93	1.04732e-35	0	4.01836e-10	0
XM_013969392.1	1.45768e-05	0.412602	3.01226e-05	0.0719262	0.00036787	2.65349e-05	0.215176	0.214646	0.159187	2.06995e-05	0.0902266	0.00401333	1.93694e-12	1.69133e-07	0.281373	0	6.78312e-07	1.81549e-12	0	4.02757e-10	0
XM_013963430.1	1.46642	1.12753	0.332766	1.54711	2.57785	0.453064	0.90741	1.81111	1.69415	1.59508	0.818004	1.64414	1.80429	0.504676	0.907934	0.379528	1.48387e-21	0.31213	0	4.45943e-10	0
XM_005680655.1	0	0	0	0	0	1.08624e-31	3.52982e-30	0	0	0	0	0	0	0	0	0	0	0	0	4.82575e-10	0
XM_013966380.1	0.0228353	6.0849e-151	7.57686e-145	4.97615e-145	0	6.84949e-229	1.41138e-172	7.06934e-103	1.87087e-117	0	4.95775e-278	1.94297e-124	1.45409e-181	9.57661e-41	8.25374e-124	5.18249e-151	7.69631e-80	1.24736e-213	9.43483e-100	4.90643e-10	0
XM_013963421.1	8.65299e-37	0.115714	0.123114	1.63165e-41	0.06274	2.41066e-29	6.12953e-21	0.124235	5.37835e-23	0.0448837	0.0263448	0.0415166	9.81624e-28	8.06613e-35	0.0583919	6.96047e-31	6.56081e-93	2.39752e-69	0	5.49253e-10	0
XM_013972485.1	0	0	0	0	0	0	0	0	0	0	0	0	0	7.45979e-27	0.00236256	0	0	0	0.0035281	5.56188e-10	0
XM_013973403.1	5.47584e-23	6.4808e-28	0.137106	3.25024e-20	2.32896e-37	3.80855e-35	9.1871e-22	5.65296e-15	2.9242e-37	6.66841e-19	9.26535e-33	1.06064e-41	4.90012e-08	6.78856e-34	1.49698e-68	2.64332e-18	0.00028958	1.10645e-42	0.0506155	5.56879e-10	0
XM_013975714.1	1.81593e-06	1.17296e-06	3.64078e-10	1.92637e-07	1.08013e-06	1.54302e-06	1.13004e-06	0.000275317	7.17572e-11	6.92682e-11	7.51848e-11	5.97295e-06	8.81386e-10	4.43675e-10	4.01461e-10	5.02722e-10	1.29762e-09	1.74643e-10	2.88652e-09	5.70711e-10	0
XM_013971197.1	1.36182e-08	1.87899e-08	0	0	0	0	0	1.26962e-09	0	3.40138e-09	0	0	0	1.76209e-08	3.23183e-09	0	0	0	1.9151e-08	5.91138e-10	0
XM_013971198.1	1.36182e-08	1.87899e-08	0	0	0	0	0	1.26962e-09	0	3.40138e-09	0	0	0	1.76209e-08	3.23183e-09	0	0	0	1.9151e-08	5.91138e-10	0
XM_013973619.1	2.73414e-06	0	0	0	1.31155e-06	0	2.65235e-06	0	0	0	2.64416e-06	3.51236e-10	0	0	0	0	0	0	0	6.21821e-10	0
XM_013964026.1	0	1.28254e-60	0	2.2081e-08	5.84122e-13	4.62786e-71	2.31568e-09	0.0135685	2.48138e-67	1.35808e-132	2.11862e-234	5.52556e-98	0.0202698	2.02759e-197	3.69085e-303	0	1.33986e-13	1.30709e-138	0	6.4944e-10	0
XM_013967638.1	0	0	0	0	0	0	0	0	0	0	0	0	2.2757e-08	0	0	0	0	0	0	8.17389e-10	0
XM_013964654.1	7.19788e-06	0.000145146	6.17968e-213	2.30275e-06	7.73383e-07	8.83589e-06	2.96246e-05	1.98714e-26	7.89139e-26	7.29608e-22	8.6723e-06	4.03261e-118	8.74116e-124	2.07473e-145	7.02124e-05	7.59834e-07	0	5.71515e-92	3.35501e-07	8.78923e-10	0
XM_013967465.1	0	0	4.08805e-09	0	0	0	0	0	0	0	0	0	0	0	2.53568e-09	0	0	0	0	8.92654e-10	0
XM_013965370.1	0.287664	0.665141	0.148508	0.845109	0.048831	0.359954	0.00145104	3.8852e-06	0.487533	0.785136	0.40229	1.01865	0.856173	6.04427e-08	0.097239	0	0	2.13684	0	9.4104e-10	0
XM_013963423.1	1.97052e-26	1.25954e-18	1.75359e-45	5.04002e-28	9.24773e-33	6.94143e-20	4.55955e-09	1.89877e-19	5.02116e-17	1.99167e-25	5.46083e-25	1.72251e-17	1.22116e-24	3.2492e-34	4.14523e-32	4.45464e-16	3.81621e-92	2.56188e-34	0	1.02687e-09	0
XM_013963422.1	6.32303e-28	1.21961e-19	8.43114e-51	1.50866e-29	5.59255e-29	3.29362e-24	2.4951e-06	7.63346e-20	6.58168e-19	1.88787e-31	3.96192e-27	4.2337e-18	3.20771e-27	3.2492e-34	1.40205e-31	1.05681e-30	1.55264e-20	2.56188e-34	0	1.02687e-09	0
XM_013975175.1	1.03318e-09	3.726e-10	0	8.57584e-11	0	0.0486158	0	2.0978e-10	3.81651e-10	3.91557e-11	0	1.12535e-10	0	0	1.01453e-10	2.94297e-10	0	0	1.39471e-09	1.04654e-09	0
XM_013972483.1	0	0	0	0	0	0	0	0	0	0	0	0	0	0.199847	0.0179802	0	0	0	0.058903	1.12411e-09	0
XM_013967637.1	0	0	0	0	0	0	0	0	0	0	0	0	2.64448e-08	0	0	0	0	0	0	1.2315e-09	0
XM_005693907.2	0	0	0	0	0	0	0	0	4.32458e-14	0	0	0	0	0	0	0	0	0	0	1.26764e-09	0
XM_013972588.1	4.9379e-06	1.00281e-10	2.27839e-40	0.0575614	0.120863	0.198392	0.116933	2.75455e-48	0.0308087	0.119381	0.0785755	0.0572825	3.90033e-79	7.01621e-70	1.52778e-55	4.34753e-06	0	0	0	1.42584e-09	0
XM_013968691.1	0	0	0	0	0	0	0	0	0	1.84681e-10	0	0	0	0	0	0	0	0	0	1.4449e-09	0
XM_005696035.2	4.95214e-06	0	0	0	2.53293e-06	0	4.5211e-06	0	0	0	4.51574e-06	0.195524	0	0	0	0	0	0	0	1.64218e-09	0
XM_013975715.1	0.00278411	0.263322	1.14337e-09	0.00190375	0.00174152	8.14618e-06	8.71739e-06	0.0301558	0.0480313	2.47394e-10	2.65413e-10	0.00219974	2.56285e-09	1.33517e-09	1.19487e-09	1.46417e-09	3.47639e-09	5.53769e-10	7.15991e-09	1.66681e-09	0
XM_013976322.1	0	0	0	0	0	0	0	2.1032e-09	4.52544e-08	0	0	0	0	0	0	0	0	0	0	1.72201e-09	0
XM_005677072.2	0	0.0233682	0.107304	0	0.183182	0	1.47501e-07	0	0.0343128	0	0	7.31177e-07	0	0	0	0	0	0.0857512	0	1.74303e-09	0
XM_013974263.1	1.53761e-05	2.54222e-05	2.37635e-05	0.0195588	0.0295501	6.96934e-06	3.06638e-05	8.72111e-08	1.70788e-05	4.68277e-05	6.88781e-06	5.10093e-05	8.97315e-06	8.16915e-06	4.47149e-13	4.19384e-15	5.01184e-16	3.30471e-06	0	1.78337e-09	0
XM_005689214.2	5.37212e-05	2.60244e-09	1.38152e-08	3.46088e-05	3.56023e-05	3.06886e-05	3.37446e-05	3.82246e-05	6.81077e-08	2.06355e-05	4.55325e-05	4.33601e-05	1.97651e-08	0	0.115571	0	0	0	0	1.83397e-09	0
XM_013963207.1	0	0	1.01481e-08	8.42623e-12	0	0	0	0	0	1.33991e-07	8.93237e-08	0	0	0	0	0	0	0	0	2.15119e-09	0
NM_001285654.1	2.73578	2.10753	3.37429	4.14404	4.41702	6.09635	3.14102	2.5821	6.2065	7.61405	5.10611	5.83064	2.45426	0.718556	3.8181	0.165629	0	4.36262	0	2.16133e-09	0
XM_013973396.1	1.69747e-12	1.20362e-09	2.60223e-12	7.39958e-13	6.87544e-13	4.22213e-13	1.67251e-12	7.94792e-13	1.07967e-12	5.28837e-12	1.06664e-12	1.01327e-10	9.65291e-11	1.29722e-10	4.76575e-11	3.32905e-09	2.55983e-17	4.23953e-12	3.63237e-18	2.23538e-09	0
XM_013970143.1	7.48759e-08	1.20682e-07	1.27257e-07	0.0001762	1.61375e-07	7.1925e-05	0	0.0815685	1.65166e-07	3.09458e-08	8.8226e-08	1.33069e-07	3.60916e-09	0	0	8.73083e-10	0	0	0.0685804	2.2398e-09	0
XM_013976626.1	0.789773	0.663472	0.887991	0.806688	0.601141	0.53657	0.694514	0.683774	0.950481	0.500935	0.729437	0.4499	3.95511e-06	0.429639	0.243445	3.01675e-15	1.39341e-76	0.29402	4.01877e-23	2.36804e-09	0
XM_013967640.1	0	0	0	0	0	0	0	0	0	0	0	0	3.40351e-08	0	0	0	0	0	0	2.4511e-09	0
XM_013973311.1	0.0551863	0.000251701	0.00288407	0.000165775	1.97537e-11	0.00011316	0.000431473	0.000291	0.000449778	3.69878e-16	2.19071e-20	0.000106237	7.35748e-09	1.00893e-10	1.88105e-12	3.76593e-17	4.084e-32	4.88139e-13	1.0687e-197	2.68394e-09	0
XM_005698725.2	1.43382e-09	2.29899e-09	7.07181e-19	4.83547e-10	2.34958e-10	6.78656e-26	1.49438e-09	0.503607	5.71509e-10	2.10063e-08	2.94742e-06	0.168114	3.71638e-08	6.67279e-10	1.04442e-10	0	0	0	0	2.70799e-09	0
XM_013975718.1	0.1129	8.22054e-06	2.0374e-09	0.197714	0.0724815	0.0974902	2.44493e-05	0.046779	7.66648e-11	4.70385e-10	5.01717e-10	0.0434285	4.39243e-09	3.31197e-11	2.07219e-09	2.5115e-09	5.71696e-09	9.91568e-10	1.13255e-08	2.86313e-09	0
XM_013962460.1	0	0	0	0	0	0	0.0251306	0	4.38211e-25	0	0.0261121	0	1.51147e-29	1.20738e-28	1.42866e-27	0	0	0	0	2.92722e-09	0
XM_013967464.1	0	0	1.20393e-08	0	0	0	0	0	0	0	0	0	0	0	6.77747e-09	0	0	0	0	2.92777e-09	0
XM_013975868.1	0	0.0313516	0	0	0.0176724	0.0306957	0	0	0	0	0	0	0	0	0	0	0	0	0	2.95138e-09	0
XM_013966381.1	1.9955e-181	3.77842e-180	9.67866e-181	0.0309317	1.13705e-300	2.41252e-227	3.45847e-165	5.72487e-08	3.70498e-130	0	4.05635e-276	4.50727e-122	2.68206e-180	1.60139e-64	1.96026e-08	5.35723e-150	5.35999e-85	2.10214e-205	4.35677e-99	2.99596e-09	0
XM_013973406.1	2.82407e-12	6.58761e-13	4.31477e-12	1.24304e-12	1.15676e-12	7.16189e-13	9.12091e-13	1.3318e-12	1.80534e-12	8.56544e-12	1.78114e-12	1.72424e-10	1.44804e-10	1.9095e-10	1.49444e-10	4.45526e-09	3.37102e-17	6.78791e-12	4.64787e-18	3.04078e-09	0
XM_013964107.1	0	0	0	0	0	4.94895e-17	2.89947e-16	0	0	0	0	0	0	0	0	0	0	0	0	3.11237e-09	0
XM_005690467.1	1.00508e-05	7.86203e-06	1.31566e-05	6.87447e-06	6.28048e-06	5.47502e-06	8.10826e-06	6.12835e-06	8.45023e-06	0.242287	0.347121	7.29164e-06	0.331754	4.7556e-06	0.183874	0	0	7.01968e-06	0	3.42242e-09	0
XM_013976282.1	0	0	0	0	0	0	0	1.22159e-07	0	2.1653e-09	4.94381e-08	9.35521e-08	2.37254e-08	0	4.6385e-08	0	0	0.0389135	0	3.44975e-09	0
XM_013966100.1	1.7213e-16	0	0	9.93308e-20	0	0	0	0	1.97506e-34	0	0	0	3.33096e-16	0	2.16139e-23	0	0	0	0	3.53134e-09	0
XM_013963571.1	0.115128	2.26762e-10	7.24584e-17	0.0443706	5.79813e-14	1.20044e-10	6.34984e-15	1.51193e-09	2.31335e-13	1.90453e-10	2.90832e-16	1.5309e-11	1.35905e-08	0	0.0913432	0	0	1.69725e-06	7.00483e-09	3.57605e-09	0
XM_013963424.1	4.53327e-28	4.78578e-21	1.56045e-57	8.00968e-38	3.81188e-32	1.15828e-27	1.81768e-09	7.39764e-22	1.57236e-19	1.69773e-41	2.58579e-41	1.01993e-21	6.30998e-26	5.30499e-33	1.21663e-30	7.24436e-33	1.30129e-90	8.49533e-40	0	3.59904e-09	0
XM_013966948.1	0	0	0	0.0299573	0	2.97504e-15	4.61946e-16	4.758e-18	4.29965e-15	0	0	0	0	3.19956e-18	0.000974377	5.21579e-17	7.2407e-19	8.29249e-20	5.6212e-15	3.61953e-09	0
XM_013973405.1	3.64211e-12	2.60129e-09	5.32327e-12	1.75702e-12	0.337789	1.91035e-13	0.285641	1.87935e-12	2.5385e-12	1.1816e-11	0.554062	2.45825e-10	1.89792e-10	2.47139e-10	4.99768e-26	5.41132e-09	4.05062e-17	9.29212e-12	5.47875e-18	3.73369e-09	0
XM_013963220.1	0	0	2.56622e-08	5.22195e-10	0	0	0	0	0	4.9385e-06	4.98768e-06	0	0	0	0	0	0	0	0	4.0465e-09	0
XM_005694134.2	0.0418079	0	0	0	0	0	0	0	0	0	0	0.0667924	0	0	0	0	0.0934083	0	0.112249	4.05847e-09	0
XM_013965345.1	4.33288e-08	9.15954e-08	8.89057e-09	1.55665e-07	5.01489e-08	1.46193e-07	7.92812e-08	2.19686e-07	8.52526e-08	1.07848e-08	8.64311e-08	6.39276e-07	3.34599e-05	1.55546e-05	0.2905	0.0730704	0.233496	2.54887e-06	0.127916	4.16529e-09	0
XM_013963209.1	0	0	0	0	0	0	0	1.068e-08	0	0	0	0	0	0	0	0	1.43938e-07	0	2.59667e-08	4.24884e-09	0
XM_005686680.2	0	0	0	0	0	0	0	0	0	0	0	0	0	0	0	0	0	0	0	4.73264e-09	0
XM_013963194.1	3.77197e-114	0.0900606	8.11918e-142	5.5432e-43	0.0980606	3.66279e-129	0.469015	2.61906e-13	3.06573e-21	0.174197	4.50782e-127	0.181579	0.23798	0.648566	0.537806	7.60836e-10	3.48826e-10	0.94679	4.46221e-09	4.78764e-09	0
XM_005692960.2	0	0.0288749	0	0	2.95465e-07	0	0	0	3.46298e-09	0	0	0.242423	0	4.79734e-10	1.52294e-11	3.71206e-09	0	0	0	4.88306e-09	0
XM_013970422.1	0.323811	0.401364	0.567219	1.26175	0.518282	1.97558	1.31815	0.956287	0.865197	1.13702	0.96824	0.936648	0.0891179	0.265658	0.604691	0	0	0.713265	0	5.92438e-09	0
XM_013965642.1	0	0	0	0	0	0	0	0.0189202	0	0.0211341	0	0	0	0	0	0	0	2.28778e-18	0	6.16177e-09	0
XM_005684037.2	0	0	0	0	0	0	0	3.62619e-09	7.71774e-08	7.80129e-08	2.28784e-08	5.3019e-08	0	3.30422e-08	0	0	0	0	0	6.22604e-09	0
XM_005683832.2	7.44688e-09	2.02207e-08	2.95692e-08	0.0819447	0.0284976	0.0653472	1.25849e-05	0.140486	0.00029506	0.0211351	0.158985	0.0529327	9.61061e-07	3.02503e-07	5.08688e-07	0	2.71571e-06	7.98437e-07	7.86857e-09	6.57906e-09	0
XM_013967400.1	4.94776e-07	0.00651661	0	4.40381e-07	0.121087	0	4.129e-07	0.00377059	0	0.00434334	4.87475e-07	3.34284e-07	0	0	3.29392e-07	0	0	0	0	7.59602e-09	0
XM_013967798.1	1.48196e-06	1.98103e-07	1.87343e-06	5.29739e-06	1.22936e-07	6.57812e-07	1.07166e-06	1.36099e-07	4.9453e-07	9.7696e-06	6.28217e-07	0.146634	5.66272e-06	1.60078e-07	0.0811113	4.42804e-09	0	7.77764e-07	3.29528e-09	7.73116e-09	0
XM_013966282.1	4.17144e-08	4.62534e-38	1.34665e-30	2.69842e-13	1.64673e-09	1.36733e-06	7.53092e-11	5.56235e-11	2.8405e-08	1.70865e-06	6.80121e-11	2.04971e-09	0	2.13824e-07	8.41854e-09	3.91461e-07	5.73689e-07	6.50153e-08	3.05976e-06	7.77652e-09	0
XM_005698880.2	0	0	0.0288884	3.99057e-39	0	0	0.0883208	0	4.94759e-88	0	0.0302101	3.1738e-18	0	0	0	0	3.78212e-10	0	5.61679e-08	7.82567e-09	0
XM_005680654.2	0	0	0	0	0	2.3567e-12	7.95102e-12	0	0	0	0	0	0	0	0	0	0	0	0	7.82601e-09	0
XM_005683684.2	0	0	9.84224e-05	0	0	0	0	0	0	0	0	4.17561e-13	1.14214	0.287125	1.78524e-265	0	0.0867592	0.360371	4.44228e-08	8.38069e-09	0
XM_013965739.1	0.033664	1.06662e-06	0.131486	0.149914	0.000471081	1.60837e-07	1.3064e-06	5.81466e-07	0.0438491	0.0587816	0.0926298	2.82599e-05	0.156898	8.74651e-07	0.0908496	0	0	0.211175	0.0351914	8.49649e-09	0
XM_013973404.1	0.228815	0.329148	0.30731	0.323611	0.149573	0.585647	0.416838	0.461552	0.676721	0.467947	0.347464	0.414475	0.0917316	3.66933e-52	0.169603	7.37599e-37	8.45335e-17	0.193698	1.05879e-17	8.49722e-09	0
XM_013969795.1	0.00637798	6.56877e-08	2.644e-08	1.6181e-09	0.259511	0.076872	0.0402996	0	0.0273151	4.61662e-08	7.76763e-09	4.65901e-08	0.0397916	1.68626e-09	0.0287842	0	0	9.71303e-08	0	8.5703e-09	0
XM_005686209.2	7.19489e-07	0.183438	0	6.05885e-07	3.97467e-28	0	5.71367e-07	0.077995	0	0.0486581	6.71892e-07	4.92576e-07	0	0	4.93339e-07	0	0	0	0	8.60614e-09	0
XM_005688828.2	0	0	0	0	0	0	0	0	1.14041e-06	0	0	6.77855e-07	0	1.21848e-07	0	0	0	0	0	8.84372e-09	0
XM_013965171.1	0.414559	0.290782	0.261462	0.283899	0.856749	0.920413	2.71185e-05	0.489977	0.166296	2.56645e-05	0.666448	0.219268	0	0	0.220819	0.229171	0	0.341891	4.51131e-05	8.91319e-09	0
XM_005685281.2	3.97283e-09	2.23955e-08	0	0.546067	0.21207	0.0915783	0.192191	0.200122	0.18869	0.24149	0.225662	0.285958	1.13857e-08	1.95903e-09	0.129365	0	1.21076e-09	0.0996067	6.95189e-09	9.00098e-09	0
XM_013964663.1	4.05427e-10	1.84527e-30	3.01606e-10	3.40715e-11	3.3038e-12	1.08398e-10	3.30386e-10	8.93867e-11	3.31074e-07	4.52025e-10	2.36212e-11	7.01928e-07	4.82054e-07	6.39916e-08	1.01744e-08	2.54491e-06	0	2.18086e-07	1.41273e-06	9.22158e-09	0
XM_013963425.1	2.38315e-25	1.40414e-18	1.48633e-54	5.90958e-33	5.11171e-26	1.81811e-23	8.03163e-05	1.56337e-19	1.33318e-17	9.75389e-33	1.6838e-31	2.52088e-18	5.9279e-25	4.33238e-32	1.88025e-27	1.35939e-32	7.53874e-18	2.11247e-38	0	9.2413e-09	0
XM_013970936.1	0	0	0	0	0	0.0943384	0.132314	5.01063e-08	0	0	0	0	0	0	0	0	0	0	0.0606104	9.35166e-09	0
XM_013974002.1	1.55135e-08	4.31229e-08	1.02956e-07	0	1.38301e-08	4.4781e-09	1.50568e-07	3.36057e-08	0	3.58389e-05	1.49736e-08	3.81627e-08	0	2.6467e-08	0	0	0	0	7.51864e-05	9.57809e-09	0
XM_005695610.1	0.281512	0.150935	0.623714	0.139315	0.251626	1.07778	0.213581	0.180606	0.3157	0.185451	0.11558	0.500234	0.100143	0.104457	0.129549	0.11772	0	0.0363423	0.0220883	9.64941e-09	0
XM_013962702.1	3.08305e-05	3.45947e-05	3.98253e-05	2.14933e-05	1.95573e-05	1.68421e-05	2.39686e-05	2.08699e-05	2.49998e-05	2.28485e-05	2.42478e-05	2.31708e-05	4.80707e-05	0	2.63333e-05	2.87355e-05	0	2.23542e-05	4.09903e-05	9.70036e-09	0
XM_005697025.2	0	3.50215e-05	0	2.29111e-05	1.83059e-05	0	0	0	0	2.10363e-05	2.32886e-05	1.15308e-05	4.42498e-05	2.93469e-05	0	0	0	0	0	1.06983e-08	0
XM_005688830.2	0	0	0	0	0	0	0	0	1.67136e-06	0	0	1.10098e-06	0	2.1554e-07	0	0	0	0	0	1.29546e-08	0
XM_005688226.2	0	0	0	0	0	0	0	0	0	2.2919e-09	0	0	0	0	0	0	0	0	0	1.29809e-08	0
XM_005687491.2	1.05135e-08	0	1.16084e-08	5.67407e-09	0	0	9.41994e-09	7.27696e-09	1.40228e-08	6.13992e-13	2.4348e-11	4.50997e-11	7.94253e-28	9.02682e-09	0.012536	4.99589e-10	1.98813e-11	1.02131e-53	0	1.30064e-08	0
XM_005692150.2	3.37028e-07	8.83451e-08	2.81695e-16	5.32115e-07	1.02157e-06	2.40428e-07	8.40172e-07	1.36051e-09	2.55449e-07	6.34377e-05	3.11635e-09	2.26964e-07	0	0	3.73963e-07	9.55712e-09	0	0	2.72821e-262	1.30743e-08	0
XM_013962390.1	0	0	0	0	0	0	9.94514e-13	0	1.41871e-12	0	0	0	0	0	0	0	0	0	0	1.36819e-08	0
XM_013964655.1	0.000209544	0.00215619	2.06576e-211	0.000104288	5.63407e-05	0.000289056	0.000766266	7.48371e-25	5.43038e-25	2.00374e-20	0.000421429	2.28107e-117	6.35098e-123	2.15791e-144	0.000868464	3.14099e-06	0	4.15681e-91	1.81451e-06	1.38847e-08	0
XM_005687438.2	1.46733e-08	3.85002e-09	5.43459e-05	0.39094	1.01591	1.12117	0.98942	1.6494e-05	0.505861	0.884624	0.30996	1.86198	1.57324e-11	1.86384	4.50459e-05	7.66222e-08	0.0169366	0.369912	1.64091e-07	1.39857e-08	0
XM_013964106.1	0	0	0	0	0	6.21033e-09	1.39656e-08	0	0	0	0	0	0	0	0	0	0	0	0	1.53364e-08	0
XM_013976645.1	1.14598e-07	4.92436e-10	6.03296e-06	1.44817e-06	1.81042e-07	1.13222e-06	2.43918e-06	2.83107e-08	1.28111e-06	9.80942e-07	1.22707e-06	1.45358e-06	2.71345e-08	3.60504e-13	2.55827e-06	6.01385e-13	1.75551e-14	8.33341e-07	0	1.53982e-08	0
XM_005684039.2	0	0	0	0	0	0	0	9.07649e-09	9.60498e-08	8.80493e-08	5.08917e-08	5.68738e-08	0	7.30837e-08	0	0	0	0	0	1.55306e-08	0
XM_013962703.1	0.663905	0.919579	0.751159	0.679306	1.01233	0.644617	0.770656	0.256931	0.29404	0.328566	0.281569	0.618495	0.793807	0	0.214772	0.0101417	0	0.118409	0.0454329	1.63287e-08	0
XM_013967401.1	5.62174e-06	1.90021e-68	0	3.49157e-06	1.86036e-05	0	3.4011e-06	8.76963e-38	0	8.93072e-61	3.91452e-06	4.13868e-06	0	0	4.53134e-06	0	0	0	0	1.70812e-08	0
XM_013967463.1	0	0	6.08289e-08	0	0	0	0	0	0	0	0	0	0	0	2.96217e-08	0	0	0	0	1.73833e-08	0
XM_005699801.2	0	0	0	0	0	0	0	0	0.000254426	0	0	0	0	0	0	0	0	0	0	1.74815e-08	0
XM_013963216.1	0	0	2.24868e-07	8.17563e-06	0	0	0	0	0	0.0225872	0.0604976	0	0	0	0	0	0	0	0	1.7719e-08	0
XM_005685038.2	0.0605738	0.241393	0.164175	0.856628	0.852311	1.34978	1.12708	0.543437	0.774258	1.12719	1.21232	0.479012	0.377109	0.0386933	0.422649	0	3.33954e-08	0.105242	2.86791e-08	1.83822e-08	0
XM_013966382.1	4.56003e-189	5.02585e-184	5.50906e-215	3.21048e-150	1.38746e-298	8.60633e-226	1.60407e-163	1.28172e-98	8.41498e-133	0	3.37149e-274	4.94286e-121	4.99849e-179	4.50612e-64	8.62927e-120	5.58407e-149	2.0569e-84	5.62468e-204	2.02277e-98	1.84111e-08	0
XM_013965769.1	0	0	0.000170793	1.12236e-08	0	4.00131e-05	9.18459e-06	2.04467e-12	0.000150155	0	0	1.0988e-05	0.000269761	0.487049	5.73754e-06	5.34205e-08	1.80525e-08	0	2.57068e-07	1.86867e-08	0
XM_013976163.1	0	0	0	3.45832e-08	6.10257e-08	3.54612e-08	4.82267e-08	5.47505e-08	0	4.69926e-08	0	6.30385e-08	1.34425e-08	1.233e-08	5.99459e-09	1.77023e-08	1.24511e-08	6.24493e-09	0	1.88433e-08	0
XM_005684646.2	0.656132	1.21651e-05	0.470981	0.338576	0.151554	0.596088	7.16768e-06	0.222238	0.236501	0.0841967	0.000538572	0.192595	3.80275e-05	5.80399e-05	1.11489	8.41741e-05	9.9371e-05	3.80216e-05	0.000125712	1.93733e-08	0
XM_013974600.1	0.0213805	0.012518	0	0.00734245	0.0202662	0.0240819	0.0126197	0.00730485	0.0595123	0.00813838	0.0131057	5.32389e-08	0	0	0.00941241	0	0.0699748	0.00380857	0.00735041	1.93872e-08	0
XM_013967610.1	8.66781e-08	0.114734	0	0.0504151	1.71221e-06	0	1.81686e-08	6.85448e-08	3.6376e-09	4.28814e-09	0.0610406	0.248221	0.219451	1.43642e-09	0.299725	0	1.27939e-08	0.153874	0	1.96474e-08	0
XM_013966099.1	2.96603e-05	0	0	5.77519e-08	0	0	0	0	6.14324e-12	0	0	0	4.80314e-05	0	5.04004e-09	0	0	0	0	1.97837e-08	0
XM_013966098.1	2.96603e-05	0	0	5.77519e-08	0	0	0	0	6.14324e-12	0	0	0	4.80314e-05	0	5.04004e-09	0	0	0	0	1.97837e-08	0
XM_005685279.2	9.25434e-09	7.68076e-08	0	3.91576e-07	6.97604e-09	5.31791e-08	0.0241545	4.55431e-08	0.0534634	6.35167e-07	3.15134e-07	3.36127e-08	3.07422e-06	1.05414e-05	5.1352e-08	0	2.06638e-09	0	1.47802e-08	2.09669e-08	0
XM_013963404.1	2.68689e-06	2.26729e-05	5.77737e-05	0.0851251	2.02562e-06	0.96057	2.30268e-06	6.38378e-05	0.000949679	0.379525	0.831021	3.54799e-05	0.234099	0.336828	1.36791	1.17432e-12	1.38947e-07	0.282918	0.160505	2.20192e-08	0
XM_013976164.1	0	0	0	3.93369e-08	6.8105e-08	9.65079e-49	5.45999e-08	6.16144e-08	0	5.32081e-08	0	7.09397e-08	1.60111e-08	1.186e-10	2.02694e-09	2.06523e-08	1.47197e-08	7.42805e-09	0	2.20796e-08	0
XM_013966965.1	0	0	0	1.46677e-08	0	9.03315e-15	1.17676e-15	2.50001e-29	1.30947e-14	0	0	0	0.0243134	1.73987e-32	0.0129199	1.45264e-16	2.38008e-18	2.92452e-19	1.32684e-14	2.20927e-08	0
XM_013976474.1	0	3.25898e-08	1.82971e-17	0.00011732	0.000119052	1.26744e-14	3.17004e-11	5.91627e-17	1.52119e-08	9.62602e-05	0.265061	0.176546	3.34e-10	4.77116e-06	2.78746e-08	6.37399e-19	0	0	0	2.3223e-08	0
XM_005680277.2	9.62208e-06	1.21784e-05	0	0.0276429	6.18859e-06	5.34937e-06	6.87494e-06	6.41987e-06	8.00654e-06	6.98213e-06	7.84154e-06	7.10021e-06	1.40579e-05	9.6709e-06	0	0	1.12616e-05	6.86416e-06	0	2.34297e-08	0
XM_005701415.2	1.8337	2.64072e-08	0.109497	3.2002	0.149013	0	1.8529e-06	2.63764	0.23881	7.48888e-09	0	0.80452	0	1.55844	0	0.873574	0	0.0935755	6.28981e-09	2.39021e-08	0
XM_013966782.1	1.58883e-05	0.0796158	0.226792	0.297945	0.796257	0.179924	0.31946	5.36537e-06	0.131043	3.81892e-06	0.0576152	4.90216e-06	0.0378728	1.24635e-08	0.206995	0.0079287	0.0377367	0.000587858	0	2.50963e-08	0
XM_013974999.1	0	0	0	0	0	0	0	0	0	0	0	0	0	0	0	0	0	0	0	2.60561e-08	0
XM_005685280.2	0.0237311	1.11242e-07	0	0.0698653	9.16854e-09	9.16241e-08	0.0250912	0.0192449	0.0277948	2.04632e-06	6.85383e-07	0.0203958	1.5285e-05	0.000139358	7.81617e-08	0	2.42623e-09	0	1.85353e-08	2.70315e-08	0
XM_005700740.2	0	0	0	0	3.66762e-50	0	0	0	0	0	0	0	0	0	0	0	0	0	0	2.81974e-08	0
XM_013976475.1	0	3.50991e-08	7.57355e-17	0.000714797	0.000650745	0.0645695	6.73262e-11	2.25666e-16	1.82208e-08	0.00084751	2.40488e-06	4.41168e-08	5.35172e-10	6.69196e-06	3.17989e-08	3.02209e-18	0	0	0	2.84762e-08	0
XM_005697024.1	0	0.0303815	0	0.0177964	0.0171124	0	0	0	0	0.0197935	0.259251	0.66268	0.243309	0.028314	0	0	0	0	0	2.93634e-08	0
XM_013964613.1	0.289027	0.00222341	1.96051	0.0004904	7.38342e-05	0.243167	0.0578602	0.366692	0.000587556	0.400977	0.174575	0.000213614	2.86973e-05	0.18324	0.00204777	1.6315e-08	0.0690021	0.000431062	1.97095e-07	3.00434e-08	0
XM_013963064.1	0.300378	0	0	0.037708	0.459306	0.213683	4.5267e-07	2.29631e-06	5.85124e-06	0.0479685	9.0151e-06	0.000436374	2.33971e-07	9.35357e-08	3.96322e-07	7.42267e-07	0	0	9.43147e-08	3.03895e-08	0
XM_005676050.2	9.19248e-14	5.63035e-19	7.93444e-15	9.10795e-07	6.18377e-10	1.19132e-05	1.02853e-09	5.1052e-11	5.54888e-05	1.90247e-09	2.29092e-08	4.24651e-10	0.00016735	0.000115441	5.62911e-05	0	8.91393e-09	3.58026e-08	0	3.08426e-08	0
XM_013964108.1	0	0	0	0	0	6.41594e-05	8.94056e-05	0	0	0	0	0	0	0	0	0	0	0	0	3.37156e-08	0
XM_005687492.2	2.94206e-08	0	3.66541e-08	1.29961e-08	0	0	2.7032e-08	2.20786e-08	3.15785e-05	2.05492e-09	1.57535e-08	2.18915e-08	2.68911e-24	3.07248e-08	0.0677738	8.58402e-08	1.60671e-08	1.03197e-50	0	3.63181e-08	0
XM_013966466.1	0.712699	0.915701	2.36737	0.636915	2.3128	1.40788	0.686403	1.28456	1.29057	1.6004	1.61085	1.94899	2.98725	1.05279	1.01381	0.229512	0.232647	0.00515129	0.0125611	3.71252e-08	0
XM_013972804.1	0	0	0	0.000102373	9.55195e-05	0	1.79731e-05	0	2.87515e-05	0.000112681	0	7.53327e-05	0	0	0.00013036	0	1.78593e-06	0	0	3.79438e-08	0
XM_005686298.2	0	0	1.26771e-07	0	0	0	0	0	0	0	0	0	0	0	5.78169e-08	0	0	0	0	3.89757e-08	0
XM_013963643.1	1.52203e-06	2.7028e-06	7.70707e-05	2.4233e-06	1.52241e-05	1.1944e-06	0.0179155	3.20926e-08	1.27071e-05	1.44524e-06	2.71095e-05	3.9e-06	1.38532e-06	0	2.89347e-08	0	0	0.489461	1.33612e-07	3.97863e-08	0
XM_005681718.2	0	0	0	0	0	0	2.88415e-08	0	0	0	0	0	0	0	0.0549236	0	0	0	5.02743e-08	4.16745e-08	0
XM_005687493.2	3.39048e-08	0	4.2949e-08	1.45686e-08	0	0	3.12587e-08	2.57277e-08	9.15109e-05	6.2886e-09	3.84439e-08	5.1345e-08	0.000239393	3.63757e-08	0.408793	1.74482e-07	4.04287e-08	2.67797e-50	0	4.18388e-08	0
XM_005679004.2	5.6637e-08	1.8136e-07	2.66386e-13	0.0771338	7.93027e-14	4.67444e-14	1.87692e-11	5.70885e-13	4.50717e-07	1.37567e-13	2.88359e-09	3.47389e-07	7.15995e-08	1.16547e-08	3.89122e-11	1.12337e-07	5.4465e-10	0	6.55719e-72	4.43349e-08	0
XM_013968198.1	3.66406e-08	0	4.68384e-08	1.55078e-08	0	0	3.38439e-08	2.79728e-08	3.25657e-34	1.15943e-08	6.26258e-08	8.18462e-08	7.21071e-29	3.98948e-08	0.00386846	2.57187e-07	6.69714e-08	4.51159e-50	0	4.52057e-08	0
XM_013963269.1	5.03039e-08	5.34866e-08	7.7575e-08	2.75529e-09	2.71126e-08	2.37059e-08	4.35888e-08	3.0056e-08	3.90473e-08	3.56947e-08	3.82449e-08	7.66994e-10	0	5.70662e-08	5.84863e-08	0	0	2.96359e-08	0	4.52807e-08	0
XM_013970191.1	0.00891562	0.00863782	0	0.00556945	0	0.017059	0	0	0.0858505	9.40875e-09	0	0.0799435	0.00986532	0.171227	0.00577914	0	0	8.73113e-09	0	4.55258e-08	0
XM_005676064.2	1.54661e-08	1.44844e-08	1.62751e-08	1.01755e-06	5.95887e-09	8.25383e-09	1.5345e-06	1.08893e-08	9.38345e-09	1.14159e-08	1.21486e-08	1.07865e-08	3.57639e-08	8.45099e-08	2.17402e-08	1.27517e-07	0	1.33951e-08	0	4.636e-08	0
XM_013976926.1	0	0	0	0	0	0	0	0	0	0	0	0	0	0	0	0	0	0	0	4.77739e-08	0
XM_005698187.2	8.16e-06	9.19978e-06	1.9792e-05	1.84578e-06	9.2588e-06	6.22571e-06	0	1.11327e-05	5.64859e-06	1.27296e-10	1.15218e-07	0	0	0	5.53435e-08	0	0	0	0	4.81095e-08	0
XM_013976473.1	0	4.39054e-08	5.50631e-15	0.166808	0.109474	4.48107e-13	6.53473e-10	1.28187e-14	3.14108e-08	0.600594	6.05789e-06	0.10121	2.21956e-09	0.165616	8.61693e-08	3.30883e-16	0	0	0	5.26882e-08	0
XM_005680515.2	0	1.6212e-08	0	5.06927e-07	4.15212e-10	1.35692e-08	1.20571e-07	0	2.64137e-65	1.48471e-10	2.74701e-10	1.17928e-09	2.50278e-11	2.81347e-09	8.33163e-13	0	1.81969e-10	1.64706e-10	0	5.7335e-08	0
XM_005695319.2	0.594696	0.770051	0.742127	0.608052	0.293504	0.623245	0.268973	0.421924	0.437722	1.21394	1.13355	1.05444	0.177591	0.092708	0.287583	0	0	1.12894	0	6.17143e-08	0
XM_013964200.1	1.69055e-06	2.96834e-06	6.28513e-07	0.0781204	3.56683e-06	1.77232e-05	0.0259285	3.15252e-06	6.19226e-07	4.84073e-06	1.73856e-05	0.320342	6.11955e-06	1.72918e-07	0.926271	2.18626e-08	0.00144334	0.000599836	0.0637799	6.32329e-08	0
XM_013964109.1	0	0	0	0	0	0.154213	0.14326	0	0	0	0	0	0	0	0	0	0	0	0	6.53573e-08	0
XM_005694975.1	0.430798	0.404157	0.223231	1.02734	1.36057	0.83655	0.758055	1.12827	0.791988	0.582162	0.910154	0.310727	0.053934	0.0713901	0.541327	3.72674e-08	0.0742974	0.478437	0.0694163	6.55545e-08	0
XM_005692211.2	1.03499e-06	1.11078e-10	0.130409	1.65118e-46	6.87584e-07	0.000143328	2.63614e-06	1.60063e-07	3.18825e-06	2.96417e-07	1.3359e-11	3.44834e-07	7.45055e-24	3.19184e-07	0.401706	0	0.000142648	0	0	6.73232e-08	0
XM_005696037.2	4.86099e-05	0	0	0	3.18542e-05	0	3.51445e-05	0	0	0	3.53845e-05	1.1854e-08	0	0	0	0	0	0	0	6.8568e-08	0
XM_013965187.1	0	0	0	0	0.00237427	0	0	0	0.00496237	0.00496299	0	7.97552e-06	0	0	0.00646981	0	0	0.0130759	0	7.07925e-08	0
XM_013965188.1	0	0	0	0	0.00240101	0	0	0	0.00503721	0.00505004	0	8.61165e-06	0	0	0.00654717	0	0	0.0132533	0	7.20922e-08	0
XM_005684332.1	2.63967e-07	2.1059e-37	6.08381e-30	1.67156e-12	7.92948e-08	2.09046e-05	4.66963e-09	1.20414e-09	2.75356e-07	2.25216e-05	2.72533e-09	5.09154e-07	0	1.04325e-06	2.75207e-06	1.62325e-06	2.31345e-06	3.56362e-07	9.1558e-06	7.32638e-08	0
XM_013966467.1	0.874313	0.271515	1.64125	0.0626961	0.438801	0.07267	0.0931967	0.000128111	1.27489e-08	0.0789404	1.35357e-50	0.532671	2.7102e-35	0.0265728	0.0645715	2.26545e-12	0	0.595115	0	7.46838e-08	0
XM_013976166.1	0	0	0	1.10965e-07	1.6483e-07	1.08938e-07	1.48349e-07	1.5946e-07	0	1.44663e-07	0	1.83572e-07	6.54468e-08	0.0833115	0.0684266	7.14447e-08	5.66558e-08	3.00315e-08	0	7.9108e-08	0
XM_013976165.1	0	0	0	1.10965e-07	1.6483e-07	1.08938e-07	1.48349e-07	1.5946e-07	0	1.44663e-07	0	1.83572e-07	0.121224	0.166623	0.547413	7.14447e-08	5.66558e-08	3.00315e-08	0	7.9108e-08	0
XM_013974418.1	2.93651e-08	0	2.4281e-05	1.21069e-05	0	1.01314e-05	1.39418e-05	1.24478e-05	1.53833e-05	1.38257e-05	0	1.42435e-05	2.78547e-05	1.91019e-05	0	1.70312e-05	1.93177e-05	0	2.45255e-05	8.60989e-08	0
XM_013974980.1	0	0	0	0	0	0	0	0	8.83249e-14	0	0	5.14394e-26	0	2.92842e-21	0	0	0	0	0	8.64404e-08	0
XM_013968692.1	0	0	0	0	0	0	0	0	0	8.72743e-09	0	0	0	0	0	0	0	0	0	9.0472e-08	0
XM_005694097.2	0	0	0	0	0	0	0	0	0	0.0365996	0.000306095	0.0283474	1.24094	0.99306	0.0639064	0	0.0899408	0.69087	0	9.1017e-08	0
XM_013963262.1	3.64319e-08	2.84951e-08	2.52401e-05	3.52883e-08	6.67689e-09	9.82318e-09	3.00089e-08	0.10993	0.0833655	0.122417	0.110845	0.109802	1.29346e-07	0	0.520557	0	0	3.96935e-08	0.19378	9.6732e-08	0
XM_005688344.2	0	0	0	0	0	0	0	0	0	0	0	0	0	0	0	0	0	0	0	1.0137e-07	0
XM_013968115.1	0.00608634	0.156538	0.0613625	0.152684	4.48711e-06	0.0777868	0.0358556	0	3.04962e-05	0.238372	0.150644	0.000835355	0.696331	0	8.8214e-05	0	0	0.388876	0	1.0355e-07	0
XM_013966963.1	0	0	0	6.24309e-11	0	0.0120291	1.8194e-05	1.57854e-05	0.0181244	0	0	0	0	2.36624e-05	0	2.06742e-05	2.29798e-05	1.57177e-05	2.95155e-05	1.03604e-07	0
XM_013966137.1	0.0966356	0.166214	0.107338	0.189561	0.0545734	0.126869	0.0359799	0.0989722	0.180486	0.142221	0.372154	0.0963073	0.259409	3.31823e-10	0.174421	0.107394	0.012567	0.00818793	0	1.04484e-07	0
XM_005687495.2	8.8088e-08	0	1.24776e-07	3.14181e-08	0	0	8.30695e-08	7.20023e-08	0.117677	1.16639e-05	1.5561e-05	1.59081e-05	0.451154	1.13291e-07	0.17764	2.06345e-05	2.01056e-05	1.63912e-47	0	1.084e-07	0
XM_005684793.2	0.0584992	0.0727458	0.205096	0.0231675	0.0866769	0.045741	0.0839018	0.0207516	0.0169742	0.0146302	0.0756308	0.0504018	0.219801	3.33029e-05	8.9162e-08	0	0	2.12055e-05	0	1.10949e-07	0
XM_013965005.1	3.12349e-07	5.3582e-05	2.84283e-08	0.0620996	3.19003e-09	1.09992e-05	1.1404e-08	0.0644993	5.90347e-05	0.107241	4.0059e-06	1.02346e-05	7.18358e-05	3.60049e-07	3.23237e-05	0	6.18291e-07	1.16686e-07	1.01354e-06	1.11202e-07	0
XM_005686543.2	2.04724e-07	0	0	8.90429e-08	0	0	0	0	0	3.67827e-07	0	0	0	3.23777e-07	0	0	0	0	0	1.11577e-07	0
XM_013965007.1	0.237178	7.15209e-05	0.262836	0.0642365	0.378321	0.0828138	0.195112	0.117623	0.237482	0.163951	2.56625e-07	0.196268	9.44558e-05	4.188e-07	0.176721	0	0.129774	1.39291e-07	1.14572e-06	1.14062e-07	0
XM_005687496.2	9.53793e-08	0	1.36366e-07	3.34944e-08	0	0	9.01122e-08	7.84444e-08	4.26845e-31	2.18266e-05	2.56545e-05	2.56486e-05	1.37508e-25	1.24533e-07	1.19098e-09	3.07049e-05	3.37196e-05	8.14031e-05	0	1.17342e-07	0
XM_013965494.1	0	0	0	0	0	0	0	0	0	0	0	0	0	0	0	0	0	0	0	1.17627e-07	0
XM_013967300.1	5.54551e-09	1.07456e-09	0	6.57928e-09	9.47523e-10	1.12064e-06	3.68006e-09	7.15517e-07	7.62475e-09	2.62618e-09	6.44684e-10	2.81348e-10	1.37411e-06	3.33221e-09	3.88512e-06	0	0	9.49777e-08	0	1.2115e-07	0
XM_013965351.1	0.234343	1.02055	2.2675	0.534998	2.46662e-05	0.28993	0.855133	0.582558	0.156748	1.54986	1.50684	0.332488	1.38106	0	0.787635	0	0	1.6703	0	1.21709e-07	0
XM_005681904.2	0	0	0	0	0	0	0	0	8.16607e-06	0	0	0	0	0	0	0	0	0	0	1.27004e-07	0
XM_013975002.1	0	0	0	0	0	0	0	0	0	0	0	0	0	0	0	0	0	0	0	1.27091e-07	0
XM_005699651.1	0	0	0	0	0	0	0	0	0	0	0	0	3.38275e-07	0	0	0.244913	5.1642e-05	0	0	1.32815e-07	0
NM_001285631.1	17.5238	20.9694	28.5509	30.5336	39.7736	36.7096	28.8609	28.5917	26.3879	46.3985	54.8725	47.4009	29.8656	9.79925	15.9785	0.324575	0.0138181	13.5309	3.92244e-49	1.34959e-07	0
XM_013964053.1	0.00583926	0.00666292	0.000212108	0	2.9531e-09	0.00302766	0.00434587	0.00376389	0.00519882	0.00431644	8.71277e-09	0	0	0	0.00305878	0	0	0	0	1.35578e-07	0
XM_013968199.1	1.10397e-07	0	1.60556e-07	3.76765e-08	0	0	1.04655e-07	9.18298e-08	1.2783e-30	6.90766e-05	6.43231e-05	6.17254e-05	9.31384e-15	1.48193e-07	9.51118e-22	6.37632e-05	8.72497e-05	7.47133e-47	0	1.35751e-07	0
XM_013970179.1	0.000129367	0	0	0	0	0.0376285	0	0	0	0	0	0	0	0	3.84924e-05	0	0	0	3.94421e-06	1.44592e-07	0
XM_005694095.2	0	0	0	0	0	0	0	0	0	1.2342e-07	0.0405697	0.382686	0.379171	0.359946	0.00201839	0	0.098251	0.82126	0	1.45629e-07	0
XM_013964664.1	1.18458e-08	2.75494e-29	1.01469e-08	1.55337e-09	2.42799e-10	3.56159e-09	8.6008e-09	3.3805e-09	2.28941e-06	1.24727e-08	1.15414e-09	3.97963e-06	3.51371e-06	6.68146e-07	1.2646e-07	1.05475e-05	0	1.59211e-06	7.66419e-06	1.46413e-07	0
XM_013963351.1	3.61347	2.76555	1.81684	2.615	7.01473	1.99158	1.64725	1.98074	2.05946	3.71783	3.30921	1.98822	0.0714903	0.133642	1.47251	0.165987	0	1.52901	0	1.49421e-07	0
XM_013976314.1	0	0	0	0	0	0	0	1.29813e-07	8.85321e-06	0	0	0	0	0	0	0	0	0	0	1.56156e-07	0
NM_001285667.1	1.21793	0.000659026	11.4247	1.86362	1.54974	1.06411	1.88045	2.15286	1.14071	1.47623	1.61534	1.03112	1.72724	2.17877	1.1151	0	0	0.250349	0	1.59875e-07	0
XM_013963130.1	0	9.17961e-05	0	0	0	4.17652e-05	0	9.2985e-08	6.40453e-05	2.31236e-06	6.36523e-05	1.83513e-07	0	0	0	0	0	5.55082e-05	2.09758e-07	1.62573e-07	0
XM_013964052.1	0.031518	0.0370701	0.000824295	0	3.12516e-09	0.028633	0.0325919	0.0345224	0.0107918	0.0312424	9.8844e-09	0	0	0	0.00514549	0	0	0	0	1.63936e-07	0
XM_013976160.1	0.000110832	0	0	7.69365e-05	0	0.00625486	0.0146241	7.85376e-05	4.99062e-07	3.07047e-05	0.0363023	2.00703e-06	6.48722e-05	1.59064e-06	9.82698e-05	0	4.66833e-05	0	0	1.66735e-07	0
XM_013975716.1	1.01277e-42	1.89319e-08	1.62508e-07	8.90008e-12	1.98148e-42	4.82614e-10	0.0606091	2.07668e-27	6.45736e-08	6.12791e-08	6.26338e-08	5.44014e-35	2.60446e-07	1.57652e-07	1.3453e-07	1.4988e-07	2.48012e-07	8.20243e-08	3.65876e-07	1.72768e-07	0
XM_005680278.2	0.0627604	0.0550729	0	0.0657485	0.173878	0.160312	0.0373218	0.0107058	0.0538425	0.0597413	0.168058	0.0498442	0.0244554	0.0848249	0	0	0.0172212	0.0224109	0	1.75292e-07	0
XM_013976316.1	0	0	0	0	0	0	0	1.44707e-07	1.01736e-05	0	0	0	0	0	0	0	0	0	0	1.75833e-07	0
XM_013963195.1	0.00964268	0.0115323	0.0124409	0.00114875	0.00606602	0.0053327	0.000396929	7.47388e-06	2.45473e-05	0.00730844	0.00770281	0.00761301	0.0149144	0.00549483	0.00843559	1.14428e-07	3.6332e-07	1.05235e-05	2.8042e-08	1.76106e-07	0
XM_013972161.1	0	0	0	0	0	0	0	0	0	0	0	2.60861e-07	0	0	0	0	0	0	0	1.76553e-07	0
XM_013972537.1	0	0	0	0	0	0	0	0	0	1.50388e-07	7.10393e-59	8.66942e-06	9.25624e-05	1.06803e-05	0.0863091	0	6.45875e-07	0.158152	0	1.77506e-07	0
XM_013969411.1	8.50669e-08	8.60156e-08	9.45608e-08	3.20539e-05	3.86151e-08	4.50253e-08	3.58928e-05	5.81568e-08	5.66748e-08	6.3686e-08	6.82577e-08	6.03049e-08	1.68969e-07	2.67557e-07	1.02749e-07	3.3868e-07	0	6.84215e-08	0	1.83377e-07	0
XM_013976315.1	0	0	0	0	0	0	0	1.52788e-07	1.09063e-05	0	0	0	0	0	0	0	0	0	0	1.86589e-07	0
XM_013962422.1	0	0	0	0	1.2821e-07	1.20604e-07	1.39428e-05	0	0	0	0	9.92833e-06	2.1386e-05	1.66287e-05	1.59764e-07	2.1297e-07	1.89856e-07	1.10603e-07	0	1.87089e-07	0
XM_013963196.1	2.45326	1.70735	12.7491	0.00810923	2.3009	2.84704	0.00264019	0.103007	5.41179e-05	3.33914	3.74273	2.15449	24.9548	23.9177	11.2874	1.27523e-07	4.22198e-07	2.19087e-05	2.91727e-08	1.9035e-07	0
XM_013967468.1	0	0	5.62495e-07	0	0	0	0	0	0	0	0	0	0	0	2.24668e-07	0	0	0	0	2.00574e-07	0
XM_005684329.1	1.30772e-05	6.87322e-05	7.48907e-05	3.99596e-05	4.21958e-10	3.46392e-07	1.11268e-10	1.51781e-08	1.94521e-06	3.18885e-07	4.35697e-10	1.55965e-14	9.10658e-05	1.06362e-51	2.47251e-15	8.72797e-47	5.02188e-46	7.85136e-06	4.51827e-37	2.08484e-07	0
XM_013976317.1	0	0	0	0	0	0	0	1.70338e-07	1.25348e-05	0	0	0	0	0	0	0	0	0	0	2.10127e-07	0
XM_013971545.1	0	0	0	0	0	8.74828e-07	4.97906e-07	8.89424e-07	6.43988e-07	3.51571e-07	6.43e-07	5.28696e-07	1.35709e-07	2.42227e-07	2.36225e-07	1.54586e-06	2.17433e-07	1.62949e-07	5.63891e-07	2.15597e-07	0
XM_013967851.1	4.56491e-07	9.70219e-08	9.63501e-08	8.719e-07	1.93256e-07	8.25313e-07	6.85326e-08	0.0642897	8.574e-07	7.18272e-07	7.61105e-07	0.0243388	1.25753e-07	2.71328e-07	3.99189e-05	1.39953e-07	3.75946e-12	3.44583e-05	0.0146355	2.15638e-07	0
XM_013969565.1	0	0	0	0	0	1.87966e-06	0	0	0	0	0	5.01262e-06	0	0	0	6.86094e-07	0	0	0	2.16968e-07	0
XM_005679166.2	1.2766e-62	0	0	0	0	0	0	0	0	0	0	0	2.1594e-62	0.0319036	0	0	0	0	0.0132595	2.18333e-07	0
XM_005681860.2	1.19113e-09	7.27544e-10	7.34044e-11	7.63242e-10	1.68238e-09	3.89959e-10	4.79526e-10	4.45493e-10	3.33453e-09	2.08969e-09	3.53659e-09	3.09377e-10	2.16854e-08	2.29495e-08	2.70598e-09	0	0	0	0	2.24557e-07	0
XM_013963106.1	0	6.67128e-24	0	0	1.54489e-33	0	0	0	0	0	0	0	5.79886e-09	0	0	0	0	0	0	2.31247e-07	0
XM_013965006.1	2.60579e-05	0.238618	0.00013243	0.0517735	5.82554e-05	0.0529854	0.000659691	0.000363229	4.28757e-25	1.66846e-06	0.259334	2.66508e-13	0.206591	2.92726e-05	0.0517478	0	3.05722e-05	2.01662e-05	3.58568e-05	2.32815e-07	0
XM_013971199.1	1.08473e-06	1.4256e-06	0	0	0	0	0	2.71285e-07	0	4.84441e-07	0	0	0	1.33883e-06	4.88931e-07	0	0	0	1.50896e-06	2.3476e-07	0
XM_013967303.1	0	0	0	0	0	0	0	0	0	0	0	0	0	0	0	0	0	0	0	2.43867e-07	0
XM_005688549.2	1.07975e-13	0	0	5.23962e-10	1.66952e-11	4.75883e-06	2.46195e-10	0	9.64804e-06	0	4.27784e-13	0	5.49686e-10	0.00111998	8.49714e-06	0	1.55355e-05	0	1.65255e-05	2.49532e-07	0
XM_005676702.2	0.0614816	0.0183273	0.0249814	0.161664	1.68522e-06	9.34777e-07	0.0336613	0.250169	0.0840932	2.73331e-06	1.0731e-09	1.78026e-07	2.96031e-23	5.57474e-07	0.0371295	3.00059e-07	0	0.146553	1.54445e-36	2.5095e-07	0
XM_013963270.1	2.2804e-07	2.79718e-07	3.17663e-07	0.00020734	1.43069e-07	1.39507e-07	2.05101e-07	1.67969e-07	2.04262e-07	2.07674e-07	2.02767e-07	0.00023978	0	2.69589e-07	2.56404e-07	0	0	1.66603e-07	0	2.54964e-07	0
XM_005675372.2	0	0	0	0	0	0	0	0	0	0	3.35115e-05	0	0.232562	0	1.81575e-05	0	0.0820525	0	0.0254085	2.56115e-07	0
XM_005687439.2	2.14229e-07	3.02447e-08	0.00125002	9.84994e-05	7.63221e-06	0.000162989	0.00014195	0.000123182	3.86193e-05	1.69023e-07	0.745856	8.16827e-07	2.71576e-09	5.152e-07	0.201806	9.25894e-07	0.0165224	0.000457705	1.80435e-06	2.73071e-07	0
XM_013962423.1	0	0	0	0	1.90048e-07	1.78124e-07	5.8306e-05	0	0	0	0	6.02192e-05	0.00012726	6.55967e-05	2.56205e-07	3.13726e-07	2.98777e-07	1.81034e-07	0	2.89396e-07	0
XM_013976476.1	0	8.21217e-08	8.82713e-10	7.33292e-19	0.207446	8.00284e-10	3.75502e-07	1.02927e-09	1.43958e-07	6.29625e-20	3.07763e-08	0.0952925	1.18342e-07	5.41462e-08	0.0714411	1.66135e-10	0	0	0	2.94289e-07	0
XM_005686694.2	3.64324e-07	9.87593e-30	1.40223e-19	0.0707742	0.202853	2.16152e-07	0.0155083	0.107581	3.53968e-16	4.96745e-08	0.134747	0.0718709	0	0	0.191657	5.94389e-09	0	0	0	2.96289e-07	0
XM_013962761.1	3.20359e-06	6.89018e-47	0.0513215	2.61986e-09	1.98211e-16	7.72819e-05	2.06712e-64	2.15458e-62	3.45914e-18	1.47993e-14	9.68854e-06	2.06719e-09	3.46004e-16	0	3.80031e-22	0	0	1.60787e-29	0	2.98155e-07	0
XM_013967704.1	0.135653	0.185087	0.334554	0.300854	0.612696	0.882886	1.34397e-12	0.216072	2.01055e-05	0.275505	0.407889	0.33965	0	0	0.0482832	0.083258	0	0.0485272	0	3.11292e-07	0
XM_013966697.1	0	0	0.0202841	0.0208279	0.0395612	0.0344523	0.0601765	0.0310935	0.0520927	0.0924806	3.06935e-07	0	0.094697	0	0	0	0	0	0	3.15239e-07	0
XM_013967467.1	0	0	8.5817e-07	0	0	0	0	0	0	0	0	0	0	0	3.30142e-07	0	0	0	0	3.19132e-07	0
NM_001291973.1	0.238285	0.222527	0	0.0976507	0.160374	0	0.0382737	0.389267	0.0410863	0	0	0.228686	0.296993	0.263866	0	0	0	0	0	3.20412e-07	0
XM_005676164.2	1.43051	2.8674	6.22409	4.2895	1.50752	3.62715	2.31865	5.05283	2.22687	1.88094	1.42784	4.02968	0	0	1.25251	0	0	0.214431	1.45376e-06	3.33528e-07	0
XM_013969138.1	9.09459e-07	0.0064844	0.0332939	4.56634e-05	0.00296154	0.00256055	0.00361967	4.61508e-06	2.34847e-07	0.00367354	0.00371955	0.00406779	0	0	0.00416275	0	4.42727e-07	0.00250078	0	3.4247e-07	0
XM_005685118.2	2.1777e-29	4.80456e-21	2.36974e-10	1.66144e-06	0	6.09294e-18	8.23853e-05	1.38309e-118	2.57539e-11	1.00382e-05	1.86558e-11	1.2743e-97	1.26176e-11	1.34158e-08	0.000308629	5.8408e-08	0.000105872	2.0191e-05	0	3.44045e-07	0
XM_013968841.1	5.23686e-11	0	0	3.29013e-08	2.77818e-09	4.01204e-05	1.99192e-08	0	5.94478e-05	0	3.31819e-10	0	4.32789e-08	0.428483	6.67683e-05	0	7.77943e-05	0	0.000100189	3.54102e-07	0
XM_005687497.2	2.95479e-07	0	4.82035e-07	8.31807e-08	0	0	2.86476e-07	2.65167e-07	2.05751e-27	0.161125	0.031319	0.0227971	2.21357e-11	4.77937e-07	3.29114e-29	0.00872785	0.0525035	0.157828	0	3.61987e-07	0
XM_013976461.1	0	0	0	0	4.89527e-07	8.02508e-07	2.25427e-06	0	1.51438e-06	2.09746e-06	1.20858e-06	0	1.93189e-06	5.23414e-07	1.13448e-06	1.37301e-06	0	3.7082e-07	1.13039e-06	3.82649e-07	0
XM_005677731.2	0	0	0	0	0	0	0	0	5.02256e-05	0	1.61329e-13	0	8.80589e-05	6.04388e-05	4.53169e-05	0	0	0	0	3.94699e-07	0
XM_013971961.1	0	0	0	0	0	0	0	0	0	0	0	0	0	0	0	0	0	0	0	4.04516e-07	0
XM_013963211.1	0	0	0	0	0	0	0	6.19506e-07	0	0	0	0	0	0	0	0	2.58626e-07	0	1.42605e-06	4.14383e-07	0
XM_013962395.1	0	0	0	0	0	0	8.67392e-06	0	9.58059e-06	0	0	0	0	0	0	0	0	0	0	4.22614e-07	0
XM_005683638.2	4.53334e-07	4.85135e-07	0.000223747	8.18982e-08	0.000108893	2.76597e-06	0.000133634	2.77486e-05	0.000146506	3.43281e-05	0.1172	3.47625e-05	1.11128e-06	9.06945e-07	8.12506e-08	0	1.40792e-06	4.63673e-07	0	4.25789e-07	0
XM_013966102.1	0.00102153	0	0	0	0	0	0	0	7.27289e-09	0	0	0	0.00161127	0	4.66431e-07	0	0	0	0	4.28995e-07	0
XM_013971828.1	8.9406e-07	0	0	0	0	0	9.62514e-07	0	0	6.48553e-07	0	0	0	1.13079e-06	0	8.96692e-07	9.36787e-07	5.50004e-07	1.26392e-06	4.29405e-07	0
XM_005689215.2	6.98691e-48	5.40002e-07	1.36081e-06	9.94905e-10	7.28031e-12	4.78643e-14	1.08147e-05	7.42874e-12	3.07129e-08	2.08194e-05	5.63087e-33	8.36641e-39	1.836e-06	0	3.66649e-20	0	0	0	0	4.34715e-07	0
XM_013972583.1	0	0	0	0	7.22408e-05	0	0	0	0	0	0	0	0	0.000128559	0	0	0	0	0.000151439	4.44997e-07	0
XM_013976651.1	0	0	0	2.38683e-06	0	0	0	0	0	0	0	3.29314e-07	0	0	1.52504e-05	0	0	0	0	4.48331e-07	0
XM_013967466.1	0	0	1.23488e-06	0	0	0	0	0	0	0	0	0	0	0	4.59967e-07	0	0	0	0	4.76141e-07	0
XM_013965686.1	3.31386e-06	0.0138971	0	0	1.91073e-07	2.19192e-08	0.0190601	0	5.1774e-07	2.47504e-06	0	0.0471113	0	0	0	0	0	0	0	4.8757e-07	0
XM_005679129.2	4.11011e-07	5.33028e-07	5.50329e-07	0.0165134	2.7361e-07	2.78386e-07	3.75081e-07	3.2845e-07	3.89282e-07	4.12526e-07	3.88513e-07	0.033251	0	4.93798e-07	4.56152e-07	0	0	3.26549e-07	0	5.00063e-07	0
XM_013967402.1	0.144016	1.02196e-29	0	0.0197183	2.42371e-31	0	0.022957	0.0360262	0	2.82008e-32	0.0239674	0.151912	0	0	0.255826	0	0	0	0	5.04143e-07	0
XM_005693758.2	2.26877	2.14413	2.9781	4.1409	3.7622	3.17221	3.30067	3.83045	3.13407	4.5817	3.45952	2.67763	0.472534	0.995761	1.02975	1.45673e-06	1.34972e-05	0.353271	1.00175e-07	5.05e-07	0
XM_013964350.1	0.0407076	0.00252601	0	0	0.0399838	0	0	0.0276563	3.14227e-06	0.0775042	0	0.043001	0.380171	3.71534	0.680805	0.134552	3.28554	0.553077	0	5.0751e-07	0
XM_013967518.1	3.64116e-05	0.000298102	1.51254e-07	0.000319129	0.276594	0.000138005	0.000543278	0.000173839	0.000215505	1.3213e-58	0.000206886	0.000194169	1.04653e-07	0	0.000220131	0	0	0.000182132	0	5.09438e-07	0
XM_013963175.1	6.90749e-05	1.51317e-21	0.332792	0.00511936	0.181992	0.174548	0.0639734	0.123911	0.110831	0.198747	0.113361	3.73456e-07	0.0175754	0.0186104	0.0613809	0.00755949	0.0423947	0	8.04623e-70	5.2186e-07	0
XM_013963131.1	0	0.0829611	0	0	0	0.0080038	0	0.0484589	0.0121081	0.0756595	0.023295	0.0225394	0	0	0	0	0	0.121572	6.59999e-07	5.44592e-07	0
XM_013962500.1	0.0417459	0.158827	0.263821	0.624431	1.22043e-06	0.067381	0.18068	0.242385	0.107357	0.319228	0.473184	0.356037	0	0.0112364	0.193352	0	4.62471e-06	3.67946e-05	0	5.5218e-07	0
XM_013963353.1	6.22949e-07	6.83343e-07	6.55904e-07	8.42922e-05	3.13272e-07	4.41598e-05	7.09019e-07	1.59257e-05	7.4988e-07	3.12814e-07	4.05847e-07	9.48874e-05	0	0	0	0	9.63668e-07	0	0	5.70996e-07	0
XM_013972951.1	0.10872	0.0952635	0.146435	0.102118	0.200955	0.435708	0.0866105	0.240963	2.48843e-06	1.42983e-07	0.203336	0.0432794	0	0	0.143059	0	0.0300699	0	0.0736731	5.71013e-07	0
XM_005678691.1	3.69166	3.97734	1.92585	4.83488	5.93067	7.87445	2.54381	2.56442	2.90494	2.64118	3.11269	3.98604	1.39532	0.340347	4.00444	0.0617964	0.729716	0.752309	0	5.75285e-07	0
XM_005676049.2	1.14363e-11	2.08023e-15	9.42631e-12	3.05296e-07	4.27485e-08	3.18608e-11	6.38458e-08	6.36015e-18	2.09258e-09	9.28756e-08	7.00706e-08	3.66217e-08	1.97169e-46	1.86472e-31	3.04094e-24	0	2.77587e-07	8.55277e-08	0	6.06936e-07	0
XM_005685535.2	0.0280947	1.58578e-06	8.15756e-06	0.0257172	0.109217	0.0317441	0.0740811	0.047526	0.00014566	0.0142578	0.122874	0.0222817	0.073038	0	0.0743344	0	0	0.0066755	0	6.13133e-07	0
XM_005683975.2	0	0	0	3.88432e-15	0	0	0	0	1.23628e-25	0	0	0	0	0	8.89019e-18	0	0	0	0	6.41893e-07	0
XM_005684795.2	5.29933e-07	6.88396e-08	1.07193e-06	2.14384e-07	1.68684e-05	3.70182e-07	3.35597e-07	1.93619e-07	3.99024e-08	3.4082e-07	1.88364e-07	1.6286e-05	0.639159	0.82124	5.71525e-07	0	0	0.0523153	0	6.46474e-07	0
XM_005699596.1	21.3498	23.3306	58.9342	13.561	6.4267	50.2752	19.8898	22.2582	18.1379	20.2512	19.9607	23.2233	41.6051	20.0454	41.21	0.0844774	4.01879	54.8667	0	6.67595e-07	0
XM_005688223.2	2.47802e-07	0	0	0	0	0	0	0	0	0	0	0	0	0	0	0	0	0	0	6.86608e-07	0
XM_005700263.2	0	0.0284827	7.66075e-07	0	0.0237109	0	0	0.00830883	0	0	0	0	0	0	0.226112	0	0.00466154	0	0.0166506	6.92316e-07	0
NM_001285581.1	1.82056e-06	8.82207e-05	9.73965e-07	1.83648e-08	0.00120972	0	0	9.72797e-09	7.40645e-08	3.0192e-06	1.72107e-06	1.11696e-06	0.164103	5.01062e-08	0	0.024491	0	0.339916	0	7.0292e-07	0
XM_005690949.2	2.99278e-09	4.71277e-09	3.36652e-24	7.28143e-17	7.07776e-11	1.02937e-14	4.25229e-18	3.22944e-12	2.155e-11	1.49967e-19	2.92552e-15	5.47022e-10	6.1219e-09	6.73678e-15	8.64528e-09	0	0	8.16683e-10	0	7.04012e-07	0
XM_013966383.1	3.15573e-186	1.9845e-181	5.18992e-212	7.11025e-148	2.17586e-294	1.13836e-222	3.59615e-160	6.65491e-05	1.1736e-130	0	2.44288e-270	6.09952e-119	1.7914e-176	3.60803e-63	2.01063e-05	6.22157e-147	3.07314e-83	4.17153e-201	4.4323e-97	7.08853e-07	0
XM_005686386.2	0.0120651	0.0176593	0	0.0206523	0.0348478	0.0235913	0.00708621	0.0368811	0.00516716	0.0160221	5.61959e-07	0.0453894	0.023524	0.0839734	0.161554	0	0.105116	0	0.0290214	7.49235e-07	0
XM_013964656.1	0.0276442	0.107362	7.06207e-247	0.0260916	0.0280589	0.045153	0.0851828	0.0568848	0.0365502	0.143153	0.116767	0.0581423	1.12244e-121	6.41213e-143	0.033168	2.45293e-05	0	7.35791e-90	2.0913e-05	7.55731e-07	0
XM_005687935.2	0	0.0128306	0.0291789	3.68761e-07	4.44554e-07	0.00619921	0.0693996	0.0467376	0.0528717	0	0.0694979	0	0.153855	0.0118104	0.0483569	0	0.0480046	0	0	7.58072e-07	0
XM_013967404.1	0.012086	0.0176899	0	0.0208141	0.0353209	0.0240372	0.0072191	0.0373781	0.00517612	0.0161543	5.73942e-07	0.0455269	0.0235646	0.0845546	0.162813	0	0.105755	0	0.0290714	7.65889e-07	0
NM_001287041.1	0	0	0	4.26722e-05	0	3.70735e-05	5.44585e-05	0	0	0	0	4.90087e-05	0	7.15868e-05	0	0	7.36119e-05	0.0216474	0	7.6931e-07	0
XM_005694704.2	1.41299	1.91726	2.0342	1.49295	2.43804	0.386819	0.844796	0.673866	1.34639	1.23421	0.628269	1.22182	0.512675	1.54204e-06	1.26289	7.46155e-19	2.58301e-08	0.0870287	0	7.71784e-07	0
XM_013976978.1	4.52447e-06	1.03219e-06	1.5843e-05	1.20959e-06	0.237849	1.23251e-05	0.50332	0.0661562	1.18699e-05	0.000107102	1.23162e-06	4.1675e-06	0.471319	2.55238e-07	0.130375	0	0	0	0	7.81632e-07	0
XM_013967594.1	9.25063e-05	0	0	7.01946e-05	0	0	0	0	0	6.46581e-05	0	0	0	0.000100757	0	0	0	0	0	8.11342e-07	0
XM_005693588.2	5.53707e-06	0.0460208	0.19536	0.0716147	0.236659	0.57515	0.346987	0.139518	1.18422e-07	0	0.380658	0.2582	3.5095	4.0078e-06	0.543103	0.421361	8.80898e-05	1.58076	0	8.19408e-07	0
XM_013972926.1	0.000219164	0.000259051	0.000286727	0.000152485	0.909288	0.000121813	0.374907	0.325162	0.407245	1.43448	1.15226	2.60083	0.000346087	0.000233583	0.000179704	0.00020023	0.000244588	0.000155673	0	8.32425e-07	0
XM_013965352.1	1.04935	2.71237e-05	2.04906	0.627573	0.486386	1.12355	0.0944346	0.647611	6.61732e-05	0.594407	0.00326834	0.207796	0.577442	0	1.22997	0	0	0.000164036	0	8.4726e-07	0
XM_005681717.2	0	0	0	0	0	0	9.49785e-07	0	0	0	0	0	0	0	0.12531	0	0	0	5.32515e-07	8.77811e-07	0
XM_013975082.1	6.81362e-11	1.05515e-07	5.30247e-11	2.26924e-06	2.3258e-15	2.84513e-13	0	2.24427e-15	9.6197e-06	0.000123302	8.46168e-08	0	0	0	1.4938e-06	0	0	0	0	8.82779e-07	0
XM_005696701.2	6.14225e-06	0.0593	0.387059	0.641363	1.0303	0.057978	1.49944	1.04282	0.118152	0.47059	0.501934	0.0817073	0.0586889	0.119086	0.149295	1.70409e-07	0	0	1.04336e-06	9.1141e-07	0
XM_005691156.2	0	0	0	0	0	0	0	0	0	0	0.0649138	0.280989	0.249731	0.553694	0.0128468	0	0	0.0842456	0	9.25785e-07	0
XM_005697165.2	0.02864	0	0.012664	0.0720755	0	0.0107758	0.0679436	0.0325916	0.0736204	0.0508655	0	0.00920936	0.0148596	0.472642	0	0.210559	0.208837	0	0.0785212	9.29884e-07	0
XM_005697695.2	0	0	0	0	0	0	0	0	0.000694356	0	0	2.13717e-05	0	0.000113759	0	0	0	0	0	9.63635e-07	0
XM_013966454.1	0.418093	0.150768	1.09654e-05	0.48825	0.332106	0.229556	0.20106	0.413235	0.111478	0.449049	0.219524	2.26028e-06	0.000112535	5.1967e-05	1.94428e-06	0.0309763	0	0.33694	0	9.81189e-07	0
XM_005691336.2	6.96488e-09	6.46359e-08	6.29942e-07	1.54976e-06	4.92981e-07	0.000263183	1.1425e-05	4.82014e-07	7.73098e-07	7.52889e-05	0.0124705	0.00481927	0.085417	0	8.59633e-09	0	0	1.7256e-08	4.77202e-09	9.92194e-07	0
XM_005688822.2	2.20511e-06	0.0272987	3.72493e-07	0.123881	0.0899823	0.0907729	0.133011	0.0739656	2.80834e-07	0.0484989	0.152336	0.0273554	0.0112554	0	0.0688391	0	1.25473e-06	0.00263148	0	1.02437e-06	0
XM_013972996.1	9.55293e-07	1.10067e-06	0.000529333	7.07037e-07	1.18842e-06	2.69257e-07	1.54265e-06	1.44653e-07	8.06109e-07	7.78109e-09	7.63326e-07	1.5081e-06	3.98805e-09	3.42965e-09	1.58324e-06	4.61219e-09	6.02991e-09	3.05999e-09	0	1.06117e-06	0
XM_013967469.1	0	0	2.65046e-06	0	0	0	0	0	0	0	0	0	0	0	9.22631e-07	0	0	0	0	1.10254e-06	0
XM_013973407.1	4.88027e-08	2.00877e-08	6.99481e-08	2.5852e-08	2.47971e-08	1.79577e-08	7.16662e-09	2.64025e-08	3.43705e-08	8.8522e-08	3.30579e-08	4.59257e-06	3.44038e-07	3.15842e-07	0.0109171	1.18743e-06	6.59951e-15	5.62434e-08	5.24151e-16	1.10787e-06	0
XM_005695043.2	1.00078e-06	1.15429e-06	0.000644784	7.33714e-07	1.23606e-06	2.84197e-07	1.60407e-06	1.53056e-07	8.44983e-07	7.87884e-09	8.01713e-07	1.57031e-06	4.06575e-09	3.49516e-09	1.65522e-06	4.69154e-09	6.13136e-09	3.11547e-09	0	1.11278e-06	0
XM_005688620.2	1.16401	1.59244	0.0094984	1.14428	2.60324	0.783501	2.74069	1.02804	2.05414	1.38907	1.71978	2.7512	18.2248	13.4901	7.92411	5.34692	12.0354	5.50103	0	1.19531e-06	0
XM_013971542.1	0	0	0	0	0	2.51126e-06	1.92139e-06	2.59338e-06	2.33013e-06	1.48554e-06	2.24301e-06	1.93427e-06	9.68029e-07	1.28289e-06	1.15978e-06	4.40162e-06	1.17957e-06	8.61102e-07	2.5025e-06	1.20899e-06	0
NM_001303466.1	0	0	0	0	0	0	0	0	0	0	0	0.0592888	0.483735	0	0.143299	0	0	0	0	1.24691e-06	0
XM_005701476.2	0	0	0	0	0	0	0	0	0	0	0	0	0	0	0	0	0	0	0	1.30945e-06	0
XM_013974982.1	0	0	0	0	0	0	0	0	0.0213037	0	0	0.0268193	0	0.0355158	0	0	0	0	0	1.38447e-06	0
XM_005697212.2	9.17483e-06	0	2.22121e-16	0	5.68925e-06	0.0523442	6.69207e-06	1.24397e-18	8.14239e-06	0	1.54225e-15	0	0	0	0.297197	2.70162e-08	9.42611e-06	0.631954	0	1.39106e-06	0
XM_013964715.1	0.182658	0.406015	0.551478	9.70581e-06	0.250657	0.301552	1.5471e-05	0.0011741	6.83907e-06	0.100863	0.0844472	0.340338	0.256331	6.10898e-08	2.01724e-06	0	0	0	0	1.39653e-06	0
XM_013964098.1	5.76248e-08	0.000344046	5.57637e-08	3.70102e-08	0.191538	7.04166e-07	0	0	0	0	9.34823e-08	8.74938e-08	0	0	4.68438e-08	1.25414e-07	0.000272159	0	1.98081e-06	1.41204e-06	0
XM_005686075.2	0	0	0	0	0	0	0	0	0	0	0	0	0	0	0	0	0	0	0	1.42425e-06	0
XM_013962424.1	0	0	0	0	8.00716e-07	7.40959e-07	0.0108717	0	0	0	0	0.0437997	0.086029	0.119254	1.43897e-06	1.29243e-06	1.56653e-06	1.09579e-06	0	1.42506e-06	0
XM_013967970.1	6.16135e-05	6.11902e-06	0.162936	0.000173192	7.09822e-07	2.9025e-05	1.4374e-05	0.134417	0.126155	3.7254e-06	7.87837e-06	0.1041	0.0744901	0.0244075	1.38144e-05	0.0875748	0.0931469	0.0339791	0.201347	1.49827e-06	0
XM_005683550.2	4.7225	2.99396	7.15947	1.66277	7.74061	5.87201	3.91717	3.15483	3.92426	2.63561	2.36379	3.8715	0.933458	0.496632	1.39932	7.82842e-06	5.6673e-07	0.223545	0.0933083	1.53237e-06	0
XM_013974981.1	0	0	0	0	0	0	0	0	0.0613996	0	0	0.243501	0	0.209771	0	0	0	0	0	1.54861e-06	0
XM_013966291.1	1.16843e-06	2.34062e-15	1.93496e-06	1.10571e-16	5.97904e-08	3.56538e-19	8.27768e-07	1.03478e-06	9.87949e-07	1.52007e-12	8.53331e-21	4.02367e-08	4.10911e-06	3.15686e-06	1.12472e-11	3.62508e-06	0	6.43696e-07	8.99652e-06	1.56412e-06	0
XM_013972589.1	0.0040714	0.000673968	0.0283474	0.132918	3.93708e-08	0.0139542	1.15112e-08	0.0141727	2.74287e-16	0.065384	9.02218e-07	0.0153492	0.029188	0.0202897	0.0175262	0.00742902	0	0	0	1.5734e-06	0
XM_013976649.1	0.246484	0.999972	1.1703e-06	0.0713804	0.109866	0.351442	0.209368	0.334001	0.360004	0.053444	0.334614	0.331711	5.37157e-06	0.17207	0.540796	0.116036	0.469852	0.0412782	0	1.59291e-06	0
XM_005699831.2	0	0	0	0	0	0	0	0	0	0	0	0	0	0	0	0	0	0	0	1.59392e-06	0
XM_005682431.1	0	0	0	0	0	0	0	0	0	0	0	0.00802073	0.0240123	0.166458	0	0	0	0.142982	0	1.60055e-06	0
XM_013969563.1	0.043696	0.10247	0.0114847	0.0594402	3.00644e-05	0.00487739	0.0830717	0.0299381	0.0149136	0.046621	0	7.73002e-06	0	0.0375842	0.108185	0	0.0190323	0	0	1.70299e-06	0
XM_013971667.1	0	0	0	0	3.07108e-07	0	0	0	1.29673e-06	0	0	5.10874e-09	0	0.362333	1.28865e-07	1.38995e-06	0	0	0	1.77316e-06	0
XM_013972590.1	0.00464137	0.030011	0.157063	3.13737e-06	4.23282e-08	4.80729e-28	1.90124e-07	0.110465	9.41091e-10	8.51242e-10	4.68417e-09	0.245667	0.923566	0.420882	0.190165	0.00858981	0	0	0	1.80381e-06	0
XM_013966103.1	0.00545224	0	0	1.37595e-05	0	0	0	0	2.06844e-07	0	0	0	0.00849204	0	3.97489e-06	0	0	0	0	1.83939e-06	0
XM_013966104.1	0.00545224	0	0	1.37595e-05	0	0	0	0	2.06844e-07	0	0	0	0.00849204	0	3.97489e-06	0	0	0	0	1.83939e-06	0
XM_005693664.2	0	0	0	0	0.00788187	0	0	0	0	0	0	0	0	0.0130767	0	0	0	0	0.0166096	1.84858e-06	0
XM_013969286.1	1.41332e-47	2.23418e-06	4.61853e-06	2.6362e-09	1.67962e-08	3.99608e-19	2.46643e-14	2.90397e-11	0.000279561	1.96334e-16	1.39381e-32	2.17033e-38	6.132e-06	0	1.09555e-19	0	0	0	0	1.86336e-06	0
XM_013962762.1	4.80126e-12	0.000253688	7.77256e-05	3.36148e-09	4.14919e-14	1.40828e-07	4.63619e-64	1.19026e-61	8.23716e-18	1.95968e-05	5.31687e-05	4.20146e-09	7.34204e-16	0	2.38112e-60	0	0	3.49999e-15	0	1.89935e-06	0
XM_013964657.1	2.71309e-07	3.38415e-28	2.64886e-07	5.37597e-08	1.30866e-08	9.09572e-08	1.76979e-07	9.83661e-08	1.37698e-05	2.70891e-07	4.25946e-08	1.99077e-05	2.21916e-05	5.88998e-06	1.31046e-06	3.9452e-05	0	1.00699e-05	3.6803e-05	1.90419e-06	0
XM_005682601.2	0	0.00940213	0	0.0235516	0	0.00453446	0	0.00547743	0	0	0	0.0133151	0	0	0	0	0	0	6.28107e-07	1.92431e-06	0
XM_005681649.2	0	0.000166197	0	9.18615e-05	0	8.37899e-05	0	0	0.000110508	0	0	0.000111479	0.00013062	0.000117286	6.04199e-05	0	0	0	0	1.94562e-06	0
XM_005675633.2	0	0	0	0.0110374	0	0	0	0	0	0	0	4.90299e-07	0.0512442	0.0895586	0.0734133	0.130583	0.0910491	0	0	1.97637e-06	0
XM_013972241.1	0	0	0	0	1.17184e-09	0	0	0	0	0	1.39227e-06	0	1.31243e-06	3.05877e-07	5.77798e-08	0.0909095	3.42051	0.000160558	0	2.04046e-06	0
XM_005681650.2	0	0.000195577	0	0.000111814	0	9.53136e-05	0	0	0.00013718	0	0	0.000131239	0.000179098	0.000153582	8.45363e-05	0	0	0	0	2.04063e-06	0
XM_013973408.1	1.37615e-07	0.000188158	1.9592e-07	7.43444e-08	7.15475e-08	1.71571e-08	1.86935e-07	7.55435e-08	9.79206e-08	2.36346e-07	9.39325e-08	1.35596e-05	7.8571e-07	6.94118e-07	0.329593	2.14944e-06	1.15617e-14	1.46682e-07	8.65948e-16	2.07316e-06	0
XM_005679025.2	15.3734	18.165	17.4764	10.272	6.46665	3.28003	5.16135	11.4048	9.55354	7.54564	10.3585	3.58198	3.06948	1.97165	6.10978	0.271885	0.21137	7.86083	0	2.1001e-06	0
XM_005686825.2	0.035214	5.85813e-07	7.13215e-07	0.220229	0.0828244	0.143035	5.38249e-07	0.0756626	0.166818	0.0740635	0.109667	0.224524	7.06415e-07	1.04226e-06	0.0867015	8.62383e-07	0.000266207	0.11547	0	2.12341e-06	0
XM_013969346.1	0.846922	0.625938	0.734033	0.435442	0.477054	0.051883	0.303914	0.26804	0.408755	0.241225	0.110016	0.406149	0.245713	6.49583e-31	0.120544	0	1.21011e-06	0.364059	0	2.17373e-06	0
XM_013976477.1	0.0213456	0.0999425	0.00104584	0.218914	8.37497e-21	0.202715	0.000621947	0.00054287	8.50108e-07	0.297374	6.286e-07	4.39069e-06	1.22291e-05	1.51547e-06	0.0400706	0.000741592	0	0	0	2.18919e-06	0
XM_005678234.1	0	0	0	0	0.0212008	0	0	0	0	0	0	0	0	0	0	0	0	0	0	2.22696e-06	0
XM_005675892.1	1.02389e-06	0	0	2.51697e-07	1.54367e-07	3.50326e-07	1.20829e-06	1.99947e-07	2.2666e-07	1.64879e-06	9.58501e-08	2.84821e-07	1.16317e-07	4.23875e-07	9.13894e-07	0	0	0	0	2.23574e-06	0
XM_013972998.1	2.04768e-06	2.40013e-06	0.0134309	1.29737e-06	4.93687e-48	6.52474e-07	1.61211e-21	3.6498e-07	1.74433e-06	9.54791e-09	1.70592e-06	1.71647e-17	5.47148e-09	4.67657e-09	1.43253e-15	6.09999e-09	7.92638e-09	4.10801e-09	0	2.31081e-06	0
XM_005687737.2	0.000103826	4.64533e-13	4.16209e-07	3.05785e-05	6.07624e-08	6.58079e-09	0.123919	1.30621e-05	2.39643e-06	7.37498e-05	7.53695e-05	1.50662e-07	0.168076	8.70764e-07	0.000194472	2.18603e-12	0	0	0	2.32664e-06	0
XM_013963314.1	0.000339549	0	0	0	0	0	0	0	0.000312553	0	0	0	0.000549913	0.031956	0	0	0	0	0	2.35102e-06	0
XM_013964451.1	0	2.90016e-06	0	1.68908e-06	1.5042e-06	0	1.8622e-06	0	0	0	0.0270513	0	0	0	2.42674e-06	0	0	0	0	2.40293e-06	0
XM_013965977.1	5.76505e-21	2.28724e-18	2.94208e-16	6.41332e-24	3.29017e-26	2.70308e-22	7.186e-18	9.47181e-18	2.78561e-20	4.47519e-15	2.23372e-23	1.28998e-20	3.25442e-16	2.78903e-29	1.41386e-20	2.0789e-32	7.11383e-14	2.20571e-30	0	2.42156e-06	0
XM_013964562.1	0.000947048	0.00111043	0.00124679	0.000122208	7.78889e-06	2.73177e-05	6.16482e-06	1.20161e-05	1.48967e-05	0.000164517	7.62467e-06	4.49827e-05	0.00146199	3.22631e-08	1.3757e-05	0.000859175	0	0.000667384	3.52453e-08	2.4571e-06	0
XM_013976572.1	4.82951e-07	2.10512e-07	0	0	0.159062	5.81656e-08	9.76892e-05	3.21408e-05	0.188116	0.272892	2.1808e-07	2.33859e-07	1.17241e-06	0	0.195006	0	0	0.143117	0	2.46801e-06	0
XM_005681752.2	1.45541e-06	2.70118e-06	2.4911e-06	1.16867e-06	1.16641e-06	1.06291e-06	1.15665e-06	1.01444e-06	1.97832e-06	0	1.55039e-06	0.00044454	0	0	0	0	0	0	0	2.47377e-06	0
XM_005697693.1	0	0	0	0	0	0	0	0	0	0	0	0	1.74619e-06	2.04481e-06	0	0	2.46379e-06	0	0	2.54709e-06	0
XM_013971934.1	2.40526e-06	0.697753	0.000337078	8.7435e-06	1.10536e-06	1.00653e-06	0	4.18062e-07	0.127742	4.4452e-06	5.15703e-06	3.2739e-07	0.000443237	1.63619	0.000388522	0	0	0	0	2.607e-06	0
XM_005680502.2	0.382716	0.725626	0.548427	0.236038	0.813032	0.403606	0.239284	0.312583	0.570349	0.492791	0.494155	0.451624	0.0293432	0.267236	0.0832404	3.00764e-06	1.87454e-07	0.547364	0	2.62896e-06	0
XM_005699440.2	3.02651	0.000944413	0.730436	2.0714e-05	5.74325e-05	1.1795	1.07468	4.813	2.22104	2.16221e-05	3.66803e-06	0.386014	2.79192e-05	1.75276e-05	2.63235e-06	0.0658022	0.0393209	2.43916e-06	0	2.65056e-06	0
XM_005694705.2	28.909	31.6425	73.7797	19.7524	21.4638	7.58575	11.9772	17.483	21.179	19.658	15.0276	15.6073	10.1402	8.65705	8.74326	1.09226	0.519347	3.66284	0	2.68504e-06	0
XM_013966698.1	0	0	0	0	0	0	2.84792e-09	0	0	2.9733e-10	1.67192e-06	0	0	0	0	0	0	0	0	2.71228e-06	0
XM_013964023.1	0	1.36951e-06	0	7.62654e-06	1.21809e-07	9.04204e-07	3.68365e-06	0	1.49848e-63	7.17327e-08	1.05897e-07	2.49477e-07	3.30105e-08	4.71591e-07	3.38489e-09	0	9.34442e-08	7.45531e-08	0	2.76685e-06	0
XM_005695902.1	0	0	0	0	0	0	0	0	0	0	0	0	0	0	0	0	0	0	0	2.79582e-06	0
XM_005684670.2	0.0322016	0.368069	3.96158e-06	1.33203	0.341252	0.608768	0.623778	1.03808	0.348744	1.20715	1.36148	0.842488	0.0814974	0.118409	0.57985	0.144688	0.0989086	4.13879e-06	0	2.90471e-06	0
XM_005693563.2	0.0414979	0	0	0.0567432	7.00625e-08	0	5.08226e-05	0.0565309	0.0357557	0	0	0.00234081	0	0	0	0	0	0.447415	0	2.97109e-06	0
XM_005696386.2	0.227485	1.58744e-06	0.149535	0.156435	4.1255e-17	0.191093	1.03928e-06	0.310983	2.19229e-15	0.11486	0.173741	5.01465e-06	0	3.46167e-06	0.100476	0	0	0	0	3.11366e-06	0
XM_005688619.2	0.190872	1.74699e-06	2.94264e-06	0.0395945	0.452495	7.19796e-07	4.06276e-06	1.6833e-07	2.32901e-05	0.303878	9.82178e-06	0.18268	0.223869	1.05119e-05	0.7082	1.00026e-05	3.68882e-06	0.997864	0	3.17129e-06	0
XM_013975010.1	0	0	0	0	0	0	0	0	0	0	0	0	0	0	0	0	0	0	0	3.17412e-06	0
XM_013964288.1	0	0	0	0.0115934	0	0	0	0	0.0145054	0	0	0	0	0	0	0	0	0	0	3.19738e-06	0
NM_001285736.1	2.41785e-06	1.47134e-06	0	0.0218534	0	2.30533e-07	0	9.21723e-08	1.08129e-07	0	0.0702332	9.16518e-08	0.000495784	0	0.0578073	0	0.0597439	0	0	3.27729e-06	0
XM_013975081.1	0.64243	1.24463	2.23638	0.454164	0.52569	0.663056	0	0.904182	0.275757	0.0737444	0.26553	0	0	0	0.178099	0	0	0	0	3.3871e-06	0
XM_005686981.1	0	0	9.41885e-06	5.71112e-06	0	0	5.55841e-06	5.45722e-06	3.46198e-06	4.29553e-06	0	2.96933e-06	0.000728766	0	3.73575e-06	0	0	0	0	3.39831e-06	0
XM_005677906.2	0	0	0	0	0	0	0	1.57961e-06	0	0	0	0	0	0	0	3.02804e-73	0	0	0	3.41714e-06	0
XM_013966107.1	0	0	0	2.93823e-05	0	0	0	0	8.76361e-07	0	0	0	0	0	1.0016e-05	0	0	0	0	3.4463e-06	0
XM_013966105.1	0	0	0	2.93823e-05	0	0	0	0	8.76361e-07	0	0	0	0	0	1.0016e-05	0	0	0	0	3.4463e-06	0
XM_005692758.2	0	0.0415986	0	0	0	0.0303159	0.0423231	0.0728036	0.0152531	0	0.0293365	0.0847507	0.582151	0.50054	0.172977	0	0	0	0	3.49907e-06	0
XM_013973453.1	0	0	0	0	0	0	0	0	0	0	0	0	0	0	0	0	0	2.03409e-06	0	3.517e-06	0
XM_013975375.1	0	0.0193439	0.0214773	0.0675273	0.108885	0.0818041	0.0688171	0.0829692	0.034791	0.136391	0.0903921	0.059835	0	1.49319e-05	0.0252839	0	0	0.382092	0	3.54493e-06	0
XM_005701112.2	0.379067	0.0363049	4.55255e-06	0.069276	0.0667668	0.112638	0.160903	0.169991	2.66594e-06	0.160514	0.255601	0.0884619	0	3.67675e-06	2.85332e-06	0	3.75749e-06	2.36984e-06	4.52832e-06	3.65295e-06	0
XM_013965176.1	0	0	0	0	0	0	0	0	0	0	0	0	0	0	0	0	0	0	0.00287306	3.68931e-06	0
XM_013967470.1	0	0	4.91555e-59	0	0	0	0	0	0	0	0	0	0	0	2.54553e-06	0	0	0	0	3.74903e-06	0
XM_013963108.1	0	1.0492e-22	0	0	8.85868e-32	0	0	0	0	0	0	0	6.11862e-08	0	0	0	0	0	0	3.81357e-06	0
XM_013970423.1	4.02527e-07	2.71769e-07	1.27609e-06	6.18822e-07	1.45608e-06	0.0926696	6.226e-07	7.35842e-07	8.457e-07	0.000221877	9.58774e-07	1.00201e-06	1.05242e-06	0.000360697	2.53505e-06	0	0	3.1558e-06	0	3.84352e-06	0
XM_013969416.1	3.93986e-06	4.73379e-06	4.95697e-06	0.0752837	2.58794e-06	2.04787e-06	0.043171	2.52117e-06	3.24037e-06	3.04495e-06	3.31759e-06	2.89773e-06	5.55953e-06	3.57666e-06	3.3835e-06	3.0483e-06	0	2.68342e-06	0	4.04357e-06	0
XM_005692212.2	1.3659e-12	1.19895e-18	2.08452e-35	0.000736234	1.19223e-12	3.82098e-47	1.19724e-21	8.84623e-14	1.5353e-16	4.89306e-64	9.67112e-24	1.05299e-12	3.92265e-05	2.46972e-06	2.3983e-13	0	1.43619e-63	0	0	4.08487e-06	0
NM_001285579.1	0	0	0	0	0	0	0	0	0	0	0	0	0	0	0	0	0	0	0	4.10496e-06	0
XM_005679145.2	0	0	0	0.05661	0	0	0	0	0	0.0628549	3.43372e-07	0	0	0	0	0	0	0	0	4.1802e-06	0
XM_005676527.2	0	0	7.74653e-06	4.19285e-06	0	3.25604e-06	7.57737e-06	6.97478e-06	6.34848e-06	0	8.42622e-06	4.06667e-06	2.45547e-06	4.19409e-06	0	0	1.67182e-06	2.62725e-06	0	4.20957e-06	0
XM_005699809.2	0	4.53378e-05	0	2.68238e-05	2.53609e-05	0	3.04337e-05	2.57933e-05	3.38303e-05	0	0	0	0	0	0	0	0	0	0	4.43827e-06	0
XM_013966384.1	8.4492e-185	2.68687e-182	1.6228e-210	1.09725e-148	2.79712e-292	4.22157e-221	1.7386e-158	1.49756e-95	3.95986e-130	0	2.13008e-268	7.32554e-121	3.87632e-184	3.38949e-70	8.89072e-117	6.65106e-146	1.19656e-82	1.15646e-199	2.09201e-96	4.44152e-06	0
XM_005681451.2	0	2.18172e-07	6.0876e-06	5.55555e-07	0	0	0	0	0	0	5.09821e-08	0	0	0	4.05912e-06	0	0	0	0	4.62561e-06	0
XM_005701673.1	0	0	0	0	0	0	0	0	0	0	0	0	0	0	0	0	0	0	0	4.72354e-06	0
XM_005696384.2	3.24051e-06	3.20186e-06	3.79261e-06	1.31025e-05	0.000479854	2.13275e-05	2.0878e-06	1.88285e-06	0.000641961	0.123622	0.000607327	9.22537e-06	0	5.14063e-06	1.07289e-05	0	0	0	0	4.77788e-06	0
XM_013970433.1	0	3.92738e-07	0	2.88862e-06	1.92018e-07	2.33264e-06	3.35e-06	0.0194077	1.3548e-08	1.21236e-08	3.433e-06	0	0	0	0	0	0	3.20244e-06	5.71875e-06	4.8585e-06	0
XM_013976478.1	0	2.29954e-07	0.315029	5.66053e-08	7.71849e-18	0.000176428	0.0128045	0.117431	1.75454e-06	7.71953e-07	1.0003e-06	2.5099e-05	8.1138e-05	4.42388e-06	8.91185e-07	0.383148	0	0	0	4.96487e-06	0
XM_013966869.1	0	0	0	0	0	0	0	0	0	0	0	0	0.377778	0	0.193361	0	0.107007	0	0	5.01077e-06	0
XM_013972478.1	0.101678	3.43141e-06	0.0334663	0.136131	0.0925078	0.000963361	0.127588	0.0657262	3.98158e-06	0.295249	5.16621e-06	0.194591	1.66508	0.811131	0.25451	0.114368	0	1.39686e-06	0	5.08925e-06	0
XM_013971224.1	0	0	0	0	0	0	0	0	0	0	0	0	1.04269e-06	2.86648e-06	7.9324e-07	3.88799e-07	7.5721e-07	2.15791e-07	9.2058e-09	5.26271e-06	0
XM_005700089.2	0	0	0	0	0	0	0	0	0	0	0	0	0	0	0	0	0	0	0	5.26378e-06	0
XM_013962461.1	0	0	0	0	0	0	0	0	0.106271	0	4.50274e-11	0	1.1189	0.538748	0.263342	0	0	0	0	5.2741e-06	0
XM_005676195.2	0	0	0	0	0	0	0	0	0	3.55673e-11	0	0	0	0	0	0	0	0	0	5.28297e-06	0
XM_005696205.1	0	0	0	0	0	0	4.27666e-06	0	0.0954777	0.0726867	0.0315357	4.3868e-06	0	0	0.118252	0	0	0	0	5.29311e-06	0
XM_013964024.1	0	2.87946e-06	0	1.20101e-05	3.15508e-07	1.82712e-06	6.53175e-06	0	2.94737e-63	2.01989e-07	2.87136e-07	6.11734e-07	1.09982e-07	1.11217e-06	1.36164e-08	0	2.65829e-07	2.07646e-07	0	5.29669e-06	0
XM_013964563.1	0.331751	0.366694	0.126749	0.444567	0.333957	0.83912	0.362506	0.910696	0.356223	0.60083	0.500064	0.505804	0.32919	3.75077e-08	0.298129	0.0339104	0	0.343972	4.024e-08	5.34423e-06	0
XM_005676442.1	0.000756505	0.431381	0	3.296e-05	0	1.1671e-05	3.35276e-06	0.0628208	0	0	0	0	0	0	1.77074	6.06e-09	0	0	0	5.61508e-06	0
XM_005697830.2	0.203004	0.206005	0.0838186	0.264878	0.319168	0.412013	0.320719	0.299124	0.342013	0.0965903	0.0517495	0.370077	0.987745	0.203896	0.0560497	4.46544e-06	5.21021e-06	0.135553	7.09355e-06	5.62879e-06	0
XM_005685395.2	8.36804e-06	8.25459e-06	1.08233e-05	5.57988e-06	4.8446e-06	4.78873e-06	6.57576e-06	5.8287e-06	0.227021	6.74005e-06	0	6.70473e-06	0	0	7.66124e-06	0	0	0	0	5.70916e-06	0
XM_013974995.1	1.71003e-07	0	0	0	0.0179756	0	0	0	0.00528895	0	0	0	0	0	0	0	0	0	0	5.76322e-06	0
XM_005701139.2	1.56263e-40	4.54573e-27	7.48941e-47	1.10227e-40	9.32118e-63	3.68598e-20	3.97447e-14	4.18991e-46	1.01005e-46	1.24257e-09	6.83453e-06	2.46243e-40	1.52301e-16	7.82762e-10	2.09804e-05	6.41465e-08	1.24552e-05	3.61604e-44	6.69163e-06	5.77744e-06	0
XM_005689555.2	5.24701e-06	8.97705e-08	0	2.86068e-06	0.266453	9.69977e-07	4.04758e-06	3.86581e-06	0.218572	0	4.30796e-06	5.00123e-06	0	5.80388e-06	4.60028e-06	0	0	0	0	5.79229e-06	0
XM_013972471.1	0	0.0127557	0	0.01124	0.0140913	0.00921764	0.00427992	0.011183	0.018703	0.0291216	0.00890403	0.00429579	0.0852724	0	0	0	0	0.0038638	0	5.95875e-06	0
XM_005679235.1	0	0	0	0	0	0	0.0114237	0	4.53633e-06	0	0	0	0.0224786	0.062281	0	5.08257e-06	0	0	0	5.97919e-06	0
XM_005686675.2	0	0	0	0	0	0	0	0	0	0	0	0	0.24564	0	0	0	0	0	0	6.00678e-06	0
XM_005692755.2	0.769358	0.00348483	1.13401e-05	0.00209097	1.79008	0.727998	0.61252	0.454825	0.00261084	0.00236014	0.0023778	0.399883	0.00482875	0.357295	0.0038688	4.40216e-06	0.508885	7.09969e-19	0	6.30056e-06	0
XM_013976616.1	0.824255	0.526957	0.968904	1.72805	0.881878	0.542586	3.57436e-06	1.02016e-05	1.08057	0.997121	0.798833	0.330529	0.876016	0.991051	0.386827	0.0377941	0.0450769	3.58877e-16	0.0187304	6.47434e-06	0
XM_013976699.1	1.25869e-91	0.0547106	5.92415e-195	0.0812169	1.10398e-202	0.053061	5.84579e-14	0.041972	7.03953e-115	2.48211e-20	7.58042e-06	0.125632	0.0803963	0.424362	8.4248e-09	6.64327e-08	1.42096e-05	3.35457e-67	7.55062e-06	6.47967e-06	0
XM_013975497.1	1.61412e-05	0.0890485	0.14901	0.0604321	0.0373211	0.0324732	5.45117e-07	7.91848e-07	0.163456	0	0.0318268	0.0756371	0	0	0	0	2.05522e-06	0.0271797	1.56196e-05	6.51007e-06	0
XM_013964099.1	9.20178e-08	0.0863235	3.64282e-08	5.95476e-08	1.18525e-06	3.6796e-06	0	0	0	0	1.81068e-07	7.06095e-09	0	0	8.23358e-08	2.3592e-07	0.132806	0	9.09084e-06	6.5207e-06	0
XM_013977105.1	0	0	0	0	0	0	0	0	0	0	0	0	0	0	0	0	0	0	0	6.64467e-06	0
XM_005702031.2	0.000722666	0.000861008	3.20125e-06	0.000486184	0.000449232	0.000394035	0.000555996	0.000485505	0.000618055	0.000537034	0.000565874	0.000564376	0.00111239	0.000759352	0.000618674	0.000656083	0.000772734	6.46936e-05	0	6.87327e-06	0
XM_013967593.1	0.0702908	0	0	0.0963884	0	0	0	0	0	0.0178015	0	0	0	0.0509228	0	0	0	0	0	6.94663e-06	0
XM_005691481.2	0.764818	0.287313	0.493989	1.89849	0.359285	0.390723	1.01434	1.0797	0.901455	0.454448	1.27404	0.266823	1.16466	0.691098	1.85525	5.94576e-06	0.129549	0.12267	0	6.95363e-06	0
XM_013966385.1	1.92552e-184	5.70505e-182	3.84492e-210	2.16629e-148	9.44443e-292	1.04391e-220	4.59452e-158	2.70714e-95	7.3757e-130	0	6.52553e-268	1.34357e-120	8.13206e-184	4.40506e-70	1.59034e-116	1.20425e-145	1.68211e-82	2.6586e-199	3.08621e-96	7.03428e-06	0
XM_005690302.2	0	0	0	0	0	0	0	0	0	0	0	0	0	0	0	0	0	0	0	7.15896e-06	0
XM_005684095.2	0	0	0	0	0	0	0	0	0	0	0	0.166522	0	0	0.0465721	0	0	0	0	7.16016e-06	0
XM_005696855.2	6.73351e-06	7.65586e-06	8.26633e-06	2.07368e-08	3.96818e-06	3.53943e-06	3.49767e-07	4.45598e-06	5.59433e-06	5.05042e-06	5.22573e-06	4.83129e-06	9.64443e-06	7.03044e-06	5.66057e-06	6.10768e-06	6.68236e-06	4.56799e-06	8.81632e-09	7.16685e-06	0
XM_005693160.2	8.84629e-06	9.48645e-06	1.39425e-05	7.54993e-06	4.18979e-05	0.312095	7.76409e-06	6.92007e-06	2.57631e-05	7.70369e-06	8.04352e-06	1.25194e-05	1.73676	0.203273	0.583286	0.171572	1.29505e-05	0.130285	1.05285e-05	7.49977e-06	0
XM_013968377.1	0.0653662	1.22255	0.000245008	0.000839942	0.499458	0.0341507	0.939686	0.0932874	0.0251445	1.01652	0.000462078	0.773729	0.0880102	0.0572197	0.0525297	0.0141747	0	0.0602959	0.0105967	7.778e-06	0
XM_013970163.1	2.71451e-07	6.7995e-06	7.34855e-07	6.473e-07	0.0602484	0.123789	7.74931e-07	5.96438e-07	0.192831	7.37246e-07	0.0426713	2.00177e-06	1.66508e-06	3.00215e-06	0.0414833	4.68453e-06	0	0.0293172	0	7.98957e-06	0
XM_005696856.1	7.65883e-06	8.71087e-06	9.54912e-06	0.0358973	4.53859e-06	4.0469e-06	0.0281447	5.13374e-06	6.49666e-06	5.9844e-06	6.12099e-06	5.77466e-06	1.14791e-05	8.44473e-06	6.84789e-06	7.15468e-06	7.86875e-06	5.30619e-06	0.107338	8.02588e-06	0
XM_013976342.1	0	0	0	0	0	0	0	0	0	0	0	0	0	7.38214e-06	6.66417e-06	6.57993e-06	0	0	9.51885e-06	8.10538e-06	0
XM_013972056.1	6.20786e-07	7.52726e-07	0.192702	0.152544	0.0646806	8.02748e-08	1.28331e-07	3.26567e-07	3.35378e-07	2.08008e-07	0.140651	0.0272544	4.80584e-07	7.26851e-07	2.36509e-07	5.26147e-07	0	0.346625	8.69532e-07	8.16152e-06	0
XM_013975717.1	3.07021e-31	2.01651e-06	1.00454e-05	9.17266e-11	6.5925e-31	1.96497e-07	3.28792e-09	4.63861e-20	6.40105e-06	6.00063e-06	5.90666e-06	9.82448e-26	1.21473e-05	8.34513e-06	6.84672e-06	7.03484e-06	8.62906e-06	5.24453e-06	9.64271e-06	8.19899e-06	0
XM_005699628.2	0	0	0	0	0	0	6.18705e-06	0.0197994	6.40584e-06	0.154487	6.32292e-06	5.70372e-06	0	0	1.9472e-07	0	0	0	0	8.21427e-06	0
XM_005688958.2	0.18839	0.05498	0	0.015688	0	0.10951	0.0289488	0	0.0975525	0.0717797	0.0795323	1.43441e-05	0.366906	0	0.00167621	0	0	0.16946	0	8.33191e-06	0
XM_005685172.2	0	0.0415808	0	0	0	0	0	0	0	0	0	0	0	5.00551e-09	8.17883e-10	0.0328983	0.080712	1.39497e-10	3.22011e-08	8.39373e-06	0
XM_005681753.1	6.01995e-06	8.49787e-06	9.79365e-06	4.53437e-06	4.24346e-06	4.16423e-06	4.54365e-06	3.96979e-06	7.04167e-06	0	5.80292e-06	0.693536	0	0	0	0	0	0	0	8.4542e-06	0
XM_013963034.1	4.90361e-08	5.91577e-08	0	0.0350115	2.47623e-07	6.38558e-09	3.97183e-05	0.00674492	7.69058e-10	2.48217e-06	2.38288e-07	1.80034e-08	0.00611503	0	0.0172498	0	0	0	0	8.55113e-06	0
XM_005674919.2	7.42622e-06	0.046086	0	0.0809284	1.1587	0	0	0	7.39201e-06	5.13757e-06	0	0.125989	0	0	0.246269	0	0	0	0	8.6599e-06	0
XM_005689364.2	0.0863112	9.34659e-06	0.0693221	5.54026e-06	0	4.71592e-06	6.30229e-06	5.51111e-06	0	0	0	0.15082	0.700112	0.717086	0.228973	0	9.34982e-06	0	0	8.92829e-06	0
XM_013970466.1	8.00837e-06	0.150554	0	0.0745001	5.17816e-06	0.151656	0.106423	5.90466e-06	0.0920631	0.0709793	6.44579e-06	0.176293	0	0.0126076	7.47855e-06	0	0	0	0	8.9641e-06	0
XM_005678918.2	0.00449691	0.00567791	0.0132907	0.0310319	0.00971347	0	0.00297578	0	0.0171954	0.0343941	6.5875e-06	0.0318195	0	9.71544e-06	0	0	9.88701e-07	0.0025284	0.0759498	9.0525e-06	0
XM_005695717.2	7.9997e-06	0	1.00349e-05	5.2985e-06	0	4.31829e-06	6.29036e-06	0	0	0	0	6.15902e-06	0	0	0	0	0	0	0	9.08676e-06	0
XM_013962773.1	0.271338	0.756116	0.295042	0.36828	0.586518	0.799633	0.443969	0.128413	1.07647	0.468401	0.895024	1.14485	0.60806	0.436735	0.710197	0.420786	1.00134e-05	6.93749e-06	0.0231408	9.26653e-06	0
XM_005680750.2	0.000269338	2.3156e-05	0.00021573	0.0722643	0.0685065	0.000430915	1.18019e-05	8.11824e-05	0.000122771	1.58071e-05	5.61584e-05	2.8922e-05	4.29087e-06	5.67994e-05	0.386436	6.79523e-19	0.0010636	3.82129e-05	0	9.51151e-06	0
XM_013971827.1	1.47796e-06	0	0	0	0	0	1.51994e-06	0	0	1.11169e-06	0	0	0	1.94783e-06	0	1.56042e-06	1.73242e-06	1.05623e-06	2.22441e-06	9.51558e-06	0
XM_013972317.1	2.15929e-08	0	0	5.98117e-06	0	0	0	0	4.3646e-07	0	0	0	0	0	0	0	0	0	0	9.53526e-06	0
XM_013968554.1	0.000148889	5.6543e-05	6.44327e-07	4.9436e-07	6.68924e-06	0.32746	1.28941e-06	2.58876e-07	5.69528e-06	2.20724e-09	7.66277e-05	1.06452e-06	5.56266e-06	2.5151e-06	0.241242	3.97679e-05	2.92346e-06	0.22089	0	9.84396e-06	0
XM_005682265.2	0	4.60348e-06	2.16332e-11	0	0	1.5969e-06	2.66597e-12	0.0304697	0.0856676	0	2.43939e-06	2.38471e-11	0	0.0542116	1.49612e-11	0.0531286	0	0	3.48101e-11	9.86955e-06	0
XM_013964374.1	2.09438e-05	2.41346e-06	0.351834	0.0412654	3.87623e-05	6.74675e-06	0.00044895	0.00027074	1.46727e-05	0.0230287	0.04958	0.0239817	0.059	0.163567	0.019979	0.285407	1.82868e-05	0.0161631	3.69071e-05	1.00325e-05	0
XM_005690466.2	4.16577	5.98308	6.87693	2.15164	1.40668	1.75462	3.36393	3.41894	2.18341	3.32522	2.44606	4.77496	1.30523	0.904765	0.0934661	0	0	0.295926	0	1.00853e-05	0
XM_005701416.2	3.61036e-06	1.09716e-05	1.29158e-06	3.04712e-17	9.99933e-07	0	7.28842e-12	3.63892e-13	4.57441e-11	7.29926e-06	0	0.117557	0	1.82658e-08	0	1.33856e-12	0	1.22775e-08	1.3857e-05	1.01149e-05	0
XM_013962382.1	0	0	0	0	0	0	0	0	0	0	0	0	0	0	0	0	0	0	0	1.02176e-05	0
XM_005709559.2	0	0	0.0833861	6.25066e-06	0	0	0.0578757	6.51295e-06	7.97074e-06	6.84488e-07	7.07036e-06	0.0758756	1.37313e-05	0.539421	8.20773e-06	0	0	0	0	1.02612e-05	0
XM_005686098.2	7.34206e-06	1.24611e-05	4.96851e-06	4.43285e-06	0.192471	7.58402e-20	0.0745986	3.07373e-06	6.27302e-06	2.58024e-06	5.80869e-06	4.32941e-06	0	0	1.78217e-05	0	0	1.96318e-06	6.77804e-06	1.04655e-05	0
XM_013972612.1	0	0	0	0	0	0	0	0	0	0.0146374	0	0	0	0	0	7.85499e-06	0	0	1.29607e-05	1.05037e-05	0
XM_013975874.1	9.28783e-07	0.0465999	0.0746347	0.209372	0.253134	0.0576782	0.141292	0.118985	0.0483237	0.0386307	0.0528944	0.205524	0.232037	0.178586	0.206998	0.0297099	2.16405e-37	0.201463	1.43812e-05	1.06997e-05	0
XM_005692426.2	9.28144e-06	1.11665e-05	1.17332e-05	5.94017e-06	5.56229e-06	4.81059e-06	7.14476e-06	5.9291e-06	7.70067e-06	6.76432e-06	7.31373e-06	7.18883e-06	1.4955e-05	9.18648e-06	7.9088e-06	8.18318e-06	1.04633e-05	6.33947e-06	1.38462e-05	1.07009e-05	0
XM_013974059.1	0.0300073	1.16345e-05	1.24482e-05	9.29441e-06	1.09776e-05	1.16842e-05	1.49506e-05	0.0945972	7.94181e-06	7.20168e-06	2.26334e-05	7.94539e-06	4.55269e-09	0	0.175759	8.56813e-06	1.02584e-05	0	0.0956918	1.07916e-05	0
XM_013969432.1	0	0	0	0	0	0	0	0	0	0	0	0	1.51151e-05	1.96158	5.32875	0.827156	6.56864	7.41224e-06	0.245549	1.0875e-05	0
XM_005680173.1	0	9.79826e-05	0	5.45559e-05	0	0	1.70662e-07	0	1.48856e-07	0	2.58639e-07	7.57573e-06	0.0613591	6.81008e-07	8.66396e-06	0	0	0	0	1.09472e-05	0
XM_013972486.1	0	0	0	0	0	0	0	0	0	0	0	0	0	0	0	0	0	0	0	1.12482e-05	0
XM_005692669.1	0	0	0	0.185736	0.000153301	0.154388	0.066167	0.0996081	0.053586	0.0316564	0	2.7279e-05	0	0	0.0737428	0	0	7.0672e-22	0.0565422	1.13641e-05	0
XM_005688621.2	7.09023e-06	8.01819e-06	0.222154	1.55048e-21	1.53116e-13	1.88992e-09	0.0914219	1.05002e-06	0.163721	3.50005e-10	1.45243e-11	2.62357e-09	6.94796e-12	0.440985	2.52664e-06	3.98288e-11	0.261698	8.33357e-07	0	1.15674e-05	0
XM_013968667.1	1.0993e-05	1.16517e-05	1.35993e-05	2.29048e-09	2.77933e-07	1.83815e-08	2.60705e-11	0	1.31415e-07	7.7803e-06	8.64527e-06	8.02662e-06	1.65354e-05	1.09058e-05	5.05697e-08	9.47131e-06	1.15179e-05	0	1.43027e-05	1.15956e-05	0
XM_013968668.1	1.0993e-05	1.16517e-05	1.35993e-05	1.05939e-06	0.0184129	4.35406e-05	0.0568027	0	0.0200402	7.7803e-06	8.64527e-06	8.02662e-06	1.65354e-05	1.09058e-05	0.0566708	9.47131e-06	1.15179e-05	0	1.43027e-05	1.15956e-05	0
XM_013965193.1	0	0	0	0	0	0	0	0	0	0	0	0	0	1.21796e-05	0	0	0	0	0	1.17558e-05	0
XM_005680550.2	2.37072e-10	0	7.07368e-06	4.90363e-06	8.24539e-05	0	0	9.8906e-12	0	7.83904e-05	0.000101757	4.70083e-15	0	0.000108463	0	0	0	0	2.53734e-05	1.17802e-05	0
XM_005686676.2	0	0	0	0	0	0	0	0	0	0	0	0	7.78754e-07	0	0	0	0	0	0	1.20514e-05	0
XM_013969987.1	1.1272e-05	0	0	0	7.61164e-06	6.23638e-06	0	0	1.02819e-05	0.152201	1.15918e-05	9.07838e-06	0	0	9.86319e-06	0	0	0	0	1.21487e-05	0
XM_005687811.1	1.20431e-05	1.30894e-05	0	8.03042e-06	0	0	0	0	0	9.4239e-06	0	8.75593e-06	0	0	0.0643615	0	0	0	0	1.21634e-05	0
XM_013975318.1	0	0	0	0	0	0.00706812	0	0	0	0	9.66366e-06	9.26204e-06	1.68824e-05	0.0134655	1.0421e-05	0	0	4.92089e-06	0	1.22385e-05	0
XM_005682499.2	0.231104	0.0661201	1.44626e-05	0.0580955	0.657885	0.366712	0.1233	0.212119	1.14998e-05	0.344662	0.117637	8.66507e-06	0	1.22172e-05	1.00645e-05	0	0	8.43788e-06	0	1.22591e-05	0
XM_013966817.1	0	0	0.0276523	0	0	0	0	0	0	0	2.20831e-05	0	0	0	2.66252e-05	0	0	0	0	1.22723e-05	0
XM_005690388.2	0	0	0	0	0	0	0	0	0	0	0	0	0	0	0	1.69542e-06	0	0	0	1.23777e-05	0
XM_005695718.2	1.10489e-05	0	1.42695e-05	7.6932e-06	0	6.18987e-06	8.82806e-06	0	0	0	0	8.59113e-06	0	0	0	0	0	0	0	1.24003e-05	0
XM_005675447.1	0	0.0632985	8.42323e-07	1.04994e-07	9.94894e-08	1.50989e-07	7.3473e-07	9.53249e-08	0	3.73306e-06	7.69981e-07	0	0	0	0	0	0	0	0	1.24476e-05	0
XM_013974684.1	0.000106127	0.0494237	0.00013931	7.36692e-05	3.37419e-05	0.17754	2.43179e-05	0.137205	9.24026e-05	8.14577e-05	0.190559	8.71421e-05	0	0	0.111742	9.93827e-05	0.000120525	8.18181e-05	0	1.26775e-05	0
XM_005689426.2	1.53201	1.73852	0.852941	1.62898	1.09426	0.946524	1.69323	1.70506	1.03045	1.59422	1.80989	1.62754	0.549726	0.51766	0.456371	1.10776e-05	1.25827e-05	0.778283	0	1.2785e-05	0
XM_005700130.2	0	0	0	6.93716e-06	5.60716e-06	5.84141e-06	8.00438e-06	7.05639e-06	0	7.80556e-06	0	8.12994e-06	1.79612e-05	1.19506e-05	1.02931e-05	1.0087e-05	1.22464e-05	7.88962e-06	0	1.28279e-05	0
XM_005676210.1	2.02436	1.30408	1.81127	1.0107	0.708524	0.808801	0.857685	1.2516	1.618	1.50688	1.29202	1.26337	0.565679	0.0743068	0.621575	0	0.0279844	0.369485	0.0114103	1.29979e-05	0
XM_013974019.1	1.26657e-05	0.0736552	0	9.05474e-06	0.0102578	0	0.0124784	8.3685e-06	0.0135009	0.0479339	1.04082e-05	0.0124982	1.39878	0.680618	0.166912	0.231285	0.0691271	0.382192	0.214908	1.30504e-05	0
XM_013969969.1	0	0	0	0	0	0	0	0	0	0	8.25371e-06	9.47192e-06	0	0	1.08965e-05	0	0	0	0	1.3161e-05	0
XM_005692756.2	0.000416208	0.390112	2.52742e-05	0.494587	0.000329148	0.390726	0.000332446	0.000189736	0.375683	0.194864	0.255651	0.0498714	0.479588	0.0948127	0.800237	8.75569e-06	6.82051e-05	1.14952	0	1.33154e-05	0
XM_005692427.2	1.33847e-05	1.58554e-05	1.62713e-05	8.73034e-06	8.24197e-06	7.1245e-06	1.04244e-05	8.72886e-06	1.1329e-05	1.00533e-05	1.07418e-05	1.07355e-05	2.03916e-05	1.31557e-05	1.14589e-05	1.11243e-05	1.36242e-05	9.00627e-06	1.78884e-05	1.35704e-05	0
XM_005690980.2	1.19529e-05	1.44545e-05	1.59267e-05	8.44333e-06	7.80408e-06	6.82435e-06	9.75877e-06	8.22643e-06	1.03374e-05	8.8724e-06	9.57492e-06	9.80219e-06	1.82199e-05	1.3043e-05	1.09543e-05	1.10615e-05	1.28559e-05	8.5512e-06	1.65602e-05	1.3845e-05	0
XM_013968669.1	1.25242e-05	1.34757e-05	1.61789e-05	0.0659839	0.0189352	0.227984	0.0820109	0	0.0211281	9.45274e-06	1.01651e-05	9.64433e-06	1.88498e-05	1.29769e-05	0.0619405	1.14605e-05	1.34117e-05	0	1.70451e-05	1.41194e-05	0
XM_005700744.1	0	0	0	0	0	7.32532e-06	0	0	1.24395e-05	0	0	0	2.2713e-05	0	1.1299e-05	0	0	0	0	1.41349e-05	0
XM_013976318.1	0	0	0	0	0	0	0	8.05772e-06	0.00174549	0	0	0	0	0	0	0	0	0	0	1.41733e-05	0
XM_013975171.1	0	0	0	0	0	0	0	0	0	0	0	0	4.40454e-28	4.34502e-06	1.14871e-33	0	0	1.98876e-24	1.48595e-21	1.44597e-05	0
XM_005677288.2	1.18484	0.679761	0.820959	1.80521	2.66745	2.6014	0.424985	2.42509	1.11359	1.01023	0.832841	0.657877	4.42688e-06	0	0.41594	0	0	0	0	1.44834e-05	0
XM_013975003.1	0	0	0	0	0	0	0	0	0	0	0	0	0	0	0	0	0	0	0	1.45468e-05	0
XM_005685376.2	0	0	0	0	0	0	0	0	0	0	0	0	0	0	0	0	0	0	0.0365442	1.46963e-05	0
XM_005676180.2	0	0	0	0	0	0	0	0	1.23479e-05	0	0	0.112297	0.0954989	0.343399	0	0	0	0.139869	0	1.4834e-05	0
NM_001285715.1	0.276905	0.257501	0	0.131328	0.0647304	1.85619e-06	0	0.0327152	0	0.0560244	0	0.184831	0	0	0	0.0970997	0.742544	0	1.07254e-06	1.48723e-05	0
XM_005692932.1	1.04444e-06	5.22133e-06	2.1041e-06	0.438022	0.208745	0.501975	0.267312	0.081355	0.253636	0.367427	0.219124	0.197976	4.31168e-06	1.93762e-05	0.045001	1.2931e-07	1.73422e-06	0.0415243	1.873e-07	1.49326e-05	0
XM_013965671.1	3.03457e-05	1.68946e-05	0.0362782	0.108029	0.220967	1.65279e-05	2.27795e-05	1.99083e-05	0.0494581	0.161412	0.0362864	1.10055e-05	2.2655e-05	1.52976e-05	0.0060189	0	0	0	0	1.54163e-05	0
XM_013963210.1	0	0	0	0	0	0	0	1.53372e-05	0	0	0	0	0	0	0	0	4.10983e-07	0	3.37889e-05	1.54703e-05	0
XM_013965131.1	0.0832536	0.0841779	0.234886	0.0505048	4.16566e-07	3.06839e-07	0.139865	0.211214	3.57903e-06	0.325298	0.035076	0.588335	1.17817e-06	1.09957e-05	0.474759	1.19804e-05	0	1.02567e-05	7.85304e-08	1.56104e-05	0
XM_005688104.2	1.43412e-11	3.44337e-13	0	0	0	0	5.28952e-13	0	2.81102e-12	0	0	1.16132e-11	0	2.00186e-12	2.63475e-11	2.86745e-12	0	0	0	1.5821e-05	0
XM_005697642.2	0	7.99223e-06	8.03837e-05	0	0	2.48485e-05	6.61466e-06	8.57848e-18	0	2.90447e-07	2.39032e-05	5.99891e-10	8.5006e-08	3.07716e-05	2.87351e-05	4.47024e-07	1.57105e-13	0.0585588	1.75967e-05	1.59302e-05	0
XM_013965445.1	0.454876	1.39862	6.38288	1.65831	2.68292	1.17583	0.326036	0.917877	0.487627	1.54883	0.698737	1.36906	2.11307e-05	0	1.14183e-05	0	0	0	0	1.61118e-05	0
XM_013963983.1	1.23571e-05	1.87364e-05	1.87146e-05	0.00397652	7.66107e-06	8.18564e-06	1.18829e-05	9.20186e-06	1.19776e-05	1.06825e-05	2.1559e-08	9.33889e-06	1.9612e-05	1.64822e-05	1.11705e-05	0	2.21899e-05	1.12751e-05	0	1.62478e-05	0
XM_013971541.1	1.52017e-05	1.7751e-05	1.84398e-05	1.03292e-05	0.0147398	8.39004e-06	0.242775	1.17712e-05	0.0651245	1.16047e-05	1.24392e-05	1.20504e-05	2.2431e-05	3.73993e-05	0.261084	0	1.85022e-05	1.10502e-05	0	1.63496e-05	0
XM_005679165.1	0.0222605	0	0	0	0	0	0	0	0.0190975	0	0	0	0.0346853	1.07832e-58	0	0	0	0	0	1.69547e-05	0
XM_013976319.1	0	0	0	0	0	0	0	9.52733e-06	0.00216298	0	0	0	0	0	0	0	0	0	0	1.70168e-05	0
XM_005696385.2	2.36173e-05	2.66249e-05	3.1487e-05	0.0993491	0.184314	0.242299	1.71517e-05	1.6239e-05	0.122392	0.479511	0.216091	0.114199	0	1.69616e-05	0.127824	0	0	0	0	1.74047e-05	0
XM_005683110.2	3.27136e-44	1.91988e-05	3.71024e-08	6.4084e-13	1.21137e-05	0.0146794	4.74272e-23	7.32506e-22	0.0501887	2.78057e-06	0.0364946	1.2514e-05	2.51975e-05	1.7019e-05	0.00603683	0	0	0	0	1.75887e-05	0
XM_005685796.2	5.67953e-15	1.28462e-06	2.87832e-08	1.06649e-05	1.01176e-05	1.06987e-06	1.12811e-05	1.12386e-05	0.191867	0.263853	1.22499e-05	1.26027e-05	2.08271e-05	4.72484e-08	0.0491817	0.12049	1.37849e-05	1.092e-05	2.14351e-05	1.80367e-05	0
XM_013971109.1	0.0615265	0.00581542	2.1342e-05	9.112e-08	2.14151e-08	0.1022	0.0662745	0.0692315	1.49393e-06	0	1.01186e-06	1.17082e-07	0	1.78175e-05	3.79866e-05	2.6802e-05	0	1.11487e-05	2.35606e-05	1.80523e-05	0
XM_005677580.1	0	0	0	0	0	0	0	0	0	0	0	0	0	0	0	0	0	0	0	1.81909e-05	0
XM_013974927.1	0	0	0	3.84597e-08	0	0	0	0	4.15113e-08	1.26951e-05	0	4.97342e-07	0	0	1.46694e-05	7.83445e-07	0	3.81309e-08	0	1.8408e-05	0
XM_005677218.2	1.62537e-05	0.0084155	2.16419e-05	1.08052e-05	1.24172e-05	2.40954e-06	1.30297e-05	1.09372e-05	0	1.22397e-05	0	0	0	1.79192e-05	1.45282e-05	1.52476e-05	0	0	0	1.84554e-05	0
XM_013965839.1	1.16835	0.963682	1.63562	0.893481	0.707365	0.859577	0.737553	0.963306	1.00259	0.994781	0.890456	0.986481	0.261403	0.602772	1.03982	0.0316883	0.229183	0.369805	0	1.84576e-05	0
XM_013964067.1	1.86161e-05	2.04546e-05	2.4892e-05	1.16415e-05	1.06781e-05	9.30906e-06	1.36711e-05	9.89112e-06	1.71168e-05	1.19717e-05	1.20302e-05	1.5342e-05	2.79749e-05	1.77656e-05	1.43567e-05	1.55868e-05	1.96338e-05	1.12662e-05	0	1.85646e-05	0
XM_013970370.1	2.29875	1.97486	2.34391	2.99546	3.09913	1.96746	3.63389	2.71313	3.14263	3.78223	4.74589	4.01637	5.12686	2.56841	1.81481	0.50462	1.25161	2.33818	0.150783	1.85689e-05	0
XM_005694834.2	0	0	0	0	0	0	0	0	0	0	0	0	0	0	0	0	0	0	0	1.86462e-05	0
XM_005698306.2	1.68345e-05	0	2.28025e-05	0	1.10765e-05	0	1.26005e-05	0.00997506	1.32806e-05	1.25168e-05	0	1.33852e-05	0.47841	1.89771e-05	1.51454e-05	0	1.93941e-05	0	0	1.868e-05	0
XM_013963129.1	0.0156415	0.00610175	0	2.02039e-07	0	0	0.0407732	0	1.11595e-07	1.71072e-07	1.36984e-05	1.33493e-07	0	1.61886e-05	0	0	0.109918	0.173384	8.54307e-09	1.86918e-05	0
XM_013967520.1	0.783918	0.701797	0.365863	0.4877	1.10349	0.641806	0.843724	1.29946	0.617845	1.58307e-59	0.241684	0.590678	1.67435e-07	0	0.371409	0	0	0.397903	0	1.88656e-05	0
XM_013969330.1	12.0336	12.9909	6.83108	15.3397	17.141	9.8206	9.89065	17.0358	9.99866	8.85319	9.51286	12.2707	1.40653	0.509864	7.22233	0.221998	1.4625e-05	1.08221	2.61669e-07	1.89161e-05	0
XM_013966031.1	0.380676	0.232	0.264009	0.117447	0.0298867	0.295716	0.00368715	3.47167e-06	0.157028	0.0480143	0.325021	7.33142e-07	0.0620778	0	0.0651418	0	0	0	0	1.90304e-05	0
XM_013967446.1	0	4.82286e-08	2.92683e-05	1.72587e-05	1.58691e-05	1.86308e-08	0	1.64401e-05	3.41199e-08	2.86833e-08	2.40712e-08	0	0	8.67398e-08	0	0	0	0	5.41522e-08	1.92807e-05	0
XM_005677714.1	6.19474	2.95924	6.18596	3.60582	5.27358	3.59921	4.28609	5.71657	4.96559	1.47316	2.04637	6.9828	0.714432	0.110874	1.90504	0.184573	0.380402	0.123972	0	1.9306e-05	0
XM_005676492.2	1.59738e-05	1.66841e-05	0.000187577	5.4707e-06	2.37498e-06	0.000808725	8.37357e-06	5.31645e-06	3.55354e-05	1.08238e-05	1.06537e-05	5.16876e-06	0.000180757	0	1.97684e-05	2.06308e-05	0	0	0.000755418	1.93294e-05	0
XM_013977245.1	0.594186	0.622297	0.743512	1.26451e-05	0.450071	0.16983	0.0750446	1.25194e-05	0.219307	0.696999	0.301501	0.169236	2.83208e-05	0	1.45387e-05	0	0	1.1922e-05	0	1.99409e-05	0
XM_005677243.2	1.96721e-05	2.36446e-05	2.5429e-05	1.44362e-05	1.31694e-05	5.40425e-07	1.47916e-05	1.36405e-05	1.7805e-05	1.58434e-05	0.181038	1.52007e-05	3.06282e-05	2.17424e-05	1.72551e-05	0	0	1.35332e-05	0	2.02719e-05	0
XM_005699738.2	0	0	0	0	0	0	0	0	0	0	0	0	0	0	0	0	1.97439e-05	0	0	2.03578e-05	0
XM_005678160.2	1.80029e-05	2.17941e-05	2.34076e-05	1.30995e-05	1.17545e-05	9.95041e-06	1.43514e-05	1.32522e-05	1.58001e-05	1.47356e-05	1.45505e-05	0.265842	2.87451e-05	2.00173e-05	1.60587e-05	0	1.97638e-05	1.30861e-05	0	2.11146e-05	0
XM_013969331.1	2.66282	2.66243	0.661236	3.80508	5.17223	2.0108	2.36277	3.45246	1.9441	2.04256	1.58057	3.32702	0.184235	1.76414e-07	1.01537	1.32643e-06	0.199282	1.38909e-06	0.0543083	2.15177e-05	0
XM_005692210.2	0.143413	0.0451183	0.000130818	0.128926	0.0309221	2.43951e-08	1.16268e-07	4.49551e-08	0.141146	0.152794	0.114643	0.099452	7.76125e-26	4.75638e-09	4.12466e-08	0	1.32202e-08	0	0	2.15356e-05	0
XM_005692320.2	1.56798e-05	0.0434566	0	0	0	9.4161e-06	0.0297548	0.113039	1.32774e-05	0.113358	0	0.118724	0	5.08264e-06	0.132549	3.00908e-07	1.96398e-05	1.09446e-05	0	2.16545e-05	0
XM_005674963.2	6.65729e-08	0.0275816	3.91669e-09	3.58107e-09	1.18031e-05	0.0985004	6.39954e-09	1.42028e-05	0.0236186	9.42809e-09	1.19588e-08	1.94412e-08	0	0	0.152495	0	0	3.45222e-08	0	2.16883e-05	0
XM_005680516.2	0	1.44609e-05	0	3.21983e-05	0.000460164	8.4181e-06	2.2658e-05	0	0.000765035	1.91304e-06	2.50539e-06	4.29034e-06	1.50096e-06	7.16712e-06	2.79813e-07	0	2.57419e-06	1.9204e-06	0	2.16998e-05	0
XM_013963984.1	1.79555e-05	2.52834e-05	2.60236e-05	2.09914e-13	1.11934e-05	1.12954e-05	1.62418e-05	1.30342e-05	1.67092e-05	1.49408e-05	2.89949e-08	1.36474e-05	2.81708e-05	2.26113e-05	1.6018e-05	0	2.77894e-05	1.52216e-05	0	2.241e-05	0
XM_013976191.1	0.0785664	1.87079e-06	0.0672744	0.0857141	0.0774738	0.200302	0.0437777	0.191637	0.122687	4.71189e-06	1.67338e-05	0.135477	5.05181e-06	0.0941697	0.044749	0	0	2.40989e-06	0	2.27057e-05	0
XM_005693409.1	0.106118	0.0465674	0.0353785	1.59694e-05	0.120757	0.135271	0.0420281	0.0724603	0.0682511	0.0100964	0.0109038	0.0631742	0	0.0143114	0.0234232	0	0	0	0	2.28191e-05	0
XM_005698168.2	2.92608e-05	0.117357	2.10801	0.000179764	0.753907	1.47049e-05	0.000743604	0.00260435	0.0926862	1.3978	0.173533	0.303937	1.25285e-07	1.9792e-05	0.152358	7.31699e-09	5.87491e-06	3.66956e-08	8.28263e-05	2.3593e-05	0
XM_005684767.2	0.0383883	0	0	0	0	0	0	0	0	0	0	0.0912875	0	0	0	0	0	0	0	2.3796e-05	0
XM_005680812.2	0	0.121453	0	0	0.256497	0.0891217	0.0206776	0.0708452	0	0.118677	0.0215654	0	0.202421	0	0	0	0	0	0	2.41662e-05	0
XM_005686828.2	2.32451e-05	0	0	1.3173e-05	0	0	0	0	0	0	0	0	0	0	0	0	0	0	0	2.46854e-05	0
XM_005680899.2	2.24838e-05	2.58458e-05	2.88446e-05	1.51281e-05	1.37451e-05	1.27689e-05	1.77112e-05	1.46715e-05	1.85097e-05	1.65016e-05	1.78832e-05	0.0860528	0	0	0	0	0	0	0	2.49469e-05	0
XM_013974425.1	0	2.48979e-05	0	1.59556e-05	1.40381e-05	0	1.76015e-05	1.53608e-05	0	1.78297e-05	0	0	0	0	0	0	0	0	3.06411e-05	2.50536e-05	0
XM_005699653.1	0	0	0	0	0	0	0	0	0	0	0	0	0.428136	0	0	0.491872	0.0618781	0	0	2.50701e-05	0
XM_005694003.2	0	0	0	0	0	0	0	0	0	0	0	0	0	1.30484e-11	0	0	0	0	0	2.51608e-05	0
XM_013971540.1	2.18338e-05	2.67704e-05	2.9448e-05	1.61795e-05	0.0551987	1.3106e-05	7.83687e-09	1.73518e-05	1.13952e-07	1.87614e-05	1.86225e-05	1.88694e-05	3.22806e-05	7.81349e-20	2.07931e-21	0	2.56723e-05	1.71724e-05	0	2.53586e-05	0
XM_013970679.1	0	0	0	0	1.41497e-05	0	1.72578e-05	0	1.74984e-05	0	0	2.05601e-05	0	0	0	2.42985e-05	0	1.5877e-05	0	2.57918e-05	0
XM_013963426.1	2.55946e-11	1.3668e-06	1.47529e-13	9.91779e-11	5.52614e-14	5.40892e-11	1.17948e-10	2.84387e-05	1.70288e-06	6.74113e-15	5.60442e-12	2.71531e-07	6.13285e-07	0.000142186	3.83386e-11	9.16634e-14	9.38354e-80	1.48014	0	2.59371e-05	0
XM_005701295.2	0	7.61863e-08	0	3.1031e-08	0	3.15031e-08	0	3.21312e-08	0	0	1.82777e-05	4.32884e-08	0	0	3.37041e-08	0	0	0	3.23435e-05	2.59705e-05	0
XM_005686284.1	0	0.0598612	0	0	0.161282	0.017343	0	0	0.0350658	0.0545105	0.00839027	0	0	0.0660815	0	0	0	0	0.0280371	2.65205e-05	0
XM_005690786.2	0.312114	0	0.0532868	0.0510976	0.0520564	0.0276149	0	0.186035	0.100796	0	0	0.0311423	0.0607982	0	1.83574e-07	0	0	0	0.123221	2.6573e-05	0
XM_013963268.1	2.19528e-05	2.52625e-05	2.05768e-05	1.56365e-05	1.24654e-05	1.14495e-05	1.73746e-05	1.48633e-05	5.24428e-06	1.60505e-05	1.25278e-05	1.1423e-05	3.71778e-05	0	3.12742e-09	0	0	1.66345e-05	6.09242e-08	2.66292e-05	0
XM_013967392.1	0.202489	2.6607e-05	2.93283e-05	0.138428	0.457737	1.25856e-05	0.317396	1.57105e-05	0.343271	1.74585e-05	1.82092e-05	1.79762e-05	3.53117e-05	2.43992e-05	0.177152	0	0	1.62998e-05	0	2.66699e-05	0
XM_005680690.2	1.85931e-05	1.7505e-05	0.229324	4.96047e-06	1.03996e-06	0.0784055	0.164795	0.0432848	0.0523927	6.12118e-06	0.134413	5.09646e-06	0.124719	2.58619e-05	1.79408e-05	0	2.64793e-05	6.79633e-06	6.76197e-214	2.7074e-05	0
XM_013976646.1	0.31035	0.119051	0.637537	0.467859	0.465369	0.456985	0.29483	0.0657132	0.165007	1.10115	1.38041	0.383286	0.399534	4.36186e-09	0.163987	5.29512e-09	8.67661e-10	0.360354	0	2.73633e-05	0
XM_013967037.1	0	0	0	0	0	0	0	0	0	0	0	0	3.79748e-05	0	0.073603	0	0	0	0	2.746e-05	0
XM_013968476.1	6.56018e-08	1.47808e-07	4.24047e-07	4.1672e-06	9.55415e-06	8.25672e-06	1.23505e-07	4.79655e-06	1.83157e-07	9.90593e-08	1.38616e-07	1.20023e-05	0	0	1.69209e-07	0	0	1.67699e-07	0	2.76285e-05	0
XM_005684323.2	2.68317e-07	0	0	7.43704e-08	1.73687e-07	7.60169e-08	2.04238e-05	1.85995e-05	4.68595e-05	0	2.7033e-07	0	1.43969e-07	2.65793e-05	5.9113e-08	0	0	0	0	2.81174e-05	0
XM_013963354.1	2.51367e-05	2.88643e-05	3.28787e-05	0.0906543	1.58006e-05	0.0721866	1.80048e-05	0.0756764	2.06196e-05	1.96042e-05	1.99804e-05	0.0489305	0	0	0	0	2.64447e-05	0	0	2.8272e-05	0
XM_013970490.1	9.65196e-07	1.30314e-06	5.55977e-08	1.47303e-10	0.0864134	2.95815e-05	1.09545e-05	4.40354e-08	0.127196	0.171802	0.150606	5.99362e-08	0	3.25775e-08	0	0	0	0	0	2.83763e-05	0
XM_005682960.2	1.22532e-06	2.91603e-05	3.11196e-05	0.148268	1.53685e-05	0.0612504	0.12871	0.13528	0.0957553	0.242583	0.160408	0	3.98821e-05	2.58331e-05	2.29976e-05	0	0	0	0	2.87732e-05	0
XM_013973500.1	0	0	0	0	0	0	0	0	0	0	0	0	0	0	0	0	0	0	0	2.92338e-05	0
XM_005676915.2	0.724631	0.408734	0.116151	0.24701	1.59995e-05	1.01632	0.290315	1.69677e-05	0.602793	0.56655	1.81203e-05	2.09236e-05	0	2.68487e-05	2.12563e-05	2.36197e-05	0	1.77127e-05	0	3.01954e-05	0
XM_005674806.2	3.08596	1.14622	2.71181	3.41778	4.99541	0.721809	0.330421	2.28321	2.21835	0.625305	1.25622	0.332425	0	0.358217	3.82737e-05	0	5.24538e-05	0.607904	1.07988e-15	3.021e-05	0
XM_005698726.2	2.72568e-05	3.23244e-05	0.289301	1.86434e-05	1.70919e-05	0.227309	2.25841e-05	0.0353171	2.35694e-05	0.17223	0.19237	2.09311e-05	4.32232e-05	0.245522	0.169713	0	0	0	0	3.02138e-05	0
XM_005676701.2	0.326739	0.448663	0.215389	0.275184	0.358619	0.399914	0.403093	0.280597	0.41866	0.317956	0.290205	0.54718	4.45138e-05	0.273506	0.161677	0.0250296	0	0.0554883	4.02476e-05	3.03402e-05	0
XM_013976116.1	0	3.00745e-05	0	1.7647e-05	9.89715e-07	1.39189e-05	0	1.75536e-05	2.34408e-05	2.06103e-05	0	0	0	0	0	0	0	0	3.6515e-05	3.053e-05	0
XM_013964658.1	8.039e-06	5.10949e-27	9.04285e-06	2.49014e-06	9.79091e-07	3.03225e-06	4.67009e-06	3.7766e-06	9.59874e-05	7.57831e-06	2.11512e-06	0.000113686	0.000163094	6.21009e-05	1.64594e-05	0.000164478	0	7.41237e-05	0.000201068	3.0582e-05	0
XM_005691738.2	0	0	0	0	0	0	0	0	0	0	0	0	0	0	0	0	0	1.81931e-05	0	3.07391e-05	0
XM_005679296.2	0.000109666	0.000126084	0.000141324	1.93593e-05	0.504509	6.0086e-05	8.53014e-05	7.38804e-05	9.16797e-05	8.1997e-05	8.73089e-05	8.32643e-05	5.136e-05	1.9369e-08	9.3574e-05	9.84453e-05	0	7.6392e-05	0	3.07668e-05	0
XM_005683260.2	0	0	0	0	4.15158e-08	0	0	0	0	0	0	0	0	0	0	0	0	0	0	3.13744e-05	0
XM_013965755.1	0	0	0	0	0	0	0	0	0	0.0510208	0.00687885	0.013194	8.23924e-08	0.189468	2.08402e-08	0	0	0	0	3.215e-05	0
XM_013975304.1	0	0	0	0	0	0	0	0	0	0	0	0	0	0	0	0	0	0	0	3.26328e-05	0
XM_013976320.1	0	0	0	0	0	0	0	1.76383e-05	0.00475821	0	0	0	0	0	0	0	0	0	0	3.33249e-05	0
XM_005690956.2	3.39351e-09	2.67181e-11	8.12473e-16	2.01643e-08	2.58315e-18	1.15202e-05	5.69217e-05	4.62714e-07	3.85344e-05	2.36245e-05	4.18076e-05	5.47984e-05	0.000117102	0.066182	5.03929e-05	1.26577e-05	8.89271e-05	3.69403e-05	0.00011152	3.39197e-05	0
XM_013966276.1	1.50513e-11	0	0	0.0237799	1.18618e-11	0.0606421	2.41857e-05	2.12958e-05	1.02865e-30	0	1.27641e-09	0	1.09976e-08	3.12437e-05	6.06137e-08	0	0	0	0	3.43848e-05	0
XM_013975398.1	6.92002e-44	2.18248e-41	0	4.04286e-37	0	0	3.05359e-05	0	0	2.6199e-41	3.02943e-05	0.0908377	0.745628	0	0.16224	0	0	0	0	3.45651e-05	0
XM_013976556.1	1.08622e-07	3.7249e-05	3.0172e-06	9.71896e-07	3.88563e-08	7.12298e-11	0	5.6597e-06	2.69419e-05	0	2.29589e-05	1.46029e-06	4.73167e-05	1.03071e-07	2.51315e-05	1.00218e-05	1.05726e-07	0	2.11022e-07	3.52391e-05	0
XM_005689517.2	3.28148e-05	3.86675e-05	4.28515e-05	2.2093e-05	0.0167515	1.71876e-05	2.46752e-05	1.24793e-07	2.78255e-05	2.36034e-05	2.03956e-06	0	5.01037e-05	0	2.93761e-05	2.89355e-05	0	2.23261e-05	0.15874	3.52563e-05	0
XM_005687738.2	0.651944	4.70097e-05	4.83413e-05	0.431551	2.39305e-05	0.688915	3.09044e-05	0.213681	0.268882	1.18098	0.588787	0.484186	2.54703e-07	3.9958e-05	0.270876	3.74597e-05	0	0	0	3.52964e-05	0
XM_013976275.1	0.0133211	3.7128e-05	4.22213e-05	2.1971e-05	2.02214e-05	1.7601e-05	2.44224e-05	2.16282e-05	2.7729e-05	2.48834e-05	2.57758e-05	2.55779e-05	5.01704e-05	3.39059e-05	2.75989e-05	0	3.39511e-05	0	0	3.55587e-05	0
XM_013969142.1	3.059e-05	3.88259e-05	4.00252e-05	2.14888e-05	2.06149e-05	1.64498e-05	2.528e-05	2.13541e-05	2.73376e-05	2.53716e-05	2.55628e-05	2.52366e-05	4.63802e-05	0	2.81808e-05	0	0	2.20808e-05	0	3.58261e-05	0
XM_005677253.2	0	0	0	0	0	0	0	0	0	0	0	0	0	0	0	0	0	0	0	3.6412e-05	0
XM_005695560.2	0	0	0	0	0	0	0	0	0	2.64535e-05	0	2.64096e-05	0	0	0	0	0	2.3108e-05	0	3.67149e-05	0
XM_013970673.1	0	0	1.58395e-06	2.31942e-05	2.81412e-06	0.0543389	2.67157e-05	2.15318e-05	0.0554007	2.46815e-05	0	1.39051e-08	0	0	0	0	0	0	0	3.68732e-05	0
XM_013970550.1	4.49764	8.44351	12.1557	2.70389	11.1678	2.11831	4.15372	2.23605	3.01807	4.03746	6.33397	7.17032	4.62053	2.5887	1.74244	3.03261e-05	3.4657e-05	0.556914	0	3.7581e-05	0
XM_013970071.1	0	0	0	0	0	0.0226646	0.0317214	0	0	0	0	1.20161e-07	0	0	2.70471e-07	0	0	0	0	3.7874e-05	0
XM_013976426.1	1.06648	1.97898	2.40927	1.32149	0	1.17459	0.613565	2.6028	1.31823	1.37091	2.31265	0.323527	0.210242	1.24262	0.884137	1.49535	0.503401	0.71169	0	3.82284e-05	0
XM_013975879.1	2.78762	1.16001	5.91217	3.85517	2.99733	0.449167	2.92876	3.75957	2.62302e-05	3.18395	4.86761	2.81423	1.04315	1.37793	2.9011	3.04085e-05	0.387555	0.789965	0	3.82935e-05	0
XM_005696537.2	0	0	0	0	0	0	0	0	0	0	0	0	0.000262232	0	0	0.000138677	0	3.89692e-06	1.49576e-05	3.87878e-05	0
XM_013964281.1	0.110383	0.107611	0	0.000165144	0.541082	0.136021	0.116831	0.113008	0.0789491	0	0.0911281	0.233921	0	0	0	0	0	0	0	3.93502e-05	0
XM_005690417.1	40.6276	43.0471	89.4047	17.2836	31.9013	42.1269	29.9654	18.6456	19.3698	38.1875	23.1804	33.7748	7.25258	1.56125	35.9375	0	0	4.4538	0	3.97087e-05	0
XM_013975837.1	0	0	0	0.00301331	0.00282764	0	0	0	0	0	0	0.00347525	0	0.0140936	0	0	0	0	0	4.0402e-05	0
XM_013973772.1	0.174001	0.366708	0.0410561	0.206071	0.532607	0.316129	0.334517	0.0826371	0.0521194	0.0906098	0.257908	0.146202	0	0	0.0269292	0	0	0	0	4.05894e-05	0
XM_013962914.1	0	0	8.78141e-07	1.30004e-08	5.01084e-07	1.03235e-07	3.51041e-07	0	7.28084e-05	0	0	2.95909e-05	0	0	0	3.94765e-05	0	0	5.20705e-05	4.08853e-05	0
XM_005686384.2	0.142673	0	4.66611e-05	0	2.41484e-05	2.06743e-05	3.00883e-05	0	3.11477e-05	0	2.94147e-05	2.89088e-05	0	0	0	0	0	0	0	4.12407e-05	0
XM_013972125.1	0	0	0	0	0	0	0	0	0	0	0	0	0	0	0	0	0	0	5.08956e-05	4.16549e-05	0
XM_013964671.1	0	0	0	0	0	0	0	0	0	0	0	0	0	0	0	0	0	0	0	4.1947e-05	0
NM_001285540.1	0	0	2.38379e-05	1.0866e-05	5.87408e-07	0.00730419	0.163451	9.12091e-06	0.0373689	5.23868e-07	0.0298708	7.0689e-08	0.0201127	0	0.00447091	0	0	0	0.0679852	4.23027e-05	0
XM_013974117.1	1.01484e-07	1.6989e-08	5.92095e-07	4.79818e-07	2.71998e-21	0.0537535	1.39742e-09	8.65449e-07	0.0654549	4.63334e-24	0.0357105	1.49946e-07	1.54123e-06	1.48737e-08	2.99265e-10	0	0	5.49179e-18	0	4.30593e-05	0
XM_005686563.2	1.15254e-06	1.52842e-08	0	1.087e-30	1.18051e-08	0	0.0472982	7.76216e-07	3.14179e-05	2.65849e-05	1.08677e-11	2.95943e-05	4.97047e-05	3.7309e-05	9.66165e-10	0	3.53253e-08	1.14209e-05	0	4.3295e-05	0
XM_005689841.1	0	0	0	0	0	0	0	0	0	0	0	0	0	0	0	0	0	0	0	4.35779e-05	0
XM_005693544.2	4.1653e-05	4.69927e-05	5.27182e-05	2.82413e-05	2.64596e-05	2.3116e-05	3.19995e-05	2.83034e-05	3.4275e-05	3.03671e-05	3.32056e-05	3.18222e-05	6.53744e-05	4.3157e-05	3.48766e-05	3.61683e-05	4.38974e-05	2.83507e-05	0	4.45014e-05	0
XM_005681906.2	0	0	0	0	0	0	0	0	0.0771474	0	0	0	0	0	0	0	0	0	0	4.46986e-05	0
XM_005694477.2	0.0352665	0	0	0	0	0	4.11748e-05	0.0240309	0	0	0.11802	0	0	0	1.62006	0	0	0	0	4.47412e-05	0
XM_005700745.1	0	0	0	0	0	2.22047e-05	0	0	3.29487e-05	0	0	0	6.01406e-05	0	3.4327e-05	0	0	0	0	4.60048e-05	0
XM_005678147.2	0	0	0	0	0	0	0	0	0	0	0	0	0	0	0	0	0	0	0	4.63115e-05	0
XM_013964453.1	7.34666	5.46769	4.57554	5.22201	3.23093	10.0863	3.05302	1.12507	7.1102	7.21813	9.78887	7.23295	6.6514e-05	1.43625	3.87933	3.79892e-05	4.55264e-05	2.55694	8.06274e-08	4.65607e-05	0
XM_013967155.1	1.42549e-14	1.35952e-26	2.95822e-15	2.29935e-06	1.09202e-07	3.27024e-07	3.45487e-11	1.10991e-10	3.74029e-10	9.5712e-06	6.34119e-08	2.20292e-08	9.62199e-07	1.16124e-07	9.32238e-11	2.87666e-05	0.000144509	9.44676e-05	5.01398e-05	4.65943e-05	0
XM_013971110.1	0.250511	0.115933	5.26019e-05	0.428109	0.445854	0.209836	0.202793	0.356506	0.425011	0.0396699	0.326921	0.207277	0	4.07986e-05	0.00022718	0.000108806	0	2.81706e-05	5.59111e-05	4.70071e-05	0
XM_005690366.2	0	0	0	0	0	0	0	0	0	1.83986e-09	0	0	0	0	0	0	0	0	0	4.75927e-05	0
XM_013973569.1	4.45045e-06	5.06914e-15	9.83144e-06	4.22098e-06	1.29561e-05	4.11611e-06	1.03397e-05	1.61361e-05	1.45269e-06	1.18511e-05	3.69666e-06	5.73767e-06	2.64871e-06	4.16232e-05	1.95593e-05	0.0718494	0	6.37074e-12	6.39085e-05	4.82424e-05	0
XM_005677204.2	0	0.0129156	0	0	0	0	0.00898182	0	0	0.0301163	0.0936121	0.132399	0.0476153	0.194184	0	0	0	0	0	4.91407e-05	0
XM_005684062.2	0.0515468	0	0	0.0117593	0	0	0	0.0117096	0	0.0654474	0	0	0	0	0	0	0	0	0.046856	4.93735e-05	0
XM_005693830.1	0	0	0	0	0	2.31263e-05	0	0	0	0	0	0	0	0	0	0	0	0	0	5.01626e-05	0
XM_005684250.2	2.60449	5.38575e-05	0.417255	3.51473	0.203108	2.44558e-05	1.24594	1.70013	2.93988	0.239252	0.4782	0.357561	1.00691	1.03974	1.09076	0	0	3.31344e-05	0	5.07172e-05	0
XM_013977095.1	0	0	0	0.106671	0	1.77446	0	0.0532098	0.271819	0	0	1.07311	0	0	3.67771e-05	3.70116e-05	0	0.0568369	6.14688e-05	5.09867e-05	0
XM_005674788.2	0.00372911	0.00548581	6.11876e-05	0.00251774	3.35675e-05	0.00228374	0.00289576	0.00254547	0.00340582	2.49365e-07	0.00289151	0.00285677	0.000262951	4.64508e-05	2.71766e-05	0	0	2.46422e-05	9.00207e-05	5.17848e-05	0
XM_013963434.1	0	0	0	0	0	2.52909e-05	0	0	0	0	0	1.46249e-07	0	0	1.04489e-07	0	0	0	0	5.19132e-05	0
XM_005679232.2	0.346418	0.333946	0.794663	0.741328	0.552826	0.458334	0.603542	0.375363	0.395988	0.378077	0.919858	0.804438	0.6618	0.638861	0.52285	4.01889e-05	0	0.119071	0	5.22667e-05	0
XM_005689325.2	0.462955	0.556716	6.01516e-05	0.164625	0.305016	0.388029	0.462402	0.473478	0.615359	0.243832	0.753573	0.189509	0.447816	4.93586e-05	1.34723	0.0828359	5.05315e-05	0.178453	0	5.26953e-05	0
XM_005676051.1	0.655024	0.446363	0.00121317	0.170618	2.51763e-05	0.226181	3.19685e-05	0.674838	0.285901	3.23865e-05	3.98609e-07	3.00827e-05	0.872529	0.172131	0.390069	0	4.91916e-05	3.17358e-07	0	5.38822e-05	0
XM_013974476.1	0.0457999	3.6797e-10	0.421608	4.981e-08	4.61895e-10	0.0369459	5.25074e-24	0.0483716	5.3891e-12	0.0793281	0.0872547	0.121779	0.000346541	0.469573	0.19139	0	0.0346034	0.045232	0.0325646	5.49733e-05	0
XM_005695353.2	0	0	0	0.000202959	2.47221e-08	0	0	0	0	0	0	0	0	0	0	0	0	0	0	5.58046e-05	0
XM_013974944.1	6.78488e-05	7.34913e-05	0	3.98654e-05	3.50764e-05	2.77699e-05	5.12354e-05	0	4.84856e-05	3.91604e-05	4.17097e-05	3.85123e-05	0	5.1639e-05	3.93698e-05	4.87579e-05	6.69339e-05	0	7.95719e-05	5.58991e-05	0
XM_013964182.1	5.05356e-05	6.00125e-05	6.69445e-05	3.47811e-05	3.20818e-05	2.87725e-05	3.96815e-05	3.46939e-05	4.41139e-05	3.79018e-05	4.00847e-05	3.87477e-05	0	5.39265e-05	4.45846e-05	0	0	3.65158e-05	0	5.67237e-05	0
XM_005691644.2	0	0	0	0	0	0	0	0	0	0	0	0	0	0	0	0	0	0	7.24988e-05	5.75248e-05	0
XM_013967142.1	4.98315e-05	5.91998e-05	6.38611e-05	0.180785	3.23473e-05	2.86916e-05	0.0350119	3.7295e-05	4.11545e-05	3.92762e-05	3.89957e-05	0.265911	7.84476e-05	5.53988e-05	4.34028e-05	0	0	3.66767e-05	0	5.79377e-05	0
XM_013976490.1	2.54344	2.25715	0.403417	0.543001	2.23373	0.395832	1.19285	1.4347	3.8585	1.00392	1.30361	1.25158	15.0283	10.6186	4.07239	0.528712	4.16612	0.598062	0	5.85193e-05	0
XM_013969196.1	0	0	0	3.78737e-05	0	0	0	0	0	0.021651	0.0945935	4.07758e-05	0	0	0	0	0	0	0	5.86649e-05	0
XM_005680465.2	5.52114e-05	6.22414e-05	7.01146e-05	0.283283	3.49944e-05	2.97371e-05	4.15538e-05	3.71217e-05	4.54562e-05	4.09609e-05	0.0764546	4.26902e-05	8.36749e-05	5.84905e-05	4.73351e-05	0	5.46575e-05	3.75215e-05	0	5.89161e-05	0
XM_005686336.2	0.30191	0.200582	0.297861	3.63343e-05	3.28053e-05	2.81717e-05	3.92097e-05	3.56876e-05	4.50218e-05	3.96712e-05	4.15187e-05	4.15473e-05	8.19638e-05	0	4.53172e-05	0	0	3.69741e-05	0	5.92831e-05	0
XM_005678149.2	0	0	0	0	0	0	0	0	0	0	0	0	0	0	0	0	0	0	0	6.06597e-05	0
XM_013963273.1	5.62262e-05	6.84771e-05	5.77125e-05	3.82783e-05	3.7758e-05	3.23108e-05	4.42405e-05	3.95303e-05	8.33501e-06	4.42403e-05	2.85381e-05	2.52499e-05	8.54077e-05	0	1.33369e-08	0	0	4.03884e-05	1.59461e-07	6.07825e-05	0
XM_005677512.2	0	0	0	0	0	0	0	0	0	0	0	0	0	0	4.0074e-05	5.02645e-05	0	0.599897	0	6.12555e-05	0
XM_005698450.2	5.34647e-05	0	0	0	0	0	0	3.64811e-05	0	0	4.42247e-05	3.72417e-05	0	0	0	4.92139e-05	0	2.98555e-05	7.48445e-05	6.23649e-05	0
XM_013968806.1	0	6.77389e-05	7.70966e-05	3.97671e-05	0.0963266	3.16892e-05	4.53317e-05	4.13938e-05	4.87165e-05	4.44603e-05	4.53981e-05	4.60221e-05	9.15375e-05	5.95452e-05	5.11979e-05	0	0	0	0	6.24221e-05	0
XM_005698377.2	5.86758e-05	7.04104e-05	0	3.72335e-05	0	0.24147	0	4.0208e-05	3.4299e-05	4.75017e-05	0	4.5949e-05	0	0	4.64148e-05	5.50964e-05	0	0	7.96197e-05	6.30543e-05	0
XM_005678557.2	0	0	0.0764012	2.02599e-07	5.4567e-07	0.137697	0.0697999	0.044932	1.00919e-46	0	0	4.38092e-05	0	0	0	5.36582e-05	0	0	7.50909e-05	6.36877e-05	0
XM_005695571.2	5.75801e-05	6.37949e-05	7.60722e-05	4.06899e-05	3.70941e-05	3.13869e-05	4.51253e-05	3.68739e-05	4.88286e-05	4.42794e-05	4.61626e-05	4.54829e-05	0	0	5.27019e-05	0	0	0	0	6.44579e-05	0
XM_005698251.2	0	0	0	0	0	0	0	0	0	0	0	0	0	6.13267e-05	5.07805e-05	0	0	0	0	6.48897e-05	0
XM_005699180.2	0.741927	0.95028	1.34432	0.363007	0.743232	0.759133	0.321464	0.957726	0.770027	0.80559	1.41519	0.861017	0.153465	0.0398044	0.260636	0	0	0.195643	8.50804e-05	6.5503e-05	0
XM_005700866.2	0	0.0381131	0	0	3.78623e-05	0	0	0	0.013974	4.5916e-05	4.87688e-05	4.73923e-05	0	1.20507e-06	0	0	0	0	0	6.60496e-05	0
XM_005680051.2	0.0538134	5.91327e-16	1.1605e-15	2.22809e-22	2.00456e-22	1.06746e-21	2.54726e-22	2.62876e-24	0.0515615	9.61616e-18	5.9478e-21	0.168947	1.12762	0.819152	1.32419	0	0.684219	0.163623	1.47282e-18	6.61129e-05	0
XM_013968687.1	6.69375e-07	0	0	0	0	0	0	0	0	0	0	0	0	0	0	0	0	0	0	6.62319e-05	0
XM_005692750.2	0	0	0	0	0	2.91033e-05	4.4318e-05	3.12361e-05	4.62678e-05	4.22783e-05	4.09457e-05	3.94905e-05	9.31272e-05	6.18044e-05	4.68819e-05	4.99703e-05	6.01226e-05	4.12667e-05	7.98149e-05	6.64281e-05	0
XM_013966206.1	0	0	0	0	0	0	0	0	0	0	0	0	0	0	0	0	0	0	0	6.68757e-05	0
XM_005701849.2	0	6.27829e-05	0	0	3.55679e-05	0	0	0	0	0	4.9859e-05	0	0	0	0	0	0	0	0	6.69618e-05	0
XM_005674686.2	0	0	0	0.0479503	0	0	5.07657e-05	0	5.47205e-05	0	5.23162e-05	0	0	6.58325e-05	5.34907e-05	7.60652e-06	6.93932e-05	0	0	6.79884e-05	0
XM_013976647.1	2.58355e-07	1.73131e-07	2.32562e-07	6.73755e-08	1.23574e-08	1.18153e-11	2.94518e-07	2.27399e-07	3.22127e-08	8.08688e-09	7.90364e-11	1.61893e-08	9.8688e-09	1.38798e-08	4.22365e-08	1.62042e-08	3.28343e-09	4.85173e-09	0	6.87521e-05	0
XM_013965978.1	5.99596e-19	1.29166e-16	1.06291e-14	1.08058e-21	3.4339e-23	9.70821e-20	3.85629e-16	4.79679e-16	2.61474e-18	2.41888e-13	3.41168e-21	1.32888e-18	1.16319e-14	1.81965e-26	1.21746e-18	7.61481e-32	1.21942e-12	1.90191e-27	0	6.93613e-05	0
XM_005679110.1	0.744017	0.617954	0.710625	1.51467	1.74825	1.8043	1.84608	1.68514	1.30781	2.73817	2.00743	1.78128	0.657501	0.361102	0.853834	0	0	4.63437e-05	8.89717e-05	7.044e-05	0
XM_005681315.2	6.52065e-05	0	0	4.30218e-05	0	0	5.1632e-05	4.26723e-05	0	0	0	0	0	0	5.49408e-05	0	0	0	8.71415e-05	7.06693e-05	0
XM_005676688.2	1.67056e-06	2.00604e-06	0	0.0473553	0	1.09083e-06	0	0	1.60458e-06	0	1.41704e-06	0	0	0	0	0	0	0	0	7.07961e-05	0
XM_013966947.1	0	0	0	4.36306e-05	0	1.30161e-12	7.71711e-14	2.02167e-15	1.91012e-12	0	0	0	0	1.58878e-15	0	1.41894e-14	4.88953e-16	8.21697e-17	6.18132e-13	7.22305e-05	0
XM_013964162.1	4.064e-80	3.849e-29	1.5998e-77	1.8427e-09	2.36471e-19	4.56551e-107	1.35949e-16	7.76447e-22	1.2563e-44	6.10314e-23	2.48702e-29	3.41294e-34	5.98296e-05	6.74056e-70	1.51114e-16	1.69428e-38	0.0165416	2.04075e-63	0	7.25571e-05	0
XM_005679237.2	9.28037e-05	4.53701e-05	0	6.00163e-05	0	5.03914e-05	0	1.25965e-06	7.41365e-05	6.41227e-05	6.91652e-05	7.08826e-05	0	0	2.31625e-05	0	0	2.81431e-07	0	7.41497e-05	0
XM_013972737.1	0.349204	0.000438583	1.57473	0.218947	1.24479	0.0210706	1.19482	1.83796	0.00130774	3.88021e-06	6.76055e-06	1.6023e-05	1.77065e-07	7.80661e-05	2.44561e-05	2.83662e-07	0.769584	1.78125e-06	1.32157e-05	7.51136e-05	0
XM_013975168.1	0	0	0	0	0	0	0	0	0	0	5.48905e-05	5.98111e-05	0.000120218	0	0	7.07466e-05	0	4.94594e-05	0	7.51161e-05	0
XM_013969276.1	0	0	3.28368e-06	1.62143e-06	1.71751e-06	1.33925e-06	1.8363e-06	1.77215e-06	1.21195e-07	1.67364e-06	5.67328e-05	2.30361e-05	2.48943e-06	1.63936e-06	1.6444e-06	0	2.06724e-06	1.03561e-06	0	7.58062e-05	0
XM_005700183.2	0	0.0229464	0	0	0	0	0	0	0	0	0	0.0077739	0	0.031653	0	0	0	0	0	7.75148e-05	0
XM_013968705.1	7.05887e-05	0.225672	9.27223e-05	0.137967	0.192981	3.7955e-05	0	0.362245	0.12417	0.206224	0.194961	0.0255447	0	0.521964	6.20424e-05	0	0.0176646	5.28684e-05	0	7.8056e-05	0
XM_013975875.1	0.287181	0.24338	0.309735	0.214538	0.145073	0.280262	0.311156	0.250071	0.376152	0.184625	0.299506	0.211634	3.28766e-07	0.0090345	0.135853	5.65808e-08	9.55138e-05	0.0572172	9.62197e-05	7.85309e-05	0
XM_005686670.2	0	0	0	0	0	0	6.24396e-05	0	0	6.46768e-05	7.1395e-05	5.78431e-05	0	0	0	0	2.94498e-18	0	0	7.99862e-05	0
XM_005700741.2	0	0	0	0	4.56453e-05	3.80954e-05	5.31091e-05	0	5.63232e-05	5.00259e-05	5.65644e-05	0	0.00010826	7.59096e-05	6.2683e-05	6.39308e-05	0	5.12869e-05	9.73726e-05	8.02559e-05	0
XM_005696992.2	9.93282e-69	2.21453e-130	3.64152e-161	0	0	3.07868e-114	1.27389e-05	3.39023e-05	2.45792e-12	1.29826e-235	0.0159104	1.45462e-73	2.24971e-31	2.11288e-36	4.48553e-17	1.91154e-21	5.97383e-60	2.8678e-69	0	8.03269e-05	0
XM_005692929.2	0	0	0	4.9609e-05	0	0	0	4.98228e-05	6.26038e-05	0	0	0.505787	0.000116474	7.91599e-05	6.51833e-05	0	0	5.29434e-05	0	8.05052e-05	0
XM_013963985.1	8.03472e-05	8.40928e-05	9.76304e-05	1.49521e-11	5.12096e-05	4.10883e-05	5.68699e-05	5.26565e-05	6.34994e-05	5.73676e-05	0.102939	6.24826e-05	0.000120369	8.03435e-05	6.7977e-05	0	6.85131e-05	5.0717e-05	0	8.13673e-05	0
XM_005702030.2	0.262868	0.0470842	1.19005e-05	0.228555	0.533226	0.466558	0.390887	0.369353	0.127169	0.190595	0.173526	0.308017	0.491495	0.0993191	0.420391	0.466172	1.42804	0.534552	0	8.21365e-05	0
XM_013966040.1	0	0	0	0	0	0	0	2.62953e-07	0	0	0	0	0	0	3.0015e-06	0	0	0	9.00083e-05	8.21921e-05	0
XM_013972850.1	0.965472	0.754158	9.25211e-05	1.32264	1.23515	0.47677	2.13668	2.28963	2.19613	0.733138	0.525384	1.01523	0.000110988	7.66945e-05	6.33116e-05	0	0	0.231241	0	8.23456e-05	0
XM_013966108.1	0	0	0	0	0	0	0	0	0.00129999	0	0	0	0	0	0.00107439	0	0	0	0	8.2536e-05	0
XM_013976158.1	0.03128	0.0732026	0.0418113	0	0	0.00887631	6.10034e-05	5.52455e-05	0.0939122	6.08455e-05	0	0.0496843	0	0	0	0	0	0	0	8.58669e-05	0
XM_005687429.2	0	0	0	0	0	4.34875e-05	0	0	0	0	0	0	0	8.28735e-05	0	7.49403e-05	0	0	0.000108063	8.67305e-05	0
XM_013962430.1	0	0	0	0	0	0	0	3.57258e-05	6.66254e-05	0	0	0	0	0	0	0	0	0	0	8.71116e-05	0
XM_005696562.2	7.93101e-05	9.41235e-05	0.000102415	0	5.07765e-05	4.2975e-05	6.26495e-05	5.34974e-05	0	0.192088	6.50682e-05	6.14531e-05	0	9.02719e-05	0	0	0	0	0.109877	8.80068e-05	0
XM_005683247.2	0	0	0	0	0	0	0	0	0	0	0	5.76072e-05	0	0	0	0	0	0	0	8.86448e-05	0
XM_013963982.1	8.46787e-05	9.59736e-05	0.000114197	5.62302e-05	5.10735e-05	4.51672e-05	6.25392e-05	5.69177e-05	7.00916e-05	6.2481e-05	6.49482e-05	6.3047e-05	0.000130958	0	0	0	0	0	0	9.04248e-05	0
XM_005696389.2	0	0	0	5.56742e-05	0	1.11329e-06	6.5307e-05	0	0.0336711	2.58562e-06	2.65993e-07	0	0	0	0	0	0	0	0	9.18981e-05	0
XM_005700488.2	1.069e-06	1.33226e-08	3.70366e-11	2.14197e-09	2.498e-15	1.2714e-13	1.17992e-07	1.1003e-06	9.37445e-08	3.61886e-08	2.3842e-09	1.25742e-16	1.54813e-07	1.15676e-07	8.60198e-07	0.000173222	5.80134e-07	0.0342031	0.000265775	9.2023e-05	0
XM_005700706.1	5.10373	4.48245	3.02156	3.77446	3.51212	4.66663	1.09605	3.69733	4.21806	3.28703	3.83592	4.6662	0.000142544	0	2.63677	0	0	6.35882e-05	0	9.2349e-05	0
XM_013966452.1	0.58425	0.203912	0.543918	0.328437	0.62708	1.20258	0.450643	0.165611	0.767001	0.259473	0.873433	0.744453	0	0	0.236529	0.0363586	0	0.0566011	0.156638	9.28367e-05	0
[truncated: 27,609 more rows]
