# Supplementary material for: Identification of lncRNAs by RNA Sequencing Analysis During in Vivo Pre-Implantation Developmental Transformation in the Goat
Source: Front Genet. 2019 Oct 25;10:1040. doi: 10.3389/fgene.2019.01040 (PMC6823246; doi:10.3389/fgene.2019.01040)
Supplement: Supplemental Table S5 — All identified lncRNAs during the seven stages. [file Table_5.xlsx]

## Sheet: Sheet1
transcript_id	chromosome	Oocyte1	Oocyte2	Oocyte3	Ca2cell1	Ca2cell2	Ca2cell3	Ca4cell1	Ca4cell2	Ca4cell3	Ca8cell1	Ca8cell2	Ca8cell3	Ca16cell1	Ca16cell2	Ca16cell3	Morula1	Morula2	Morula3	Blast1	Blast2	Blast3
TCONS_00000082	AJPT01248974.1	0	0	0	0	0	0	0	0	0.616551	0	0	0	3.22249	0	0	0	0	0	0	0.257769	0
TCONS_00000680	AJPT01254587.1	0	0	0	0	0	0	0	0	0	0	0	0	0.153014	0	0	0.86189	0	0	2.84336e-07	0	0
TCONS_00000661	AJPT01254587.1	0	0	0	0	0	0	0	0	0	0	0	0	3.40388	0	0	9.02604e-05	0	0	2.63157	0	0
TCONS_00000900	AJPT01255140.1	0	0	1.1312	4.60024e-08	3.23485e-07	0	0	1.58734e-06	0	0	0	0	0	0	0	0	0	0	0	0	0
TCONS_00000895	AJPT01255140.1	0.266589	0.103423	0.0333415	0.543359	0.936347	0.0533687	0	0.361519	0.154316	0	0.232788	0.286864	0	0	0.0807228	0	0	0	0	0.197214	0
TCONS_00001021	AJPT01255376.1	0	0	0	0	0	0	0	0	0	0	0	0	0	0.350844	1.08932	0	0	0	0	0	0
TCONS_00001032	AJPT01255445.1	0	0	0	0	0	0	0	0	0	0	0	2.41605	0	0	0	0	0	0	0	0	0
TCONS_00001206	AJPT01256157.1	0	1.10489	0	0.317194	0	0	0	0	0	0	0	0	0	0	0	0	0	0	0	0	0
TCONS_00001267	AJPT01256262.1	0	0	0	0	0	6.73159	0	0	0	0	0	0	0	0	0	0	0	0	0	5.67509	0
TCONS_00001364	AJPT01256356.1	0	0	0	0	0	0	0	0	0	0	0	1.32746	0	0	0	0	0	0	0	0	0
TCONS_00001497	AJPT01256602.1	918.929	837.305	6689.05	460.237	2002.69	893.147	1331.1	608.901	371.948	347.148	669.997	168.514	1825.9	2164.61	640.312	63.0789	1371.99	802.241	0	73.4842	31.2929
TCONS_00001669	AJPT01256971.1	0	0	0	0	4.32881	0	0	0	0	0	0	0	0	0	0	0	0	0	0	0.842746	0
TCONS_00001668	AJPT01256971.1	0	0	0	0	0.71344	0	0	0	0	0	0	0.326924	0	0	0	0	0	0	0	7.37603e-06	0
TCONS_00001770	AJPT01257098.1	0	0	0	0	0	0	0	0	0	0.733923	0	0.421876	0	0.711442	0.500962	0	0	0	0	0	0
TCONS_00001836	AJPT01257214.1	0.517834	0	1.75252	0	0	0.355911	0.907069	0	0	0	0	0	0	0	0	0	0	0	0	0	0
TCONS_00002064	AJPT01257550.1	0	0	0	0	0	0	0	0	0	0.391887	0	0.42927	0.792921	0	0	0.976068	0.992069	0	0	0	0
TCONS_00002136	AJPT01257652.1	0	0	0	0	0.454941	0	0	0	0	0	0	0	0	0	0	0	0	0	0	0	0
TCONS_00002231	AJPT01257797.1	0	5.40053	0	0	0	0	3.06951	0	0	0	12.9779	0	0	0	0	0	0	0	0	0	0
TCONS_00002300	AJPT01257909.1	0.14847	0	0.838742	0.252656	0.0513513	0.220362	0.0602953	0.201615	0.192907	0	0	0	0	0.419453	0	0	0	0	0	0.164671	0
TCONS_00002316	AJPT01257912.1	74.6425	137.547	69.8835	95.8378	134.597	77.1889	153.503	40.3612	167.207	0	1.71393	75.6128	60.5894	91.4937	84.5612	114.648	11.3813	82.2666	4.7706	6.99001	2.74061
TCONS_00002367	AJPT01257972.1	0	2.51755	0	0	0	3.06706	0	0	4.89868	1.74752	3.9641	0	0	0	0	2.73743	0	0	19.9671	7.89901	0
TCONS_00002621	AJPT01258210.1	0	0	0	0	0	0	0	0	0	0	0	0	0	0	0	0	0	0	0	4.03422	0
TCONS_00002754	AJPT01258448.1	0	0	0	0	0	0	0	0	1.02499	0	0	0	0	0	0	0	0	0	0	0.420351	0
TCONS_00002779	AJPT01258466.1	0.184274	0	0	0	0	0.597741	0	0	0	0	0	0	0	0	0.173581	0	0	0	0	0	0
TCONS_00002815	AJPT01258541.1	0.244092	0.284242	0.115706	0.553325	0.680457	0.145729	3.71176	1.21456	1.0584	0.496417	0.353076	0.458888	0	0	0.442211	0	0	0	0.638801	0	0.23611
TCONS_00002971	AJPT01258715.1	0	0	0	0	0	0	0	0	0	0	0	0	0	0.0918898	0	0.508603	0.031116	0.162008	1.45392	1.03605	0.19674
TCONS_00003051	AJPT01258811.1	24.5202	44.8122	15.0649	33.7328	39.629	20.1033	24.3758	23.9955	38.3792	34.5927	40.6441	27.1731	49.9225	48.2759	36.2399	3.58682	6.87005	13.6063	0	0.677875	0
TCONS_00003402	AJPT01259210.1	0	0	0	0	0.272625	0	0	0	0	0.235912	0	0.261407	1.42897	0	2.12985	0	0	0	0	0	0
TCONS_00003445	AJPT01259264.1	4.02348	0	3.59996	0	0	0	0	1.99671	0	0	0	0	0	0	0	0	0	0	0	0	0
TCONS_00003437	AJPT01259264.1	0.787115	0.391928	2.14342	0.0761612	1.21516	0	0	0.0760754	0.0980148	0	0	0	0	0	1.33983	0	0	0	0	0	0
TCONS_00003590	AJPT01259423.1	6.69288	9.20226	2.45125	3.92925	5.53977	5.32099	6.53383	3.54732	6.51364	4.51196	7.34397	11.3098	0.346969	0.778689	1.94192	0.103974	0	0.896637	0	0.743264	0.49578
TCONS_00003621	AJPT01259456.1	0	0	0	0	0	0	0	0	0	0	0	0	0	0	1.76317	0	0	0	0	0	0
TCONS_00003734	AJPT01259563.1	1.38841	0.474856	1.38095	0.393931	0.809111	0	0.189357	0.553892	0.320523	1.00611	0.990354	1.40406	0.422245	0.0742238	0.873856	0	0	0.0242925	0	0.150042	0.190372
TCONS_00004426	AJPT01260470.1	0	0	0	0	0	0	0	0	0	0	0	0	3.20485	1.13253	2.32316	0.717907	0	0	0	0	0
TCONS_00004560	AJPT01260558.1	0.415261	0	0	0	0	0	0.125319	0.0353171	0.134392	0	0.043996	0.166209	1.21297	0	0.60452	0	0	0	0	0	0
TCONS_00005210	AJPT01261210.1	0	0	0	0	0	0	0	0	0	0	0	0	0	0	0	0	0	0	0	0.628647	0
TCONS_00005696	AJPT01261878.1	0	0	0	1.96897	0	0	0	2.2213e-05	1.48341	1.57803	0	10.9013	21.6651	5.52357	0.00040708	0	0	10.6957	0	0	2.6258
TCONS_00005697	AJPT01261878.1	0	0	0	3.64951e-07	0	0	0	0.477166	0.316643	3.39695e-06	0	2.36109e-06	1.14781	2.53637e-05	0.131042	0	0	0.30149	0	0	0.603268
TCONS_00005758	AJPT01261908.1	0	0	0	0	0.143388	7.518e-12	0	0	0	0	1.18693e-14	0	1.00351	1.45313e-08	8.28451e-92	4.09022e-07	4.74148e-09	0	1.81724e-07	0.259635	4.649e-13
TCONS_00005793	AJPT01261915.1	0	0	0	0	0	0.000300036	0.547055	0	0.000450403	1.55125	0.000665222	0.58622	0.423944	1.31093e-38	1.291	0	0	0.181409	0	0.135507	0
TCONS_00005794	AJPT01261915.1	0	0	0	0	0	0.0199457	0.452346	0	0.76969	2.22784	1.91702	0.627978	5.91607e-05	0	0.000191501	0	0	1.07557e-06	0	3.04086e-05	0
TCONS_00005785	AJPT01261915.1	0	0	0	0	0	0	1.93528e-20	0	6.20984e-33	0.581505	0.422365	1.06444e-06	4.56526e-21	5.53732e-22	0.777892	0	0	3.9359	0	1.91713e-65	0
TCONS_00005786	AJPT01261915.1	0	0	0	0	0	0	0.481619	0	0.141799	0.421364	0.284369	2.221e-07	5.09057e-22	2.35116e-06	1.40238	0	0	1.95673	0	8.81387e-17	0
TCONS_00005781	AJPT01261915.1	0	0	0	0	0	0	1.31486e-179	0	0	2.4315e-181	1.30158e-123	0.149142	0.168297	0.139543	0.46667	0	0	3.71301	0	2.70298e-57	0
TCONS_00005782	AJPT01261915.1	0	0	0	0	0	0	2.48596e-161	0	0	3.21727e-198	1.52583e-267	0.0360274	0.0809313	0.135134	0.442923	0	0	1.33368	0	2.55038e-24	0
TCONS_00006000	AJPT01262175.1	0.180709	0	0	0	0	0	0	0	0	0	0	0	0	0	0	0	0	0	0	1.40802	0
TCONS_00006151	AJPT01262358.1	0.351604	0	0	0	0	0.907317	0	0	0.0433367	0	0	0.241163	0	0	0.134908	0	0	0	0	0	0
TCONS_00006488	AJPT01262701.1	4.16122	4.841	2.1798	23.3064	17.9128	3.48044	3.56351	9.87003	8.21937	0.288592	0	30.4156	6.32767	10.0974	14.0336	30.1637	2.62619	2.82196	2.33169	2.51913	2.354
TCONS_00006565	AJPT01262775.1	0	0	0	0	0	0.589228	0	0	0.35576	0	0	0	0	0	0	0	0	0.301343	0	0	0
TCONS_00006953	AJPT01263168.1	0.828868	0.145205	1.75877	0.481627	0.110868	0.0239861	1.29514	0.592719	0.357049	0.25262	0.522547	3.11136	393.945	210.529	67.751	65.4171	178.183	290.833	0.834679	3.48972	0.234155
TCONS_00007323	AJPT01263555.1	0	0	0	0	0	0	0	0	0	0	0	0	6.57627	0	19.959	0	0	0.987393	0	4.86018	0
TCONS_00007684	AJPT01263937.1	0	0	0	0	0	0	0	0	0	0	0	0	1.40201	1.99875	0	0.510296	0	0	0	0.603439	0
TCONS_00008039	AJPT01264484.1	0	0	0	0	0	0	0	0	0	0	0	0	2.49359	0	0	0	0	0	0	0	0
TCONS_00008042	AJPT01264484.1	0.0866597	0.20175	0.123874	0.412252	1.33614	0.0519547	1.13202	0.293858	0.451307	0.859285	0.226608	1.11846	0	0	0.393279	0	0	0	0	0.19231	0
TCONS_00008153	AJPT01264568.1	0.0341116	0	0.0463792	0.256754	0.339682	0	0.190762	0.0464945	0	0.337827	0.142543	0	0.265833	0	0	0	0	0	0	0	0
TCONS_00008338	AJPT01264826.1	0	0	0	2.34815	0	0	5.11961	4.72016	4.22668	0	0	16.8514	132.898	276.143	22.8683	257.168	133.042	46.5067	265.112	367.421	114.741
TCONS_00008370	AJPT01264884.1	0.150577	0.348895	0.229461	0.608915	1.24427	1.04555	1.01032	0.304526	0.132082	0.230027	1.24579	0.492803	0.233908	2.89134	1.40039	3.81058	0.905443	0.222098	0.566272	1.84195	0
TCONS_00008721	AJPT01265274.1	0	0	0.369395	0	0	0	0	0.0841049	0	0	0	0	1.17014	0	0	0	0	0.0912226	0	0	0
TCONS_00008722	AJPT01265274.1	0	0	0	0	0	0	0	0	0	0	0	0	1.02273	0	0	0.140535	0	0	0.135288	0.898762	0.2161
TCONS_00008842	AJPT01265362.1	0.000122487	3.84755e-05	8.50354	0.0007334	2.7256	0.000429937	0.966933	0.0275314	0.932801	4.15846e-05	3.03294	1.47234e-05	0	2.65172e-05	1.79098e-05	0	0	0.0327555	0	0.000145042	0
TCONS_00008843	AJPT01265362.1	15.3495	9.39149	41.1669	7.92884	46.8107	33.3026	17.1179	8.26697	9.98693	11.9215	6.72012e-05	14.1549	0	3.62398	5.09723	0	0	6.09144	0	0.548397	0
TCONS_00009202	AJPT01265812.1	0	0	0	0	0	0	1.42969	0.0548098	3.1314	18.8343	15.0488	1.87685	6.93273	5.84099	8.72576	0	0	3.10814	0	0.0593364	0
TCONS_00009726	AJPT01266334.1	1.98385	1.29426	0.402011	0.545451	0.627717	0.0437164	0.192657	0.663742	1.18099	0.0815445	0.238839	1.23311	4.22145	4.15422	0.64592	3.91343	0.412684	0.128027	0.264313	0.773499	0
TCONS_00009727	AJPT01266334.1	0.720838	0.829137	1.0557	0.480347	0.529289	1.1572	0.57087	0.42525	0.916736	0.460929	0.0437108	0.621451	4.1872	3.63857	1.48645	0.826019	0.279399	0.339136	0.267723	0.362153	0.0735894
TCONS_00010213	AJPT01266798.1	0	0	0	0.0927687	0	0	0	0	0	0.0519118	0	0.164098	0.63615	0.153163	0	0	0	0	0	0.0755032	0
TCONS_00011167	AJPT01267670.1	0	0	0	0	0	0	0	0	0	0	0	0	2.92062	0	0.693839	0	0	0	0	0	0
TCONS_00011483	AJPT01267936.1	0	0	0	0	0	0	0	0	0	0	0	0	0	0	0	0	0	0	0	2.92274	0
TCONS_00011701	AJPT01268143.1	8.32136	21.814	105.863	37.9001	3.11212e-05	46.5868	3.18887	41.5587	38.8795	0	0	11.7868	6.03158e-07	3.81538e-06	6.82025	0	0	3.93408e-06	0	0.994174	0
TCONS_00011702	AJPT01268143.1	2.51752	3.41779	7.27418e-07	1.5935	2.32193	7.68072e-07	0.52364	1.57929	2.00608	0	0	5.05114e-07	0	1.60605e-07	1.27927	0	0	1.18475e-07	0	3.41092e-06	0
TCONS_00011711	AJPT01268143.1	2.23036	5.04389	6.55069	4.22335	1.39544	1.75073	0.935367	4.52696	0.505447	0	0	0.341958	0	2.87302e-10	2.32196e-07	0.137358	0	1.41101e-10	0	0.296781	0
TCONS_00011703	AJPT01268143.1	4.76422e-07	5.4449	18.5537	3.29093	1.46259	7.69855	0.907598	5.50425	3.83201	0	0	0.895118	0.422734	1.43958	3.86735	0	0	0.620705	0	1.0449e-05	0
TCONS_00012057	AJPT01268498.1	0.127547	0.671582	0.0426338	0.153096	0.291044	1.04986	0.227577	0.0870707	0.834382	0.582754	0.433528	0.0633137	0.0248617	0.431031	0.577806	0.27865	0	1.90196	0.674867	0.405953	0.0442904
TCONS_00012305	AJPT01268754.1	0	0	0	0	0	0	0	0	0	0	0	9.05506	9.1196	0	0	0	0	0	0	0	0
TCONS_00013194	AJPT01269738.1	0	0	0	0	0.318274	0.0915642	0	0.1779	0.225677	0	0	0	0	0	0	0	0	0	0	0	0
TCONS_00013263	AJPT01269799.1	0	0	0	0.102976	0.0422096	0.0489392	0.119411	0.0585783	0.129016	0.228847	0.159854	0.238944	0.0334645	0	0.0760438	0	0	0.0460561	0	1.1645	0.0897606
TCONS_00013378	AJPT01269893.1	0	0	0	0	0	0	1.39563	0	2.2477	8.34536	10.0934	5.0236	4.81367	3.36809	7.38924	0	0	2.61451	0	0	0
TCONS_00013525	AJPT01270067.1	6.02607	0	27.2353	20.5048	39.5123	0	21.9484	18.3976	0	7.73597	15.2694	1.60922	0	0	12.5155	0	0	9.7244	0	0.305259	0
TCONS_00013909	AJPT01270476.1	0	0	0	0	0	0	9.86462e-07	0	0	0	0	0	2.06282	0	4.18662e-07	0	0	0	0	1.07844e-05	1.07265e-05
TCONS_00014010	AJPT01270638.1	0	0	0	0	1.11835	0	0.940465	0	0	0	0	1.69301	0	0	0	0	0	0	0	1.0251	0
TCONS_00014197	AJPT01270882.1	0.776013	2.63807	3.08188e-05	4.32179	1.24389	6.16266	1.87493	2.40053	0.805006	2.19642	2.49638	4.4971	2.80181	6.43458e-06	0.00501385	1.36079	2.84351	5.67304	1.82015e-06	0.000134197	4.70999
TCONS_00014194	AJPT01270882.1	0.765988	1.10281	3.93432	1.89785	3.27217	2.59786	2.848	1.21656	2.11967	1.17561	2.49148	3.66831	4.54421	6.24009	4.10807	10.7324	6.46829	3.91789	6.6324	0.624584	0.875794
TCONS_00014381	AJPT01271026.1	0	0	0	0	0	0	0	0	0	0.348962	5.36017e-06	0.000281825	13.4617	1.93846	0.00330176	6.42601e-07	1.47346e-06	1.60149	0	0.33254	0
TCONS_00014375	AJPT01271026.1	0	0	0	0	0	0	0	0	0	0.0604627	0	8.41297e-36	8.40867e-23	0.536301	0.676699	5.6262e-11	0.0994433	0.289008	0	5.45571e-05	0
TCONS_00014364	AJPT01271026.1	0	0	0	0	0	0	0	0	0	0.0960898	0.0540711	0.478253	8.108e-14	1.30226e-11	0.183398	8.07871e-06	0.230106	1.12737e-15	0	0.570697	0
TCONS_00014368	AJPT01271026.1	0	0	0	0	0	0	0	0	0	4.73724e-07	4.92216e-07	0.700926	10.9316	0.327848	0.319468	2.29504	1.00572	5.99345	0	3.81047e-12	0
TCONS_00014369	AJPT01271026.1	0	0	0	0	0	0	0	0	0	4.49881e-07	2.66297e-07	3.33146e-25	1.43178	1.14893e-08	7.73812e-27	1.06939e-08	0.0723407	7.89707e-15	0	1.10518e-20	0
TCONS_00014376	AJPT01271026.1	0	0	0	0	0	0	0	0	0	0.311943	0.276815	1.12031	4.55258	5.01727	2.48525	0.274419	1.23513	8.1559e-06	0	9.28403e-08	0
TCONS_00014627	AJPT01271331.1	0	0	0	0	0	0	0	0	0	0	0.210793	0	0	0	0	0	0	2.273	0	0	0
TCONS_00014954	AJPT01271657.1	0	0	0	0	0	0	0	0	1.56191	0.665213	0	0	0	0	0	0	0	0	0	0.323912	0
TCONS_00014952	AJPT01271657.1	0.320011	0.000905417	0	1.30169e-05	2.03312e-06	3.28883e-06	6.5008e-06	3.42647e-06	0.154252	0.163211	0.422986	0.000446988	7.43809e-05	1.72557e-06	0.112372	0	0	3.06388e-07	0	0.0452468	7.69593e-59
TCONS_00014949	AJPT01271657.1	0	0	0	5.92016e-13	0.942479	0.2046	0.194694	1.83729	0.041614	0.00526635	2.88359e-65	0.504125	0	0	0	0	0	0	0	0	0.655497
TCONS_00014940	AJPT01271657.1	0.0529219	0.434022	0.166956	0.684597	0.955916	1.1284	0.908469	0.845368	0.48844	0.120282	0.498385	0.989834	0.965466	0.0808938	0.951338	0	0	0.957564	0	0.0582623	9.71017e-07
TCONS_00015224	AJPT01271967.1	0	0	0	0	5.30339	0	0	0	0	0	0	0	0	0	0	0	0	0	0	0	0
TCONS_00015330	AJPT01272085.1	0	0	0	0	0	0	0	0.0353556	4.89868	4.63476	3.96152	6.23203	0	0	0	0	0	0	0	0	0
TCONS_00015331	AJPT01272085.1	0	0	0	3.28558	0	0	0	3.26645	0	2.72764	0.00307611	6.83749	0	0	0	0	0	0	0	0	0
TCONS_00015509	AJPT01272315.1	0	2.20117	0	2.18273	5.79745e-06	1.08174e-05	0	0	0	0	0	0.468155	0	0	0	0	0	0	0	0	0
TCONS_00015766	AJPT01272518.1	0.507169	0	1.17691	0	0	1.35369	0	0	0.088256	0.232182	0.089492	0.0820898	0	0	0.740658	0	0	0	0	0	0
TCONS_00015844	AJPT01272577.1	0	0	0	0	0	0	0	0	0	0	0	0	0	0	0	0	0	14.9505	0	0	0
TCONS_00015900	AJPT01272653.1	0.178407	8.04288	0.55928	0.479205	0	1.95831	1.3625	0.239882	0.628816	0.136326	0.503631	1.02807	1.93799	1.31317	0.503051	0	0	0	0	0	0
TCONS_00016114	AJPT01272904.1	0	1.60478	9.71398	0.915954	3.28392	0	0	0	0	0	0.91803	3.2676	2.17811	0	0	0	0	0	0	0	0
TCONS_00016156	AJPT01272958.1	0	0	0	0	0	0	4.86988	0	0	0	0	0	0	0	0	0	0	0	0	0	0
TCONS_00016393	AJPT01273197.1	0.135342	2.96937e-06	3.59829e-06	0.0930822	0.510295	0.224332	0.590279	0.460473	1.55946e-06	1.50576e-06	2.31489e-06	1.00296	3.43783e-06	2.74965e-06	2.46756e-06	0	0	0	0	0	0
TCONS_00016391	AJPT01273197.1	0.759167	1.67005	0.914006	4.70781	15.9161	9.26682	11.472	5.98867	3.81505	10.4145	10.5325	7.34869	2.13725	0.13334	3.59143	0	0	0	0	0	0
TCONS_00016762	AJPT01273600.1	7.17799	0	0	0	22.29	0	0	7.69912	13.5491	0	5.69706	13.4343	0	0	17.9625	0	0	0	0	0	0
TCONS_00016840	AJPT01273678.1	0.00240425	0.150312	0	0.263929	0.546019	0	0.068803	0.350604	0.369738	0	0	0	0.0034391	0.00230959	0.0766164	0	0	0.672051	0	2.30321e-06	0
TCONS_00016847	AJPT01273678.1	0.0410692	1.87227e-06	0	9.90888e-08	6.84702e-07	0	0	1.57787e-08	2.32802e-06	0	0	0	0.606652	0.189765	5.8514e-08	0	0	0.788672	0	0.277845	0
TCONS_00016846	AJPT01273678.1	0	0	0	0	0	0	0	0	0	0	0	0.653848	0	0	0	0	0	4.61462e-18	0	0.526369	0
TCONS_00016900	AJPT01273751.1	0	0	0	0	0	0	0	0	0	0	0	0	0	0	0	0	2.56031	0	0	0.712546	0
TCONS_00017170	AJPT01274103.1	0.249296	0.65096	0.21853	1.21216	0.544533	0.235631	0.0778776	0.523058	0.170969	0.167809	0.22423	0.28375	0.561001	2.03832	0.229944	0.989515	2.68365e-05	5.87738e-06	0	0.110421	1.18008e-06
TCONS_00017175	AJPT01274103.1	0.344191	1.77986	0.49835	1.00564	0.986553	1.39146	1.25548	1.18301	2.10359	1.33759	1.84657	1.84176	0.25264	0.666005	2.37238	1.90078	0.279886	1.18057	0.3194	0.171001	0.354164
TCONS_00017334	AJPT01274286.1	0	0	0	0	4.32061	0	1.17453	0	0	0	1.56785	0	0	0	0	0	0	0	0	1.24409	0
TCONS_00017980	AJPT01275036.1	0	0	0	0	0	0	0	0	0	0	0	0	0	0	0	0	0	0	0	1.61837	0
TCONS_00018127	AJPT01275223.1	0	0	0	0	0	0	0.992007	0	0	0	0	0	0	0	0	0	0	0	0	0	0
TCONS_00018209	AJPT01275355.1	0	0	0	0	0	0	0	0.329079	0	1.15251	0.589347	3.10575	6.94129	3.0111	0.528045	0	0	0	0	0	0
TCONS_00018737	AJPT01276008.1	0	0	0	0	0	0.129228	0	0.396887	0.871539	0.297622	0.515941	0.489005	0.931695	1.76597e-06	1.64055	0.930386	3.91814	1.2534	0.240356	1.53746	0
TCONS_00018735	AJPT01276008.1	0	0	0	0	0	5.69878e-05	0	0.000123195	4.52358e-05	0.00325088	0.196216	7.17961e-05	0.246817	1.41862	4.08944	5.25777e-05	3.21509e-05	14.9903	0.000128253	1.55967e-05	0
TCONS_00018858	AJPT01276152.1	0.274438	0	0	0.124259	0.690213	0.283991	0.374182	0.29358	0.158929	0	0	0.0738703	0	0	0.415887	0	0	0	0	0.240645	0.267311
TCONS_00018864	AJPT01276152.1	0	0	0	0	0.1189	0.143745	0	0.107882	0.550992	0.0962967	0	0	0	0	3.10467e-05	0	0	0	0	0.368535	0
TCONS_00019126	AJPT01276507.1	0	0	0	0	0	0	0	0	0	0	0	0	0	0	0	0	0	0	0	1.25158	0
TCONS_00019244	AJPT01276655.1	0	3.8775	0	0	0	0	0	0	0	0	0	0	61.0174	28.1905	11.4846	2.02108	13.4198	9.64523	0	0	0
TCONS_00019448	AJPT01276903.1	0	0	0	0	0	0	0	0	0	0	0	0	0	0	0	0	0	0	0	2.12866	0
TCONS_00019548	AJPT01277046.1	0	0	0	0	0	0	0	0	0	0	0	0	0	0	0	0	0	0	0	2.24394	0
TCONS_00019600	AJPT01277149.1	0	0	0	0	0	0	0	0	0	0	0	0	0	0	1.12821	0	0	1.63027	0	0	0
TCONS_00020092	AJPT01277739.1	0	0	0	0	0	0.0471172	0.193037	0.214631	0.753926	0.482355	0.753394	2.92879	0.369228	1.25552	0.715556	0.3668	0.362099	4.87289	0	3.06965	0
TCONS_00020202	AJPT01277822.1	0	0	0	0	0	0	1.65905e-06	0	1.97903e-06	1.6794e-06	0	0.290312	2.2562	4.51772	2.23963e-06	0.468141	0.408005	1.43697e-06	2.97586e-06	2.96277e-06	0
TCONS_00020218	AJPT01277822.1	0	0	0	0	0	0	0	0	0	0	0	0	0	0	0	0	0	1.07073	0	0.0862374	0
TCONS_00020217	AJPT01277822.1	0	0	0	0	0	0	0.17113	0	0.0307066	0.0543607	0	0.000592628	0.641055	0.00300303	0.254153	1.13602	0.0339578	1.35709	0.0961688	0.158088	0
TCONS_00030010	AJPT01302368.1	3.03783	0	17.5485	13.1423	41.2898	18.5882	13.3939	8.26807	20.0742	4.04752	23.6556	0	0	5.80506	3.74488	16.1439	0	5.14563	4.53815	9.12089	0
TCONS_00034153	AJPT01311060.1	34.2566	7.91466	64.8281	20.2581	88.8501	61.9882	19.4795	42.9928	48.4636	8.38098	20.775	8.04218	0	0	16.3208	0	0	0	0	0	0
TCONS_00034338	AJPT01311379.1	0	0	0	0	0	0	0	0	0	0	0.428481	0	0.599895	3.307	0.395146	0.379627	2.70982	3.61611	0	0.873751	0
TCONS_00034985	AJPT01312642.1	0	0	0	0	0	5.63529	0	2.26278	0	0	0	0	0	8.47285	0	0	0	0	0	0	0
TCONS_00035147	AJPT01312951.1	0	1.62291	0	0.918062	0	0	0	0	1.50121	0	0	0	0	2.82153	0	36.1838	27.1809	5.23018	40.7396	6.71847	0
TCONS_00035850	AJPT01314257.1	0	0	0	0	0	0	0	0	0	0	0	0	0	29.2466	0	1.70015	0	1.35172	0	0	0
TCONS_00035887	AJPT01314307.1	0	1.73678	7.19991	0.990057	3.6568	2.86875	0	0.499177	2.23861	2.36015	0	0	4.71645	16.6693	7.83621	21.6629	0	26.7621	0	0	1.56211
TCONS_00035988	AJPT01314509.1	4.41345	9.69798	2.65917	0	0.672275	0	0.603661	0.79884	1.16085	0	3.03591	0	0	0	2.66121	1.86508	1.8768	1.48109	5.11109	0.694312	0
TCONS_00035989	AJPT01314511.1	0	0	0	0	0	0	0	0	0	0	0	0	0	0	0	0	0	0	0	8.29659	0
TCONS_00037064	AJPT01316472.1	2.08428	3.03238	0	15.5912	12.1593	16.7159	4.7003	1.30979	7.0567	9.76617	7.67646	1.83824	0	7.55954	0	3.44034	3.14881	14.2071	0	2.28813	3.96344
TCONS_00037263	AJPT01316762.1	0	0	0	0.669938	0.210688	0	0	0.168038	0	0	0.502773	0	0	0	0.97284	0	0.647835	0	0	0	0
TCONS_00037375	AJPT01316917.1	0	0	0	0	0	0	0	0	0	0	0	1.76333	0	0	0	0	0	0	0	0.734078	0
TCONS_00037633	AJPT01317356.1	1.47355	0	0	0	1.01955	0	0.334114	0	0	0.839527	0.396438	0.628063	0.563886	0	0	0	0	1.12721	0	0	0
TCONS_00037742	AJPT01317552.1	0	3.9999	0	1.13034	0	2.24202	0	5.69588	0	5.51774	5.93642	0	0	0	0	0	0	0	0	0	0
TCONS_00038344	AJPT01318597.1	0	0	0	0	0	0	0	0	0	0	0	0	0	0	9.22498	0	0	0	0	0	0
TCONS_00038345	AJPT01318597.1	0	0	0	0	0	0	0	0	0	0	0	0	0	0	0.937151	0	0	0	0	0	0
TCONS_00038402	AJPT01318687.1	0	0	0	0	0	0	0	0	0	0	0	0	13.7623	10.5567	0.186692	8.00186	0.979544	0.587806	12.7467	0.65892	49.922
TCONS_00038649	AJPT01319041.1	0	0	0	0	0	0.174162	0.222315	0	1.1331	0.194195	1.75647	0	2.75072	6.02588	0.245584	0	0	0.383425	0	0.667444	0
TCONS_00038643	AJPT01319041.1	0	0	4.82167	0	2.49065	0	1.91384	0	1.7107	2.51098	2.87082	0	99.7436	253.855	155.731	0	0	97.341	0	5.01136	0
TCONS_00038681	AJPT01319076.1	0	0	0	0	0	0	0.386518	0	0	0.318221	0.465155	0	5.12199	0	6.38636	0	0	0.970347	0	0	0
TCONS_00039001	AJPT01319541.1	0	0	0	0	0	0	0	0	0	0	0	0	0	0	0	0	0	2.62137	0	0	0
TCONS_00039088	AJPT01319690.1	0	0	0	0	0	0	2.56957	0	0	0	0	0	0	6.45536	0	0	0	0	0	1.34477	0
TCONS_00039609	AJPT01320549.1	0	0	0	0	0	0	0	0	0.417542	0	1.03314	0	0.695455	1.9854	0	0	0	3.1863	0	2.54365	0
TCONS_00039679	AJPT01320646.1	0	0	10.9761	0.572775	0	0	0	0	2.9993e-15	0	0	0	0	0	0	0	0	0	0	0	0
TCONS_00039678	AJPT01320646.1	0	0	0	1.28684e-05	0	0	0	0	0.470729	0	0	0	0	0	0	1.50639	0.341355	3.1823	0	0	0.864241
TCONS_00040490	AJPT01321758.1	0	0	0	0	0	0	0	0	0	1.18174	0	0	0	0	0	0	0	0	0	0	0
TCONS_00040579	AJPT01321882.1	0	0	0	0.387931	0	0	0	0	0	0	0	0	0	0	0	0	0	0	0	0	0
TCONS_00040594	AJPT01321899.1	0	0	0	0	0	0	0	0	0	0	0	0	0	0	0	1.28431	0	0	0	0	0
TCONS_00040925	AJPT01322330.1	0	0	0	0	0	0	0	0	0	0	0	0	0	0	0	0.561225	0	0	0	0	0
TCONS_00041261	AJPT01322812.1	0.39448	0.910509	0.945042	0.396332	0.623691	0.129297	1.85542	1.45578	2.26614	0.602939	1.88506	2.60848	75.2339	105.567	27.2571	177.716	157.707	61.8665	89.2272	91.3702	143.565
TCONS_00042727	AJPT01324777.1	8.03714	4.32782	1.42389	5.73534	2.85376	6.5627	1.04541	2.00642	4.15499	2.61406	3.73638	3.26924	0.585007	0	3.83965	1.84723	2.10294	1.46621	5.0925	0.425732	3.32363
TCONS_00043057	AJPT01325211.1	0	0	0	0	0	0	0	0.386007	0	0	0	0	0	0	0	0	0	0	0	0	0
TCONS_00043440	AJPT01325696.1	0	0	0	0	0	0	0	0	0	0	0	0	0	0	0.450898	0	0	0.23799	0	0.537207	0
TCONS_00043644	AJPT01325937.1	0	0	0	0	0	0	0	0	0	0	0.665773	0	0	0.847969	0	1.11001	4.13774	0.440729	4.67949	3.74825	0
TCONS_00044324	AJPT01326798.1	0	0	0	0	0	0	0	0	0	0	0	0	0	0	7.48975	0	0	0	0	0	0
TCONS_00044499	AJPT01327013.1	0	0	0	0	0	0	0.0666826	0.111056	1.34859	0.561745	3.62386	1.84649	0.891723	2.04666	2.59513	0	0	8.19457	0	0	0
TCONS_00044589	AJPT01327111.1	0	0	0	0	0	0	0	0	0	0	0	0	0	0	0	0	0	0.432163	0	0.16304	0
TCONS_00044673	AJPT01327212.1	0	0	0	0	0	0	0	0.128795	0	0.146607	0	0	1.48767	0	0	0	0	0	0	0	0
TCONS_00044727	AJPT01327278.1	0	0	0	0.479891	0	0	0.0830126	0.889855	0	0.0771138	0	0	0	0	0	0	0	0	0	0.224393	0
TCONS_00044744	AJPT01327288.1	0	0.183651	0	0.214535	0.0548005	0.140928	0.128316	0.107015	0.341715	0	0	0	0.36819	0	0.713478	0	0	0.971778	0	0.612194	0
TCONS_00044771	AJPT01327310.1	0	0	0	0	0.18077	0	0	0	0	0	0	0	3.78594	1.9404	0.114062	0	2.15935e-06	0	0	0.275293	0
TCONS_00044770	AJPT01327310.1	0	0	0	0	0.273463	0	0	0	0	0	0	0	0.352344	0.185416	0	0	1.56576	0	0	1.56232e-05	0
TCONS_00045493	AJPT01328132.1	0	0	0	0	0	0	0	0	0	0	0	0	0.782095	1.61874	0	0.465605	0	0	0.0944755	0.318328	0
TCONS_00045524	AJPT01328178.1	0	0	0	0	0	0	0	0	0	6.09681	0	0	0	0	12.0243	0	0	0	0	0	0
TCONS_00045651	AJPT01328322.1	0	0	0	0	0	0.221774	0.150697	0.187252	0	0	0	0	0	0	0	0	0	0	0	0	0
TCONS_00045710	AJPT01328397.1	0	0	0	0	0	0	0.616327	0	0.591864	1.43239	0.776463	1.12881	4.78126	4.92664	1.35866	0	0	1.00711	0	0	0
TCONS_00045739	AJPT01328417.1	0	0	0	0	0	0	0	0	0	0	6.92501	0	0	0	0	0	0	0	9.01167	0	0
TCONS_00045866	AJPT01328559.1	0	0	0	0	0	0	0	0	0	0	0	0	0	0	0.651734	0	0	0	0	0	0
TCONS_00045889	AJPT01328592.1	0.0552084	0.000330891	0.359368	0.794216	1.00443e-05	3.14656e-05	0.160362	0.790231	0.00112119	9.15809e-05	2.95722e-05	3.76642e-05	0.95742	0.00021403	0.556174	0	0.389685	2.90688e-05	0	0	0
TCONS_00045888	AJPT01328592.1	0.504819	0.143455	0.968781	5.97463e-05	1.76738	0.579701	0.80248	0.00169518	1.03304	0.375789	0.737037	1.28551	0.00342815	0.344711	0.00026524	0	2.51638e-05	0.979101	0	0	0
TCONS_00045890	AJPT01328592.1	0.000300435	3.1631e-31	0.000487318	3.15635e-06	1.27869e-08	6.46654e-13	4.08934e-05	7.86532e-11	0.0339927	1.39741e-10	1.06747e-07	2.4759e-09	1.66802e-09	7.0101e-09	1.9795e-05	0	0.00019912	1.73203e-07	0	0	0
TCONS_00046020	AJPT01328717.1	0	0	0	0	0	0	0	0	0	0	0	0	0	0	1.26423	0	0	0	0	0	0
TCONS_00046186	AJPT01328901.1	16.0394	26.8982	21.8722	8.94574	9.04333	5.93161	10.1867	9.52379	9.73485	15.8406	14.6027	8.52703	14.4811	19.848	10.4562	25.453	29.4058	12.1567	14.0724	2.40207	4.76704
TCONS_00046486	AJPT01329246.1	0	0	0	0.637944	2.30535	0	2.02632	0.854708	0	0.24633	0	0.273774	0	0	0	0	0	0	0	0	0
TCONS_00046568	AJPT01329311.1	0.150874	0	0	0.0513412	0.417986	0	0	0	0.0653561	0	0	0	0	0	0	0	0	0	0	0.50203	0
TCONS_00046803	AJPT01329545.1	29.9745	39.5733	12.9656	15.7563	47.8424	11.2706	48.6988	15.8394	32.3091	8.38098	34.625	44.232	0	0	21.761	0	0	0	0	0	0
TCONS_00046859	AJPT01329596.1	0	0	0	0	0	0.539097	0	1.09648	0.723485	0	0.393035	0.338453	0	0	0	0	0	0.152526	0.496465	0.683032	0
TCONS_00046915	AJPT01329668.1	0	0	0	0	0	0	0	0	0	0	0	0	4.99078e-06	0	0.683655	0	0	0	0	0	0
TCONS_00046916	AJPT01329668.1	0	0	0	0	0	0	0	0	0	0	0	0	0.585003	0	1.44037	0	0	0	0	0	0
TCONS_00046991	AJPT01329739.1	0	0	0	0.342069	0	0	1.01262	0	0.491976	1.20841	0	0.467461	0	0	1.11535	1.05205	0	4.59475	0	2.97085	0.983627
TCONS_00047251	AJPT01330014.1	0	0	0	0	0	0	0	0	0	1.0686e-05	0	6.21789e-05	0.312838	0.15089	0	1.54626e-07	4.97173e-08	0	0.564492	0	0
TCONS_00047252	AJPT01330014.1	0	0	0	0	0	0	0	0.0833717	0	0.188323	0	0.200568	0.607578	0.69785	0	0.115172	0.145575	0	0	0	0
TCONS_00047287	AJPT01330037.1	0	0	0	0	0	0	0	0	0.174319	0.452204	0.188506	0.48909	0	0	0.74677	0	0	0	0	0.21964	0
TCONS_00047457	AJPT01330221.1	0	0	0	0	0	0	0	0	0	0.0711829	0	0	0	0.321057	0	0.0867517	0	0	0	0	0
TCONS_00047799	AJPT01330578.1	0	0	0	0	0	0	0	0	0	0	0	0	0.666846	0	0	0	0	0	0	0	0
TCONS_00047885	AJPT01330643.1	0	0	0	0	0	0	0	0	0	0	0	0	0	0	0.453356	0	0	0.343292	0	0	0
TCONS_00048124	AJPT01330889.1	11.0145	27.3297	9.89897	12.0791	20.9601	7.89013	3.30871	12.6146	2.21083	2.40402	1.45474	9.4123	1.22187	0.379711	3.66792	1.18098	0.190124	0.348672	0	0.350043	0
TCONS_00048132	AJPT01330894.1	0	0	0	0	0	0	0	0	0	0	0	0	0	0	0	0.391994	0	0	0	0	0
TCONS_00048167	AJPT01330922.1	0	0	0	0	0	0	0	0	0	0	0	0	0	0	0	0	0	1.04393	0	0	0.63017
TCONS_00048191	AJPT01330934.1	1.99868	6.2866	2.02619	13.5878	14.6636	5.58536	9.88094	10.2938	7.7993	17.7749	19.7976	16.1757	3.58458	1.89643	2.61287	0	0	0.612127	0	0.201436	0
TCONS_00048199	AJPT01330937.1	6.39079e-07	0.134055	3.56496e-10	0.77179	1.14225	1.13857	1.14615	0.439591	0.764778	0.105236	0.248346	1.57067	0	0.622215	0.934538	0	0	0.799744	0	0.270798	0
TCONS_00048196	AJPT01330937.1	1.13846	1.11943	0.186531	0.461745	7.11532e-06	0.0002039	0.355849	1.18215	1.22983	0.575408	0.127837	0.890011	0	8.5686e-06	1.02277e-07	0	0	7.00202e-08	0	0.0650086	0
TCONS_00048194	AJPT01330937.1	0.672621	0.61304	3.08643e-05	1.16411	0.978864	1.1893	0.385543	0.820741	1.63528e-06	5.23283e-06	0.170347	2.16562e-05	0	0	1.62043e-08	0	0	3.15517e-08	0	1.49102e-15	0
TCONS_00048584	AJPT01331293.1	0.129644	0	0	0.613306	0	0	0	0	0	0	0	0	0	0	0	0	0	0	0	0.288132	0
TCONS_00048888	AJPT01331571.1	0	1.10289	0	0	0	3.97172	0	0	0	0	4.15732	0	0	0	0	0	0	0	0	3.37961	0
TCONS_00049075	AJPT01331729.1	0	0	0	0	0	0	0	0	0	0	0	0	0	0	0	0	0	1.86393	0	0	0
TCONS_00049213	AJPT01331850.1	0.94546	0	0	1.14563	2.23671	3.50892	0	1.15543	6.16285	0	0	0	0	0	5.20006	0	0	0.754406	0	0	0
TCONS_00049216	AJPT01331850.1	0	0	0	0	0	0	0	4.34192	0	0	0	0	0	0	0	0	0	0	0	0	0
TCONS_00049363	AJPT01331966.1	0	0	0	0	0	0	0	0	0	0	0	0	0	0	0.11607	1.0747	0	0	0	0	0
TCONS_00049409	AJPT01331996.1	57.6478	119.903	166.066	136.131	105.195	294.126	74.1157	179.815	136.854	206.066	253.392	234.955	61.7828	28.0259	148.922	2.68043	5.80804	6.25748	6.20737	0	0
TCONS_00049410	AJPT01331996.1	4.15649	9.01208	29.6801	3.93868	12.2278	49.4531	7.76121	8.02288	5.1065	6.09079	10.324	29.7315	2.17837	0.922723	16.5404	0.176429	0.970127	1.57576	4.11793e-06	0	0
TCONS_00049470	AJPT01332052.1	0	0.120994	0	0	0	0	0.171184	0	0	0	0.184048	0	0.971389	0.120377	0.190179	0	0.363611	0.531417	0.268498	0	0
TCONS_00049471	AJPT01332052.1	0.101434	0.117945	0	0	0	0	0	0	0.176512	0.0773941	0	0.0820898	0	0.117078	0.370329	1.13294	0.117913	0.221827	0	0	0
TCONS_00049794	AJPT01332322.1	0	0	0	0	0	0	0	0	0	0	0	0	0	0	0	0.374888	0	0.296068	0	0	0
TCONS_00050216	AJPT01332683.1	0	0	0	0	0	0	0	0	4.06928	0	0	0	0	0	0	0	0	0	0	0	0
TCONS_00050238	AJPT01332694.1	2.26303	0	0	0	0.842936	0	0	0	0	0	0	0	0	0	0	0	0	0	0	0	0
TCONS_00050236	AJPT01332694.1	0	0	0	1.28222	12.3458	3.61405	18.0027	1.29325	1.05083	0	0	2.26709	0	0	0.0104529	0	0	0	0	0	0
TCONS_00050234	AJPT01332694.1	0	0	0	8.60376e-06	16.6002	2.27755	5.51273	6.75537e-06	5.68028	0	0	2.55001	0	0	1.07054	0	0	0	0	0	0
TCONS_00050462	AJPT01332871.1	2.87792	2.54502	2.37335	4.37408	3.59416	12.7507	10.3773	11.3851	0.528308	12.0442	16.3207	1.00535	5.17486	1.73138	4.81365	0	0	8.07988	0	0	0
TCONS_00050511	AJPT01332893.1	0	0	0	0	0.109267	0	0.0639719	0	0	0	0.0680807	0.189916	0.122386	0.534871	0.426848	0.291772	0	3.70498	0	0.872098	0
TCONS_00050553	AJPT01332910.1	0	0	0	0	0	0	0	0	0	0	0	0	0	8.08403	0	0	0	0	0	0	0
TCONS_00050667	AJPT01333005.1	0	0	0	0	0	0	0	0	0	0	0	0	0.961429	2.594e-06	3.19241e-06	3.09226	7.15729e-12	6.5546e-07	0	0	0
TCONS_00050666	AJPT01333005.1	0	0	0	0	0	0	0	0	0	0	0	0	8.06817	0.507484	0.866869	2.06189	0.000122394	0.951918	0	0	0
TCONS_00050668	AJPT01333005.1	0	0	0	0	0	0	0	0	0	0	0	0	1.74926e-05	4.05151	2.3657	0.417481	1.06481	1.35501e-05	0	0	0
TCONS_00050723	AJPT01333057.1	0	0	13.6511	0	0	0	5.11961	0	0	0	0	0	0	0	0	0	0	0	0	8.6452	0
TCONS_00050943	AJPT01333222.1	0	0	0	0	0	0	0	0	0	0	0	0	0	0	0	0.535579	0.138844	0	0	0	0.0585387
TCONS_00051056	AJPT01333345.1	0	0	0	0	0	0	0.237616	0	0	0.108568	0.389287	0	0	0	0	0	0	0	0	0	0
TCONS_00051433	AJPT01333658.1	0	0.0825608	0	0	1.0744	0.482785	0.459711	0	0.122665	0.000417462	0.243869	0.512559	0	0	0	0	0	0.954253	0	0	0
TCONS_00051431	AJPT01333658.1	0	4.14886e-06	0	0	2.41177e-06	0.105137	2.94187e-06	0	3.63848e-06	0.275083	3.08009e-06	3.67952e-06	0	0	0	0	0	0.274746	0	0	0
TCONS_00051444	AJPT01333666.1	1.26099	0	0	4.02671e-06	1.82105e-06	0	0.342076	1.55878e-06	2.86505e-06	1.195	0	3.30186e-05	0	0	0	0	0	0.00113572	0	0	0
TCONS_00051642	AJPT01333850.1	19.9445	13.6406	71.2359	13.2813	0.820981	9.02264	10.0537	20.3169	11.6165	2.17811	4.59015	0.65352	0	0	7.9227	0	0	0	0	0	0
TCONS_00051794	AJPT01333958.1	4.03211	7.08985	6.69041	14.0598	23.6468	20.2098	9.89077	13.3087	3.16327	15.5841	12.8686	31.8244	0	1.52004	4.09943	0	0	0	0	0	0
TCONS_00052029	AJPT01334192.1	0.238645	0	0	0.122064	0.203254	0.105059	0.144501	0.36507	0.721766	0.500258	0.407054	0.239203	0	0	0.107207	0	0	1.07653	0	0.330703	0
TCONS_00052321	AJPT01334411.1	0	0	0	0	0	0	0	0	0	0	0	0	1.67512	0	0	0	0	1.84359	0	0	0
TCONS_00052335	AJPT01334424.1	0.125009	0.290211	0.371254	0.169067	1.64346	0.386428	0.103718	0.168953	0.109193	0.477168	0.562371	0.711909	0.583032	0.147002	0	0	0	0	0	1.11114	0
TCONS_00052393	AJPT01334467.1	0	0	0	0	0	0	0	0	0	0	0	0	1.56672e-08	0	7.03454e-08	0	5.82602	0	0	0	0
TCONS_00052394	AJPT01334467.1	0	0	0	0	0	0	0	0	0	0	0	0	12.4989	0	3.9152	0	5.71832	0	0	0	0
TCONS_00052666	AJPT01334665.1	0	0	0	5.73196e-06	0.364571	0.141102	4.34559e-05	1.0909e-05	1.86876e-05	2.10011e-05	0.509598	2.85309e-06	4.19562	4.35607	4.25517e-05	1.28492e-05	4.06485e-05	1.31217e-05	4.00042e-05	2.06898e-05	0.199308
TCONS_00052661	AJPT01334665.1	0	0	0	1.24936	0.238441	0.33897	1.54064	2.72255	3.5264	1.76069	1.64276	0.927591	92.6471	28.5981	10.223	11.0122	14.126	7.51539	0.717132	0.903812	0.775241
TCONS_00052782	AJPT01334760.1	0	0	0	0.614902	0.239128	0.103609	0.344943	0.391979	1.02127	1.5887	1.41431	0.65966	0.0560355	0.828753	1.63291	0	0	1.21282	0	0.75674	0.101201
TCONS_00052860	AJPT01334821.1	0	0	0	0	0	0	0	0	0.205276	0	0	0	0	0	0	0	0	0	0	0	0
TCONS_00052954	AJPT01334879.1	0	0	0	0	0	0	0	0	0	0	0	1.90348	0	0	0	0	0	0	0	0	0
TCONS_00053007	AJPT01334908.1	0	0	0	1.4463	3.08084	2.42276	0	0	5.7328	2.61543	5.01474	4.4351	10.416	35.4295	4.14796	28.6411	10.0159	7.91526	34.8839	37.9871	30.1173
TCONS_00053084	AJPT01334953.1	0	0	0	0	0.536416	0	0	0	0	0	0	0	0	0	0	0	0	0	0	0	0
TCONS_00053434	AJPT01335172.1	0	0	0	0	0	0	0	0	0	0	0	0	4.29511	0	0	0	0	0	0	0	0
TCONS_00053524	AJPT01335220.1	2.23642	6.60354	6.15561	0	9.58548	17.8867	4.79855	0	10.5472	4.56607	3.34976	0	0	0	0	0	0	0	0	0	0
TCONS_00053537	AJPT01335224.1	0	0	0	0	0	1.75238	0	0	0	0	0	0	11.3995	0	0	0	0	0	0	0	0
TCONS_00053598	AJPT01335272.1	0	0	0	0.0410357	0	0	0	0	0	0.0917401	0	0	0	0	0	0.278446	0.0680347	0	2.39454	0.466978	0
TCONS_00053640	AJPT01335303.1	0.131784	0	0.0894915	0.360754	0.021846	0.549393	0.0789237	0.112276	0.0850333	0	0.0825274	0.078792	0	0	0.205144	0.0303764	0	0.023629	0.0444831	0.182463	0
TCONS_00053719	AJPT01335357.1	0	0	0	0	0	0	0	0	1.5991	0	0	0	0	0	0	0	0	0	0	0	0
TCONS_00053757	AJPT01335383.1	9.0317	11.8975	0.000111784	6.49631	0.420771	8.02542	6.71458	3.25566	22.3035	13.137	19.2199	24.1275	72.0564	177.271	118.961	35.003	16.2502	25.4616	15.8949	3.89593	2.82098
TCONS_00053759	AJPT01335383.1	3.36504e-05	0.224251	0.901052	2.68101e-06	1.27083	1.82578	2.38339e-05	0.354021	0.420113	0.163226	3.05425	0.681501	3.90194	32.6333	13.1278	7.23769	7.74251	1.24552	6.3702e-06	0.806082	1.09576
TCONS_00053858	AJPT01335459.1	0	0	0	0.116868	0	0	0	0	0.0986455	0	0	0	2.13468	0	0	0.316941	0	0	0.986611	0.253195	0
TCONS_00053884	AJPT01335471.1	6.91253	8.79345	10.1405	13.384	16.5556	20.0651	11.0914	12.0007	12.5608	9.26982	12.6448	6.40809	1.04132	0.253725	3.71493	0	0	3.03848	0	0	0
TCONS_00053980	AJPT01335525.1	5.10662e-10	4.18176e-10	1.59929e-06	0.083771	2.32166e-19	0.115863	0	1.02005	0.136772	0.145778	0.161868	0	0	0	0	0	0	0	0	0	0
TCONS_00053982	AJPT01335525.1	4.50664e-07	6.73321e-07	0.906895	0.436237	0.597302	0.495111	0	0.28638	0.731528	0	0.091017	0	0	0	0	0	0	0	0	0.636429	0
TCONS_00053986	AJPT01335525.1	3.29822	5.78093	7.83974e-41	0.192472	0.00788079	0.00661159	0	0.00397124	0.00456477	0	2.3092	0	0	0	0	0	0	0	0	0	0
TCONS_00054004	AJPT01335546.1	0	0	0	0	0	0.156501	0	0	0	0	0	0	0	0	0	0.0614206	0	0	0.262833	0.88235	0.0952376
TCONS_00054222	AJPT01335676.1	0	0	0	0	0	0	0	0	0	0	2.55455	0	0	0	0	0	0	0	0	0	0
TCONS_00054274	AJPT01335708.1	0.495392	0.576827	0.470207	0	0.230459	0.592082	0.269175	0.168049	0.572927	0	0.215183	0.066541	0.128515	0.0939066	0.149648	0.153293	0.189515	0.479339	2.37504	6.04557	1.31886
TCONS_00054312	AJPT01335732.1	0	8.1008	32.0169	7.63782	37.5941	20.2349	52.1817	1.53803	15.8849	5.6354	8.65193	15.6587	18.6189	5.31272	6.86459	0	0	18.9222	0	0	0
TCONS_00054390	AJPT01335789.1	0	0	0	0	0	0	0.211416	0	0	0.291527	0	0	0.197868	0	1.17327	0	0	0	0	0	0
TCONS_00054575	AJPT01335916.1	0	0	0	0	0	0	0	0	0	0	0	0	1.35756	0	0	0	0	0	0	0	0
TCONS_00054613	AJPT01335937.1	0	0	0	0	0	0	0	0	0	0	0.103294	0	0	0	0	0	0	0	0	0	0
TCONS_00054780	AJPT01336044.1	0.461334	0.537394	0	0.261598	0.266675	0.182973	0.0625196	0.208771	0.599671	0.0586333	0.132979	0.0618889	0	0	0.0695308	0	0	0	0	0	0
TCONS_00054808	AJPT01336060.1	0	0	0	0	0	0	0	0	0	0	0	0.366407	0	0	0	0	0	0	0	0	0
TCONS_00054920	AJPT01336119.1	0.795448	7.06504e-06	0	0.308327	0.648998	0.17147	0.176066	0.588802	0.152366	0	0.124606	0.174431	2.02667	1.03572	0.569592	0.201101	0.231241	0.366456	0	0.227637	0.312841
TCONS_00054934	AJPT01336119.1	0	5.84772	0	1.52613	0	0	0	0.0186622	4.75832e-10	0	0	0	8.00287e-05	7.96379e-06	5.9356e-06	2.87697e-15	1.79652e-16	3.18238e-19	0	4.44416	0
TCONS_00054923	AJPT01336119.1	2.54774e-05	0.284832	0.444891	0.000103822	1.77794e-06	2.68718e-06	9.20768e-07	9.19943e-05	0.494954	0	1.86043e-06	2.16379e-05	2.96431e-07	1.21629	0.3055	1.00834e-05	1.21146	1.74315e-06	0	3.25288e-05	5.19034e-06
TCONS_00054950	AJPT01336128.1	0.626592	1.12489	1.14414e-14	4.0425e-07	0.740857	2.75869e-06	0.372349	0.201495	5.02873e-07	0.819854	4.67012e-05	1.15208e-05	0.486779	2.98712e-06	0.606256	0.258545	0	0.502481	0.0065298	5.35993e-05	0
TCONS_00054949	AJPT01336128.1	0.100821	0.301367	0.206805	0.565812	0.437869	0.367268	0.302595	0.216163	0.268205	1.00119	0.828385	1.02783	0.168571	0.833308	0.831397	3.43992e-47	0	1.11114e-08	0.0992792	0.881787	0
TCONS_00054946	AJPT01336128.1	0.261993	0.657336	0.000125945	2.3419	2.14178	0.178164	2.38518	1.71951	2.52076	0.919388	0.978904	0.976916	4.87052	3.27638e-07	0.921036	0.00263765	0	1.27365	1.98347e-05	4.51555e-08	0
TCONS_00054985	AJPT01336139.1	0	0	0	0	0.388123	0	0	0	0.370931	0	0.449876	0	0	0	2.06515	0.791761	0	0	4.48415	0	17.9467
TCONS_00055047	AJPT01336173.1	0	0	0	0	0.184787	0.0794397	0	0	0	0	0	0	0	0	0	0	0	0	0	0	0
TCONS_00055079	AJPT01336195.1	0	0	0	0	0	0	0.68648	0	0	0	0	0	0	0	0	0	0	0	0	0	0
TCONS_00055078	AJPT01336195.1	0.377831	0	0	0.246362	0	0	0	0	0	0	0.8175	0	0	0	0	0	0	0	0	0	0
TCONS_00055263	AJPT01336313.1	23.3307	20.857	12.0698	17.0116	15.0755	21.7852	54.687	12.4743	22.3037	29.1437	25.8377	34.4003	10.3178	7.53101	15.6414	0.628238	0	7.05074	0	0.071883	0
TCONS_00055318	AJPT01336345.1	0	0	0	0	0	0	0	0	0	0	2.14506	0	0	0	0	0	0	0	0	0	0
TCONS_00055341	AJPT01336352.1	0	0.149066	0	0	0	0.159274	0	0.086776	0.673593	0	0.231814	0.313751	0.399357	0	0.355374	0	0	0	0	0	0.38514
TCONS_00055366	AJPT01336359.1	253.526	149.413	166.41	256.853	325.771	203.052	266.133	290.623	276.511	114.656	191.133	175.969	55.4394	108.043	93.1053	4.34124	7.05994	59.4948	0	0	0
TCONS_00055363	AJPT01336359.1	2.09617e-05	5.44595e-06	1.24939e-06	7.76162e-06	3.08343e-05	3.01427e-05	6.62941e-06	3.23887e-06	4.53254e-05	6.85612e-06	1.62322	0.000255777	8.01648e-06	6.74033e-06	2.2761e-05	1.18448e-05	8.16261e-06	3.35832e-06	0	0	0
TCONS_00055357	AJPT01336359.1	1.31371	0.571488	1.32457	0.800885	4.72226	2.95583	1.18483	0.714717	1.53574	0.325583	1.0382	1.70518	5.95157e-15	1.30356e-14	0.244801	3.08142e-14	6.52658e-13	0.458322	0	0	0
TCONS_00055353	AJPT01336359.1	3.15492	3.60439	0.165812	1.64371	11.0581	14.0657	5.10131	3.49141	4.64015	1.39753	1.92952	2.95	1.36699e-10	8.33159e-06	3.21762	1.80174e-08	4.12427e-06	0.427214	0	0	0
TCONS_00055488	AJPT01336412.1	0	0	0	0	0	0	0	0	0.925622	0	0	0	0	0	0	0	0	0	0.921252	0	0
TCONS_00055489	AJPT01336412.1	0	0	0	0	0.81843	0	0	0	0	0	0	0	0	0	0	0	0	0	0	0	0
TCONS_00055561	AJPT01336445.1	0	0	0	0	0	0.0153931	0	0	0.046228	0	0	0	0	0.146598	0	0	0	0.192603	0.0364557	1.25086	0
TCONS_00055648	AJPT01336478.1	87.3167	81.6925	235.186	30.7237	11.5557	22.5163	49.4318	41.0657	27.0156	79.0529	79.3552	23.9655	15.0273	4.03514	9.13398	0	0	1.20023	0	0.0559694	0
TCONS_00055694	AJPT01336504.1	0	0.0331945	0	0.0194444	0	0	0	0	0	0.043258	0.0236251	0	0.177056	0	0	0.941919	0.188648	0	21.4958	56.0711	8.58902
TCONS_00055975	AJPT01336645.1	0	0	0	0	0	0	0	0	0	0	0.36829	0	0	0	0	0	0	0	0	0	0
TCONS_00056124	AJPT01336711.1	0	0	0	0.000878405	0	4.7439e-35	8.51898e-06	0	1.4062	0	2.39099	1.09229e-09	2.06877e-21	4.76885	1.15592e-09	1.3123e-50	3.58878	3.93948e-10	0	0	3.82694e-09
TCONS_00056119	AJPT01336711.1	0	0	0	0.801071	0	11.0154	9.19685e-05	0	0.000101421	0.254915	0.000128049	1.96228e-05	0.000296166	2.74892e-05	2.03036e-05	0.269171	0.000218266	6.21876	0	0	0.708372
TCONS_00056112	AJPT01336711.1	0	0	0	1.04919e-52	0	1.26023e-22	0.844661	0.270269	6.23788e-19	0.153984	0.244627	0.19775	14.5031	1.70865	2.16608	7.40791e-92	1.14679	3.31429	0	1.12197	2.91557e-16
TCONS_00056108	AJPT01336711.1	0	0	3.56426e-05	0.768732	0.333885	1.92983e-05	0	0	1.44797e-09	5.91365e-07	5.32842e-11	1.74481e-07	2.8798e-11	1.35884	1.86422	7.27875e-46	3.4006e-07	6.39645e-06	1.08943	0.974316	0
TCONS_00056107	AJPT01336711.1	0	0	0.998081	1.25946	0.799138	0.503589	1.04543	0	6.97395	1.71822	1.27238	1.89173	76.1103	61.8736	22.8945	24.4207	46.6103	12.5189	0.569976	3.43022e-06	0.883732
TCONS_00056151	AJPT01336722.1	0.154861	0.120484	0	0	0.244178	0.180667	0	0.0351224	0	0.039341	0	0.0413195	0	0.0573339	0	0	0	0	0	0	0
TCONS_00056153	AJPT01336722.1	0.439186	0	0	0	0	0	0	0	0	0	0	0	0	0	0	0	0	0	0	0	0
TCONS_00056350	AJPT01336823.1	1.01638	6.18359e-05	0.015375	8.09581	9.93961	2.41516	1.96486	13.466	2.64793	1.11684	4.4705	3.08931	0	0	2.91095	0	0	1.12273	0	5.33478e-06	0
TCONS_00056346	AJPT01336823.1	1.03049	1.26677	0.475448	5.97216	2.08444	2.07289	1.61012	4.66676	1.45782	0.689571	1.23292	0.907087	0.52884	0	0.671691	0	0	0.904108	0	0.150638	0.0976574
TCONS_00056509	AJPT01336882.1	0	0	0	0	0.722937	0	0	0	0	0	0	1.76333	0	0	0.70885	0	0	12.5826	0	0	0
TCONS_00056536	AJPT01336894.1	0.549167	0.228338	0	0	0.0638533	0.0384539	0.211133	1.71598e-07	0.16156	0	0	0.471323	4.03751e-07	0	0	0	0	0	0	4.18561e-07	0
TCONS_00056533	AJPT01336894.1	0.569019	0.253242	0	0	0.45927	0	0.190302	1.03289	0.0266625	0	0	0	0.341438	0	0	0	0	0	0	0.245616	0
TCONS_00056553	AJPT01336899.1	0	0	0	0	0	0	0	0	0.139692	0.388333	0.30649	0.0831734	0	0.44654	0.433985	0	0	0	0	0.179669	0
TCONS_00056557	AJPT01336899.1	0	0	0	0	0	0	0	0	0	0.380065	0	0.180165	0	0	0	0	0	0	0	2.2427e-06	0
TCONS_00056676	AJPT01336959.1	0.350753	0.796308	2.55362	0.688983	0.638701	1.28259	0.316536	0.230878	0.632612	0	0.373639	0.298209	0	0	0	0	0	0.267753	0	0	0
TCONS_00056784	AJPT01337029.1	0	0	0	0	0	0	0	0	0	0	0	0	0	0	0	0.780653	0	0	0	0	0
TCONS_00056801	AJPT01337039.1	0	0	0	0	0	0.415994	0	0	0	0	0	0	0	0	0	0	0	0	0	0	0
TCONS_00056846	AJPT01337056.1	0	0	0	0	4.88054e-15	1.54016e-11	0	0	1.52878e-33	0	1.33199e-10	0	1.68401e-11	8.36609e-19	0.0895324	0	0.148709	0.482289	0	2.87384e-06	0
TCONS_00056898	AJPT01337067.1	0	0	0	0.436318	0	0	0	0.834905	0.47816	0	0.0415819	0.689297	0	0	0	0	0	5.16952e-12	5.55171e-07	1.54222e-05	0
TCONS_00056900	AJPT01337067.1	0	0	0	8.52579e-08	0	0	0	0.158484	0.237452	0	0.0378934	0.872392	0	0	0	0	0	2.28104e-14	0.331768	0.373646	0
TCONS_00056906	AJPT01337067.1	0	0	0	0	0	0	0	0	4.07356e-05	0	0	5.98847e-06	0	0	0	0	0	7.39831	0	0	0
TCONS_00057088	AJPT01337133.1	0	1.09313	2.27605	1.89367	0.284141	1.60528	0.571896	0.211412	0.287432	0.243647	0	0	0	0	1.26147	0	0	0	0	0.356273	0
TCONS_00057097	AJPT01337137.1	0	0	0	0	0	0	0	0	0	0	0	0	0	0.322959	0	0	0	0	0	0	0
TCONS_00057192	AJPT01337172.1	0	0	0	0	0	0	0.0862606	0	0.456427	3.81907e-08	2.28274e-06	0.633176	0.652432	0	0	0	0	0	0	0	0
TCONS_00057193	AJPT01337172.1	0	0	0	0.0742973	0.0368904	0	7.8977e-07	0	8.69618e-07	0.580838	0.785915	0.285322	1.16217e-06	0.121178	0.195245	0.0503368	0	0	0	0	0
TCONS_00057393	AJPT01337254.1	0	0	0	0	0	0	2.4058e-09	0	1.82459e-12	26.4188	87.7295	556.075	7890.89	2214.3	1043.36	231.304	603.814	645.245	0.703923	0	0.310823
TCONS_00057587	AJPT01337326.1	0	0	0	0	0	0.528434	0	0.472538	0	0	0	0	0	0	0	0	0	0	0	0.400006	0
TCONS_00057631	AJPT01337346.1	0	0	0	0	0	0	0	0	0	0	0	0	0	0	0.604888	0	0	0.718251	0	0	0
TCONS_00057680	AJPT01337359.1	0	0	0	0	0	0	0	0	0	0	0	0	0	0	0.103935	0	0	2.40322	0	0	0
TCONS_00057826	AJPT01337405.1	0.161369	0.833232	0	0.0502497	1.1847e-06	0.235757	0.0935222	0.46981	0.00025506	0.0111476	0.00694819	4.57349e-08	0.117304	0	0	0	0	0.0808714	0	0.120048	0
TCONS_00057808	AJPT01337405.1	0.593761	2.12943e-05	0	0.487107	0.182866	0.234534	0.48587	0.226574	0.0504141	0	0.034537	0.141082	1.2478	0	0	0	0	0	0	0	0
TCONS_00057813	AJPT01337405.1	6.71558e-08	0.0219706	0	0.0460401	0.614376	4.15428e-08	0.149354	9.52764e-08	4.3e-73	0.0310253	0.0387401	0	3.73124e-08	0.0964368	0	0	0	2.46662e-08	0	0.13286	0
TCONS_00057927	AJPT01337444.1	1.73065	0.828596	0.443108	1.86431	1.81267	1.85321	2.00743	3.10248	2.5689	1.24282	0.988296	3.21342	0.316745	7.16981	0.557594	0	0	0.742182	0	1.01715	0
TCONS_00058033	AJPT01337466.1	0.0271279	0	0.403105	0.111478	0.0894186	0	0.0216107	0.0184998	0	0.0413261	0.0225484	0	0	0	0.192631	0	0	0.349733	0	0	0.075915
TCONS_00058068	AJPT01337479.1	0	0	0	0	0.593055	0	0	0	2.38136	0	0	0	0	0	0	0	0	0	0	0	0
TCONS_00509689	chr1	2.19402	3.41826	0.9714	1.14248	0.907673	0.544331	0.688607	1.05438	0.85692	0.12978	0.351605	0.446843	0.529653	0.484763	1.02573e-13	0	0	0.443216	0	0	5.65245e-18
TCONS_00509687	chr1	0	0	0.398019	0	0	0	0	0	0	0	0.0813837	0	0	0	0	0	0	0.277279	0	0.320176	0
TCONS_00385138	chr1	0	0	0	0	0	0	0	0	0	0	0	0	0	0	0	0	0	0	0	0	15.6723
TCONS_00385133	chr1	5.93098e-07	0	0	0	0.115599	3.20921e-08	0	0	0	0	0	1.69709e-06	0	0	0	0	0	0	0.169743	0	2.91776
TCONS_00437258	chr1	0	0	0	0	1.26512	0	0	0	0	0	0	0	0	0	0	0	0	0	0	0	0
TCONS_00437257	chr1	0.0282121	0.0767403	7.41873e-09	0	0.697191	0.0337779	3.90843e-07	0.148462	0.136443	0.214494	0.197834	0.192974	0	0	0.234803	0	0	0	0.250238	0.0668849	0
TCONS_00422338	chr1	0	0	0	0.0311306	0.0612	0	0	0	0.0785619	0.03472	0	0	0	0	0.447931	0	0	0	0	0.454398	0
TCONS_00430709	chr1	0	0	0	1.14563	0	0	0	0	0	0	0	0	0	0	0	0	0	0	0	0	0
TCONS_00430701	chr1	0.592919	0.122259	0	0.0954522	0.764669	0	0	0.380281	0	0.079712	0.174997	0	0.108719	0	0	0	0	0	0	0.0772694	0.0490508
TCONS_00430703	chr1	0	7.24519e-81	7.26328e-86	0.342844	0.421468	0.138216	2.11499e-11	5.47283e-20	1.87199e-52	1.11407e-16	0	9.69008e-249	2.48698e-55	5.38915e-129	4.96833e-49	4.09493e-12	2.17004e-151	2.44177e-22	0	0	0
TCONS_00405825	chr1	0.109603	0.309245	0.602155	0.705831	0.343797	1.40379e-20	0.161469	0.173884	5.13657e-16	0.248745	0.361023	0.0899261	0.651389	0.47685	0.111826	0	0	9.16859e-70	0	0	0
TCONS_00405824	chr1	2.11657	15.9742	1.49236	9.70335	5.68987	0.808808	2.34448	14.3847	1.63698	10.0985	11.549	0.0938953	6.81397	4.76518	2.21341	1.25526e-28	0	3.50183e-98	0	0.0586058	0
TCONS_00405823	chr1	23.7142	27.4564	42.9386	28.3982	27.3243	42.8612	20.2111	48.9265	27.1971	21.5533	14.5207	10.9124	4.70748	2.41155	31.3354	0.294987	0	10.9582	0	0.109801	0
TCONS_00510046	chr1	0	0	0	0	0	0	0.212492	0	0.0455652	0.0402335	0.26865	0	5.6247e-12	0.11737	0.614996	0.0976102	0.118788	1.52157	1.26644	0.17553	0.0751312
TCONS_00510044	chr1	0	0	0	0	0	0	0	0	0	0	0	0	0	0	0	0.568805	0	0.381318	0	0.4853	0
TCONS_00510045	chr1	0.0825452	6.39145e-07	0.505086	0.433932	0.0833114	0.15978	0.364849	0.386392	0.260798	0.442378	0.25666	0.180048	1.50958e-13	6.2578e-55	0.1747	0	0	0.78364	4.99188e-06	0.0575918	0
TCONS_00510040	chr1	1.44664e-47	0.417513	8.96333e-16	6.01462e-17	5.13757e-28	3.8744e-30	1.61926e-56	8.93858e-17	7.03034e-64	0	6.54561e-12	1.58589e-27	0	0	0	0	0	0.605555	0	0.132281	0
TCONS_00405329	chr1	2.22898	2.74561	1.029	0.389474	0.714069	0.589385	1.13202	0.891969	0.477272	0.0994443	4.30197e-06	0.823055	15.2709	7.66442	6.52602	3.40972	0	0.845166	0	0	2.0936e-16
TCONS_00474900	chr1	0	0	0	0	0	0	0	0	0	0.590471	0	0	0	0	0	0	0	0	0	0	0
TCONS_00517344	chr1	0	5.21331	0	0	0	0	0	0	0	0	0	0	0	0	0	0	0	0	0	0	0
TCONS_00517346	chr1	5.10745	6.5815	0.0492837	1.97072e-18	0.0918586	0.20036	0	0.350082	1.77207	0	1.21409e-05	0.0069945	0.82979	0	0.521616	0	0	0	0	0	0
TCONS_00201338	chr1	3.44468	3.06233	2.19022	0.944507	2.33045	1.70974	0.525643	2.04589	1.6142	1.61717	1.32683	0.438779	9.7949	3.08267	4.89731	9.4091	4.82648	19.5347	2.40237	2.15246	5.73852
TCONS_00201337	chr1	1.25916e-05	0.0890515	1.86575e-05	0.518647	0.639359	0.0789966	0.471599	1.02283	0.866343	2.78496	2.05938	1.54018	18.2409	7.905	9.34932	3.94951	7.7828e-05	8.69568	2.99969	8.20103e-05	2.16691
TCONS_00201335	chr1	0	0	0	0	0	0	0	0	0	0	0	0.0833259	0	0	0	0.479107	0	0	1.32862	0.342806	0.454728
TCONS_00199899	chr1	4.46141e-07	2.72961e-06	3.49688e-07	4.33107e-07	0	0	1.44271e-05	1.68905e-05	8.31836e-05	2.9381e-07	0	3.12842e-07	3.36704e-05	4.91755e-06	6.52096e-06	0.000568639	0.211592	4.40048e-08	1.02324	1.34219e-05	1.27333e-05
TCONS_00412815	chr1	0	0	0	0	0	0	0	0	0	0	0	0.726516	0	0.553393	0.626056	0	0	0	0	0	0
TCONS_00412816	chr1	4.70393e-06	6.76233e-06	0	4.1684e-06	1.53066e-06	2.04286e-06	3.97654e-06	4.74554e-06	3.16598e-06	0.184969	0.275432	1.92574	6.79581e-55	0.395081	9.57229e-56	2.49419e-06	7.34112e-64	4.79453e-08	1.88673e-52	5.04864e-08	4.82079e-06
TCONS_00230470	chr1	0	0	0	0	0	0	0	0	0	0	0	0	0.231152	0	0	0	0	0	0	0.494013	0.964709
TCONS_00422649	chr1	0	0	0.232845	0	0	0.016442	0	0.0391199	0.147977	0.0655533	0.047746	0.0456946	1.2521	1.19004	0.840745	1.61247	1.20726	0.123321	6.44762	0.667182	1.52683
TCONS_00420640	chr1	10.0171	17.0484	2.50146	0.770795	1.71672	7.03718	2.07148	0.000115286	13.1803	6.79314e-06	0.438862	10.1659	47.9262	26.3849	56.7008	4.02917	4.72941	12.7874	0	5.37698	1.42516
TCONS_00420649	chr1	0	0	0	0	0	0	0	0	0	0	0	0	0	0	2.07849	0	0	0	0	0	0
TCONS_00422941	chr1	0	0	0	0	0	0	0	0	0	0	0	0	0	0	2.65235	0.219287	2.34902	0	0	0	0
TCONS_00509725	chr1	0	0	0	0	0	0	0	0	0	0	0	1.41418	2.15224	0	0	0	0	3.7962	0	0	0
TCONS_00509729	chr1	0	0	0	0	0	0	0	0	0	0	0	0	0	0	0	0	0	0.848782	0	0	0
TCONS_00447585	chr1	9.61641e-07	6.6648e-11	3.35219e-60	1.09349e-49	1.63097e-23	1.82052e-19	1.27244	3.91541e-09	5.01517e-41	9.07461e-23	0.00182292	9.38613e-32	0	0	0	1.18857e-78	0	0	0	1.41504e-28	0
TCONS_00509673	chr1	0	0	0	0	0	0	0	0	0	0	0	0	0	0	0	0	0	4.21764	0	0	0
TCONS_00472636	chr1	0	0	0	0	0	0	0	0	0	0.441012	0	0	0	0	0	0	0	0	0	0	0
TCONS_00415098	chr1	0.399612	4.4834e-15	2.27357e-07	2.69412e-05	2.92868e-10	8.49127e-16	1.00435e-14	1.33175e-12	5.57991e-05	0.520951	1.08597	1.21843e-16	2.82077	1.9962	0.421603	0	9.32263e-06	1.75804e-21	0	2.35361e-09	0
TCONS_00474674	chr1	2.09293e-16	1.18208e-11	1.68672e-17	2.69619e-14	2.57182e-16	4.14028e-06	2.70345e-10	1.12095e-17	1.17762e-14	0.340742	9.16975e-15	0.402267	0	0	6.23575e-15	0	0	3.69795e-09	0	3.72021e-10	0
TCONS_00437359	chr1	0	0	0	0	0.707917	0.0603481	0.0817802	0	0	0	0	0.0805952	0	0	0.454354	0.556237	0	0	0	0	0
TCONS_00519232	chr1	0	4.21323	0	0	0	0	0	0	0	0	0	0	0	0	0	0	0	0	0	0	0
TCONS_00519230	chr1	0	1.20836	0	0	0.324276	0.260317	0	0	0	0	0	0	0	0	0	0	0	0	0	0	0
TCONS_00518182	chr1	0	1.49287	0	0	0	0	0	0	0	0	0	0	0	0	0	0	0	0	0	1.54151	0
TCONS_00456266	chr1	0.17061	0.265374	0.315978	0.387987	0.196594	0.199853	0.550326	0.504466	0	0.086695	0.0483932	0.182298	0.177167	0.126835	0.102084	0.473463	0.384946	0	0.453575	0.882569	1.13624
TCONS_00442670	chr1	0	0	0	0	0	0.497329	0	0	0	0	0	0	0	0	0	0	0	0	0	0	0
TCONS_00431596	chr1	1.10103e-09	2.50254e-15	2.37391e-28	0.396549	8.40178e-17	1.7483e-11	6.55609e-30	9.8053e-14	1.08827e-16	0.000286314	2.63114e-17	2.24895e-10	0	0	0	1.78079e-27	0	0	0	4.29863e-36	0
TCONS_00463648	chr1	2.31598e-66	0	0	0.101807	0	0	0.057256	0.0538919	0.39215	0	0	8.25875e-103	1.51757e-34	0	0	0	0	0	0	0	0
TCONS_00447115	chr1	0	0	0	0	0	0	1.37296	0	0	0	0.873843	0	0	0	0	0	0	0	0	0	0
TCONS_00447114	chr1	37.5743	22.5641	15.2901	27.3258	14.5274	17.5427	10.0737	29.7388	11.754	14.9869	8.11488	3.68512	0.702907	0.429566	3.45941	2.06763e-125	7.2139e-31	1.61175	2.36522e-05	7.70057e-10	5.30252e-40
TCONS_00447113	chr1	16.2078	15.3585	10.5923	4.72045	10.1971	12.1255	6.47788	7.25241	6.8049	9.55868	5.88225	3.44149	1.20894	0.296304	4.52745	7.58522e-125	4.85359e-30	2.37134	0.00691717	0.00466483	1.64283e-32
TCONS_00414540	chr1	1.77934	0.0909602	0.372312	0.533158	0.24931	0.548096	0.43538	1.06956	0.525437	3.30064	1.62523	0.853732	3.07512e-18	5.38549e-06	8.72107e-06	0	3.63026e-08	0.987169	0	1.57627e-12	0
TCONS_00462112	chr1	4.32312e-13	3.98938e-07	0	2.69543e-18	0.103267	0.22334	0.191449	0.0948346	0.385106	0	0	0.0346546	0	0	0	0	0	0	0	0	0
TCONS_00448068	chr1	0	0	0	0	0	0	0.594041	0	0	0	0	0	0	0	0.131788	0	0	0	0	0	0
TCONS_00407507	chr1	0	0	0	0	0	0	0	0	0	0	0	0	1.57066	0	0	0	0	0	0	0.395187	0
TCONS_00407508	chr1	0	0	0	0	0	0	0	0	0	0	0.17969	0	1.50102	0.234126	0.535804	0	0	0	0	5.11464e-06	0
TCONS_00407509	chr1	0	0	0	0	0	0	0.0147863	0	0	0	0.0461477	0.0436303	0.661117	2.75766e-10	0.189945	0	0.00958518	0.0591024	0	3.48462e-05	0
TCONS_00514330	chr1	0.580021	0	0.817801	0	0.100125	0	0	0	0	0.0552828	0	0	0	0	0	0	0	0	0	0	0
TCONS_00514331	chr1	0.430802	0.744516	1.05046	0	0	0	0	0	0	0	0	0	0	0	0	0	0	0	0	0	0
TCONS_00514338	chr1	0.846165	0	0	0	0	0	0	0	0	0	0	0	0	0	0	0	0	0	0	0	0
TCONS_00408251	chr1	0.42936	0.40167	1.73695	0.512904	1.55815	1.98437	1.50325	0.493744	2.24624	0.944209	2.08625	2.12928	0.0626648	0.329777	1.25856	0	0	4.1198e-21	0	1.21691e-05	1.43101e-05
TCONS_00408250	chr1	2.63439	2.21249	1.15483	0.776075	1.1555	0.710885	1.35077	2.00795	3.0682	1.5901	2.08224	4.09197	0.716131	0.201548	1.37253	0	0	6.37633e-05	0	2.40474e-116	0
TCONS_00408257	chr1	0	0	0	0	0	0	0	0	0	0	0	0	2.67965	0	0	0	0	0	0.293441	0	0
TCONS_00408256	chr1	0	0	0	0	0	0	0	0	0	0	0	0	0.741076	0	0	0	0	1.97307e-08	0	0	0
TCONS_00482177	chr1	0	0	0	0	0	0	0	0	0	0	1.10196	0	0	0	0	0	0	0	0	0	0
TCONS_00482174	chr1	1.39016	2.07855	1.18922	2.12387	3.02404	6.03026	4.14288	1.79581	1.29038	0.406148	1.54531	5.93776	3.24253e-19	0.162015	0.664083	0	0	0.178137	0	1.33719e-09	0
TCONS_00482173	chr1	0.291211	0.181387	6.15493e-10	0.274934	0.720454	1.68109	7.1447e-26	0.32909	0.333014	1.6791	1.49649	0.878595	0.0992091	0.425702	1.36289	0	0	4.87246e-161	0	0	0
TCONS_00457561	chr1	0	0	0	0	0	0	0	0.59054	0	0	0	0	0	0	0	0	0	0	0	0	0
TCONS_00421417	chr1	0.233172	0.184397	0.0810805	0	7.46259e-32	3.71903e-132	0.235178	0.0396381	0	1.9656e-71	0.0993209	0.186917	5.32741e-50	0.0650749	0.680513	0	0	0.166402	0	9.84714e-76	0
TCONS_00481772	chr1	0	0	0	1.61666e-63	2.16817e-18	1.93531e-29	1.74824e-112	4.32793e-32	0.00315808	0	0.46998	0	0	0	5.47865e-10	0	0.229095	2.17346e-21	0	2.36542e-30	0
TCONS_00430350	chr1	0.3685	0	0	0.362007	0	0	0	0.452348	0	0	0	0	0	0	0	0	0	0.196863	0	0.446736	3.312e-07
TCONS_00432452	chr1	4.63558e-19	0	0	0.64596	0	5.87002e-189	1.69823e-99	7.76075e-79	0	0.0425672	0	0	4.64342e-42	0	0	0	0	0	0	0	0
TCONS_00446550	chr1	0	0	0	0	0	0.217577	0.81778	0	2.4412e-09	0	0	0	0	0	0	0	0	0	0	0	0
TCONS_00518095	chr1	8.99619e-07	1.59992	0.202885	2.22389e-29	2.0892e-27	7.40811e-25	4.33698e-18	1.2013e-23	1.06321	6.33338e-18	4.13126e-17	1.34489	7.52349e-21	8.51171e-31	0.00558548	0	0	3.73484e-21	0.218968	0.144172	1.41667e-46
TCONS_00513747	chr1	0.709365	8.64205e-14	5.6596e-06	1.87347e-15	4.96493e-05	0.000178907	2.39663e-05	6.70586e-06	1.81376e-09	0.408927	1.42397e-14	1.52192e-05	4.36116e-05	9.24216e-20	3.64681e-10	0	0	9.8686e-06	0	3.81691e-07	0
TCONS_00522512	chr1	0	0	4.44789	0	0	1.12266	0	0	0	0	0	0	0	0	0	0	0	0	0	0	0
TCONS_00431254	chr1	0.104499	0.220628	2.0103e-07	0.383484	0.186402	0.327711	0.191934	0.210684	0.325414	1.58058e-07	0.080313	0.076367	0	0	3.25364e-09	0	0	0	3.45847e-12	2.06425e-05	0
TCONS_00446945	chr1	0.55263	8.64183e-05	9.60807e-06	9.92836e-06	2.63057e-08	4.21926e-16	0.652049	3.11124e-06	0.00807806	5.00805e-09	0.111658	3.592e-07	1.02469e-13	0	2.49679e-10	0	0	1.04253e-06	0	1.81025e-06	0
TCONS_00420213	chr1	0	0	0	0	0	0	0	0	0	0.101982	0.0371985	0.365561	0.674443	0	1.33308	0	0	6.18901	0	0.0435883	0.166488
TCONS_00420211	chr1	0	0	0	0	0	0	0	0	0	0	0	0	0	0	4.64632	0	0	0.570132	0	0	0
TCONS_00420218	chr1	1.31853e-22	2.03713e-20	0	5.30989e-21	5.17121e-17	3.08809e-20	8.68834e-21	0.033704	4.99084e-20	0.25562	0.39243	0.227116	5.68417	3.9696	1.50024	0.258391	1.05811	1.22151	1.09522	0.254382	0.660884
TCONS_00437818	chr1	0	0	0	0	4.6027	0	0	2.94052	0	0	0	0	0	0	0	0	0	0	0	0	0
TCONS_00517583	chr1	0	0.959271	0	0	0.409204	0	0	6.2739e-06	0	0	0	0	0	0	0.432145	0	0	0	0	0	0
TCONS_00423739	chr1	0	0	0	0	0	0	0	0	0	0	0	0	0	0	0.394102	0	0	3.57879	0	0	0
TCONS_00423733	chr1	0	0	0	0	0.190778	0.0235893	0	8.02228e-23	0.0702564	0	0.0457429	0	0	0	0.654415	0	0	0	0	0.0903595	0
TCONS_00423732	chr1	0	0	0	0	0	0	0	0	0	0	0	0	0	0	1.38725	0	0	0	0	0	0
TCONS_00482332	chr1	0.722463	1.25851e-12	1.25942	0.177593	0.293079	0.698184	0.492217	0.818362	1.24429	0.526498	0.424796	0.929134	7.50775e-31	9.50146e-07	0.469319	0.127782	0	2.06714e-06	0	1.17799e-33	0
TCONS_00437789	chr1	0.545902	0	0	0	0.810566	0	0	0	0	5.21813e-08	0.352425	0	0	0	0	0	4.03207e-08	0	0	2.87678e-06	0.146914
TCONS_00437787	chr1	0.191784	0	1.04184e-17	0.0826777	0.764138	3.43124e-22	1.37898e-26	1.01376e-05	3.55381e-61	0.375087	0.271882	2.67531e-13	0.179005	0.042178	1.77725e-05	0	0	0.0275559	0.206483	0.0528017	0
TCONS_00437781	chr1	1.34593e-63	1.73872	5.97435	0.424754	2.58499	1.5077	3.57203	1.71908e-45	0.378987	3.47104	1.88525	0.31513	6.39449e-08	0	0.0872274	0	0	0	0	0	0
TCONS_00420454	chr1	0	0	0	0	0	0	0.111032	0	0	0	0	0	0	0	0.985648	0	0	0	0	0.152557	0
TCONS_00424011	chr1	0	0	0	0	0	0	0	0	0	0	0	0	0	0.143478	0.56248	0	0	0	0	0.135844	0
TCONS_00448528	chr1	0	0	0	0	0	0	4.20979	0	0	0	0	0	4.88071	7.31897	9.41324	0	0	9.62841	0	7.35623	8.59886
TCONS_00405170	chr1	0	0	0	0	0	0	0	0	0	0	0.118314	0.106598	2.2374	0.309193	0.241571	0.856143	0.310466	0	1.66018	1.89046	0
TCONS_00482308	chr1	3.66596	3.83169e-11	9.58827e-09	3.442e-93	2.49156e-79	2.9377e-86	0	0.00574336	0	1.25168	10.638	7.60427	0	0	3.90276e-05	0	0	0	0	7.3753e-13	0
TCONS_00482304	chr1	0	0	0	0.216476	0	0	0	0.216186	0	0	0.471553	0	0	0	0	0	0.620869	0	0	0	0
TCONS_00482307	chr1	0	6.11871e-05	0	1.72719e-05	0.582744	0	0	1.64279e-13	0.0128294	5.49145e-10	1.68532	0.845971	0	6.73832e-09	0	1.64022e-16	4.08889e-05	0	0	0	0
TCONS_00474211	chr1	0.164645	0	0	0.78368	1.74263	0.393484	0	0.861893	0.214206	0.577604	0.199833	0.306758	0	0	0.497653	0	0	1.54292	0.21531	67.6291	6.69332
TCONS_00438014	chr1	0.311201	0	0.23833	0	0.352619	0	0.13078	0	0	0	0	0	0	0	0	0	0	0	0	0.173065	0
TCONS_00406284	chr1	1.84307	0.486258	0.657699	2.26708	6.71353	2.9457	4.40763	3.39424	6.44639	3.59081	4.39136	3.62465	3.97376	2.2528	4.02849	0.371179	5.35949e-47	0.698273	0.386442	2.01249e-37	0.102822
TCONS_00406285	chr1	8.55827e-16	7.90457e-31	5.11309e-16	7.36081e-21	0.100876	2.15825e-08	3.1608e-08	1.19785e-40	2.34336e-37	3.84501e-06	6.54693e-183	5.8674e-05	4.59429	0.951062	1.56928	4.16275e-19	0.405516	2.93125e-114	0.0937866	0	4.00081e-13
TCONS_00448888	chr1	0.000509048	3.67034e-69	0.000652817	0.000394545	2.56238e-24	5.82928e-09	0.184558	5.01703e-11	0.988001	0	1.46292e-06	1.07075e-09	0	0	0	0	0	1.31635e-05	0	0	0
TCONS_00448889	chr1	3.61629e-47	1.13865e-62	1.48343e-09	0	0	5.98191e-18	0.663583	0	1.67796e-188	0	0	1.79251e-52	0	0	0	0	0	0	0	0	0
TCONS_00407905	chr1	0	0	0	0	0	0	0	0	0	0	0	0	1.61672	0.760814	0	0	0	0	0	1.28089e-05	0
TCONS_00407906	chr1	0	0	0	0	0	0	0	0	0	0	0	0	0.272064	4.51731e-07	0	0	0	0	0	0.867124	0
TCONS_00407900	chr1	0	0	0	0.519764	1.17948e-24	0.482261	0.195866	1.01095e-31	0.0420421	0	0.212552	0.0993739	0.303749	0	2.1233e-08	1.67809e-05	0	0	0	0.21606	0
TCONS_00407902	chr1	0	0	0	0	0	0	0.0424715	0	0	0	0	0	7.89725	2.87723	1.18307	0	0.0294891	0.038188	0	0.118107	0
TCONS_00456326	chr1	0	0.000116959	0.000110354	0.37768	0	5.17621e-05	0.58717	1.176	0.791247	0.287144	9.92014e-05	0.292604	0	0	0	0	0	0	0	0.000118499	0
TCONS_00423541	chr1	0	0	1.20328e-05	6.57e-06	0.707234	3.96139e-40	4.37242e-11	0.0754945	0	0	4.11311e-05	0.0986066	0	0	0.878209	0.314729	0	0.0544332	0	1.20358e-07	0
TCONS_00448863	chr1	7.41352e-06	6.13294e-09	3.46117e-05	2.02246e-08	0.163672	4.36712e-08	0.515501	1.22088e-14	3.0238e-06	2.01842e-11	8.83916e-25	4.85904e-06	0	0	1.94151e-08	0	0	8.08185e-14	0	1.24214e-16	0
TCONS_00423091	chr1	3.21468e-06	3.77421e-05	0.0158164	7.29021e-12	0.382618	0	0.385838	0.802988	0.0553854	0.0616731	0.116004	0	0	1.69912e-75	0.488681	0	0	0	0	1.48984e-05	0
TCONS_00489798	chr1	0	0	0	0	0	0	0	0	0	0	0	0.80535	0	0	0	0	0	0	0	0	0
TCONS_00421814	chr1	0	0	0	0	0	0	0	0	0	0	0	0	0	0	0.676175	0	0	0	0	0	0
TCONS_00421812	chr1	0	0	0	0	0	0	0	0	0	0	0	0	0	0	0.758208	0	0	0	0	0	0
TCONS_00464172	chr1	0	0	0	0	0	0	0	0	0.592866	0.0794912	0	0	9.73924e-09	0	0	0	0	0	0	0	0
TCONS_00464175	chr1	0	0	0	0	0	0	0	0	2.44934	0	0	0	0	0	0	0	0	0	0	0	0
TCONS_00464179	chr1	0	0	0	0	0	0	0	0	0.327268	0	0	0	0	0	0.349619	0	0	0	0	0	0
TCONS_00413282	chr1	0	0	0	0	0	0	0	0.210843	0	0	0	0	0	0.377325	0	0	0	0	0	0.174038	0
TCONS_00441274	chr1	0.436773	0.517564	0.218065	0.384027	0.572854	1.00708	0	0.27606	0.523286	5.24394e-32	5.41297e-21	0.153375	0	0.129898	0	0.254109	0	0	0	0	0
TCONS_00441271	chr1	0.0407172	0.110014	7.97713e-14	3.05665e-165	6.88178e-08	0.505776	0.0380299	4.06583e-08	1.42061e-06	7.01501e-61	0.168601	9.52256e-37	2.86359e-52	3.65021e-11	0	0	0	0	0	0	0
TCONS_00441273	chr1	0.267968	0.751499	0.181227	6.44614e-30	2.42457e-10	0.33494	0.1175	1.30086e-20	6.08173e-13	1.01053e-06	2.05575e-05	8.42214e-08	0.485348	0	0	0	0	0.0525626	0	0.0811187	0
TCONS_00422568	chr1	0	0	0	0	0	0	0	0	0	0.313438	6.88695e-08	7.94048e-18	2.11555e-07	0	0.395775	0	0.154223	9.69679e-13	0	0.174699	0
TCONS_00422560	chr1	0.12532	0	0.371871	0.0747446	0	9.20571e-07	0.158128	0	0.147302	0.0784468	0.0914851	0.493977	0	0	0.170687	0	0	0	0	0	0
TCONS_00422567	chr1	0	0	0	0	0	0	0	0	0	0	0	7.34727e-10	0	0	0.724956	0	0	1.92943e-08	0	0	0
TCONS_00422565	chr1	0	0	0	0	0	0	0	0	0	0	0	0	0	0	0.830038	0	0	0	0	2.52828	0
TCONS_00422564	chr1	0.00438713	4.22279e-06	4.14676e-06	0.0263766	6.10295e-06	0.00465813	0.131243	0.187054	0.239941	0.396377	1.3804e-05	0.078347	0.0617913	0	0.601487	0	0	2.01312e-06	0	0	0
TCONS_00522960	chr1	1.72165e-28	0	3.15497	6.57481e-48	0	0	0	6.42831e-10	0	0	0	0	0	0	0	5.17551e-06	0	0	0	0	0
TCONS_00522963	chr1	0.343678	0	0.802705	8.08453e-23	0	0	0.290834	0	0	0	0.160813	0	0	0	0	0	0	0	0	1.25228e-76	0
TCONS_00449043	chr1	0.0589076	7.34207e-33	3.73674e-47	0.23109	0.345895	6.41077e-36	0.395577	0.157055	0.116652	4.69135e-21	0.347286	1.67092e-31	0	0	1.81867e-12	0	0	0.274249	0	0	0
TCONS_00432534	chr1	2.44284	16.8588	25.266	3.69709	3.78872	1.62216e-13	4.81555e-26	6.00794e-05	2.6212	0.500243	0	1.6669e-08	0	0	6.12495	0	0	0	0	0	0
TCONS_00432531	chr1	0	0.507156	0	0.688603	0	0.550342	0.976772	0.295133	0.894962	0	0	0.596113	0	0.174402	0.406245	0	0	0	0	0.973117	0
TCONS_00432530	chr1	0	0	0	2.75869	0	0	0	0	0	0	0	0	0	0	0	0	0	0	0	0	0
TCONS_00432533	chr1	0.0857192	1.72344e-21	6.034e-64	0.293087	0.371763	0.0826962	0.505526	0.478178	6.34896e-13	0.111573	2.63223e-19	0.307473	0.110263	7.34879e-121	2.68497e-77	0	0	0.0537211	0	0.113659	0
TCONS_00449044	chr1	0	0	0	0	0	0	2.13767	0	0	0	0	0	0	0	0	0	0	0	0	0	0
TCONS_00432539	chr1	2.03247	21.1081	9.26267	6.0994	7.16494	2.23322	7.34078	2.77665	3.30762	3.01817e-05	4.14068e-13	1.08168	4.65041e-05	1.29556	4.26259e-07	0	0	6.95816	0	0	0
TCONS_00432538	chr1	0.539493	0.962414	2.76456	2.14774	1.17138	0.972434	1.16576	1.33529	1.86863	0.211261	0.000281253	1.05932	2.71135e-06	0.2071	0.253239	0	0	1.20809e-39	0	0	0
TCONS_00438236	chr1	0.451533	0.186172	1.50456e-05	0.582128	0.787224	6.6667e-06	1.04707e-05	1.08684	1.1678e-05	0	0	9.8917e-06	0	0	0.0235706	0	0	0	0	0.0294143	0
TCONS_00490858	chr1	4.56606	0.000320719	0.0406973	0.0460716	2.79065	7.77376	0.000277048	0.330916	2.20297	0.019044	0.0448579	9.63064	9.45049e-10	4.1797e-27	0.607561	0	0	0.0205043	0	0	0
TCONS_00463741	chr1	0	0	0	0	0	0	0.0576134	1.42701e-06	0.368956	0	0	0	0	0	0	0	0	0	0	0	0
TCONS_00200646	chr1	0	0	0	0	0	0	0.0451224	0.0774313	0.046085	0.137179	0	0	1.01345	0	0	2.62256	1.40253	0.000192674	4.87808	1.39332	5.39295
TCONS_00408127	chr1	5.45851	6.36424	0.657697	1.98816	2.87031	1.32213	8.08258	2.33697	5.22067	3.67621	2.01569	2.01884	0.439526	1.0087	2.0627	0	2.58842e-14	0.296097	1.07958e-14	5.24098e-48	0
TCONS_00408126	chr1	3.50198e-06	1.74976e-05	3.45714e-11	0.359417	1.10647e-12	0.137303	0.323367	2.05149e-09	1.69333e-12	3.34379e-10	3.41549e-09	4.93875e-41	1.25954	2.71138e-08	3.41989e-13	0	4.20211e-08	5.61333e-27	2.4014e-11	0.000129478	0
TCONS_00408125	chr1	14.7039	6.05781	6.94998	6.53333	9.30272	4.88377	13.5118	8.06608	13.4832	11.6646	13.5212	6.43332	1.46246e-05	0.520803	2.2222	0	1.01534e-14	1.74317	6.48378e-15	7.40774e-51	0
TCONS_00408123	chr1	0	0	0	0	0	0	0	0	0	0	0	0	0.900227	0	0	0	0	0	0	1.50894e-20	0
TCONS_00508833	chr1	0	0	0	0	0	0	0	0	0	0	0	0	0	0	0	0	0	5.57491	0	0	0
TCONS_00508837	chr1	3.4781	0	0	0.604708	1.70085	1.13166	0	1.38147	0	0	0	0	0	0	0	0	0	0	0	0	0
TCONS_00448763	chr1	0.20745	1.15067e-99	1.70563e-57	7.06811e-141	1.2061e-17	0	0.693036	8.16374e-05	0.411701	3.43889e-07	0	0.203222	0	1.70235e-09	6.89161e-34	0	0	0	0	0	0
TCONS_00423967	chr1	0	0	0	0	0	0	0	0	0	0	0	0	0	0	0.952292	0	0	0	0	0	0
TCONS_00448764	chr1	0	0	0	0	0	0	3.50068	1.71608	2.9871	0	0	0	0	0	0	0	0	0	0	0	0
TCONS_00423962	chr1	0	0	0	0	0	0	0	0	0	0	0	0	0	0	1.14017	0	0	0	0	0	0
TCONS_00423963	chr1	0	0	0	0	0	0	0	0	0	0	0	0	0	0	2.77485	0	0	0	0	0	0
TCONS_00443000	chr1	0	0	0	0.220403	0.111099	0.264813	0	1.2753e-08	0	0	0	0	0	0	0.7203	0.303304	0	0	0	0	0
TCONS_00498263	chr1	2.87837	2.07319	2.75423	1.63243	1.42111	1.93363	3.33789	2.55725	1.47487	4.45148	0.653483	1.41264	3.85236	11.525	2.5567	16.022	25.9914	5.25	19.8355	11.882	29.1243
TCONS_00423341	chr1	4.61913e-25	5.75532e-20	0.648846	8.06923e-06	0.297054	1.59311e-21	6.7165e-10	0.000306094	0	0.101299	0	2.77708e-14	0	4.65502e-07	0.568552	1.14363e-56	2.5153e-43	0	0	0	0
TCONS_00423342	chr1	6.27389e-09	8.91861e-06	0.182935	0.213614	0.240718	4.40976e-23	0.308478	0.200113	0	0.000224581	0	0.284158	0	1.84083e-07	0.171045	1.57085e-48	0.0154861	0	0	1.00579e-06	0
TCONS_00437118	chr1	0.739898	0.970232	2.8608	0	0.775573	0	0	0	0.295067	0	0.312839	0.688741	0	0	0	0	0	0	0	0	0
TCONS_00491307	chr1	0	0	0	0.0410357	0.123068	0.14134	0.388735	0.122732	0.52003	0.22935	0	0.434321	0.187446	0	0.216301	0	0	0	0	0	0
TCONS_00415178	chr1	0	0	0	0	0	0	0.0393159	0	5.87573e-211	0.193792	0.0650022	0.702151	2.12563	1.7893	0.357512	0.572148	0.223708	0.351453	0.856423	0.483871	0.473194
TCONS_00415177	chr1	0	0.190787	0	0.0279194	0	0	0	8.27424e-11	0	0	0	0	0	0.719843	0	0	0	0	0	0	0
TCONS_00406106	chr1	9.80546e-05	1.59683	0.000183312	0	0	0	0	2.40016e-06	2.94098e-05	0	0	0	8.97479e-08	0	0	0	0	0	0	0	0
TCONS_00430460	chr1	0.393402	0.169843	0.182691	0.273912	0.0912247	0.355507	0.104499	0.218231	0.780071	1.18533e-06	0.128569	0.124482	2.94613e-06	0.0835712	1.49032e-08	0.187935	0	1.13766e-06	6.22357e-05	0	4.54805e-05
TCONS_00457691	chr1	1.05446e-07	3.8188e-05	1.08704e-13	0.523037	0.395979	0.247982	1.07247e-06	2.78846	1.48259e-07	0.000560905	1.99633e-08	0.000118062	5.39717e-10	0.711678	0.660173	0	0	2.2387e-07	0	3.13732e-11	0
TCONS_00457692	chr1	0	0	2.68124e-14	0.0937331	1.15495e-10	0	6.71595e-07	0.365964	2.86533e-08	0	0	0	0	0	0	0	0	0	0	7.47601e-15	0
TCONS_00412813	chr1	0.0381624	0	0	0.130497	0.559641	0.0660953	0	0.0259981	0	0	0	0	0.654211	1.09091	0.0340125	0	0	0	0	0.295945	0
TCONS_00510089	chr1	0	0	0	0	0	0	0	0	0	0	0	0	2.27818e-06	5.93817e-07	0.141835	0	0	0.681667	0	0	0
TCONS_00513075	chr1	0	1.3383	0	0	0	0	0	0	0	0	0	0	0	0	0	0	0	0	0	0	0
TCONS_00414753	chr1	0	0	0	0	0	0	0	0	0	0	0	0	0.809729	1.04979	0	0	0	0	0	0	1.72141e-05
TCONS_00414755	chr1	0	0	0	0	0	0	0	0	0	0	0	0	0	1.38671	0	0	0	8.22521e-06	0	0	0
TCONS_00414754	chr1	4.10043e-279	0.166073	1.81873e-69	0.0654911	0	6.86187e-52	2.74541e-90	3.41351e-92	0	2.04182e-80	1.04602e-122	0	0	0.577489	2.03063e-126	0	1.5974e-26	0	0	0	0
TCONS_00414757	chr1	0	0	0	0	0	0	0	0	0	0	0	0	0.220895	1.86417	0	0	0	0	0	0	0
TCONS_00481250	chr1	0	0	0	0	6.70269e-57	0	0	0	0	0	0.776463	0	0	0.34576	0	0	0	0	0	0.707166	0
TCONS_00481251	chr1	8.17743e-05	0.00162221	0.00238582	0.012382	0.00118365	4.32392e-09	0.00137438	0.00108819	0.000961443	0.00142263	0.463546	0.725858	0.00289769	2.77714e-09	0.000790223	0	0	0.00135681	0	0	0
TCONS_00491220	chr1	0	0	0	0	0	0	0	0	0	0	0	1.60087e-08	0	1.2695e-06	0	0.881034	2.18489e-06	0	0	0.3053	1.15577e-06
TCONS_00491221	chr1	0	0	0	0	0	0	0	0	0	0	0	2.99653	0	0	0	0	0	0	0	0	0
TCONS_00413800	chr1	3.94245e-38	1.68839e-09	2.56882	0.7639	2.32673e-19	0.840154	2.2064e-06	0.958248	0.680622	4.7281e-08	1.60464	0.000910357	0.000152716	0.392032	1.86719	0	0	1.58338e-14	0	0	0.512569
TCONS_00413802	chr1	5.1679	11.4702	3.05354	14.0525	3.57849	2.44151	5.61175	19.4851	6.93412	1.33574	2.86823	11.1989	1.09372	0.46351	4.72577	0	0	3.50921	0	0.155362	0.163195
TCONS_00413803	chr1	1.3777e-07	0.187933	1.21993e-07	4.28282e-08	5.12524e-08	0.306871	0.261978	0.277405	0.115029	7.21073e-07	8.87151e-07	0.365618	6.33671e-08	0.687714	7.78309e-08	0	0	0.867912	0	0.117222	0
TCONS_00438427	chr1	0.0766782	0	0	0.0521776	0.6913	0	0	0.0520507	0.13289	0.116944	0.066296	0.123433	0.119371	1.12859	0.138669	0.213371	0.0876533	0	0.90572	0.340208	0.110901
TCONS_00522911	chr1	9.95381e-07	1.38123e-09	2.33432	1.12473e-06	2.93593e-08	2.82296e-09	3.352e-13	5.16393e-07	3.39392e-07	3.5702e-09	4.52127e-15	2.22893e-14	0	0	3.86653e-10	0	0	7.69491e-14	0	0	0
TCONS_00458079	chr1	0	0	0	0	0	0	0	2.50694	0	0	0	0	0	0	0	0	0	0	0	0	0
TCONS_00482722	chr1	0	0	0	0.0812043	0	0	0	0	0	0	0.30461	0	0	0	0	0	0	0	0	0	0
TCONS_00522654	chr1	1.08059e-86	0.393533	2.72924	8.63076e-23	0.000128103	0.0586036	0.147113	0.328445	0	3.10154e-15	0.171339	2.00454e-08	0	0	2.35487e-07	0	0	0	0	2.40999e-09	0
TCONS_00522659	chr1	0	0	1.70302	0	0	0	0	0	0.504642	0	0	0	0	1.29063e-05	0	0	0	0	0	0	0
TCONS_00508936	chr1	1.32133e-225	2.30948e-231	2.35572e-56	6.08724e-224	2.35463e-112	4.97508e-36	1.85047e-219	2.50867e-185	3.55959e-123	1.08663e-65	1.44293e-245	5.37632e-207	8.72964e-210	0.220012	2.43377e-197	1.65663e-14	1.14842e-161	1.60272	2.96479e-26	6.20961e-83	3.16475e-81
TCONS_00510156	chr1	0	0	0	0	0	0	0	0	0	0	0	0	0	0	0	0	0	1.08744	0	0	0
TCONS_00510157	chr1	0	0	0	0	0	0	0	0	0	0.145779	0	0	0	0.214364	0	0	0	0.967068	0	0.0706736	0.182776
TCONS_00405244	chr1	3.40412e-07	1.18576e-07	2.34635e-06	1.16476e-06	0	0	2.33516e-17	3.65415e-07	3.41659e-13	5.58845e-100	0	0.503063	6.57382e-07	0.733567	0.00223293	1.50452	1.84848	1.8147	7.00791e-18	0.19282	0.0999981
TCONS_00405247	chr1	0	0	0	0	0	0	0	0	0	0	0	0.132506	6.69028	0	1.6675	0	0	3.99684e-98	4.43994e-16	0.184398	0.312327
TCONS_00432144	chr1	7.93092e-36	2.45831e-45	6.9872e-167	0.261267	3.66272e-25	0.0917967	0.397484	0.646259	2.04205e-42	8.47684e-48	3.39072e-12	0.389694	0.198889	0.100774	0.114018	0	2.62052e-76	4.79719e-44	0	0	0
TCONS_00509659	chr1	0	0	0	0	0	0	0	0	0	1.18099	0	1.51629	3.62643	0	5.08761e-05	0	0	1.76573	0	2.4169	0
TCONS_00509655	chr1	0	0	0	0	0	0	0	0	0	0	0	0	0	0	0	0	0	0.892858	0	4.00575e-05	0
TCONS_00509657	chr1	0	0	0	0	0	0	0.333095	0	0	0	0	0	0	0	0	0	0	1.95903	0	0.148206	0
TCONS_00422786	chr1	0	0.0540755	0.0636987	0.0316433	0	0	0.0743784	0	0.47924	0.317662	0	0	0	0	0.248444	0	0	0	0	0.359285	0
TCONS_00421508	chr1	6.88988e-42	0.510906	0.694295	0.173821	2.08004e-60	0.179982	4.83768e-14	7.54887e-29	1.46577e-14	0.125051	0.16074	1.23772e-05	0	0	0.2991	0	0	0	9.93852e-12	0.0707691	0
TCONS_00432937	chr1	0	0	0	0.119619	0	0.475466	0	0	0	0	0	0	0	0	0	0	0	0	0	0	0
TCONS_00423537	chr1	2.50562	5.3074	14.9578	0.883011	2.50096	2.94681	1.62882	1.85726	2.26713	1.31961	2.09963	2.3957	0.0978167	0.450216	0.72087	1.61281e-26	2.29352e-26	0.0496448	0	0.116041	1.06911e-90
TCONS_00423539	chr1	0.000115082	3.64543e-262	0.494318	0.0263126	0.0659277	0.409298	4.91638e-21	0.126629	0.215296	0.0897933	2.16673e-43	0.132206	0	0	0.125199	0	0	0	0	0.435302	0
TCONS_00423538	chr1	36.5378	22.7629	51.706	9.78132	15.4236	40.4237	19.1744	12.5108	18.7967	10.0143	10.8739	7.0461	5.80463	4.76264	15.9917	0.54187	0.693484	0.000136834	0	8.57635e-38	0.129153
TCONS_00437555	chr1	2.44372e-06	0	0.768265	4.77389e-07	0.194025	0.0334495	0.0723381	0	0.113533	0.051052	0	6.98492e-08	0	0	0.0378516	0	0	0	0	0	0
TCONS_00522369	chr1	0.109343	0.428539	1.26463	2.96893	2.72585	2.23941	2.64815	3.64111	1.86981	1.4343	0.863151	0.539899	0.260331	0	0.274136	0	0	1.59894e-45	0	0	0
TCONS_00457405	chr1	0.0621015	2.45211e-69	5.43998e-31	0.245406	0.635954	0.320721	0.608056	0.617437	0.391135	0.25619	0.528944	0.245494	1.8774e-35	1.62147e-26	0.098304	0	0	6.41294e-177	0	0	0
TCONS_00457406	chr1	0.0919781	3.09984e-75	8.21936e-32	0.178992	0.344317	0.0408165	2.04885e-37	0.595979	1.34846e-07	4.43844e-07	3.88352e-07	2.11177e-06	3.12591e-36	5.1077e-28	4.94477e-10	0	0	9.90399e-121	0	0	0
TCONS_00457400	chr1	0.437954	0.205162	1.05341e-07	0.557686	0.113567	0.0925622	0.0823819	0.194799	0.591496	0.132523	0.158422	0.485755	2.94271e-22	0	0.0758918	5.91698e-06	4.01858e-12	0	0	1.29719e-11	0
TCONS_00457401	chr1	1.00916	0.160801	0.176552	0.435668	0.122013	1.11064e-06	0.233472	0.982009	3.02715e-08	0	0.181082	8.62613e-06	0	0	0.553118	7.31869e-09	0	0	0	0.0857762	0
TCONS_00457402	chr1	7.96062e-06	9.41409e-07	1.70439e-06	4.00308e-06	5.67864e-12	0.377095	4.10215e-06	0.313673	2.18062e-06	4.00035e-38	8.24405e-19	8.94303e-12	2.16817e-20	0	3.21389e-06	0.177213	0	0	0	3.69851e-05	0
TCONS_00430687	chr1	8.57403e-157	0.0361512	1.21296e-05	0.0196151	1.84786e-33	6.32824e-40	9.02343e-34	0.312767	1.58112e-33	0.0490183	9.68789e-24	1.19081e-43	1.45465e-131	0	2.83013e-17	1.21474e-37	5.36127e-30	1.01788e-56	3.88005e-06	0.0623937	1.22641e-66
TCONS_00407614	chr1	0.0275829	0	0.0745524	0.0566702	0	0.117923	0.0659239	0.0376118	0.331934	0	0.0358049	0.0439258	0.644979	0	0	0.0508261	0.122102	0	0	0	0
TCONS_00514208	chr1	2.0656	3.15992e-10	1.93867e-30	2.41643e-07	9.22938e-05	0	0.186463	6.28883e-06	0.00116315	0	0	0	0	0	0	0	0	0	0	0	0
TCONS_00514204	chr1	0.40298	0	0	0	0	0	0	0.135135	0	0	0	0	0	0	0	0	0	0	0	0	0
TCONS_00514206	chr1	0.370229	0.121998	2.15743e-21	5.09239e-09	1.82347e-13	0.157412	0.00839737	4.12439e-05	0.0397466	1.04312e-09	1.7405e-22	0.488263	3.12367e-07	0	2.09926e-39	0	0	0	0	6.19691e-162	0
TCONS_00514207	chr1	1.49054	0.612971	6.38725	2.4717e-05	0.0783174	0	5.29823e-05	3.63518e-08	8.87274e-11	0	0	0	0	0	0	0	0	0	0	0	0
TCONS_00513968	chr1	2.08256	0	0	0	0	0	0	0	0	0	0	1.922	0	0	0	0	0	0	0	2.1503	0
TCONS_00473577	chr1	2.27556e-10	0	0	1.47366e-21	1.30832e-12	0	0.129289	5.05467e-31	0.0895891	0.0537881	0.0702486	0.435225	1.38416e-23	7.59826e-23	0.0719556	0	0	9.5651e-09	5.24514e-21	0.0378001	2.69274e-12
TCONS_00420862	chr1	0	0	0	0	0	0	0	0	0	4.16956e-28	0	0	0	0	1.05257	0	0	0	0	0.0921453	0
TCONS_00421522	chr1	0	0	0	0	0	0	0	0	0	0	0	0	0	0	5.71707	0	0	0	0	0	0
TCONS_00489879	chr1	0.0567435	0.0435144	0.0756223	0.178322	0.198434	0.115474	0.148958	0.279144	0.0641353	0	0.0624085	0.624139	0.414742	1.62299	0.468918	0.938604	0.49625	0.552475	0.385007	0.492019	0.156509
TCONS_00505109	chr1	0	0	0	6.99353e-29	0	0	0.0282632	0	0	0	0	0	4.0931	0.491363	1.61756	6.84586e-18	0.633603	0	0.118553	0	0
TCONS_00422692	chr1	0	0	0	0	0	0	0	0	0	0	0	0	0	0	0.628862	0	0	0.30184	0	0	0
TCONS_00461364	chr1	0	1.89971	0.663393	0.137763	0.1643	1.08739	0	0.138043	0.911201	0	0	0.170522	0	0	0.58661	0	0	0	0	0	0
TCONS_00447779	chr1	0.0780284	0	0	9.93901e-05	0.0754821	0.0591746	1.15196	1.61588e-05	0.206771	0.0297251	0	6.42289e-06	0	0	6.80127e-06	0	0	0	0	3.86459e-11	1.30586e-05
TCONS_00489054	chr1	0.367348	0.466481	3.63538e-40	4.13983e-21	2.15012e-12	3.72482e-10	8.7947e-29	2.62324e-39	0.17832	8.02237e-23	4.92869e-14	0.792499	3.7275e-125	4.92069e-05	3.45259e-19	0	5.12853e-05	4.09072e-41	0	6.3103e-64	0
TCONS_00489055	chr1	0.386158	0.0928404	0.0105559	1.4064e-05	0.187606	0.124757	8.1651e-05	0.110339	0.193784	0.000170231	0.00137221	0.494217	0.254308	1.99991e-38	0.00476921	0	1.31904e-35	2.85492e-129	0	6.60776e-119	0
TCONS_00489056	chr1	4.94734e-14	4.5543e-05	0.50133	0.0301067	0.18853	0.113457	3.40751e-07	0.0108806	0.449054	9.07905e-19	0.330393	0.151959	3.94832e-135	5.60497e-28	6.86691e-23	0	2.52885e-21	2.13572e-50	0	1.05038e-69	0
TCONS_00437967	chr1	0	0	0	0	0.570098	0	0	0	0	0	0	0	0	0	0	0	0	0	0	0	0
TCONS_00446428	chr1	0.157579	1.3216e-15	0.708916	0.170054	0.204507	1.44699e-22	0.706591	0.834191	0.316356	9.35071e-05	0.246474	0.56161	0.143274	0.0887505	0.382461	0	0	0.0669684	0.239344	1.72429e-09	0.576933
TCONS_00473395	chr1	0.130154	0.0004603	0	0.115467	0.0255735	0	2.98684e-07	2.40922e-06	1.49063e-07	0.545739	0.222966	0	0	0	0	0	0	1.28184e-07	0	6.68004e-07	0
TCONS_00382779	chr1	0	0.266123	0.381768	0.15421	0.378995	0	0	0.000188666	0	0	0	0.385139	0.000657847	0.296431	0	0.21928	1.46814	0.346994	1.3833	0.515538	1.1153
TCONS_00424128	chr1	0.15897	0	0.146669	0.0361697	0	0.0618859	0.127989	0	0.137218	0.0403862	0	0	0	0	0.142471	0	0.536642	0.381853	0	0.0587321	0
TCONS_00424127	chr1	0	0	0	0	0	0	0	0	0	0	0	0	0	0	0.686348	0	0	3.10686e-18	0	0	0
TCONS_00424126	chr1	0	0	0	0	0	0	0	0	0.183975	0	0	0	0	0	0.460267	0	0	4.0918e-06	0	0.351904	0
TCONS_00448273	chr1	0	0	0	0	0	0	0.361614	0	0	0.0854763	0	0	0	0	0	0	0	0.0404357	0	0	0.159956
TCONS_00421022	chr1	0	0	0	0	0	0	0	0	0	0	0	0	4.29314e-06	0	2.04158	0	0	0	0.787389	0	6.46894e-16
TCONS_00421020	chr1	0	0	0	0	0	0	0	0	0	0	0	0	0	0	4.49961	0.139598	0	0	0.747713	0	0
TCONS_00423478	chr1	0	0	0	0	0	0	0	0	0	0	0	0	0	0	0.617985	0	0	0	0	0	0.065302
TCONS_00199967	chr1	5.31564e-06	4.29117e-11	6.55869e-42	0.849576	2.35273	1.88364	1.576	2.65536	0.303743	5.22246e-13	1.22588	0.575966	0	0.000152572	6.72257e-09	0.261425	1.6369e-08	0.909274	0.276893	8.25431e-11	3.39283e-08
TCONS_00474883	chr1	2.76475	3.28439	3.73054	6.70732	8.23046	2.97262	6.17365	8.33984	7.89893	10.9478	14.3649	12.2218	4.09607	3.1105	2.42815	0	0	0.522776	0	0.0815471	0
TCONS_00474882	chr1	0.00887245	0.00476977	0.03649	0.0166482	1.61508e-15	0.329078	0.55452	1.54921	0.767102	1.7304	0.249596	1.61454	1.14616	0	0.000138728	0	0	0	0	0.0947894	0
TCONS_00406848	chr1	0	0	0	0	0	0	0	0	0	0	0	0	3.11855	0.756589	3.24021	3.23381e-148	0.403901	0.40014	0	0.331316	0.67971
TCONS_00406849	chr1	0	0	0	0	0	0	0	0	0	0	0	0	1.50815	2.822e-37	0.265633	1.26401e-167	1.46923e-122	4.04704e-238	0	0	0
TCONS_00509448	chr1	0	0	0	0	0	0	0	0	0	0.0669302	0.153105	0	0	0	0	1.05971	0	0.57381	0.571776	0.292096	0
TCONS_00443109	chr1	1.00937	0.000583941	4.17729e-06	0.838732	0.235895	0.164303	1.73031e-05	0.19413	0.485723	9.83156e-06	3.02664e-09	2.18638e-05	6.97355e-71	3.2687e-223	3.17191e-05	2.47644e-25	1.85202e-115	2.67517e-33	4.00093e-14	0	0
TCONS_00474391	chr1	0	0	0	0	0	0	0	0	0	0.660989	0	0	0	0	0	0	0	0	0	0	0
TCONS_00446446	chr1	2.39492e-07	1.37298	3.04375e-39	0.581848	1.16997	0.847889	3.03418	0.2044	0.194619	0.552824	0.105702	0.0764767	0	3.9985e-11	0.107489	0	0	0.862162	0	0	0
TCONS_00443242	chr1	0	8.49336e-46	0	0.0833726	2.11609e-32	0.336783	4.67351e-197	7.09534e-211	0.0251952	0	7.21438e-10	0.302548	0	0	0	0	0	0	0	0	0
TCONS_00443241	chr1	0	0.139344	0	2.89012e-06	0.197396	0.278048	0.123915	0.255039	0.0833853	0	0	0.077001	0	0	0	0	0	0	0	0	0
TCONS_00443247	chr1	0	0	0	0	0	1.3958	0	0	0	0	0	0	0	0	0	0	0	0	0	0.86039	0
TCONS_00496856	chr1	7.55975e-06	0.000132306	0.000296833	0	0	0	0	0	0	0	0	0	4.68697e-06	0.000239189	0	1.86298	0	0	0	0	1.44165e-05
TCONS_00447637	chr1	1.25825e-72	2.86886e-106	6.0815e-95	1.17122e-36	3.47513e-39	7.26898e-54	0.643212	3.69891e-31	6.29399e-54	1.33434e-73	1.74243e-39	4.55537e-19	7.04898e-17	0	8.05737e-141	0	0	5.97896e-07	3.67144e-75	0	0
TCONS_00447635	chr1	3.0806e-05	0.36184	2.49474	8.14445e-07	1.06591e-07	3.32146e-38	1.20056	0.00240883	2.62005e-11	0.183386	1.1913	0.180144	1.87669e-21	1.76138e-15	0.00860027	0	3.23815e-25	0.652857	2.55839e-21	0	0
TCONS_00431874	chr1	0	0	0	0.653737	0	0	0	0	0	0	0	0	0	0	0	0.303982	0	0	0	0	0
TCONS_00431876	chr1	0	0	0	3.98141	0	0	0	0	0	0	0	0	0	0	0	0	0	0	0	0	0
TCONS_00432788	chr1	0	0	0	0.609585	0	0	0	0.0197961	0	0	0	0	0	0	0	0	0	0	0	0	0
TCONS_00432789	chr1	0	0	0	0.626929	0	0	0	0.188979	0	0	0	0	0	0	0	0	0	0	0	0	0
TCONS_00432783	chr1	0.380262	0	0	0.155268	0	0	0.185454	0.309774	0.0658961	0.0579943	0.131443	0.183613	0	0	0.0687526	0	0	0	0	0	0
TCONS_00432787	chr1	0.236081	2.06415	1.82542e-06	0.784069	2.25928e-68	0.0957365	1.31313e-21	0.640201	0.201058	0.112491	3.52362e-15	0.193034	1.14903e-19	3.12136e-38	0.0969344	0	0	1.16471e-10	0	0.210095	0
TCONS_00432784	chr1	1.13959	0.25843	0.850544	0.873637	1.48924	0.590517	0.232338	2.48362	0.142517	0.0737645	0.147475	0.380369	0	0	0	5.70874e-25	1.82655e-05	0	0	6.49032e-44	0
TCONS_00432785	chr1	0.227974	3.6561e-15	7.92055e-09	0.31087	5.58846e-30	0.0751533	2.45931e-11	0.0846975	0.257024	0.0644202	1.49079e-09	4.49408e-07	3.9517e-24	4.33845e-08	3.86897e-31	0.149412	9.99722e-22	1.8246e-64	0	2.15771e-77	1.99867e-13
TCONS_00518273	chr1	0.267362	0.968223	0.00236708	0.314336	0.165404	0.00105651	0.000271668	0.150332	0.480607	6.39591e-06	0.253089	0.202717	0	0.000948286	0.219092	1.49701e-35	0	1.50603e-06	5.28021e-15	1.62247e-68	0
TCONS_00518279	chr1	0	1.09281	0	0.634492	0.148328	0.24654	0.645259	0.254181	0	0	0	0.156161	0	0	0	0	0	0	0	0.421408	0
TCONS_00455893	chr1	0	4.5388e-91	5.16426e-60	2.93599e-34	0.0870671	0.0105829	1.31056e-20	0.477406	0.0800084	0	0	0	0	0	0	0	0	0	0	0	0
TCONS_00201131	chr1	0	0	0	0	0	0	0	0	0	0	0	0	0	0	0	0	0	0	1.53782	0	0
TCONS_00509930	chr1	0	0	0	0	0	0	0	0	0	0	0	0	0	0	0	0	0	0.736333	0	0	0
TCONS_00509933	chr1	0	0	0	0	0	0	0	0	0	0	0	0.0105822	0	0	0	0	0	0.838312	0	0	0
TCONS_00509934	chr1	0	0	0	0	0	0	0	0	0	0	0	0.0393992	6.69919e-07	0	0.0470032	0	0	0.555523	0	0.0835852	0
TCONS_00497101	chr1	5.99114e-09	0.00148692	7.94782e-05	2.17727e-08	1.56124e-06	0.271876	0.000752668	4.28197e-07	3.4842e-06	4.78461e-06	2.84714e-06	0.000563982	0.000774686	0.00044483	0.000623535	3.23031	0.000887843	0.000274609	2.07383e-18	5.85381e-07	0.000769175
TCONS_00406199	chr1	8.21233e-06	0.000266012	0	7.32909e-06	3.28169e-07	2.51861e-07	0.0390162	0.128407	0.00011499	0.174739	9.66573e-07	3.15709e-06	3.64917	0.721674	0.502703	0.878299	6.86836e-18	4.02494e-07	0.974367	0.612392	0.648492
TCONS_00423155	chr1	0	1.56801e-06	0	1.04069e-05	0	7.43218e-07	0	3.94393e-06	0	0	0	0	0	0	0.527971	0	0	4.74973e-06	0	1.3434e-06	0
TCONS_00423154	chr1	0	0	0.0351765	3.10805e-07	1.30853e-07	0.107001	4.48117e-08	0.0177772	3.78064e-07	0	3.43039e-07	0.0900252	0	0	0.485663	0	0	0	0	0.202058	0
TCONS_00423157	chr1	0	0	0	0	0	0	0	0	0	0	0	0	0	0	0.980242	0	0	0.0750739	0	0.115491	0
TCONS_00424107	chr1	0	0	0	0	0	0	0	0	0	0	0	0	0	0	1.78437	0	0	0	0	0	0
TCONS_00514639	chr1	3.35314	0	0	1.31363e-134	6.35344e-86	0	0	6.97836e-264	2.03072e-211	0	0	0	5.10601e-196	0	1.02999e-300	2.96053	0	0	0	0	0
TCONS_00474816	chr1	0.444486	0	0	0.0637134	0	0	0	0.0967668	0	0.630428	0	0	0	0	3.65051e-34	0	0	0	0	1.87929e-21	0.501025
TCONS_00474817	chr1	1.97313	1.42152e-06	2.04501	0.381117	0.99458	7.30639e-05	1.49993e-05	0.267027	0.300806	0.308542	4.97504e-12	4.49476e-11	0	1.89597e-76	2.94804e-28	0.00343306	0	4.01262e-08	0	9.58086e-05	0
TCONS_00510028	chr1	0	0	0	0	0	0	0	0	0	0.15035	0.00625448	0.0120622	0	0	0.120807	0	0.108395	0.215407	1.53448	0.0840774	0
TCONS_00510029	chr1	0	0	0	0	0	0	0	0	0	1.68306e-05	0.00625448	0.0120622	0	0	0.120807	0	0.108395	0.641642	0.00111942	0.0840774	0
TCONS_00510024	chr1	0	0	0	0	0	0	0	0	0	0	0	1.40477e-06	3.79997e-06	1.01958e-08	0.249731	1.74131e-07	0	0.830046	0	6.5639e-10	0
TCONS_00510027	chr1	0	0.40784	0	0	0	0	0	0	0.181136	0	0	0	0	0	0	0	0	2.27487	1.00054e-22	0	0
TCONS_00510021	chr1	0	0	0	0	0	0	0	0	0	0	0	0	0	0.405326	0.297255	0	0	0.919391	0	0	0
TCONS_00510022	chr1	0	0	0	0	0	0.851351	0	0	1.7181	0.67071	1.19765	0.825537	37.4823	28.5797	11.1419	3.70502	55.2479	10.2998	0	5.00965	0
TCONS_00510023	chr1	0.157838	2.64883e-28	0	0.0273301	1.80678e-25	0.142401	0.0353137	1.43274e-17	0.0347815	0.13278	0.106316	2.87934e-30	1.55119e-15	1.23957e-11	1.26959e-21	0	1.70377e-07	1.74204	0	0.235833	2.5927e-07
TCONS_00463649	chr1	0.0511871	0.108634	0.297893	0.125928	7.15682e-189	1.81209e-51	1.62031e-33	0.164481	0.823398	6.07361e-141	3.76667e-123	1.44775e-89	0	0	0.26522	0	0	0	0	0.192528	6.18438e-10
TCONS_00517558	chr1	0.302588	1.68021	0	0	0	0	0	0	0	0	0	0	0.466309	2.7407e-83	0	3.9931e-05	0	0	0	0	0
TCONS_00517557	chr1	0	6.99219	0	0	0	0	0	0	0	0	0	0	0	6.3212	0	0	0	0	0	0	0
TCONS_00517552	chr1	0.050919	3.42002	2.59149e-133	9.99633e-28	0	1.29902e-31	2.86995e-75	0	0.241719	4.65995e-77	3.48422e-204	5.93864e-21	1.7363e-156	0	0	1.53155e-140	2.67304e-290	0	2.7001e-211	0	7.17298e-277
TCONS_00490542	chr1	0	0	0	0	0	0	0	0	4.22668	0	0	4.21285	0	0	11.4341	0	0	0	0	0	0
TCONS_00489480	chr1	0	0	0	0	0	0	0	0	0	0.109686	0.131256	0.469312	0	0	0	0	0	0	0.180798	0	0
TCONS_00421923	chr1	1.51943	1.39366	4.70422	0.276862	1.95142	0.224799	1.40803	0.231655	1.21778	1.87129	1.59775	1.89268	0.410312	3.66417e-148	0.883064	0.607659	0.156116	1.57218	0.257939	0.50559	9.06965e-06
TCONS_00509609	chr1	0	0	0	0	0.0236919	0	0.0610461	0.0546097	0.0668979	0.0606731	0	0	5.68116e-07	0	0	0.147341	9.16548e-07	1.32967	0.639225	0.619345	0.664394
TCONS_00229154	chr1	6.66275e-43	1.57016e-48	0.0698464	1.94267e-31	0.0609197	5.13494e-12	4.18026e-28	6.09483e-38	4.56556e-68	4.51866e-07	0	0	8.76961e-29	0	4.71885e-13	0	0	3.09933e-33	0	0.793401	0
TCONS_00229153	chr1	0	0	0	0	0	0	0	0	0	0	0	0	0	0	0	0	0	0	0.475547	0.829632	0
TCONS_00443166	chr1	0.637968	0.000317943	0.664764	2.70213	1.75657	1.1438	0.518396	1.74919	1.77348	0.359671	0.121878	1.90161	0.558428	2.70695e-07	0.199697	0	0	3.2885e-08	0	5.70685e-22	1.61367e-44
TCONS_00443160	chr1	0	0	0	0	0	0.394305	0	0	0	0	0	0	0	0	0	0	0	0	0	0	0
TCONS_00513626	chr1	0.621343	0.63085	4.82051e-36	0.209287	4.21487e-126	0.110627	0.191225	2.47032e-128	1.08914	0.319844	0.357008	0.712248	0.315599	0	0.305679	0.0944114	0	0.391606	0	0.240813	0
TCONS_00518669	chr1	1.56799e-34	2.98003	0.624774	0.221441	2.52557e-33	0	0	0.0656672	3.71653e-14	0	0.270835	0.208221	0.607426	0	0	0	0	0	0	0	0
TCONS_00423458	chr1	0	0	0	0	0	0	0	0	0	0	0.442051	0	0	0	0.890919	0	0	0	0	1.06213	0
TCONS_00462756	chr1	0.114907	0	0	0	0	0	0	0	2.41471	0	0	0	0	0	0	0	1.17806e-25	0	0	0	0
TCONS_00229978	chr1	0.630493	0	0	0	0	0	0	0	0.580422	5.85764e-08	0.151174	0	0	0	0	0	0	0	3.37474e-06	3.47156	2.14479
TCONS_00491073	chr1	0	1.13027e-06	2.62826e-06	0	0	0.0131037	1.78681e-06	1.30647e-06	0.0394435	0.067595	0.139825	0.401086	0	0.0248737	5.64514e-06	0	0	1.49219e-06	0	0.177975	0
TCONS_00491072	chr1	5.26659e-11	6.39034e-07	9.45212e-07	3.80202e-15	0.000166278	1.25327e-31	0.102204	7.17881e-08	1.59132e-07	5.11043e-08	3.65156e-11	0.502337	1.85577e-17	1.59442e-17	4.91644e-15	9.2564e-16	3.72377e-17	0	0	6.43691e-91	5.38803e-12
TCONS_00491075	chr1	0	0	0	0.16226	0	0	0	0	0	0.485103	0	0.512303	0.495098	0.0902216	0	0.221346	0	0.115321	0	0	0
TCONS_00438291	chr1	0.513083	0.131222	2.28226e-51	6.47661e-44	0.270967	0.038527	0.165885	0.240687	0.105464	0.0880637	0.0386158	3.08993e-17	0	6.18733e-20	0.249226	1.07462e-80	0	0.076238	0	0.0821674	0
TCONS_00519062	chr1	0.075641	0.616839	0	0	0	0.13487	0.0614729	0	0	0.0576799	0	0.24347	0	0	0	0	0	0	0	0.251696	0
TCONS_00408017	chr1	0.733974	1.2476e-05	1.10249	0	0.468956	0.168319	1.49464e-13	0.176791	1.79665e-07	0.0210132	0.683175	0.00224192	5.61582	3.5553e-06	2.87289	0	1.11814e-07	0.00446791	0	0	0
TCONS_00408016	chr1	1.2493e-20	6.36126e-29	1.87176e-14	0	0.13441	2.87262e-41	5.5671e-38	1.08204e-07	0.320304	0.137884	0.489302	5.33925e-36	1.66168e-25	7.10129e-45	1.24009e-47	0	7.35351e-14	1.10859e-42	0	7.07003e-12	0
TCONS_00509013	chr1	0	0	0	0	0	0	0	0	0.0201199	0	2.29756e-07	0	1.60882e-10	0.260236	0.000588483	6.81666e-51	4.84919e-112	0.821927	0	7.6732e-10	0
TCONS_00509011	chr1	0	0	1.0038e-202	0	1.21041e-162	2.74634e-192	0	0	0	0	9.58714e-241	0	0	0	3.16535e-72	0	0	1.55621	0	1.98121	0
TCONS_00436332	chr1	0.526259	0.335896	0.800076	6.82478e-36	0.416895	0.201456	0.120649	1.39825e-78	0.392311	0	4.3417e-19	0.382499	1.95399e-72	0	2.88517e-141	0	0	0	0	0.0629332	0
TCONS_00436330	chr1	0	0	0	0	0.538262	0	0	0	0	0	0	0	0	0	0	0	0	0.243365	0	0	0
TCONS_00436336	chr1	1.25507e-62	0	0	0	0.485114	0	0.447143	0	8.77628e-61	0	0	0	0	0	0	0	0	0	0	0	0
TCONS_00421429	chr1	0	0	0	0	0	0	0	0	0	0	0	0	0	0	7.8304	0	0	0	0	0	0
TCONS_00414359	chr1	0.175242	0.00643036	0.00231104	0.00249499	0.97258	0.00371706	0	0.000514456	0	2.30257e-08	5.3208e-08	0.419847	1.08375e-08	14.6799	0.000223153	7.29348e-10	0.000180167	0.000172686	9.03102e-34	1.0883e-05	1.61554e-05
TCONS_00414356	chr1	1.05457	1.01219	1.38474	0.964441	1.19443	1.50935	0.905809	0.535383	0.759057	0.17237	0.156038	0.515831	0.117495	0.309459	0.27698	0	0	0.611515	0	1.71398e-62	0
TCONS_00437066	chr1	0	0	0	0	0.960039	0	0	0	0	0	0	0	0	0	0	0	0	0	0	0.673182	0
TCONS_00448282	chr1	0.000123644	3.08638e-05	0.338953	0.179805	0.033428	0.10666	0.269181	0.22937	0.119914	0.327212	4.67127e-11	7.55832e-06	0.180882	0	1.5718e-15	0	0	0	0	0	0
TCONS_00448281	chr1	2.32596e-31	4.39428e-46	1.18288e-14	4.33018e-200	4.27079e-53	2.57523e-11	0.431149	6.59221e-26	0.165226	0.00173762	0.101401	1.75879e-117	0	0	0	0	0	0	0	0	0
TCONS_00230171	chr1	5.01005	3.39896	1.28551	0.851392	0.16448	0.67881	0.0554824	1.73935	2.38152	0.647444	2.13608e-06	5.62376e-07	1.14614	1.05354	1.54387	0.273252	0.00226365	0.0741334	0.0598097	0.861359	1.78284
TCONS_00513263	chr1	0.804696	0	0	0	0	0	0	0	0	0	0	0	0	0	0	0	0	0	0	0	0
TCONS_00432352	chr1	0	0	0	1.14563	0	0	0	0	0	0	0	0	0	0	0	0	0	0	0	0	0
TCONS_00433009	chr1	0	0.249587	1.20662	0.194455	0	0	0.463341	0.145458	0.679915	0.0544345	0.122925	0.114789	0	0.644008	1.2241	0.727891	0.89454	0	0.752121	0.791747	0
TCONS_00423974	chr1	0	0	0	0	0	0	0	0	0	0	0	0	0.000265361	0.000153777	1.67275	0.000170434	0	0	0	0.000176722	0
TCONS_00443030	chr1	0.226187	0.0528854	0.419568	0.116755	0	1.81079	1.10966e-28	3.87768e-13	0.0284794	0.706444	0.638192	7.25995e-06	0	0.102599	0.730507	0	0	0.898675	0	0.250598	0
TCONS_00482643	chr1	0	0	0	0	0	0	0.239265	0	0.358565	0.361506	0.353799	0	0	0	0	0	0	0	0	0.0657191	0
TCONS_00413330	chr1	3.37281	4.01256	6.5744	2.47459	7.04575	5.40976	4.13638	3.87884	4.32337	4.84973	6.96739	4.45407	2.23386	2.71677	1.8191	5.75402e-39	0	0.846238	0	0	0
TCONS_00522755	chr1	0	0	18.3888	0	0	0	0.000358195	0	0	0	0	0	0.00036941	18.2191	0.0643427	0	5.71832	0	0	0	0
TCONS_00407861	chr1	0	0	0	1.25194e-10	0	0	0.0791149	0	1.80486e-06	1.85136e-20	9.00771e-07	8.67683e-07	1.84864	0.147176	0.878517	0	3.24788e-07	2.10004e-05	0	0.295412	0.128462
TCONS_00407860	chr1	0	0	0	3.96619e-08	0	0.0250994	0.17376	0	0.061501	9.12351e-40	3.54779e-10	1.30974e-09	1.38342	0.0477966	0.00982475	0	7.79023e-21	1.95208e-46	0	0.108683	0
TCONS_00407864	chr1	1.05187	3.46352	1.96766	0.890131	2.7577	0.224665	0.91221	0.832938	0.700876	0.456119	0.687703	1.05078	1.09913	0.414696	0.160484	5.02269e-06	0	0.293224	1.53692e-17	1.33576e-117	0
TCONS_00405649	chr1	0	0	0	0.252818	0.804479	0.401969	1.83203	1.44545	0.928661	0.156958	1.56207	3.43545e-19	6.12865	0	0.00322754	0	9.00664e-20	0	0	0	0
TCONS_00405648	chr1	0.657539	1.01416	1.05272	1.42109	1.88999	0.794883	1.0229	1.77389	0.215268	2.56609	0.782968	1.62503	0.904645	0.541077	0.889023	2.94073e-82	5.04465e-63	0.814594	2.61305e-75	0.364554	0
TCONS_00405645	chr1	0	0	0	0	0	0	0	0	0	0	0	0	1.20286	0	3.05568e-08	0	0	0	0.157588	3.76306e-23	1.33123e-05
TCONS_00405647	chr1	133.569	80.6676	93.5033	182.324	154.793	62.0363	47.9535	258.774	196.713	106.824	95.2747	154.57	63.7318	34.6772	97.2787	3.13263	3.45603	23.5903	0.681629	0.000175857	0
TCONS_00490265	chr1	1.49521e-15	9.69168e-13	7.73917e-07	8.34616e-06	0.079924	0.0062347	3.18973e-06	0.000123969	8.42578e-05	0.271962	0.164597	0.307534	0	0	3.20396e-07	0	0	0	0	0.0945779	0
TCONS_00490267	chr1	0	0	0	0	0	0	0	0	0	0	0	1.08501	0	0	0	0	0	0	0	0	0
TCONS_00490886	chr1	0	0	0	0	0	0	0	0	0	0	0	1.98206	0	0	1.28391	0	0	0	0	0	0
TCONS_00462279	chr1	0.247806	0.12267	1.60237	1.32164	2.57942	0.180446	0.00194256	3.13362	1.37068	0.85052	0.908964	0.346708	0.118226	4.30276e-120	0.867139	0	0	2.03859e-87	0	0.0421456	0
TCONS_00462278	chr1	9.41385e-06	2.0803	2.3761	2.83624	4.74651	1.59888	1.70356	2.00737	2.48024	1.18561	0.587021	1.81893	1.97335e-29	5.05944e-127	2.26125	0	0	1.12101	0	0.000839518	0
TCONS_00491130	chr1	2.04084e-12	0.19716	0.0863519	0.000156299	0.112757	0.0352441	9.29131e-05	3.485e-21	1.07141e-06	0.0395944	0.118476	0.350691	4.99233e-22	0	9.83074e-10	0.0622705	0	0	0.0973909	1.90882e-09	0.240308
TCONS_00200879	chr1	0	0	0	0	0	0	0	0	0	0	0	0	0	0	0	0	0	0	1.86048	0	0
TCONS_00491139	chr1	0.812413	0.474089	0.560992	0.832053	0.651374	1.09858	1.1233	1.12085	1.66488	0.928732	0.687963	0.912939	1.42384	6.12224e-06	0.863906	0	0	1.71883	0	0.224955	0
TCONS_00198120	chr1	0	0	0	0	0	0	0	0	0	0	0	0	0	0	0	0	0	0	6.00641	0	0.846528
TCONS_00200692	chr1	0	0.177626	0	0	0.158565	0	0.0619667	0	0	0	0	0	0	0	2.06416	2.66624	4.4791	0	0.800902	0	0.882063
TCONS_00200691	chr1	0	0	0	0	0	0	0	0	0	0	0	0	0	0	0	0	0	0	1.63788	0	0
TCONS_00200690	chr1	0	0	0	0	0	0	0	0	0	0	0	0	0	0	0	0	0	0	1.34918	5.04098	0
TCONS_00408196	chr1	0	0	0	0	0	0	0	0	0	0	0	0	1.51075	0.643573	0	0	0	0	0	0.0961549	0
TCONS_00408194	chr1	0	0	0	0	0	0	0	0	0	0	0	0	4.47881	0.000187083	0.276895	0	1.13762e-06	0	0	5.87566e-06	0
TCONS_00408195	chr1	0	0	0	0	0	0	0	0	0	0	0	0	1.02855	4.26554	0.216257	0	1.04894	0	0	0.201712	0
TCONS_00408193	chr1	0	0	0	0	0	0	0	0	0	0	0	0	0.765613	0	0	0	0	0	0	0.275908	0
TCONS_00408191	chr1	0.402035	0.68426	1.76309	0.657161	1.40227	1.49457	1.27988	0.900246	0.572612	0.891772	0.495218	1.20617	1.73032	2.75539e-05	1.87374	0	0	1.7508	0	2.93542e-05	0
TCONS_00406350	chr1	0	0	0	0	0	0	0	0	0	0	0	0	2.28551	0	0.290538	0	0	0	0	0.661232	0
TCONS_00406356	chr1	0	0	0	0	0	0	0	0	0	0	0	0.235906	3.14018	0.172395	0.133941	0	0	0	0	0	0
TCONS_00406359	chr1	3.84302e-16	2.54896e-27	4.54523	0.180913	0.0644895	0.394186	1.45268	1.78366	3.64005e-27	0.812927	0.00279808	0.818662	1.84638	1.15264e-99	1.6488e-46	0	0	3.76019e-28	0	0	0.306457
TCONS_00498436	chr1	0	0	0	0	0	0	0	0	0	0	0	0	0	0	0.174983	0.694168	0.45361	0	0	0	0
TCONS_00436276	chr1	0.0195293	0	0.0261974	0.013472	0.630827	0	0.155094	0	0.0167648	0	0.0322736	0.139707	0	0	0	0	0	0	0	0.17298	0
TCONS_00436275	chr1	1.17188	0.988026	0.340687	0.0590348	1.70688	0.0379306	1.78285	1.02669	1.18258	0.864208	0.618582	1.22049	0.652409	0	0.894672	0	0	0	0	0	0
TCONS_00457088	chr1	0.170919	5.65559e-17	3.22084e-20	0.0450894	0.063377	0.419678	0.212195	0.306788	0.157501	6.23377e-57	1.69496e-20	1.79695e-05	0	0	1.71687e-05	0	0	0	0	0	0
TCONS_00491334	chr1	0	0	0	0	0	0	0	0	1.14656	0	0	3.32632	0	0	0	0	0	0	0	0	0
TCONS_00422750	chr1	0	0	0	0	0	0	0	0	0	0	0	0	0	0	1.78813	0	0	0	0	0.000174634	0
TCONS_00422861	chr1	0	0	0	0	0	0	0	0	0	0	0.508145	0	0	0	0.736753	0	0	0	0	0	0
TCONS_00431700	chr1	0	0	0	1.09352	0.599027	0	0	0	0	0	0	0	0	0	0	0	0	0	0	0.635479	0
TCONS_00508631	chr1	0	0	0	0	0	0	0	0	0	0	0	0	0	0	0	0	0	1.01467	0	0.0557676	0
TCONS_00472858	chr1	0	0	0	0	0	0	0.0437798	0	0.0472319	0.709259	0.12808	4.37203e-18	0.334687	0.268002	0.0555432	0	0	3.39062e-17	0	0	0
TCONS_00472855	chr1	0.135592	5.77818e-26	7.51135e-10	3.003e-29	1.08674e-12	0	0.167876	9.64784e-06	3.08509e-29	0.40056	1.464e-11	0	0	5.71134e-14	1.27084e-27	0	0	5.95816e-16	0	2.21269e-16	0
TCONS_00509878	chr1	6.49607	6.70451	45.137	18.4685	8.64987	30.1877	12.1709	15.0407	5.92643	16.8651	15.2306	7.63508	3.9813	2.36656	5.50571	0	0.965355	2.91032	0	1.16176e-07	0
TCONS_00448485	chr1	0	0	0.410485	0.0922384	0	0	0.569496	0.829927	0.119554	0	0	0.334276	1.48612	0.324263	0.758228	0	0	0.20084	0	0.759212	0
TCONS_00448483	chr1	10.5413	15.5486	16.6161	3.12115	0.571363	3.0814	4.27977	4.31384	3.28355	2.08397	2.78095	3.0893	0.391027	0.783209	1.18928	0.494479	0	7.14639e-33	0	1.14908e-07	0
TCONS_00498184	chr1	0	0	0	0	0	0	0	0	0	0	0	0	0	0	0	2.70286	0	0	0	0.455355	0.322901
TCONS_00498185	chr1	0	0	0	0	0	0	0	0	0	0	0	0	0	0	0.103898	0.928223	0	0	0.159257	0.155753	0.523556
TCONS_00498187	chr1	0	0	0	0	0	0	0	0	0	0	0	0	0	0.473572	0	1.24682	0	0	0	0	0
TCONS_00498181	chr1	8.47158e-15	0.112764	0.0875986	0.0222704	2.94046e-19	0.0996773	0.026676	0.0220754	0.0283697	1.73996e-13	0.0537899	6.67877e-16	2.03974e-16	0.986715	0.117816	0.731314	0.168764	5.56715e-20	0.0297401	9.51515e-10	0
TCONS_00442413	chr1	0	0	0	0	3.58092e-08	0.407765	0	0	0	0	0	0	0	0	1.80839e-09	0	0	0	0	0	0
TCONS_00414141	chr1	0	0	0	0	0	0	0	0	0	0	0.327109	0	0.435587	0.532497	0.93778	0.0867508	0.480383	2.40442	0.121178	0.74007	0
TCONS_00414148	chr1	0	0	0	0	0	0	0	0	0	0	0	0	0.184353	1.81984	0.0572307	0	0	0.317824	0	0.0654916	0
TCONS_00414149	chr1	0	0	0	0	0	0	0	0	0	0	0	0.0210239	0.576408	0.902607	0.582007	0.0609558	0.0584116	0.283688	0	0.0625038	0
TCONS_00415230	chr1	0	0	0.0946009	0	0	0	0	0	0	0.0178398	0.0388261	0.260875	0.985997	1.17166	0.124188	0.647053	0	1.1731	0	0.0259371	0
TCONS_00415232	chr1	0	0	0	0	0	0	0	0	0.0496297	0	0	0	0	0.705076	0	0	0.0648419	0	0	0	0
TCONS_00408408	chr1	9.31188	12.174	16.4219	9.60467	12.1284	8.26951	9.22122	10.1712	9.86167	7.99526	9.19253	8.16688	58.6833	55.6085	16.3606	19.4305	32.8333	40.5866	12.49	8.26891	14.6751
TCONS_00408407	chr1	0	0	0	0	0	0	0	0	0	0.0203641	0	0	2.02565	0.190626	1.72201	0	0	0.0795576	8.31035e-27	0.120971	0.123453
TCONS_00406620	chr1	0.699698	2.5543e-09	2.72343	1.29561	8.68342e-24	1.88575	5.8885e-36	1.95046	0.386507	0.683831	0.163126	0.476149	2.57077	1.81064e-118	0.217057	0	0	0.754591	0	0.109716	0
TCONS_00514116	chr1	0.515661	0	0	0	0	0	0	0	0	0	0	0	0	0	5.88623e-07	0	0	0	0	0.0473893	0
TCONS_00514117	chr1	1.21502	0	0	0	0	0	0	0	0	0	0	0	0	5.8686e-08	0	0	0	0	0	0.000163555	0
TCONS_00463852	chr1	0.541774	0.617759	0.389316	1.14369	0.985194	0.393682	1.02365	0.616527	1.35821	0.338491	0.388568	0.121311	0.0216636	0.0749989	0.368098	0	0	0	0	0.307556	0.0192696
TCONS_00382438	chr1	0.121065	0	0	4.05284e-07	0	0	0	4.12583e-08	0	0	0	0	0	0	0	0	0	6.13657e-06	0	1.60331e-05	0.99437
TCONS_00473472	chr1	0	0	0	0	0	0	0	0	0	1.29493	0	0	0	0	0	0	0	0	0	0	0
TCONS_00430752	chr1	0	0.568688	0	0.823282	0	0	0	0	0.220461	0	0	0	0	0	0.23859	0	0	0	0	0	0
TCONS_00430755	chr1	0.695653	0.411886	1.89173	3.34323	2.05762	1.07974	1.24928	3.42413	1.02549	0.574858	1.12957	1.75703	0.127212	0.0197866	0.160792	1.91405	0.000348404	1.75307e-05	3.57056e-05	1.36309	5.33484
TCONS_00474120	chr1	0	0	0	0	0.0181549	0	0.0614729	0	2.99091e-41	1.37961	0	6.20048e-83	0	0	2.14271e-26	0	0	0	0	0	0
TCONS_00474126	chr1	2.17361e-74	2.35545e-12	3.85705e-07	0	1.39562e-10	4.53365e-52	9.02571e-08	2.21962e-08	1.79566e-07	0.394326	1.1863e-18	7.86459e-07	0	0	1.91525e-09	0	0	1.20303e-07	0	0	0
TCONS_00517201	chr1	0	4.3018	0	0	0	0	0	0	0	0	0	0	0	0	0	0	0	0	0	0	0
TCONS_00474893	chr1	0.0145495	0.0510776	0	0.382518	0.424528	0.222762	0.2151	0.152675	0.386865	0.365582	0.327946	0.347349	0.315192	0.0314355	0.0389684	0	0	0.76885	0	0.224487	4.099e-08
TCONS_00474959	chr1	0	0.33637	0	0	0.108354	0	0	0	0	0.664959	0.132784	0	0	0	0	0	0	0.106882	0	0.322682	0
TCONS_00474898	chr1	0.15474	0	0	0.20847	0	0.0980097	0.13001	0.208547	0.135827	0.59101	0.285495	0.126724	0	0	0.14414	0	0	0	0	0	0
TCONS_00229215	chr1	0	0	0	0	0	0	0	0	0	0	0	0	0	0	0	0	0	0	0	13.0251	0
TCONS_00229219	chr1	0	0	0	0	0	0	0	0	0	0	0	0	0	0	0	0	0	0	0	1.14416	0
TCONS_00424050	chr1	0	0	0	0	0	0	0	0	0	0	0	0	0	0	1.87772	0	0	0	0	0	0
TCONS_00513342	chr1	32.5511	37.3059	53.3183	4.72298	9.13128	3.93921	4.99604	5.97754	2.19105	0.190761	1.92739	6.77665	1.43063e-05	1.09881	5.55619	0	0	4.31066e-06	0	0	0
TCONS_00423582	chr1	0	0	0	0	0	0	0	0	0	0	0	0.357443	0	0	2.66811	0	0	1.12743	0	0.239951	0
TCONS_00423583	chr1	0.483184	0.334609	0.542849	0.131877	0.846748	0.090879	0.108351	0.255546	0.430595	1.32385e-61	0.170575	0.214074	7.50869e-79	3.38632e-19	0.656607	4.03605e-06	0	3.4548e-60	0	2.31492e-18	2.37605e-13
TCONS_00423581	chr1	0	0	0	0	0	0	0	0	0	0	0	0	0	0	8.98126	0	0	0	0	0	0
TCONS_00423584	chr1	0	0	0	0.811285	0	0	0	0	0.222873	0	0	0	0	0	1.66158	0	0	0	0	0	0
TCONS_00423585	chr1	0	0	0	0	0	0	0	0	0	0	0	0	0	0	1.61878	0	0	0	0	0	0
TCONS_00423588	chr1	0	0	0	0	0	0	0	0	0	0	0	0	0	0	0.630156	0	0	0	0	0	0
TCONS_00423589	chr1	2.23564e-14	0	2.9938e-15	0	0	0	0	0	0	0	0	8.3487e-11	2.35565e-06	4.86924e-09	0.351068	0	0	0	0	0.147389	0
TCONS_00230420	chr1	0	0	0	0	0	0	0.121589	0	0	0	0	0	0	0	0	0	0	0	0	0.663986	0
TCONS_00413715	chr1	0	0	0	0	0	0	0	0	0	0	0	0	0	1.01482	0	0	0	0	0	0	0
TCONS_00413716	chr1	7.25253e-28	1.79231e-18	0	1.09116e-14	0	0.171836	0.303698	0.068944	5.57622e-36	0.155353	0.178838	9.5341e-15	0	1.64553	0	0	0	0	0	0	0
TCONS_00505338	chr1	0	0	0	0	0	0.0622637	0	0	0	0	0.0905598	0.0830134	0.957183	0.236939	0.280921	0.477325	0.596506	0	0.132406	0.455392	0
TCONS_00505337	chr1	0	0	0	0	0	0	0	0	0	0	0	0	0	0	0	0	2.43345	0	0	0	0
TCONS_00461943	chr1	0	0	0	0	0	0	4.46118e-40	0	0.571614	0	0	0	0	0	0.73375	0	0	0.244176	0	0.126927	0
TCONS_00472663	chr1	8.782e-17	0.379294	6.56157e-124	0.0257537	3.59017e-20	0.152041	0	0.195942	0.349106	1.352	0.348162	0	0	0	0	0	0	0	0	0	0
TCONS_00423125	chr1	0	0	0.628952	0	0.314551	0	0	0	0	0	0	0	0	1.42549	2.41064	0	0	0	0	0.38589	0
TCONS_00437303	chr1	0.280319	0.233386	0.100905	0.118221	0.655709	0.128795	0.0744201	0.154317	0.637606	0	0	0.260177	0	0	1.35253e-14	0	0.0227954	0	0	5.20749e-66	0
TCONS_00422084	chr1	0	0	0	0.0758607	0	0	0	0	0	0	0	0	0.174177	0	0.718433	0	0	0	0	0.248751	0
TCONS_00422085	chr1	0	0	0	3.12051e-05	6.59602e-08	3.65387e-06	0	7.31601e-107	0.0144335	0	0	0	0	0	3.20968	0	0	3.22946e-06	0	1.08008	0
TCONS_00474623	chr1	46.2765	37.889	54.0795	19.6368	20.78	20.1464	22.6083	24.0973	31.9335	13.7658	10.7686	20.9311	2.06297	1.18455	9.7568	0	0.0243001	1.67039	0	0	0
TCONS_00384934	chr1	0	0	0	0	0	0	0	0	0	0	0	0	0	0	0	0	0	0	0	0	1.75356
TCONS_00384931	chr1	2.60614e-134	8.23017e-116	1.78129e-69	0.0747375	3.50956e-146	0	0.0440829	0.0447536	4.36416e-20	0.0495487	4.97403e-41	1.48065e-213	2.44091e-09	1.0918	7.00444e-35	0	0	7.79363e-07	2.75066e-26	0.0378063	1.59773e-34
TCONS_00384933	chr1	0	3.21429e-42	0	0.248393	5.07886e-121	0	7.43105e-114	3.87221e-63	0.411009	0	0	0.249335	1.10954e-05	1.17364e-20	0	0	0	1.07709	2.48994	0.0246206	0.833004
TCONS_00384932	chr1	1.26367e-37	1.27144e-21	3.56123e-06	1.89993e-17	4.01965e-09	0	3.46641e-31	0.327639	3.5317e-45	2.01826e-05	4.8724e-15	1.85025e-61	0.377155	7.68651e-19	1.58085e-05	0	0	6.90582e-18	4.51038e-06	1.59499e-13	0.450473
TCONS_00230197	chr1	0	0	0	0	0	0	0	0	0	0	0	0	0	0	0	0	0	0	0	2.44031	0
TCONS_00230198	chr1	0	0	0	0	0	0	0	0	0	0	0	0	0	0	0	0	0	0	0	1.40751	0
TCONS_00433055	chr1	0	0.062453	0	0.161038	0.0830217	0.265858	0.0626749	0.179763	0.0674093	0.0137574	0.0298207	0.148654	0	0	0	0	0	0	0	0.100004	0.0251277
TCONS_00407554	chr1	0	0	0	0	0	0	0	0	0	0	0	0	1.39003	0	0	0	0	0	0	0	0
TCONS_00406601	chr1	1.75624	2.8224	1.62454	12.8282	3.37882	0.641169	0.655335	13.8673	14.414	1.28983	2.34917	0.678643	8.04134e-05	1.02962	1.11113	6.83635e-121	0	0.960941	0	6.42994e-07	0
TCONS_00406604	chr1	0.109719	0.128019	0	0	0.260369	0	0	0.149263	0.094739	0.0836287	0.279651	0.0439411	2.55094	3.95687	0.0149018	0	0	0.0128028	0	0.364855	0
TCONS_00406605	chr1	2.83603e-06	2.68513e-07	0	0	3.14784e-06	0	0	2.15543e-06	8.24672e-08	1.55906e-07	2.13673e-06	2.66045e-06	2.13611	3.38538e-05	0.557548	0	0	0.211858	0	3.53004e-06	0
TCONS_00420445	chr1	0.0859856	5.11094e-05	0	7.6919e-05	0	0	5.34179e-05	0.24591	7.32421e-05	0	0	5.84344e-05	0.00112804	0	0.590369	0	0	0	0	0	0
TCONS_00447476	chr1	0	0	0	0	0	0	0.113804	0	0.33395	1.00955e-10	2.77821e-07	3.84507e-07	9.06481e-34	0	0.0982179	0	0	2.91666e-07	0	7.40065e-08	0
TCONS_00437956	chr1	0	0.0600213	0	3.16286e-14	0.520027	0.176028	1.20941e-21	0.0349938	9.17362e-75	0	0	3.95278e-19	0	0	0	0	0	0	0	0	0
TCONS_00509807	chr1	0	0	0	0	0	0	0	0	0	0	0	3.91353e-07	0	5.03183e-06	8.43385e-07	0	0	0.97956	0	0.144783	0
TCONS_00474491	chr1	0.077129	3.1708e-14	2.44715e-234	5.0137e-06	0.664467	2.61477e-23	0.515178	5.49848e-36	2.291e-23	0.434075	0.180388	2.84466e-10	0.00710497	8.85231e-07	1.38749e-15	5.57982e-19	1.59107e-56	4.56883e-32	5.16561e-21	3.97781e-14	0
TCONS_00422718	chr1	5.04651	3.48981	1.53235	1.21153	1.02341	2.35425	0.263779	1.0292	1.7958	1.05213	0.344695	0.383052	5.17774e-25	0.0650219	1.33826	0	0	0.783474	1.03847e-12	2.8887e-07	0
TCONS_00422719	chr1	4.0245	2.9447	2.75239	4.08857	2.45809	5.556	0.258476	5.26621	4.95616	4.42076	5.30805	4.06885	3.52639e-28	0.298522	2.44821	0	0	2.26659	1.1041e-05	0.299815	0
TCONS_00414183	chr1	2.04521e-79	1.14084e-36	0	0	2.26623e-06	5.38947e-19	8.49699e-42	4.48218e-16	0	0	0	4.91286e-39	7.92858e-14	4.93565	0.502926	1.53102	4.53269	2.30455	2.79695e-05	8.53214e-19	1.37945e-17
TCONS_00420717	chr1	0	0	0	0	0	0	0	0	0	0	0	0	0	0	0.671059	0	0	0	0	0	0
TCONS_00420714	chr1	0	0	0	0	0	0	0	0	0	0	0	0	0	0	0.593946	0	0	0	0	0	0
TCONS_00522824	chr1	0.297744	3.1432e-07	1.89148	1.62174e-31	0.224342	3.74611e-130	0.0547055	0.0505339	0.238021	0	1.79608e-32	3.10385e-06	0	0	1.19218e-47	0	6.66053e-83	0	0	3.9323e-14	0
TCONS_00509494	chr1	0	6.65735e-26	0	1.14175e-104	1.27019e-107	1.50532e-56	0.0917547	1.0183e-28	0.0842737	5.62809e-75	0.0373122	0.290288	0.199562	0.145511	0.592084	1.02293e-69	9.28762e-36	2.56905	0	0	0
TCONS_00436950	chr1	1.49764	1.01528	0.386454	1.30304	1.92741	0.920426	1.00183	2.00613	1.15296	1.26282	1.42774	2.09934	0.758328	0	0.568019	0	0	0.575234	0	0.0734396	0
TCONS_00480697	chr1	0	0	0	0	0	4.59723e-119	4.29881e-93	0	0	0	0.171856	0	0	0	0	0	0	0.319224	0	0.211715	0
TCONS_00197891	chr1	0.526407	1.73063	1.7146	6.11729	17.2526	0.169533	6.85988	9.72267	0.533556	19.3013	18.0048	1.38383	6.0272	0.670402	0.412253	0.8615	2.27551	3.40897	3.4836	1.9678	4.75234
TCONS_00472581	chr1	4.75038e-32	3.26025e-11	1.09283e-22	0.293992	2.32824e-52	0.224115	5.19977e-37	2.63933e-05	7.76165e-39	0.654646	2.36712e-30	3.42466e-12	5.68513e-24	1.87808e-09	1.50893e-12	2.32409e-19	0	2.53928e-31	9.06436e-08	1.83483e-12	1.55742e-27
TCONS_00405977	chr1	0	0.0259182	0	0.0303752	0.10176	0.0126391	0	0.102447	0	0	0.0183487	0	0.91479	0.940806	0.126521	0	0	0	0	0.125116	0.09272
TCONS_00436451	chr1	5.03585e-226	0.00168959	2.27706e-06	2.05897e-23	0.580012	4.52901e-19	0.077236	0.422387	0.00607312	0.00488077	5.78545e-08	4.10152e-48	1.18483e-112	0	3.85569e-19	5.38738e-13	3.51796e-21	6.80379e-88	1.53665e-80	1.91422e-159	5.52086e-50
TCONS_00443233	chr1	0	0	0	0	0	0.869732	0.353496	0	0.350947	0	0	0.994303	0	0	0	0	0	0	0	0	0
TCONS_00481909	chr1	0	0	0	0	0	0	0	0	0	0	0.454383	0	0	3.74568e-41	2.48439e-151	1.09358e-52	0	0	0	0	1.99072e-23
TCONS_00413565	chr1	0.101933	7.05468e-19	0.224825	0.188744	0.373839	0.301696	1.47189e-12	9.23667e-56	0.0907488	1.5897	1.7512	9.10521e-32	1.50553e-07	1.33843	1.83185e-09	1.41545e-38	0	6.01957e-23	6.43814e-05	5.71905e-78	0
TCONS_00513715	chr1	0.927471	0.214292	0	0	7.26938e-09	0	0	0	0	0.050658	0	0	0	0	0	0	0	0	0	0.2065	0
TCONS_00522565	chr1	0.169755	0	1.05507	0	0	0.217685	0	0	0	0	0	0	0	0	2.81434e-07	0	0	0	0	0.188894	0
TCONS_00432758	chr1	0.152668	0	0	0.15021	2.71539e-05	0.510352	0.705366	0.0944032	0.0966158	0.105583	1.67751e-07	0.0505784	0	0	0.183802	0	0	0	0	0	0
TCONS_00432757	chr1	0.181013	0	0	0.474187	4.48296e-13	5.23835e-18	7.91724e-36	0	2.89883e-11	0.000170317	0.0219442	0.0879101	0	0	1.33618e-07	0	0	0	0	0	0
TCONS_00432756	chr1	0.0796971	0.0930889	0.10894	0.272465	0.292682	0	0.0957296	0.0814277	0.446185	0.151806	0.0334538	0.47722	0.124197	0	0.0355377	0	0	0	0	0	0
TCONS_00407456	chr1	0	0	0	0	0	0	0	0	0.0333181	0	0	0	1.85175	0.127666	0.6898	0	0	0.0277867	0	0.0857272	0
TCONS_00407457	chr1	0	0	0	0	0	0	0.2797	0	0.301432	0.655236	0.903633	0.660142	0.645529	0.522909	1.13306	0	0	0.890851	0	0.176428	0
TCONS_00407455	chr1	0	0	0	0	0	0	0	0	0	0	0	0	2.4084	0	0	0	0	0.302787	0	0	0
TCONS_00407453	chr1	0	0	0	0	0	0	0	0	0	0	0	0	2.73827	0	0	0	0	0	0	0	0
TCONS_00407450	chr1	0	0	0	0	0	0	0	0	0	0	0	0	0.395859	1.24094	2.60809e-05	0	0	0	0	0	0
TCONS_00407451	chr1	0	0	0	0	0	0	0	0	0	0	0	0.0648408	1.96075	0.208599	0.867555	0.160286	0	0.737075	0	0.0707779	0
TCONS_00407459	chr1	0	0	0	0	0	0	0	0	0	0	0	0	7.9742	2.85097	6.88755	0	0	1.05775	0	1.15767	0
TCONS_00514446	chr1	1.74628	0.818749	8.88156	0.629702	2.70283e-50	0.340105	0.766568	0.0413753	1.12149e-09	0.367292	0.25554	0.408114	5.0735e-70	5.39074e-08	1.93911e-12	0	0	0	0	0.0708947	0
TCONS_00514445	chr1	0.627468	1.237e-45	1.1646	0.129842	0.33213	0.157778	0.223792	0.312484	0.119598	0.183381	0.461435	1.32469e-36	3.40225e-130	6.2195e-18	0.129539	0	0	0	0	5.38799e-35	0
TCONS_00514443	chr1	0.36601	7.77004e-06	0.428929	0.39339	0.0905205	8.71103e-33	5.91797e-11	0.203803	1.66087e-10	5.185e-11	1.50256e-07	5.97671e-24	4.66643e-13	3.69204e-26	0.000101723	0	0	3.39804e-08	0	9.4486e-06	0
TCONS_00480502	chr1	7.44308	4.44114	55.2417	8.81632	2.0346	4.04915	1.19771	1.64833	1.57697	0.657558	1.74506	0.000196096	0	4.03945e-26	1.28506	0.0497461	2.30066e-09	0	0	9.23967e-08	0
TCONS_00385309	chr1	0	0	0	0	0	0	0	0	0	0	0.0350849	0	0	0	0	0	0.0934727	0	0.086552	0.0704301	1.27074
TCONS_00385308	chr1	0.380798	7.476e-06	0.0817759	4.44008e-06	0.00863189	7.74104e-06	4.4026e-06	1.98357e-05	2.69861e-14	3.6449e-06	8.33151e-07	0.123476	0	0	0.176607	0	7.29911e-83	0	0	0.0572188	6.3415e-06
TCONS_00408309	chr1	0	0	0	0	0	0	0	0	0	0	0	0	2.05727	0	0	0	0	0	0	0	0
TCONS_00509303	chr1	0	0	0	0	0	0	0	0	0	0	0	0	0	0	0.000289918	0	0	0.948378	0	0	0
TCONS_00423745	chr1	0	0	0	0	0	0	0	0	0	0	0	0	0.85636	4.80257e-80	1.48133	0.082053	2.65541e-29	0	0	0.14473	0
TCONS_00423746	chr1	0	0	0	0	0	0	0	0	0	0	0	0	4.07187e-08	0.00015715	2.75723	2.64025e-63	0.231672	0	0	0.00255148	0
TCONS_00423747	chr1	0	0	0	0	0	0	0	0	0	0	0	0	0	0	0.708256	0	0	0	0	0	0
TCONS_00456091	chr1	1.4154e-08	2.94673	5.64825	7.79728	9.96193e-05	8.61667e-05	0.683624	5.88587	1.91184	5.09995e-05	0.00219447	0.246605	0.698791	1.02876	0.00320592	0.185706	0	1.81242e-13	0	4.06576e-12	0
TCONS_00423276	chr1	0.141361	1.16635	2.54291e-27	0.66709	0.665208	1.43818	0.723832	0.373359	1.75159e-12	1.50765	1.75635	0.129868	0	0	0.685804	0	0	0.119977	0	0.0715505	0
TCONS_00384532	chr1	0	0	0	0	0	0	0	0	0	0	0	0	0	0	0	0	0	0	0	0	17.1977
TCONS_00482409	chr1	0	0.0685425	0.0396852	0.27561	0	0.378709	0.116883	0.179906	8.56592e-122	0.420773	0.585858	0.21202	0.182807	0.512345	0.0520885	0.0576642	0	0	0	0	0
TCONS_00438048	chr1	0	4.9769e-05	0	6.35821e-12	0.397344	2.15273e-06	6.52117e-06	0.173748	3.70882e-08	2.17771e-07	6.06814e-07	6.01058e-06	0	0	0.172013	0	0	0	0	0	0
TCONS_00406255	chr1	0	0	0	0	0	0	0	0	0	0.146279	0	0	0.745838	0	0	0	0	0.190294	0	0.212816	0.28099
TCONS_00406252	chr1	3.01783e-07	0.129941	0	0.0868208	0.1552	0.024743	7.09382e-08	0.53406	5.6016e-10	2.90362e-11	1.35079e-06	0.0672143	0.266208	0	2.63868e-17	0	0	4.75082e-10	0	2.02031e-09	0
TCONS_00414971	chr1	1.00541e-08	4.56357e-16	1.16003e-26	0.175861	2.143e-06	1.20035e-17	2.88849e-09	4.58103e-07	2.24598e-97	4.94035e-05	3.52388e-129	0.279347	1.80606e-63	1.45833	1.98614e-11	0	2.26118e-26	0	0	0.0333138	0
TCONS_00490314	chr1	0	0	0	0	0	0	0	0	0	0	0	0.461623	0	0	0	4.06323e-09	0	0	0	0.0907931	0
TCONS_00414972	chr1	7.55967e-27	6.63534e-37	0.180259	7.18023e-43	5.14759e-40	1.57639e-94	3.62972e-21	8.98792e-15	3.42168e-132	0.0662707	1.62114e-172	2.70176e-11	0.0339318	1.37279	1.23818e-36	0	8.78092e-08	0	0	2.90211e-12	0
TCONS_00415082	chr1	0.476303	0.321165	0.233667	0.682176	0.745845	1.055	0.304329	0.408958	1.51644	0.208852	0.220854	1.49323	7.26724e-06	0.222814	0.917161	0	0	1.79366e-06	0	0.176658	0
TCONS_00415081	chr1	0	0	0	0	0	0	0.0084261	0	0	0.064861	0	0.0591329	0.18268	1.08968	0.0281821	0.127245	0.0116562	0	1.19648	0.0942907	0
TCONS_00415084	chr1	0	0	0	0	0	0	0	0	0	0	0	0	0	1.23786	0	0	0	0	0	0	0
TCONS_00510183	chr1	0	0	0	0	0	0	0	0	0	0	0	0	0	0	0	0	0	1.27214	0	0	7.34051e-17
TCONS_00510181	chr1	0	0	0	0	0	0	0	0	0	0	0	0	0	0	0	0	0	0.347879	0	0.129242	0
TCONS_00510180	chr1	0	0	0	0	0	0	0	0	0	0	0	0	0	0	0	0	0	2.01427	0	0	0
TCONS_00510186	chr1	0	0.234012	0.337274	0.017138	0.148112	0.100089	0.119468	0.0682522	0.15046	0.0961494	0.0621025	0.119439	0.191671	0.0544705	0.119002	0.338913	0.138195	0.618965	0.101861	0.0277023	0
TCONS_00510184	chr1	0	0	0	0	0	0	0	0	0	0	0	0	0	0	0.936671	4.02863e-103	0	1.77016	0.492715	0	0.819275
TCONS_00508770	chr1	1.5533	0	0	0	0	2.44485	1.01032e-101	2.42715	0	0	0	0	0	0	0	0	0	3.10127	0	4.75771	0
TCONS_00498507	chr1	0	0	0	0	0	0	0	0	0	0	0	0	0	0	0.118458	0.480074	0	0	0	0	0
TCONS_00481727	chr1	0	0	0	0	0	0	0	0	0	0	0.380114	0	0	0	0	0	0	0	0	0	0
TCONS_00420339	chr1	5.23086e-12	0	3.78579e-10	9.74579e-12	1.85281e-07	1.0663e-07	3.89152e-16	1.90643e-22	3.97251e-25	1.67787e-10	3.37608e-08	2.18413e-13	6.39147e-11	0	1.25849	0.00146081	0	0.17331	1.10406e-32	0	4.21779e-08
TCONS_00420332	chr1	0	0	0	0	0	0.406791	0.157707	0	0.216996	0	0	3.41582e-07	0	0	0.525785	0.0894739	0	0	0	0	0
TCONS_00482824	chr1	5.25163e-08	4.80611e-06	1.25665e-11	0.278987	0.25845	2.23261e-05	1.36173e-25	1.17221e-05	1.63446e-05	2.20656e-07	0.505938	0.702833	7.67099e-05	4.33744e-08	0.836738	0	0	2.53608e-05	0	0.231933	5.68417e-05
TCONS_00488849	chr1	0	0.0858112	0	0.300815	0.101829	0.43704	0.299021	0.200033	0.765455	0	0.127041	0.710859	0	0	0	0	0	0	0	0.0816833	0
TCONS_00482822	chr1	0	0	0	0	0	0	0	0	0.571953	0	1.49844	0	0	0	0	0	0	2.14246e-66	0	0	0
TCONS_00482823	chr1	0	0	0	0	0	0	0	0	0	0	0.290949	0	0	0	0	0	0	0	0	0.525065	0
TCONS_00482829	chr1	0	0	0	0	0	0	0	0	1.05662	0.43015	1.36005	0	0	0	0	0	0	0	0	0	0
TCONS_00432540	chr1	0	0	0	0.559017	1.0309e-07	4.1568e-07	1.13672e-05	0	1.40772e-33	0	0	0	0	0	0	0	0	0	0	0	0
TCONS_00432541	chr1	0	0	0	0.0705694	0	0	0	0	0	0	0	0	0	0	0	0	0	0	0	0	0
TCONS_00432542	chr1	8.78909e-11	7.81047e-05	0.314779	0.31905	3.37872e-09	0.00608048	1.14682e-06	0.930696	0.304745	5.70672e-05	2.4297e-05	3.01696e-10	0	0	1.69437e-21	0	0	3.81373e-09	0	1.06712e-42	0
TCONS_00432543	chr1	2.64907	3.53099	1.46361	0.861259	1.04949	0.154807	0.185574	0.964437	0.165106	0.271599	0.504621	0.379383	1.25829e-11	1.37207e-10	0.0760694	0	0	5.57356e-74	0	0	0
TCONS_00423173	chr1	0.0294369	1.31924e-25	0.655906	0.123915	0.140617	0.375607	4.5637e-11	0.557185	1.46557e-18	0.0397209	7.47477e-50	6.37088e-11	0	0	0.395777	0	0	0	0	5.03103e-121	0
TCONS_00438366	chr1	0.000102112	0.000335141	0.000102435	0.000448172	1.45001	5.93901e-05	0.00119798	0.000105994	2.41278e-10	7.64544e-05	0.000351945	0.000410942	1.19997e-05	0.000554586	0.000189597	0	0	7.21949e-05	0	2.80891e-16	0
TCONS_00438367	chr1	0	0.174314	0	0.158978	0.570813	0.0579954	0	0	0	1.56848e-08	0	0	0	0	0	0	0	0	0	0.275852	0
TCONS_00438364	chr1	0	0	0	0	0.520203	0	0	0	0	0	6.21342e-08	0.0667417	0	0	0	0	0	0	0	0	0
TCONS_00438365	chr1	0	0	0	0	1.14167	0	0	0	0	0	0	0	0	0	0	0	0	0	0	0	0
TCONS_00438360	chr1	0	0	0	0.0635636	0.446678	0	0	0	0	0	0	0	0	0	0	0	9.27779e-05	0	0	9.27146e-07	0
TCONS_00438361	chr1	0	0	0.302299	0.255477	1.19635	0.248472	0	0.127937	0.168219	0	0	0.314531	0	0	0.179902	0	0	0	0	0	0
TCONS_00497747	chr1	0	0	0	0	0	0	0	0	0	0	0	0	6.74093e-27	2.32684e-16	0.159304	0.711941	0	0	5.75649e-35	0.232954	0
TCONS_00407190	chr1	0	3.905e-18	0	4.2668e-102	2.18252e-15	3.81547e-23	4.36685e-21	4.12614e-15	1.88936e-130	5.54126e-85	5.45088e-56	7.89807e-13	16.1485	3.42683	4.71466	4.04315e-08	0.490538	0.974817	0	0	0
TCONS_00448792	chr1	0	0	0	0.0110433	0	0	0.302517	0	0.238123	0.306343	0.245216	0.127417	0	0.0459661	0.0406957	0	0	0.651095	0	0.0468822	0.0590135
TCONS_00456135	chr1	0	17.6484	12.5227	0.887018	1.34297	2.94976	0	4.3865e-157	3.40215	9.31356e-262	0	5.16429e-116	0	0	3.48488	0	5.15211	0	0	0	0
TCONS_00442307	chr1	0.272611	0.20658	0.117178	0.0763256	2.99785e-73	0.202219	0	3.01865e-34	0.0877526	0	0.065252	0.150456	0.00124853	2.20923	1.33	0.998313	0.464492	0.429848	0.543216	5.28427e-126	1.42011e-97
TCONS_00482285	chr1	0	0	4.64202	0	0	0	1.12481	0	0	0	0.449876	0	0	0	0	0	0	0	0	0.909208	0
TCONS_00423782	chr1	8.63328	3.35403	4.11662	3.41382	4.43272	0.665709	2.14741	2.24431	0.000128912	0.839914	0.23247	2.10354	1.56783e-22	1.01041	1.05036	0	0	0.428274	0	0	0
TCONS_00415120	chr1	0	0	4.43789e-31	2.96726e-06	1.43446e-06	0.0296707	2.09439e-08	1.68017e-20	5.37428e-10	0	1.0221e-07	0	0.0359545	1.01788	1.14365	1.88149e-09	0	0	0	0.00281592	0
TCONS_00415123	chr1	2.98165e-16	0.425042	0.314996	2.3257e-09	0	1.16091e-09	3.28977e-09	1.24501e-14	2.41435	0.0443266	5.12526e-08	0	4.50079e-12	0.504563	3.05446e-10	1.30266e-08	0	0	0	2.91168e-42	0
TCONS_00415122	chr1	1.33541e-18	7.08977e-09	2.39521e-12	7.33314e-12	0	0	0	0	2.66635e-12	4.75802e-10	4.31161e-16	0	7.81495e-06	0.95583	0.160082	0	0	0	0	5.58088e-22	0
TCONS_00415124	chr1	3.09755e-07	2.7884e-14	1.77313	2.38407	0.00973899	1.20846e-15	1.86963	8.50471	1.81394e-15	3.06592	4.59593	2.78387	0.242328	2.5584	0.777702	5.01864e-06	0.5	9.26495e-07	3.14154e-10	0	0
TCONS_00415126	chr1	0	0	0	0	0	0	0	0	0	0	0	0	0	0.84782	0	0	0	0.0842977	0	0.0647561	0
TCONS_00430415	chr1	1.02256	0.526544	0.69126	1.31771	1.22389	1.19168	2.0303	1.4883	1.92061	2.34628	2.49467	0.709258	0.574081	0.118388	0.611918	0	1.04844e-07	0.622987	4.78891e-26	0.0985159	0
TCONS_00490296	chr1	0	0.213135	0.125445	0.0623623	0.521089	0.158993	0.659387	0.528174	0.747565	0.660758	0.230937	1.38635	0	0.0504601	0.489463	0	2.19755	0.820748	0	0.303427	0
TCONS_00463899	chr1	0.154269	0.111475	0.194036	0.0398817	0.0338994	7.58123e-71	4.40417e-22	0.0376195	0.460014	1.07193e-44	3.58358e-30	4.14887e-49	6.50783e-33	4.51551e-62	1.74619e-57	0	0	1.46271e-15	0	0.364627	0
TCONS_00522391	chr1	0.592983	1.0443e-07	0.973921	0.00084182	0.174293	6.10333e-39	0.148454	2.2933e-05	0.00102022	0.000715608	0.199277	0.0726294	5.91291e-19	3.67511e-28	0.277782	0	8.05122e-05	1.15832e-36	0	1.31395e-20	5.08637e-07
TCONS_00382546	chr1	0	0	0	0	0	0	0	0	0	0	0	0	0	0	0	0	0	0	0	0	6.55368
TCONS_00513027	chr1	0.370065	0	0	0	0	0	0	0	0	0	0	0	0	0	0	0	0	0	0	0.137047	0
TCONS_00421742	chr1	0	0	0	0	0	0	0	0	0	0	0	0	0	0	0.751496	0	0	0	0	0	0
TCONS_00518761	chr1	1.60059e-12	1.10561	0.217147	5.72966e-24	9.61681e-20	1.42864e-27	0.226028	0	0.761289	0.311432	0.324676	2.15015e-20	5.95913e-08	1.85577e-83	6.6657e-26	1.31755e-07	0	0	0	0	4.35262e-17
TCONS_00518760	chr1	0.0658435	0.460568	0	0.134604	0	0.0388347	0.213174	0	0.0569549	9.51819e-47	0	0	0	0.704883	0.199202	0	0.0202695	0.496213	0	0.733075	0
TCONS_00518768	chr1	0	1.46152	0	0	0	0	0	0	0	0	0	0	0	0	0	0	0	0	0	0	0
TCONS_00522876	chr1	0	0	13.4092	0	0	0	0	0	0	0	0	0.0888528	0	0	0	0	0	0	0	0	0
TCONS_00522874	chr1	0	0	7.00264	0.775508	0	0	0	0	0	0	0	8.89601e-09	0	0	0	0	8.84495	0	0	0	0
TCONS_00522875	chr1	0.0851186	2.86492e-27	0.742607	0	0	0	0	0.197923	9.8382e-76	0	1.79329e-08	0	0	0	5.15867e-74	0	0.581666	3.04105e-37	0	0.242489	0
TCONS_00522872	chr1	0	0	1.20255	0.0789772	0	0	0	0	0	0	0	0	0	0	0	0	0	0	0	0.25917	0
TCONS_00522873	chr1	0	0	1.42083	1.60036e-34	0	0	0	0	0.351996	0	0	0	0	0	1.02358e-16	0	0	0	0	0	0
TCONS_00522871	chr1	1.49905	6.12021e-06	1.10045	0.483063	0.0820173	9.86984e-07	0.108587	0.343489	0.118464	0.110775	0.0462705	0	0	0.0797663	0	0	0	0.914479	0.0489333	0.160966	0
TCONS_00512772	chr1	0.732269	0.634606	1.60891	1.04931e-24	0.807634	4.52544e-10	0	6.14213e-39	0.915443	0	0.172934	0.301717	0	0	0.262775	0	0	2.15259e-44	0	0	0
TCONS_00431112	chr1	0	0	0	0.827903	0	0	0	0	0	0	0	0	0	0	0	0	0	0	0	0	0
TCONS_00431113	chr1	0.224727	0.099035	0.165721	0.0715264	0.267903	0.211943	6.73272e-17	1.15098e-14	0.120167	0	1.09025e-56	0.366446	5.94298e-24	0	1.23501e-09	0	0	7.89573e-14	0	0.240137	0
TCONS_00413856	chr1	3.03374e-10	0	0	8.92379e-06	1.15346e-07	0	0.113333	1.31703e-16	3.33638e-14	0.198164	1.11127e-05	1.29098e-14	0.9792	4.34524	2.04008	0	0	1.31319e-17	0.0783087	3.08229e-10	8.88639e-07
TCONS_00447880	chr1	9.1152e-26	2.85653e-08	1.12903	2.23717e-09	0.000254138	6.49233e-11	0.821625	0.182618	2.87081e-18	7.18626e-30	1.36979e-91	1.11576	0	0	3.28393e-06	0	0	0	0	0	0
TCONS_00448456	chr1	2.27246e-155	0.13197	1.21033e-16	3.3002e-06	0.0861056	3.93359e-51	0.371157	5.36257e-27	0.154835	9.93961e-54	4.48289e-13	1.52879e-13	2.12877e-09	0	0.369047	0	0.0514017	0	0	1.92417e-12	0
TCONS_00423878	chr1	0	0	0	0	0.164358	0	0	0	0	0	0	0	0	0	0.568279	0	0	0	0	0.0306007	0.0774459
TCONS_00448454	chr1	0.178394	0.0833733	0.437226	0.0244086	0.332124	0.0205588	0.256698	0.316052	0.982698	0.54363	0.806083	0.0569191	0	0	0.381234	0	0	0.051211	0	0.118569	0
TCONS_00448452	chr1	0	0	0	0.0604022	0	0	0.354535	0.331	0	0.0673523	0.11169	0	0	0	0	0	0	0	0	0.0489702	0
TCONS_00423872	chr1	4.64568e-06	0	0	0	2.32138e-06	0	0	0	0	0	0	0	0.454346	1.63568e-06	1.21221	0	0	0	0	0	0
TCONS_00423871	chr1	0	0	0	0	0	0	0	0	0	0	0	0	0.917487	0	0.933462	0	0	0	0	0.21964	0
TCONS_00423877	chr1	0	0	0	0	0	0	0	0	0	0.185869	0	0	4.92146	0.713964	3.24753	0	0	1.69442	0.31065	0.405749	0
TCONS_00423874	chr1	0	0	0	0	0	0	0	0	0	0	0	0	0	0.299898	0.93862	0	0.301243	0	0	0.282864	0
TCONS_00448458	chr1	0	0	0	0	0	0	0.848775	0	0	0	0	0	0	0	0	0	0	0	0	0	0
TCONS_00498156	chr1	0	0	0	0	0	0	0	0	0	0	0	0	0.834608	0	0	1.0901	0.811092	0	0	2.45696	0
TCONS_00498158	chr1	0	0	0	0	0	0	0	0	0	0	0	0	0	0	0	0.974266	0	0	0	0	0
TCONS_00522681	chr1	0	1.12798e-28	0.557489	0	2.32264e-218	0	0	0	0	1.98565e-44	0	0.0692145	0	4.81482e-170	5.66764e-30	0	1.38787e-17	0	1.3739e-314	5.29964e-244	1.04618e-93
TCONS_00522680	chr1	4.80261e-121	0.270465	0.963089	6.69336e-180	1.99677e-115	4.7641e-141	0	0	0.234895	0.344211	0	1.34338e-63	0	6.63632e-201	0	0	0	0	0	7.49563e-217	8.82343e-305
TCONS_00522682	chr1	0	0	1.97085	0	3.44168e-157	0	0	0	0	3.89069e-29	0	0.0250428	0	1.34417	1.69699e-46	0.508922	8.55941e-27	0	0	1.31618e-263	2.57002e-97
TCONS_00512981	chr1	0.925369	0	0	0	0	0	0	0	0	0	0	0	0	0	0	0	0	0	0	0	0
TCONS_00512980	chr1	0.755663	0	0	0	0	0	0	7.74167e-07	0	0	0	0	0	0	0	0	0	0	0	0	0
TCONS_00414196	chr1	0	0	0	0	0	0	0	0	0	0	0	0	0	5.0001	0	0.784218	0	0	0	0	0
TCONS_00414195	chr1	0	0	0	0	0	0	0	0	0	0	0	0	0	0.269982	0.789373	0	1.38099e-08	0	0	0.186828	0
TCONS_00414193	chr1	3.25641e-11	0.928875	1.03374e-13	0.528395	2.46781e-34	0.375149	0	0	0.235313	0.26364	0	0	0	1.90065	0	0	0	0	0	0	0
TCONS_00423297	chr1	0	0	0	0	0	0	0	0	0	0	0	0	0	0	1.86666	0	0	0	0	0	0
TCONS_00412936	chr1	0	0	0	0	1.03452e-06	0	0	0	0	0	0	0	3.48897	3.95237	1.3216	0.0529325	1.05808	1.52722	0	0.126857	0
TCONS_00423738	chr1	0	0	0	0	0	0	0	0	0	0	0	0	0	0	0.368856	0	0	1.23823e-07	0	0	0
TCONS_00462543	chr1	0.103205	0.210576	4.7223e-25	0.295477	0.297386	0.341315	7.69371e-18	0.0701287	0.796916	0.243484	0.137684	7.98478e-39	1.67689e-14	1.0266e-06	0.0833904	2.99778e-186	0	0.193849	7.71977e-23	0.0378227	6.36915e-17
TCONS_00422981	chr1	0.229874	1.52888e-12	1.36942e-05	6.53231e-06	0.0579787	0.248577	0.000129555	0.225121	0.000184104	7.72225e-05	0.0566358	0.348766	0.358321	1.32955e-05	0.595713	0	0	0	1.34077e-05	8.92474e-06	0
TCONS_00422980	chr1	1.52593e-08	0.036567	0.212123	3.62259e-07	0.0511088	4.53748e-05	0.274505	0.172098	0.287723	0.218478	0.430643	4.56874e-05	0.000201494	1.09292e-06	2.56318	0	0	0.0448607	6.90434e-07	0.164868	0
TCONS_00422983	chr1	0	0	0	0	0	0	0	0	0	0	0	0	0	0	1.25252	0	0	0	0	0.126408	0
TCONS_00422985	chr1	0	0	0	0	0	0	0	0	0	0	0	0	0	0	1.16215	0	0	0	0	0	0
TCONS_00422984	chr1	0	0	0	0	0	0	0	0	0	0	0	0	0	0	1.30347	0	0	0	0	0	0
TCONS_00517813	chr1	0.587564	1.05041	2.79537e-06	0	0	5.24983e-07	0	3.46228e-22	5.13352e-29	0	0.164672	7.9478e-06	4.75443e-30	0	0	0	0	0	0	0	0
TCONS_00456556	chr1	0.0568064	0.0246666	0.0210248	0.013582	3.09597e-154	0.358775	0.0597692	0.177432	0.0342419	0.0675237	0.0236589	0.0258564	0.0488094	3.64027e-101	0.463329	0.0178528	1.30052e-145	0.0757857	0	0.0438281	0.166098
TCONS_00432112	chr1	103.088	92.8354	119.815	66.8706	69.3762	55.3529	101.88	89.3704	73.5238	87.0896	73.033	60.3321	74.2698	45.8652	72.8986	94.7225	104.889	86.0917	151.813	65.0133	138.683
TCONS_00446154	chr1	0.775735	1.62953	0.571877	1.2357	1.04852	0.0301691	2.66338	0.422244	0.624823	1.53714	1.62158	0.0413968	0	0	0.185305	0	0	0	0	0	0
TCONS_00432118	chr1	0	0	0	0.264555	0	0.0170498	0	0.08106	0	0	0	0	0	0.129896	0	0.0821799	0	0	0.0402175	0.1646	0.374944
TCONS_00509621	chr1	0.0240565	0.00938816	0	0.0110115	0.00518737	0.0135751	0.0213015	0.00547814	0.0206122	0.0765119	0.0366	0.0105795	0.368196	0.462454	0.274824	0.580763	0.589649	1.16507	1.37154	0.204435	0.156549
TCONS_00509622	chr1	0	0	0	0	0	0	4.79805e-15	0.0192686	0.546531	0.0192664	0.839142	0.744702	0	0	0.944818	0	0	1.88045	0	0	0
TCONS_00472715	chr1	0	0	0	0	0	0	0	0	0	0.262296	0.124752	0	0	0	0	0	0	0	0	0	0
TCONS_00437899	chr1	1.4454	0.84964	0	0	0.65804	0.375986	0	0.0988862	0	0	0	0	0	0	0	0	0	0	0	0	0
TCONS_00437893	chr1	0.51498	1.26854e-26	1.07272e-23	0.167359	0.718372	0.262597	0.097141	0.261979	0.109735	3.74806e-54	0.0524049	1.45422e-47	0.477856	1.67342e-14	0	0	0.138867	5.57203e-48	0	0	0
TCONS_00461174	chr1	1.56738	0	2.92021e-09	1.95935	0.100505	1.03616e-107	0	1.41689	2.33931	0	0	0.000620385	0	0	0	0	0	0	0	0	0
TCONS_00221689	chr1	0	0	0	0	0	0	0	0	0	0	0	0	0	0	0	0	0	0	0	1.31821	0
TCONS_00474719	chr1	0	1.57432	0	0	0.799856	0	2.80808	0	0	1.6021	3.58211	0	0	0	0.774386	0	0	0	0	0	0
TCONS_00474717	chr1	5.41292e-24	0.0734147	0.00100151	1.01786e-11	0.410037	0.000896506	0.0348516	0.0364463	0.429453	0.577772	0.380258	0.245112	3.96351e-56	7.21948e-11	3.74482e-14	0.00100846	2.05395e-12	1.73196e-71	7.71269e-05	2.68246e-11	3.74511e-125
TCONS_00474714	chr1	0	0	0	0	0	0	0	0	0	0.469485	0	0	0	0	0	0	0	0	0	0.113848	0
TCONS_00474713	chr1	0	0	0.723619	0	0	0	0	0	0	2.05905	0	0	0	0	0.389484	0	0	0	0	0	0
TCONS_00442594	chr1	0	0	0	0	0	0.877229	0	0	0	0	0	0	0	0	1.04001	0	0	0	0	0	0
TCONS_00442591	chr1	0	1.69506e-62	0	0.0166265	0	1.80234e-08	0.00971724	7.68725e-40	0.632036	0.0355313	0.0250493	4.08539e-30	9.16104e-46	0.0354829	0.0666658	3.28932e-104	5.0045e-66	0.0706356	0	0.0398536	0
TCONS_00442592	chr1	0	2.4849e-62	0	0.000663937	2.48569e-63	0.291427	0.0153028	1.4503e-33	3.37141e-05	4.40207e-05	0.0294698	9.72559e-36	0.215447	0.000136488	0.000701066	3.111e-65	2.34258e-72	7.26186e-70	0	0.0762634	0
TCONS_00405884	chr1	0	0	0	0	0	0	0	0	0	0	0	0	1.26765	0	0.251451	0	0	0	0	0.151101	0
TCONS_00230280	chr1	0	0	0	0	0	0	0	0	0	0	0	0	0	0	0	0	0	0	0	0.957965	0
TCONS_00430525	chr1	0	0	0	0.439287	0	0	0	0	0	0	0.706034	0	0	0	0	0	0	0	0	0	0
TCONS_00456995	chr1	4.78924e-05	1.99667	4.12953	1.14013	0.545915	2.44322e-68	0.807819	3.1193	1.9666e-43	0.720076	3.51012e-05	2.11942e-21	1.70827	0.00861526	2.52009e-58	0	0	4.85514e-27	0	0.0203848	0
TCONS_00406515	chr1	0.360819	0.395108	0.256071	0.482262	0.503909	0.891596	0.787005	0.397178	0.290849	0.145356	0.137815	0.288917	0.234065	0	0.267653	0	0	0	0	0.155036	0
TCONS_00522168	chr1	21.3572	13.4531	88.0267	57.5039	86.4502	10.2441	65.6337	91.8053	22.5212	5.71229	4.53311	29.9605	13.2651	8.51709	46.0678	4.51512e-09	0.319986	6.41252	8.59924e-08	0	0
TCONS_00522169	chr1	217.241	130.758	754.48	380.931	142.685	66.9928	151.852	573.737	83.282	44.7334	23.5531	68.6839	65.3676	29.1806	128.838	0.460165	1.72637	40.1193	2.02039	0	0
TCONS_00522163	chr1	0.244103	0.32124	2.845	0.569827	0.170374	0.149772	0.102121	0.378502	0.345012	0.446053	5.75916e-50	0.859112	9.47467e-200	0	0.0962061	0	0	0	0	0.575812	0
TCONS_00421578	chr1	0	0	0	0	0	0	0	0	0	0	0	0	0	0	3.00526	0	0	1.58662	0	0	0
TCONS_00421571	chr1	0	0	0	0	0	0	0	0	0	0	0	0	0	3.97123e-06	0.488325	0	0	0	0	0	0
TCONS_00421570	chr1	0	0	0	0	0	0	0	0	0	0	0	0	0	0	0.684891	0	0	0	0	0.195085	0.251444
TCONS_00421573	chr1	0	0.0900582	0	0	0.0536538	0	0	0	0	0	0	0	0	0	0.978972	0	0	0	0	0.343037	0
TCONS_00421572	chr1	0	0	0	0	0	0	0	0	0	0	0	0	0.131617	1.74823e-22	0.697061	0	0	0	0	0	0
TCONS_00421574	chr1	0	0.420366	0	0	0	0	0	0	0	0	0	0	0	0	1.36939	0	0	0	0	0	0
TCONS_00421577	chr1	0	0	0	0	0	0	0	0	0.365748	0	0	0	0	0	1.34636	0	0	0	0	0	0
TCONS_00461338	chr1	0.127978	0.0943229	0.248104	1.77862e-51	0.538346	0.39576	7.10249e-06	4.86857e-22	0.491287	0.000304336	0.0230975	8.81212e-08	7.14752e-12	2.85202e-196	0.02787	4.65918e-15	8.78555e-163	0.994794	0	0.000101293	0
TCONS_00461335	chr1	10.0723	1.30435	1.04683e-164	0.186698	3.97312	2.90968	7.27064e-92	0.124716	4.13512	2.06088	3.89324	1.65158	0	0	0	0	0	7.18256e-14	0	0.179069	0
TCONS_00504472	chr1	0	0	0	0	0	0	0	0	0	0	0	0	0	0	0.116621	0.0599849	1.76305	0	0	0	0
TCONS_00473414	chr1	0.155678	1.52678	0.947598	8.48607e-69	3.0158e-25	5.08128e-44	0.0878837	1.33197e-18	1.12777e-12	0.656769	3.46341e-10	0.188898	0	0	3.94147e-34	0	0	0	1.00238e-06	7.28252e-07	0
TCONS_00509666	chr1	0	0	2.10376e-08	0.411728	0.0540823	0.182371	0.152472	0.0310796	0	0	0.045457	0.0974054	0	0	0.255074	0	0	0.489559	0.0370508	0	0
TCONS_00437912	chr1	2.78305e-09	0	0.191275	1.68712e-06	0.599906	8.34673e-07	0.109478	0.103866	1.80925e-06	0	7.95691e-07	1.74314e-06	0	2.76561e-06	0	0	0	0	0	0.289267	0
TCONS_00521598	chr1	0	0	1.09704	0	0.0379836	0	0	0	0	2.12261e-07	0	0	0	0	0	0	0	0	0	0	0
TCONS_00229176	chr1	0	0	0	0	0	0	0	0	0	0	0	0	0	0	0	0	0	0	0	0.921603	0
TCONS_00406065	chr1	0	0	0	0	0	0	0	0	0	0	0	0.227806	0.661891	0	0	0	0	0	0	0.235714	0
TCONS_00423421	chr1	7.92291	3.64462	1.07772e-74	1.81733	4.48742e-44	7.25256	1.61791	0.812213	3.14308e-95	2.90203e-25	2.08199e-104	6.7751	1.13694e-09	4.6877e-05	3.70682	1.1554e-12	7.90403e-81	1.18825	0	3.00506e-31	1.52839e-10
TCONS_00423420	chr1	3.31357	1.70566	4.99224e-33	3.94835	2.47837e-19	1.45705	9.79331	3.70901	1.21155e-14	0.140812	1.29199e-46	5.08658	1.39746e-19	0.0022976	0.528482	3.46325e-42	2.19382e-124	3.59933e-07	0	2.39107e-48	7.42914e-10
TCONS_00423423	chr1	0	0	0	0	0	0	0	4.3735e-06	0.0688979	0	0	0	0	0	2.08771	0	0	0	0	0	0
TCONS_00423422	chr1	3.09594	5.27199	3.45153	0.310785	4.00093e-22	0.519027	0.152896	0.47097	0.37483	7.21845e-10	5.23726e-13	2.17938e-05	0	0	0.398188	0	0	0	0	0	0
TCONS_00423427	chr1	0	0	0	0	0	0	0.0308378	0	0.0995385	0	0	0	0	0	1.47685	0.0355527	0	0	0	0.256117	0.0543194
TCONS_00432991	chr1	0	0	0	0.05725	0	0	0	0	0	0	3.17287e-07	0	0	0	5.30403e-07	0	1.84551	0	0	0	0
TCONS_00431533	chr1	6.04191e-07	0	0	1.40041	0	0	0	3.31899e-06	0	0	0	0	0	0	0	0	0	0	0	0	0
TCONS_00446806	chr1	0	0.195722	0.239691	0	0	0	0.411299	0	0.218776	0	0.0731101	0.0677635	0	0	0	0	0	0	0	0	0
TCONS_00521907	chr1	0	0.0541892	0.96169	0.0563655	0	0	0.0263709	0	0.0568235	0	0	0.036058	0	0	0.0773224	0	0	0	0	0.156559	0
TCONS_00508543	chr1	0.633277	0.9975	1.6812e-42	0.335924	0.104817	0.667014	0.51486	0.3648	0.815079	3.83917e-57	2.05298e-75	0.783824	7.52452e-60	0	2.9559e-96	0	0	0.292947	0.0975721	4.05188e-37	1.96929e-06
TCONS_00441357	chr1	0.0588569	0.110986	2.64686e-139	6.7202e-44	2.63344e-06	0.409976	5.25892e-05	9.06531e-132	1.56068e-23	2.47759e-72	4.18772e-91	3.43622e-32	0.0462662	3.0416e-29	2.03693e-118	0	2.97669e-27	0.295163	0	0.0345579	0
TCONS_00441356	chr1	0.0638185	1.64044e-13	1.30445e-26	5.76063e-16	2.51989e-08	0.399548	0.427521	1.35712e-68	0.886884	3.89088e-16	2.49864e-16	1.08039e-08	9.51018e-116	5.76522e-21	1.5396e-05	0	5.89849e-15	2.08492e-32	0	1.64963e-58	0
TCONS_00447112	chr1	42.9794	32.0362	21.5506	8.23294	17.2515	16.3909	12.483	11.707	15.0059	21.2037	12.6054	6.70228	2.0913	2.64563	8.05327	1.11272e-124	0.13219	4.71722	0.036906	0.468131	0.356005
TCONS_00508547	chr1	0	0	0	0	0	0	0	0	0	0	0	0	0	0	0	0	0	3.0851	0	0	0
TCONS_00420989	chr1	0.112445	0.130643	0	0.228484	0	0.481712	0.278402	0.532528	0.686104	0.257453	0.100115	0.182448	0	0.261836	1.33983	0	0	0	0.432868	0	0
TCONS_00420987	chr1	0	0	0	0	0	0	0	0	0	0	0	0	0	0	0.604888	0	0	0	0	0.18011	0
TCONS_00513641	chr1	0.844788	0	0.169718	0.11984	2.98491e-136	3.32286e-36	2.9016e-29	0.221146	1.43151e-227	1.18398e-20	0	0	0	0	0.0508444	0	0	0	0	0	0
TCONS_00458089	chr1	0	0	0	0	0	0	0	1.35575	0	0	0	0	0	0	0	0	0	0	0	0	0
TCONS_00436515	chr1	0	1.21358	0	0	1.4402	0	0	0	0	0	0	0	0	0	0	0	0	0	0	0	0
TCONS_00422162	chr1	0	0	0	0	0	0	0	0	0	0.269214	0	0	1.2931e-181	0	0.672444	0	0	6.13178e-143	0	0	0
TCONS_00457500	chr1	0	0	1.619	8.5768e-16	0	0	0	1.84699	0	0	6.614e-131	0	0	0	0	0	0	0	0	0	0
TCONS_00457503	chr1	2.01474	5.00083	0.00141661	0.865553	0.698007	2.02047e-05	1.1437	1.52763	8.04925e-07	0.000180691	0.905199	0.000477367	0.000108561	0	0.335155	0	0	0	0	0	0
TCONS_00457502	chr1	0	0.0568451	0	1.15615e-14	2.35307e-09	0	3.81628e-06	0.485872	0	0	0	0	3.23572e-27	0.576397	3.24348e-64	0	0	0	0	0	0
TCONS_00437641	chr1	1.05031	1.55292	1.75626	2.71211e-05	0.660701	1.21368	2.13134	0.581232	0.328414	0.623918	0.709211	1.56117	1.63998	0.745884	1.77064	2.42e-72	0.925466	3.04605	0	0	0
TCONS_00474985	chr1	0	0	0	0	0	0	0	0	0	1.94476	0	0	0	0	0	0	0	0	0	0	0
TCONS_00504936	chr1	0	0	0	0	0	0	0	0	0	0	0	0	0	0	0	0	0.610155	0	0	0	0
TCONS_00442140	chr1	1.68947e-16	4.47542e-21	3.77279e-16	0.0735796	0	0.287764	0.158027	1.38873e-50	1.37982e-44	0	1.00729e-22	0.143703	3.14138e-35	6.64599e-14	0.800687	0	0	1.40327e-22	1.18563e-24	7.66598e-39	5.0961e-26
TCONS_00522392	chr1	6.50704e-19	6.63592e-222	2.17864	1.58889e-128	0.00717	0.249125	9.07524e-155	6.12841e-13	4.74074e-70	8.96811e-38	0.200493	7.73719e-155	1.14741e-06	1.56417e-74	0.0625572	0	0	0.272956	0	0	0
TCONS_00226107	chr1	0	0	0	0	0	0	0	0	0	0	0	0	0	0	0	0	0	0	0	0.587841	0
TCONS_00382662	chr1	0	0	0	0	0	0	0	0	0	0	0	0	2.48128e-06	1.88672e-05	1.85862e-24	1.31738	0	0	0.365213	1.11165e-34	3.53336
TCONS_00407279	chr1	0	0	0	0	0	6.28242e-18	0	0	2.11873e-06	0	0.198199	0	2.55329	0	1.62233e-06	0	0	0	0	0	0
TCONS_00448364	chr1	0	0	0	0	0	0	0.570905	0	0	0	0	0.00128961	0.0472285	0	0	0	0	0	0	0	0
TCONS_00490475	chr1	0	0	0	0	0	0	0.0772625	0	0.333028	0.172025	0.323079	0.488578	0	0	0.351643	0	0	0.167487	0	0.0357339	0
TCONS_00438135	chr1	0.0900764	0.15965	0.131706	0.47517	0.453182	0.289535	0.226142	0.308049	0.533986	0.0841131	0.0905748	0.336035	0.0341189	0	0.11956	0	0	0	0	0.279227	0
TCONS_00509961	chr1	0	0	0	0	0	0.222284	0	0	0	0	0	0	0.268369	0	0.486511	0	0	1.53784	0	0.384822	0.267366
TCONS_00509969	chr1	0.516184	0	0.192403	0.0872178	0	0.080043	0	0.261514	0.338383	0	0.1165	0	0	0	0	0	0	1.79916	2.13073	0.573594	0.774156
TCONS_00514649	chr1	0.171703	2.94453e-32	4.14914e-07	2.60277e-43	0.151769	0.0237394	1.10044e-13	1.25992e-40	3.30706e-81	0.0399938	2.72261e-84	1.80633e-56	0.000101833	1.19911	0.0228123	2.53596e-46	3.77708e-35	1.47825e-26	0	0.0454498	0
TCONS_00514640	chr1	3.29801	0	0	0	0	0	0	0	0	0	0	0	0	0	0	0	0	0	0	0	0
TCONS_00406918	chr1	0	0	0	0	0	0	0	0	0	0	0	0	9.15347	23.7031	3.52282	5.11101	8.50763	6.16925	0	0.217467	0.0938413
TCONS_00406919	chr1	0	0	0	0	0	0	0	0	0	0	0	0	28.9535	0.000203193	1.62975	0.678143	2.69617	0.12218	0	2.04172e-05	1.13645e-06
TCONS_00406915	chr1	0	0	0	0	0	0	0	0.0439299	0.0277204	0	0	0	1.1811	1.98844	0.0658751	0.432029	0	0	4.17771e-46	0.105225	0
TCONS_00406916	chr1	0	0	0	0	0	0	0	0	0	0	0	0	1.3948	6.82054e-14	1.44843e-07	1.39299e-07	0	0	0.000410017	5.45712e-08	0
TCONS_00406917	chr1	0	0	0	0	0	0	0	0	0	0	0	0	0.568341	0.741737	3.74168e-07	3.28482e-07	0	0	0.126732	0.000626113	0
TCONS_00420277	chr1	0	0	0	0	0	0	0	0	0	0	0	0.222343	1.76949	1.71505e-05	3.04615	0	1.0182	0.266993	0	0	0
TCONS_00420270	chr1	0	0	0	0	0	0	0	0	0	0	0	0	0	0	1.23909	0	0	0	0	0	0
TCONS_00517521	chr1	1.8758	1.77254	0	0	0	4.54064e-18	0.807934	1.64026e-110	0	0	0	0	0	0	0	0	0	9.16141e-57	0	4.14593e-47	0
TCONS_00424224	chr1	0	0	0	0	0	0	0	0	0	0	0	0	0	6.045e-16	0.59864	0	0	0	0	0.326733	0
TCONS_00424220	chr1	0	0	0	0	0	0	0	0	0	4.04385e-25	0	0	0	0	0.864951	0	0	1.93142e-14	0	0	4.24076e-09
TCONS_00219340	chr1	0	0	0	0	0	0	0	0	0	0	0	0	0	0	0	0	0	0	0	1.15429	0
TCONS_00464054	chr1	0	0	0	0	0.374636	0	0	0	0.273857	0.240036	0	0	0	0	0.095831	0	0	0	0	0	0
TCONS_00441397	chr1	0.0515132	0.521759	0.486417	4.81308e-07	0.823547	0.0695128	3.14156e-06	5.26726e-06	0.0895103	0.157774	5.71284e-07	3.18584e-07	0	0	0	0	0	0	0	1.14416e-11	0
TCONS_00441395	chr1	0	0	0	0	0	3.79649	0	0	0	0	0	0	0	0	0	0	0	0	0	0	0
TCONS_00436498	chr1	4.5449e-09	4.86156e-16	2.37379e-09	6.16879e-06	0.870633	0.145748	0.000397361	0.177082	7.00582e-14	4.28605e-07	2.70501e-13	0	0	0	0	0	0	1.37465e-05	0	4.6194e-07	0
TCONS_00436496	chr1	0	0.485847	0	7.68347e-07	1.75929	0.611785	0	1.52896e-05	8.52146e-05	0	0	0	0	0	8.25307e-16	0	0.980582	0	0	0	2.59063
TCONS_00436493	chr1	7.71398e-18	1.94966e-05	1.95443	7.73816e-06	0.000561157	0.462322	1.51e-09	0.425763	2.61157e-09	9.8499e-09	0.000327058	6.28399e-20	2.08185e-14	2.94152e-165	2.47441e-11	9.95381e-16	6.65907e-21	0	2.27886e-60	4.53177e-11	2.20445e-23
TCONS_00230791	chr1	0	0	0	0	0	0	0	0	0	0.0368225	0	0	0	0	0	0	0	0	0	0.803211	0.0685639
TCONS_00443136	chr1	0	0	0	0	0	0.851351	0	0	0	0.67071	0	0	0	0	0	0	0	0	0	0	0
TCONS_00442264	chr1	0	0.107849	0	0.314717	0	0.335028	0.303469	0.314137	0	0.14142	0.243582	0.0748699	0	0.212516	0.168647	0.172338	0	0	0	0.205739	0
TCONS_00442262	chr1	0.217037	1.13505	0.316998	0	1.16776	0.198611	0	0.0734457	1.13437	0	0	0	0	0	0	0	0	0	0	0.481999	0
TCONS_00442263	chr1	0	0	1.16437	0.0556529	0	0.0977579	0	0.222113	0.0709785	0	0	0.263785	0	0	0.593172	0	0	0	0	0.181586	0
TCONS_00442260	chr1	0	0	0	0.103118	0.115286	0.290412	0.128496	0	0	0	0	0.125291	0	0	0	0	0	0	0	0	0
TCONS_00431383	chr1	0.209708	3.74233e-24	6.57661e-11	0.477667	0.0713822	0.497732	0.0552979	2.66136e-15	0.782359	3.39245e-12	6.13592e-10	0.289997	6.87012e-08	2.57117e-28	5.46334e-42	0	6.97299e-23	5.71758e-190	0	3.65926e-13	2.19387e-60
TCONS_00431382	chr1	0.233741	0.546866	0.244735	1.52432	0.521145	1.47808	0.953635	2.03079	1.52558	0.4302	0.518792	2.08456	0.434691	2.05377e-06	0.0803636	0	0	1.30223e-38	0	1.96682e-212	1.78361e-11
TCONS_00227177	chr1	0	0	0	0	0	0	0	0	0	0	0	0	0	0	0	0	0	0	0	2.1215	0
TCONS_00518983	chr1	0.342869	1.03412	0.715312	8.47869e-06	4.19147e-38	0.350086	1.18584e-08	0.443498	1.71057e-163	1.12501e-51	0.852275	1.42501e-35	1.16329e-71	0	8.9191e-34	0	0	0	0	0	0
TCONS_00518982	chr1	0	1.50029	0	0	0	0	0	0	0	0	0	0	0	0	0.413897	0	0	0	0	0.241811	0
TCONS_00518986	chr1	3.82954	5.56055	0.0862562	4.67422	0.265188	2.75347	2.95941	4.18794	0.146993	1.51426e-62	4.19087e-162	4.56931	7.42063e-06	6.91931e-50	1.25448	1.28111e-18	4.55208e-176	0.158518	0	0.0500307	1.77532e-10
TCONS_00407991	chr1	0.00116034	0.704967	1.45776	1.09266	7.29938e-16	0.310901	0.000445477	0.251977	0.313438	0.0566583	5.59235e-13	0.928156	5.09571	0.569643	0.770016	0.869753	0	0	0	0	0
TCONS_00407990	chr1	0.539426	0.0467716	1.57133e-08	0.391192	0.340119	0.116736	2.07783e-11	1.32087e-14	0.461562	0.187184	1.59771e-05	0.772151	0.499684	1.55605e-12	0.241219	6.59878e-07	2.68857e-19	0	0	0.115392	1.15118e-12
TCONS_00200588	chr1	0	0	0	0	0	0	0	0	0	0	0	0	0.151485	1.09181	0	0.0259527	0.561298	0	0.0537317	0.591173	0.236625
TCONS_00413043	chr1	0	0	0	0	0	0	0	0	0	0	0	0	0	2.35028	0	0	0	0	0	0	0
TCONS_00455942	chr1	3.00534	4.81986e-05	11.1894	1.58369	0	2.34837	0	4.85046	9.72561	0	0	0	0	0	1.7696e-153	0	0	0	0	0	0
TCONS_00455941	chr1	0	0.146321	0	0	0	0	0	0.383803	0	0	0	0	0	0	0	0	0	0	0	0	0
TCONS_00522258	chr1	0	0	4.52316	0	0	0	0	0	0	0	0	0	0	0	0	0	0	0	0	0	0
TCONS_00448669	chr1	1.85043	0.622023	4.40833	7.38138e-44	1.62135e-29	1.50465e-20	0.368664	0.221724	0.058127	8.76902e-43	1.36345e-07	7.80882e-16	0	0	1.39582e-20	0	0	0	0	0.0368562	0
TCONS_00448665	chr1	0	4.71611e-130	0.177824	4.38414e-79	0.136673	0.197464	0.542524	1.30291e-151	0.321101	0.141889	0.04729	0.0405523	2.69693e-175	0	3.02468e-95	0	0	0	0	0	0
TCONS_00448667	chr1	5.60043e-29	1.25068e-06	0	9.32456	4.20522e-127	7.23702e-05	10.0121	9.3065	9.03705e-222	7.45491e-162	4.55736e-263	4.65107	6.281e-32	0.53875	0.74077	8.00233e-41	1.02893e-55	7.68671e-14	0	1.87927e-100	1.47379e-07
TCONS_00423007	chr1	0	0	0	0	0	0	0	0	0	0	0	0	0	0	0.809701	0	0	0	0	0.279038	0
TCONS_00423000	chr1	0	3.09458e-07	0	0	0	0	0.196247	3.29987e-05	0.000846465	0	0.00109605	0.000117173	5.63928e-07	0	0.500624	0	7.4062e-07	7.56369e-06	0.122177	1.98324e-06	0
TCONS_00423008	chr1	0	0	0	0	0	0	0	0	0	0	0	0	6.31031	1.12323	13.9905	0	0	1.07082	0	0.264438	0
TCONS_00457398	chr1	0.330928	0.653194	0.816427	0.243755	2.7666	0.720191	1.27751e-31	1.01904	7.23984e-38	2.89614e-28	0.111198	0.379204	0	0	4.62819e-44	0	2.40126e-09	0	0	0	0
TCONS_00407965	chr1	0	0	0	0	0	0	0	0	0	0	0	0	0.699068	0	0	0	0	0	0	0	0
TCONS_00407962	chr1	0.308683	0.283422	0.525644	4.09787e-51	0.244248	0.422512	0.181975	0.391544	1.45554	0.332835	0.244511	0.770456	0.687963	2.15811e-37	0.42666	0.169695	0	0	0	9.89654e-15	0
TCONS_00407963	chr1	22.5015	9.33233	22.5537	12.9367	20.8402	8.43116	24.7044	15.7137	9.60658	18.1373	9.52482	6.51029	164.122	51.0927	25.3877	1.42643	22.3285	0.956873	0	0.149458	0
TCONS_00407961	chr1	1.19485e-185	0.154088	0.133026	0.1301	0.362278	1.31657e-80	0.202803	5.67871e-110	2.18718e-34	0.0381424	0.0946603	0.113909	0.723681	0.105514	3.62945e-279	3.26221e-63	0	0.0103305	0.019773	8.27966e-27	0.180673
TCONS_00457978	chr1	0	0	0	0	7.54365e-44	0	0	0.541426	0	0	0	0	0	0	0	0	0	0	0	0	0
TCONS_00457970	chr1	0.112751	0.272865	1.51901e-14	0.626382	0.481626	7.92449e-45	1.06597e-11	0.492219	0.346868	1.02792e-100	0.0964395	1.11575e-17	0.0716813	5.3117e-18	2.30221e-06	6.58923e-12	0	1.12297e-115	0	4.7804e-08	0.102015
TCONS_00457971	chr1	0.183843	1.04647	6.50816e-26	0.161508	0.681388	2.0965e-34	1.58626e-13	0.755122	0.65822	2.91738e-74	0.0215747	1.62186e-16	1.42173e-05	2.75549e-20	0.0734142	2.55679e-12	0	3.02073e-118	0	0.0579061	5.94518e-05
TCONS_00457973	chr1	0	0	0	0	0	0	0	5.77434	0	0	0	0	0	0	0	0	0	0	0	0	0
TCONS_00457974	chr1	6.12749e-09	8.38878e-06	0	6.26109e-06	1.28483e-05	2.42648e-12	9.31145e-06	1.51672	8.68251e-06	3.2789e-06	0	4.90089e-05	3.13473e-09	7.41733e-09	4.23459e-13	0	4.70608e-09	1.25647e-36	0	1.12792e-15	0
TCONS_00457975	chr1	0.0249195	3.00669e-11	1.93391e-07	2.81208e-10	0.13722	0.163056	1.89615e-05	0.778433	0.217745	3.40206e-11	0	1.15305e-17	0.39704	2.09784e-18	0.195985	0	0	5.59186e-33	0	0	0
TCONS_00457977	chr1	0.643881	0.745346	3.22272	0.866743	0	0.512373	0	0.542029	0.141439	0	0	0	0	0	0	0	0	0	0	0.179069	0
TCONS_00510133	chr1	0	0	0	0	0	0	8.60319e-07	0	6.93304e-13	0	0.081194	0	0.429953	0	2.79663e-06	2.23412e-06	0	0.801475	0.139981	0.514347	0.689382
TCONS_00510138	chr1	2.45481e-57	2.81456e-35	1.93082e-41	0	2.40205e-16	3.3711e-73	1.31648e-113	1.78972e-38	6.40023e-141	0.18171	0.0575441	9.83143e-34	6.9872	1.49568e-11	0.916337	6.67848e-12	1.27786	1.04433	0	0	0
TCONS_00510139	chr1	2.06937e-64	4.32529e-46	8.52648e-63	0	2.65916e-21	9.66366e-88	7.66172e-140	7.92397e-46	3.02033e-153	3.93419e-107	1.22481e-62	5.75221e-40	1.29362e-17	2.09329e-09	0.27126	1.26064e-15	2.81766e-27	1.31709	0	0	0.0647476
TCONS_00441212	chr1	0	0	0	0	0	1.28687	0	0	4.42801e-43	0	0	0	0	0	0.659439	0	0	0.455011	0	0	0
TCONS_00441211	chr1	0.244524	0.168988	4.24887e-06	4.05292e-06	6.65376e-10	0.420796	0.157252	2.71448e-13	5.29962e-05	0.082948	0	0	0.152358	0	0.0964363	0	0	8.56426e-05	0	0.157241	0
TCONS_00229082	chr1	0	0	0	0.0136843	0	0	0.0101379	0	0	0.0679163	0.0895401	0.0211996	0.764445	0.570675	0.320087	0.0584403	0.0376245	0.574169	2.07679	1.59053	0.246636
TCONS_00523058	chr1	0	0	1.6172	0	0	0	0	0	0	0	0	0	0	0	0	0	0	0	0	0	0
TCONS_00523057	chr1	0	0	0.978512	0	0	0	0	0	0	0.0425722	0	0	0	0	0	0	0	0	0	0	0
TCONS_00405630	chr1	0	3.52372e-195	0.0444539	7.64784e-146	1.71286e-59	0.0876675	0.189269	0.0734536	1.00474e-67	0.0910883	0	0.0332061	6.59289	2.74458	1.93186	1.79076	1.23179	5.76866e-32	0	6.68362e-81	0
TCONS_00449027	chr1	0.000184759	0.00409375	2.79289	6.61831e-22	0.113496	3.95986e-09	1.15399	6.80582e-06	0.00109756	4.25431e-11	0.000294388	1.6511e-06	2.42098e-06	5.58041e-21	6.64175e-05	0.00736469	1.12543e-39	2.89716e-05	0.0355786	2.10093e-41	0
TCONS_00522283	chr1	3.00417e-10	4.32968e-08	1.35879	3.60865e-23	0	3.84488e-09	4.7104e-08	6.51488e-45	6.59513e-15	0	1.56553e-08	2.98513e-12	2.24642e-30	4.48186e-05	5.41365e-05	0	0	5.7764e-15	2.97639e-14	2.4341e-29	6.00505e-22
TCONS_00457485	chr1	0.0812695	0.0947261	0.167799	0.47906	3.75144e-07	0.110277	1.51302e-05	2.05683e-05	0.0705379	0.682574	0.282438	0.524443	0	0.277314	0	0	0	0	0.106422	0	0
TCONS_00522284	chr1	3.46321e-14	3.49491e-16	0.608557	1.26436e-16	0	0.0938921	4.47516e-10	1.27544e-48	2.05025e-34	0	7.56627e-18	1.10536e-28	2.8867e-33	6.91684e-11	1.51767e-13	0	0	1.41372e-12	4.65681e-21	1.94165e-35	1.27549e-24
TCONS_00199861	chr1	0	0	0	0	0	0	0	0	0	0	4.22367e-10	0	0	0	0.0710673	2.31045e-06	0	0	11.4791	7.90873	11.525
TCONS_00200629	chr1	0	0	0	0	0	0	5.5098e-07	0	0	0	0	0	0	0	0	0	0	0	0.695133	0.968064	0
TCONS_00423907	chr1	0	0	0	0	0	0	0	0	0	0	0	0	0.738755	2.92225e-21	1.1538	0	0	0	0	0	0
TCONS_00423903	chr1	8.25646e-07	0.532171	0.258182	0.246163	1.40253	0.693374	0.382053	0.72574	0.531853	0.326697	1.18195e-06	1.45608	7.28223e-08	0	0.0622214	0	0	0.063664	0	0	0
TCONS_00423901	chr1	0	5.6685e-114	0	0	4.96848e-21	0	0	0.351999	0	0	0	0	0	0	0.321315	0	0	0	0	1.68729e-20	0
TCONS_00437174	chr1	0	5.0835e-105	2.20938e-53	2.04535e-25	0.35267	7.46424e-74	0	2.58268e-41	3.47637e-44	6.25922e-13	7.4945e-42	0	5.8613e-26	0	0.122833	1.18481e-05	0	1.51865e-18	5.69756e-10	3.29298e-32	2.62739e-19
TCONS_00437173	chr1	2.59393e-12	7.74927e-09	1.26206	1.52557e-37	0.896019	3.55661e-24	0.0911335	0.0688577	0	0	0.000553571	6.48054e-83	0.0901769	0	0.0463806	0	0	0	3.53174e-32	2.15507e-39	4.36983e-12
TCONS_00437171	chr1	8.05107e-15	0	0	0.000657168	0.7285	0.410551	2.07033e-08	1.21823e-22	0.742665	5.73378e-13	4.08872e-30	0.550921	0.545093	0	6.56657e-25	0	0	8.77283e-05	0	0	0
TCONS_00405605	chr1	0	0	0	0	0	0	0	0	0	7.74863e-49	0.189972	1.14406e-06	37.3449	12.0023	3.66104	0	3.76853e-231	0.72156	0	0	0
TCONS_00405386	chr1	0	6.13241e-171	0	0	0.208712	0	0	0	0	0	0	0	3.76491	4.5575	1.00547	0	9.75964e-06	2.44697	3.0128e-07	1.2459e-44	0
TCONS_00432206	chr1	2.54485e-43	6.44206e-26	1.14758e-20	0.263538	0.354171	0.39842	7.28181e-38	0.309674	0.789595	2.89025	1.44736	2.98963e-06	0.266954	1.14104	0.629342	0	0	0.0235812	0	0.0347237	0
TCONS_00432204	chr1	5.83234e-21	3.32276e-76	0.801147	0.389449	1.55317e-35	4.29489e-13	0.459108	7.90103e-15	1.02806e-25	1.41742e-16	0.124313	7.78556e-26	9.56654e-22	1.16285e-41	2.10318e-18	0	0	2.01141e-152	0	0	0
TCONS_00432203	chr1	1.04034e-107	0.643381	8.11459e-60	0.950316	6.09171e-48	3.22327e-66	4.53322e-94	1.0829	0.0367579	3.6204e-26	6.51683e-22	3.10109e-26	4.72261e-26	0.03174	0.681023	0	0	6.75909e-13	0	0	0
TCONS_00509138	chr1	0	0	0	0	0	0	0	0	0	0	0	0.0512771	0	0	0	0	0	1.61552	0	0	0
TCONS_00423033	chr1	0	0	0	0	0	0	0	0	0	0	0	0	0	0	13.1553	0	0	0	0	0	0
TCONS_00219726	chr1	0	0	0	0	0	0	0	0	0	0	0	0	0	0	0	0	0	0	0	0.803095	0
TCONS_00220801	chr1	0	0	0	0	0	0	0	0	0	0	0	0	0	0	0	0	0	0	0	2.58147	0
TCONS_00480370	chr1	0	0	2.72564	0	0	0	0	0	0	0	1.51932	0	0	0	0	0	0	0	0	0	0
TCONS_00437008	chr1	0	0	0	0	2.30135	0	0	0	0	0	0	0	0	0	0	0	0	0	0	0	0
TCONS_00421285	chr1	0	0	0	0	0	0	0	0	0	0	0.0322679	0	0	0	0.480164	0	0	0	0	0.213137	0.108485
TCONS_00490154	chr1	0	0	0	0	0	0	0	0	0	0	0	5.66451	0	0	0	0	0	0	0	0	0
TCONS_00490151	chr1	0	0	1.45036e-31	2.71388e-22	3.54784e-17	8.34478e-06	3.24091e-14	9.40658e-10	0	1.17172e-09	0	0.413451	0	0	2.23867e-24	0	0	0	0	3.80582e-25	0
TCONS_00415249	chr1	0	0	0	0	0	0	0	0	0	1.32052e-05	0	3.23672e-06	0.849826	3.09019	0.444554	0	0	4.64506e-09	0	1.55505e-05	0
TCONS_00408459	chr1	0	0	0	0	0	0	0.151718	0	0.068392	0	0	0.164616	6.06627	4.24135	1.29183	0.307982	0.0875597	0.30139	0	0.194152	0
TCONS_00408455	chr1	0	0	0	0	0	0	0	0	0	0	0	6.91479e-20	6.21237	6.65835	0.660647	0.199143	1.2283	3.87865e-16	0	0	0
TCONS_00230376	chr1	0	0.0474018	0	0	0.387249	0	0.0884281	0.396551	0.172583	0	0.0453636	0	0	0	2.02029e-07	2.43009e-07	0.415044	0.551959	1.96838e-07	0.188613	0.178839
TCONS_00462362	chr1	0	0	0	0	0	0	0.447803	0	0.340742	0	0.0680807	0	0	0	0.142283	0	0	0	0	0.436049	0
TCONS_00491288	chr1	0	0	0	0	0	0	0	0	0	0	0	2.81697	2.99905	0	0	0	0	0	0	0	0
TCONS_00491287	chr1	0	0	0	0	0	0	0	0	0	0	0	3.08064	0	0	0	0	0	0	0	0	0
TCONS_00514146	chr1	1.11269	0.246031	0.372093	5.46947e-06	0.096233	0	3.17904e-09	0.10021	0.169359	0	0	0	0	0	0	0	0	0	0	0	0
TCONS_00514145	chr1	0.556754	2.7169e-27	2.17068e-160	0.119744	0.0793421	0	0.0910897	0	5.70549e-16	0	3.93687e-22	1.52922e-08	0	0	0	0	0	0	0	0	0
TCONS_00406461	chr1	0.0541711	0	0.251951	4.11554e-05	2.70973e-05	0	0	6.56654e-18	0	0	0	4.42881e-08	5.63828	2.84268	1.45998	0.286093	0.138948	0.69691	0.193736	1.026	0.511755
TCONS_00406462	chr1	5.27195e-15	0	2.03106e-20	1.93659e-11	2.5783e-11	0.0514436	0	4.02281e-21	0	0	0	1.51009e-10	1.22008	0.686104	0.229165	3.55722e-10	1.35505e-06	1.47708e-18	4.24457e-06	1.0904e-05	1.46104e-05
TCONS_00463808	chr1	6.68771e-12	1.12855e-13	0	0	0.0628127	0	0	7.6392e-24	0.366126	0	0.153288	0	0	2.70115e-06	2.49049e-05	0	0	0	0	0	0
TCONS_00463801	chr1	0.00174345	1.32902	5.07086	0.303718	0.462444	1.9709e-05	0.00519215	0.72143	1.59764	0.245051	2.89705e-06	0.408486	0	0	7.42425e-06	0	0	0	0	0	0
TCONS_00463800	chr1	0.00343938	2.47824	35.0094	6.11054e-29	40.5089	5.45228e-06	1.78729e-42	2.30477e-39	12.5462	10.1574	11.4545	1.32426e-33	1.03018e-05	6.4482e-34	3.0969e-11	2.79306e-05	3.7768e-42	8.65024e-43	0	8.69676e-08	0
TCONS_00463804	chr1	0.215215	2.20605e-28	0.713487	2.27773e-05	0.651192	0.111258	0.15193	4.91914e-18	2.10397	0.0568012	0	0.000107463	0	0	0	0	0	6.83981e-09	0	0	0
TCONS_00504372	chr1	6.48578e-09	0.17786	0	0.0609152	0.179464	0.140175	0	0.055503	0	0.205972	4.11756e-07	0.053834	0	0	0	3.29874e-18	0.772836	0	5.46801e-07	0	0
TCONS_00474179	chr1	0	0	0	0	0.299614	0.256377	0.419123	0	0.222852	1.04461	0.0745467	0.207095	0	0	0.0776615	0.0794959	0	0.435143	0.446827	0	0.996473
TCONS_00489955	chr1	0.000633869	8.12516e-15	0	7.64273e-266	0	0	3.38099e-06	0	9.25811e-06	4.16837e-05	0	0.462695	0	0	0	0	0	0	0	0	0
TCONS_00489958	chr1	0.102984	2.84997e-07	1.21444e-06	7.77495e-40	4.60933e-12	2.61923e-05	0.048525	0.060704	3.91134e-30	2.31283e-50	6.0036e-13	0.403968	0	0.432962	0.151552	0	0	0	0	0	0
TCONS_00457358	chr1	0	4.40567e-168	0.259196	0.18401	0	0.217169	0.147667	0.306091	0	0	0	0.0728971	0	0	0	0	0	0	0	6.83982e-112	1.99235e-75
TCONS_00510165	chr1	0	0	0	0.0193465	0.0186456	0	7.15988e-46	0	4.27523e-06	3.08154e-10	0.0499585	0	0	0	0	0	0	1.22574	0	1.19078e-77	0
TCONS_00505048	chr1	0	0	0	0	1.41422e-30	0	0	0	0	8.45471e-108	2.26067e-49	3.21754e-77	1.62456e-100	1.19866e-140	1.93845e-62	0.345226	3.23107	7.46471e-81	0	0	0
TCONS_00505049	chr1	0	0	0	8.19695e-106	0	4.42082e-159	0	2.08952e-54	0.0548488	1.25445e-64	2.57449e-51	1.46464e-16	4.95294	0.109509	2.49659	7.28284e-172	1.2603	0.1577	0	0	0
TCONS_00422978	chr1	0	0	0	0	0	0	0	0	0	0	0	0	0	0	1.1035	0	0	0	0	0.216579	0
TCONS_00422979	chr1	0	0	0	0	0	0	0	0	0	0	0	0	0	0	0.622256	0	0.0874013	0	0.200748	0	0
TCONS_00510166	chr1	0	0	0	0	0	0	3.89838e-35	0	0.235209	2.92521e-06	1.333e-17	0	0	0	0	0	0	0.394468	0	1.91675e-66	0
TCONS_00437456	chr1	0	0	0	5.65523e-07	0.491277	0	0	0	0	6.58005e-05	0.000129612	9.12521e-06	0	0	0	0	0	0	0	0	0
TCONS_00422970	chr1	0	0	0	0	0	0	0	0	0	0	0	0	0	0	5.96679	0	0	0	0	0	0
TCONS_00422971	chr1	0	0	0	0	0	0	0	0	0	0	0	0	0	0	0.70885	0	0	0	0	0.734078	0
TCONS_00422972	chr1	0.370753	0.732698	3.19422	1.18615	3.26518e-05	0.172303	1.08469	0.000169816	0.60676	2.65925	1.98908	0.0807192	0.128285	0	1.2155	0	0	0	0	0.0456464	0
TCONS_00422975	chr1	0	0	0	0.517551	0	0	0	0.260323	0	0	0	0	0	0	0.400954	0	0	0	0	0	0
TCONS_00420670	chr1	0	0	0	0	0	0	0	0	0.000204614	0	0	0	0.206126	0.596793	0.974217	0.369272	0	0	0	5.03658e-55	0.0945593
TCONS_00481745	chr1	0	0	0	0	0	0	0	0.0841049	0	0	0.223843	0	0.386965	0.438851	0.34378	0.232429	0	0	0	0.138272	0.18605
TCONS_00424020	chr1	0	0	0	0	0	0	0.0902184	0	0	0	0	0	0.522951	0.43648	1.07848	0	2.12292e-08	0	0	0	0
TCONS_00424023	chr1	0	0	0	0	0	0	0	0	0	0	0	0	0	0	2.7653	0	0	0	0	0	0
TCONS_00448554	chr1	0	0	0	0	0	0	0.752096	0	0	0	0	0	0	0	0	0	0	0	0	0	0
TCONS_00228518	chr1	0.487254	1.31667e-132	1.1511e-182	2.05018e-116	0	3.81117e-62	7.70501e-28	3.71933e-92	3.58208e-62	1.50434e-46	3.41941e-125	3.10647e-22	8.08251e-65	3.28857e-63	0.388845	0	0	1.2724e-28	0	1.49022	0.260748
TCONS_00228519	chr1	2.79668	4.08704	6.85779	2.37838	3.34985	5.03106	3.3477	2.39458	2.53355	3.29926	4.72125	3.4278	2.65556	1.09055	2.47004	0	0.000175052	0.152844	0	2.91287e-05	0.00010943
TCONS_00505391	chr1	0.295195	8.07283e-22	5.53973e-46	2.42081e-16	1.43187e-05	3.93202e-42	3.83935e-06	1.6166e-11	2.34465e-24	0.331736	1.49827e-05	6.29385e-09	0.120148	0.00086963	1.5994	0.796058	0.905817	1.38813	0	0	0.610198
TCONS_00456423	chr1	0	0	0	0	0	0.000163677	0	0.553357	0	0	0	0	0	0	0	0	0	0	0.676364	0	0
TCONS_00457111	chr1	0.0564112	0	0	0	0.0766158	0	0.0454818	0.268556	0.0487201	0.0429972	0	6.1487e-57	0	0	0.0506214	0	0	0.0406838	0	0	0.0804802
TCONS_00430694	chr1	0	0	0.0846185	0.372503	0	0	0	0	0	0	0	0	0	0	0	0	0	0	0	0.471041	0
TCONS_00407672	chr1	1.34387e-91	1.32279e-14	6.08699e-99	1.51205	1.09751	1.26075	0.121402	1.62563	0.463581	0.377633	1.94729	0.853098	2.69848e-30	6.04714e-64	0.317281	0	7.09729e-15	1.0869e-260	0	4.54178e-15	0.067126
TCONS_00407673	chr1	0	0	0.214793	0	0.105807	0	0	0	0	0.108568	0	0.232196	1.10447	0	0	0	0	0	0	0	0
TCONS_00407670	chr1	3.78294	1.87418	3.43482	1.20244	1.19751	2.44455	1.56357	0.667861	2.51629	0.990928	3.41729	3.19077	5.2298	0.729774	0.478656	0	0	1.83348e-131	0	0	0
TCONS_00407671	chr1	0.0927395	2.80857e-50	8.37708e-117	0.173167	2.73347e-38	0.202115	0.329408	0.353089	2.69919e-39	0.331656	0.18068	1.09763e-111	2.02387	6.03369e-24	0.806994	0	1.69762e-09	0.412008	0	0	1.82424e-86
TCONS_00461370	chr1	0	0	0	0	0	0	0	0	0.884412	0	0	0	0	0	8.77582e-07	9.01386e-07	0	0	0	0.222782	0
TCONS_00436608	chr1	0.0995638	0.0756505	0	2.32338e-07	0.103314	0.21485	0	0.0693454	0	8.63663e-10	0.379106	0.0899835	0	0	0.089123	9.43921e-07	9.66166e-14	0	0.132957	1.16511e-17	0.0689052
TCONS_00473817	chr1	0	0	0	0	0	0	0	0	0	0.764275	0	0.410693	0	0	0	0	0	0	0	0	0
TCONS_00421581	chr1	7.40297e-14	8.6955e-16	0.00847546	0.614218	0.72598	0.800473	0.535567	0.064434	0.90603	0.995254	0.251695	0.170048	2.2626e-59	1.90805e-14	0.193016	0	0	0.475732	0	2.15152e-37	1.72741e-34
TCONS_00421582	chr1	0.127943	0.24335	1.50627	4.11786e-15	0.204257	1.01995	0.462894	0.334054	0.688694	0.568478	0.355227	6.26705e-14	0.243675	0.043782	0.518397	0	0	0.184148	0	0.16865	0
TCONS_00227343	chr1	0	0	0	0	0	0	0	0	0	0	0	0	0	0	0	0	0	0	0	1.29954	0
TCONS_00522910	chr1	0.491388	0.817991	2.69153	0.0948313	0.207058	0.0872956	0.116432	0.188618	0.612348	9.60056e-50	6.76802e-59	0.234297	0	0	0.129269	0	0	0	0	0	0
TCONS_00474807	chr1	0	1.48956e-42	0.0447192	0.0812693	0.180221	0.0965771	0.138771	2.98295e-34	0.0482228	0.475893	0.0869675	0.102623	5.04836e-11	0	0.197301	0	0	0	3.96742e-10	0	1.12706e-167
TCONS_00474801	chr1	0.0132842	0.067554	0.0995523	1.33673e-07	0.807807	0.231347	0.109876	0.154373	0.444354	0.544288	0.117871	0.479208	0	0	0.071409	0	1.79526e-06	0	0	0.0698922	0
TCONS_00474800	chr1	0.323878	0.336203	0.0906546	0	0.30319	0.639678	0.545591	0.264118	0.000238992	0.641971	0.832056	0.569418	0	0	0.220261	0	2.90341e-05	0	0	0	0
TCONS_00441715	chr1	0.0541929	0.419885	0.752433	0.0801926	2.38125e-29	0.176543	0.0451629	0.57663	0.0494857	0.132606	0.193632	0.417161	0	0	0.104312	0	0	0	0	1.70097e-43	0
TCONS_00441714	chr1	3.29566e-58	2.18081e-11	0.451502	0	6.8906e-16	0.29711	9.63051e-16	1.06807e-20	0	0	2.00606e-41	0	0	0	0	0	0	0	0	2.51947e-11	0
TCONS_00441713	chr1	2.92151e-49	1.56181e-08	0.792852	0	3.63892e-11	0.226286	0.000272307	3.11856e-12	0	0	5.00863e-27	0	0	0	0	0	0	0	0	0.000144043	0
TCONS_00441712	chr1	0	0	0	0	0	2.79177	0	0	0	0	0	0	0	0	0	0	0	0	0	0	0
TCONS_00385266	chr1	1.2245e-35	1.24179e-81	1.03783e-76	3.25565e-16	7.44605e-78	3.68415e-25	5.76879e-60	0.08504	1.53612e-44	6.81045e-51	1.10186e-91	0.270672	5.78933e-17	2.51662e-11	0.105086	7.08402e-20	3.01986e-07	2.04526e-16	8.03029e-25	1.53233e-99	1.93777
TCONS_00385267	chr1	0.211289	0	0.0578935	0.491039	0.339419	0	0.067745	0.345325	0.0364113	0	0.106631	0.202536	0	0	0	5.52437e-87	0	0	0.424579	1.31851	1.65116
TCONS_00385265	chr1	0	4.88506e-41	1.94e-54	4.64518e-80	0	0	0	1.28312e-37	0	0	0.097884	0	0.108719	0	0.111863	0.0964978	0	0	0	8.63507e-07	0.833863
TCONS_00385268	chr1	2.43217e-20	0	0	7.95593e-108	1.14324e-35	3.86809e-120	0	2.78449e-52	7.4542e-200	0.105523	0	5.72694e-38	0	0	1.31124e-35	0.0877851	0	0	0.146599	0.265178	1.35551
TCONS_00522914	chr1	1.7129e-06	0	2.18111	0	0	0	0	0.291815	4.63264e-05	0	0.0753875	0	3.89505e-29	1.99194e-27	4.1852e-08	0.0532542	0	0	0	1.1083e-14	0
TCONS_00431634	chr1	2.8476e-05	0.143587	0.144416	0.245451	4.29155e-06	3.42974e-21	0.108154	0.119065	2.25675e-16	0.307313	0.130769	1.17043e-05	0	9.04753e-125	4.68929e-84	0	0	1.38888e-149	8.21787e-07	0.000126434	0
TCONS_00424188	chr1	0	0	0	0	0	4.61585e-06	0	0	0	0	0.133561	0	0	0.523205	0.81249	0	0	0	0	0	0
TCONS_00424183	chr1	3.147e-06	0	0	2.76228e-06	0.0282938	0.038502	0.109834	0.0306998	0.158347	3.24864	2.56435	0.722695	0	0.268948	0.595532	0	0	5.05058e-08	0	0.662376	0.188317
TCONS_00424182	chr1	0.0286532	0	0	0.0392426	0.0961867	6.10346e-06	0.156718	7.50473e-07	0.0719642	0.0866557	0.438421	0.310767	0.0893441	1.41555e-07	0.283232	0	0	0.780229	0	0.0765852	0
TCONS_00424181	chr1	0.188338	0.371203	0.245413	0.405914	1.82691	0.232238	0.325705	0.613286	0.581622	0.294425	0.331632	0.599272	0.172545	0.122711	0.101255	0.0248774	0	4.87927e-59	1.09214e-90	0.251285	0.0140294
TCONS_00424180	chr1	6.84432e-17	9.49243e-15	0.845516	8.65896e-37	0.414927	1.0266e-18	1.42844e-12	5.57331e-18	7.69191e-26	1.60344e-12	3.33582e-24	3.20459e-19	1.49823e-07	7.57497e-12	1.03676	2.88421e-10	3.41961e-24	0	0.153846	1.96392e-09	2.1498e-20
TCONS_00424184	chr1	5.06747e-165	0	1.53104e-22	8.56794e-297	1.53554e-61	0	3.89291e-187	3.36004e-111	5.17481e-82	0	1.23976e-69	0	0	0	0.681591	0	0	0	0	0	0
TCONS_00456814	chr1	1.75426	0	0	0	0	0	0	2.03361	0	0	0	0	0	0	0	0	0	0	0	0	0
TCONS_00201250	chr1	2.76184	1.33634e-05	1.79077	2.628	0.504432	0.236323	2.7664	3.06245	0.897777	0.906958	1.89439	0.72694	0.281829	1.23058	2.25675e-54	4.51751e-46	9.93636e-13	0.0874643	9.80332e-14	0	0
TCONS_00413462	chr1	7.64575e-11	0.120211	0.526673	0.412373	0.531935	0.055991	0.0978742	0.31632	0.442918	0.0396918	1.0816e-06	0.185417	0.242838	0.14109	3.25591e-07	0.00067854	3.348e-06	0.404832	5.1744e-11	2.76759e-06	0
TCONS_00413463	chr1	0.437635	0.643213	1.34888	0.914572	0.327646	7.43951e-08	0.18216	0.387147	5.28319e-06	7.63532e-06	0.147534	0.152308	1.46005	0.636688	0.487643	4.80926e-05	0.244116	0.220705	0.294757	3.6834e-09	0
TCONS_00422749	chr1	0	0	0	0	0	0	0	0	0	0	0	0	0	0	2.83707	0	0	0	0	0.682133	0
TCONS_00421211	chr1	0	0	0	0	0	0	0	0	0	0	0	0	0	0	1.02413	0	0	0	0	0.2437	0
TCONS_00421213	chr1	0	0	0	0	0	0	0.0862622	0	0	0	0	0	0	0	1.05414	0	0	0	0	0	0
TCONS_00421214	chr1	0.210018	9.4274e-08	3.0291e-10	3.9873e-21	2.86357e-16	4.20255e-23	0	3.15403e-13	1.29815e-61	0	1.09704e-23	1.01345e-27	5.0973e-11	0	0.799205	0	0	3.00239e-21	0	0.000121923	0
TCONS_00421219	chr1	0	0.0068182	0	0	0.00326967	0	0	0	4.5262e-08	0	0	0	0	0	0.522797	0	2.5425e-07	0	0	0	0
TCONS_00509423	chr1	0	0	0	0	0	0	6.49173e-07	0	2.77968e-07	0.0309062	1.28462e-05	0.185372	0.422222	1.59897e-06	7.53186e-06	0	0	1.65917	4.4691e-06	1.99394e-06	0.32271
TCONS_00472556	chr1	0	0	0	0	0	0	0	1.41723	0	1.22114	0	0	0	0	0	0	0	0	0	8.83076e-41	0
TCONS_00472552	chr1	0	1.98438e-05	0	0	0	0	0	0	0	0.345998	0	0	0	0	0	0	0.526474	0	0	0	0
TCONS_00480664	chr1	1.10783e-32	7.42912e-35	5.6712e-14	3.19613e-43	3.69777e-21	2.64868e-35	0.541771	7.19523e-79	1.30298e-103	7.46258e-90	0.395695	1.2513e-83	0	7.76328e-21	1.49385e-34	0	0	0.313372	0	8.46055e-56	0
TCONS_00473685	chr1	0	0	0	0	0.312792	0.0187037	0.314649	3.57853e-67	0.440847	1.19173	0.319448	1.39018e-183	0.691196	0	0.0100626	0	0	0.301228	0	0	0
TCONS_00420937	chr1	0	0	1.08869	0	0	0	0	0	0	0	0	0	0	0	3.32069	0	0	0	0	0	0
TCONS_00449047	chr1	0.334025	0.328808	0.234864	0.328252	0.672514	0.224979	0.651153	0.500079	0.502097	0.511719	0.385458	0.201663	1.90811	0.0742339	0.385553	4.00337e-106	2.08228e-22	1.19861e-13	0	7.54453e-29	0
TCONS_00449046	chr1	0.038407	1.28705e-08	3.07318e-11	6.87358e-06	0.565556	0.186333	0.402102	0.0909446	0.208784	4.00517e-06	0.266805	0.0701578	0.000201621	0	3.45674e-13	0	0	4.25759e-10	0	0.0907673	0
TCONS_00449045	chr1	0	0	0	0	0.60173	0	0.601084	0	0.301234	0.254716	0	0	0	0	0	0	0	0	0	0	0
TCONS_00443222	chr1	0	0	0	0	0	0.699616	0	0	0	0	0	0	0	0	0	0	0	0	0	0	0
TCONS_00432729	chr1	0	0	0	1.37695	0	1.00245	0	0	0	0	0	0	0	0	0	0	0	1.37382e-83	0	0	0
TCONS_00514419	chr1	4.47284	0	0	0	0	0	0	0	0	0	0	0	0	0	0	0	0	0	0	0	0
TCONS_00514416	chr1	5.35154	4.82934	2.32083	2.25515	4.47514	1.00605	0.173795	0.310917	0.0573774	0.882266	0.201565	0.995476	7.40241e-14	0.000173018	1.26769	0.111439	0	0.450977	0	0.000145455	0.00021726
TCONS_00407407	chr1	0	0	0	0	0	0	0	0	0	0	0	0	3.89416	0	0.693839	0	0.980589	0	0	0	0
TCONS_00406758	chr1	1.03627	1.14546	0.907093	1.33994	1.18293	2.32773	1.49394	0.816184	1.36561	0.249417	0.277947	1.31055	1.10448	0	0.146725	0	0	0.0393171	0	0	0
TCONS_00406759	chr1	1.97036	1.30515	3.40479	0.498833	1.13355	0.790476	0.766001	1.41466	0.663858	0.176282	0.252708	0.750549	0.178967	2.94392e-10	0.80357	0	0	1.04075e-07	0	0.456988	0
TCONS_00482299	chr1	0	3.91369e-08	0	0	0	0	2.4923e-05	0.137594	6.12649e-08	0	0.489741	1.11947e-14	7.67249e-08	0	4.67281e-07	0	1.99367e-09	0.27996	5.29796e-05	9.25758e-07	0
TCONS_00455836	chr1	0	0	0	0	0	0	0	0.760754	0	0	0	0.182448	0.627656	1.45316e-11	1.1265e-86	0.112261	5.06343e-34	0	1.56955	0	5.8914e-37
TCONS_00455835	chr1	1.21237e-34	4.17094e-12	2.46157e-26	8.20918e-06	7.22388e-60	3.24158e-06	1.03106e-39	0.742791	1.46627e-44	1.44627e-19	5.29578e-35	3.96145e-13	1.22729e-27	7.81809e-10	1.07873e-16	6.69153e-21	0	9.05351e-36	3.49289e-08	3.29155e-13	1.24081e-29
TCONS_00455831	chr1	0	0	0	0.186993	0	0	0	0.311071	0	0	0	0	0.14282	0	0	0	0	0	0	0.101853	0
TCONS_00201193	chr1	0.000250561	0.114587	2.60971e-82	0.0645361	0.0766622	0.138256	0.264292	0.420165	0.0487782	0.155905	0.121467	0.301808	0.528269	0.972207	0.175531	0.0678003	1.29148e-30	1.13186	2.05038e-87	0.131144	4.33211e-15
TCONS_00455839	chr1	0	0.702281	1.3038	0	0.161414	0	0	0.680453	0	0	0	0.503852	0	0	0	0	0	0.151378	0.986591	0	0
TCONS_00438189	chr1	0	0.186389	0.50969	1.92981e-05	0.149084	1.97621e-06	7.44642e-07	3.69358e-06	0.120087	6.99564e-06	0	2.10777e-05	0	0	0	0	0	0	0	0.242565	1.36816e-05
TCONS_00438187	chr1	0	1.63293	0	0.312594	1.94022	0	0.454871	0	0	0	0	0	0	0	0	0	0	0	0	0	0
TCONS_00438185	chr1	0	0	0	0.0935926	0.340541	0	0	0	0.0588503	0.104201	0.171481	0	0	0	0	0	0	0	0	0.0378778	0
TCONS_00438182	chr1	0	0	0	0.137262	0.14369	0.275239	3.84255e-07	0.0904789	0.456129	0	0	0.658359	0	0	0	0	0	0	0	0.325132	2.09647e-07
TCONS_00438183	chr1	7.80695e-26	2.65831e-19	1.90488e-10	6.20552e-56	1.24344	2.72282e-17	8.64841e-13	0.16699	0.219449	5.31656e-14	1.19383e-47	0.12605	0	0	0	2.67308e-16	1.52609e-08	0	0	7.7966e-13	0
TCONS_00423792	chr1	0	0	0	0	0	0	0	0	0	0	0	0	0	0	1.06823	0	0	0	0	0	0
TCONS_00423791	chr1	0.464453	0.237229	4.22558e-47	0.1033	2.18498e-16	3.8128e-17	0.105396	5.44592e-65	1.17253e-15	3.21567e-07	3.10695e-06	0.386014	0	1.22322e-18	0.000412149	1.83209e-74	0	6.52514e-10	0	6.44159e-23	0
TCONS_00414435	chr1	0	0	0	0	0	0	0	0	0	0	0	0	0	9.78694	0	0	0	0	0	0	0
TCONS_00456109	chr1	18.9693	10.3699	17.4815	45.4884	36.7332	11.3841	11.7087	71.8998	33.6295	30.0279	23.7001	37.7511	19.1158	9.21184	15.1051	0.622209	5.36046e-24	6.20868	0.14455	7.53837e-123	0
TCONS_00422469	chr1	2.02453	1.16257	2.01097	3.29927	2.67219	1.52132	3.12713	3.3993	2.28552	1.25601	1.32333	1.97734	3.2865e-39	0.0230134	0.557814	0.0108426	0	0.595841	0	4.17141e-78	0
TCONS_00424110	chr1	0	0	0	0	0	0	0	0	0	0	0	0	0	0.426481	0.566912	0	0	0	0	0	0
TCONS_00424113	chr1	0	0	0	0	0	0	0	0	0	0	0	0	0.309328	0.20108	0.780921	0	0	0	0	0	0
TCONS_00474561	chr1	1.76227	2.68295	4.30456	1.44465e-120	3.56865e-59	0.712923	0.816919	0.286831	0.480324	0.535674	1.18014	7.8154	0.867345	0.859057	0.724022	0	0	1.16471	0	0	0
TCONS_00442089	chr1	0	0	0	0	0	0.326014	0.335169	0.0468233	0.145589	6.46965e-07	0	0	0	0	0	0	0	0	0	5.06682e-07	0
TCONS_00447911	chr1	0	0	0	0	0	0	13.9073	0	0	0	0	0	0	0	0	0	0	0	0	0	0
TCONS_00456441	chr1	0	0	0	0	0	0	0	2.5989	0	0	0	0	0	0	0	0	0	0	0	0	0
TCONS_00423461	chr1	0	0	0	0	0	0	0	0	0	0	0	0	0	0	24.7821	0	0	0	0	0	0
TCONS_00431332	chr1	0	0	0	3.05513	0	0	0	0	0	0	0	0	0	5.31272	0	0	0	0	0	0	0
TCONS_00405701	chr1	1.19308	1.97362	0	0	0	0.987456	0	0	0	0	0	0.521965	1.78391	0	0	0	0	0	0	0	0
TCONS_00448869	chr1	2.05937	4.81613	14.24	0.12327	14.7693	6.07598	8.38951	3.61974	6.11734	7.63364	0.018621	6.66502	0	0	3.5113	0	5.79114	0	0	0	6.761
TCONS_00448862	chr1	0	0	0	0	0	0	0.913207	0	0	0	0	5.15389e-07	0	0	0	0	0	0	0	0	0
TCONS_00448867	chr1	0.0878621	0.104051	2.5757e-06	4.67389e-07	3.81473e-07	0.116952	0.421591	0.147962	1.24283e-06	0.0733644	2.16747e-06	0.234672	0.255354	0.0456469	0.0769165	0	0	2.96092e-07	0	0.0918019	0
TCONS_00442690	chr1	0.144729	0.117908	2.76648e-07	0.11928	0.0862293	0.213273	0.0779004	0.151327	0.113937	0.0579668	0.0899157	0.051851	0	0	1.64939e-27	0	0	3.72093e-38	0	0.0993613	0
TCONS_00491019	chr1	0.394016	1.22911	0	0	0.148392	0.515145	0.302612	0.0382049	0	0.189039	0.0863313	0.592853	0	9.25431e-87	0	0	0	0	0	1.30657	0
TCONS_00491018	chr1	5.1829e-27	5.94038e-59	0	0.140004	0.111876	0.206302	1.1899e-16	3.53914e-23	0	1.63546e-103	3.8234e-24	0.435194	0	0.520196	0	0	0	0	0	4.47959e-78	0
TCONS_00438239	chr1	7.72814	4.84298	7.60308	4.90986	4.00396	2.61933	1.12704	5.94594	1.37127	2.12321e-06	0.0601031	0.809188	3.41995e-65	4.89715e-201	1.34048	1.40313e-18	1.52603e-104	3.16624e-31	9.22438e-14	0	0
TCONS_00438230	chr1	2.36086e-191	0	0.352137	0.0297116	0.556218	0.106421	0	0	0.112109	0	0	0	0	0	0	0	0	0	0	0.0408811	0
TCONS_00438232	chr1	0.490244	7.55327e-07	0.179604	0.147954	0.285718	1.63564e-07	4.1716e-07	0.0747574	0.185808	5.15891e-07	3.15828e-07	1.6271e-06	8.30069e-07	6.47906e-07	6.54268e-07	0	4.85618e-10	5.69709e-07	0	0	0
TCONS_00438233	chr1	0	0	0	0	0.311675	0	0	0	0	0	0	0	0	0	0	0	0	0	0	0	0
TCONS_00514592	chr1	0.431657	0	0	0.293913	0.248234	0.298444	0.29189	0.0977157	0.18688	0	0	0.173534	0	0	0	0	0	0	0	0.159575	0
TCONS_00438237	chr1	3.32454e-06	0.000176468	0.041408	4.18362e-05	0.606961	0.17545	0.0243737	9.03684e-06	0.105142	0	0	0.219193	0	0	0	0	0	0	0	0	0
TCONS_00517486	chr1	0	1.35942	0	0	0	0	0	0	0	0	0	0	0	0	0	0	0	0	0	0	0
TCONS_00518938	chr1	0	5.21331	0	0	0	0	0	0	0	0	0	0	0	0	0	0	0	0	2.06008	0	0
TCONS_00517488	chr1	0.67568	0.412643	0.0796556	0.138088	3.38305e-12	0	0.000170009	1.61358e-09	0.79723	1.09487e-12	0.0898423	0	0	0.235075	0.0929211	0	0	0.0742182	0	6.12524e-06	0
TCONS_00457746	chr1	1.07123e-188	3.03204e-35	0.174635	1.4349e-132	5.53458e-40	0.0920433	1.46218e-10	1.27684	0.482005	0.392223	2.47853e-33	6.98165e-50	1.35973	8.21178e-49	0.557933	7.05267e-105	2.32784e-70	6.47456e-23	0.0786495	5.9207e-86	3.79407e-23
TCONS_00408071	chr1	1.73442e-05	1.73781e-08	1.03645e-07	0.140235	6.66722e-40	0.0698175	0.00173153	0.306779	0.193174	0.201777	0.282985	0.782209	1.20639	0.686484	2.94636e-05	0	0	0.000273137	0	0	0
TCONS_00408072	chr1	0.760237	1.74357	1.16047	1.05334	0.808374	0.487418	0.980297	0.526163	0.306427	0.923334	1.10559	0.368904	0.0735751	0.237779	0.38698	0	0	3.36592e-87	0	0.0336846	0
TCONS_00509074	chr1	0	0	0	0	0	0	0.0623427	0.0520507	0	3.77361e-19	0	0	4.88471e-39	0	0	0	0	1.12654	0	0	0
TCONS_00509077	chr1	0	0	0	0	0	0	0	0.0948078	0	0.0532096	0	0	0	0.235787	0.188823	0	0	1.36327	0.275993	0	0
TCONS_00509072	chr1	0	0.263236	0	0.156745	1.43538e-14	0	0.138143	0.0812113	0.143988	1.919e-09	0	0	0	0	0	0	0	1.33277	0	0.182227	0
TCONS_00423616	chr1	1.00377	3.4919e-26	6.9564e-12	0.466343	0.508988	1.10731e-26	1.31026e-25	0.356923	0.383534	6.1538e-28	3.85213e-57	1.25939e-139	0	0	0.0522358	6.50314e-24	3.95229e-13	0	0	3.26702e-25	0
TCONS_00423615	chr1	0	0	0	0	0	0	0	0	0	0	0	0	0	0	0.958456	0	0	0	0	0	0
TCONS_00423618	chr1	2.9124e-18	0.187532	0.414427	0.134562	0.471544	0.000132991	1.74204e-10	0.0502805	1.75797e-05	3.46939e-25	8.59067e-16	0.292168	3.34798e-24	2.86273e-27	0.237207	2.32683e-24	9.28441e-22	0	0	0.0240278	1.95294e-13
TCONS_00423619	chr1	5.86084e-35	1.08516e-09	1.89542e-06	4.4475e-12	1.20225e-74	2.07002e-49	8.36793e-25	1.74695e-23	1.65826e-19	1.12849e-25	1.8399e-17	3.10768e-35	0.148968	7.4958e-42	0.706379	0	0	4.02371e-10	0	4.38346e-19	0
TCONS_00504341	chr1	0	0	0	0	0	0	0	0	0	0	0	0	0	0.315411	0	0.997345	2.09226	0	1.53045e-20	7.20781e-20	0.212805
TCONS_00436357	chr1	1.68181	0	0	0	1.60792	0	0	0	0	0	0	0	0	0	0	0	0	0	0.458769	0	7.41173
TCONS_00457342	chr1	0.00191521	5.15783e-21	1.87641e-05	0.00021444	5.9179e-05	0.582241	6.57191e-20	0.183728	0.000246515	3.57535e-05	5.48478e-06	0.000232205	0.000206908	3.5625e-05	3.44943e-06	0	7.06469e-05	4.21062e-06	0	7.48139e-12	0
TCONS_00504878	chr1	0	0	0	0	0	0	0	0	0	0	0	0	0	3.66611e-07	0	0	1.87181	0	0	0.802146	0
TCONS_00420368	chr1	0	0	0	0	0	0	0	0	0	0	0	0	0	0	2.59111	0	0	0	0	0	0
TCONS_00420367	chr1	0	0	0	0	0	0	0	0	0	0	0	0	0	0	1.69997	0	0	0	0	0	0
TCONS_00431648	chr1	0	0	0	0.74868	0	0	0	0.374268	0	0	0	0.113133	0	0	0	0	0	0	0	0	0
TCONS_00431649	chr1	1.26376e-19	0.944722	7.02897e-52	1.36216	1.06976e-05	0.989332	0.00293518	1.33114e-13	0.962779	0.00589827	1.19868e-17	0.793109	0.240682	0	2.80199	0	0	3.49381e-06	0.0217395	0	0
TCONS_00431640	chr1	0.165702	0.649996	0.0284211	0.87459	0.757588	0.54486	0.539049	6.43045e-05	1.16444	9.11146e-05	0.341356	0.154481	1.34554	3.42872e-45	0.71159	0	0	1.08607e-269	0	3.04679e-21	0
TCONS_00431641	chr1	0.70556	0.236388	0.200245	0.623011	0.498525	0.0464446	0.400192	0.269132	0.681901	0.245182	0.0542082	0.209994	0.0949248	6.9198e-86	1.69338e-17	0	0	6.16788e-305	0	2.44685e-31	0
TCONS_00431646	chr1	1.95766	4.19634e-07	4.52823	2.22264	0.803735	0.509408	2.34121e-46	1.85687	2.23291	0.620638	0.60985	0.00221963	0.447736	1.28617e-30	5.69602e-125	0	3.66193e-79	1.08704e-94	1.75919e-17	1.34027e-12	0
TCONS_00431645	chr1	0.00059732	0.226527	0.000355118	0.36278	2.25722e-18	0.0776195	0.704731	8.57456e-06	0.000200058	9.32143e-58	1.67853e-05	0.0432818	2.15068e-16	4.61512e-16	2.39154e-134	0	0	6.41591e-157	1.01523e-17	6.32097e-13	0
TCONS_00505464	chr1	0	0	0	0	0	0	0	0	0	0	0	0.0249824	15.2063	39.4194	4.33726	124.998	46.7929	12.2233	10.1596	5.50211	29.0295
TCONS_00505465	chr1	0	0	0	0	0	0.223073	0	0	0	0	0	0	0	0	0.221945	0	0.710863	0	0	0.134078	0
TCONS_00505462	chr1	0	0	0	0	0	0	0	0	0	0	0	0	11.1682	0.000169857	0	0	2.27686	0	0	0	0
TCONS_00505463	chr1	0.254258	0	0	0	0.426092	0	0	0	0	0	0	0	2.73247	6.92522	1.43693	0	1.30908	0	0	0	0
TCONS_00505461	chr1	0	0	0	0	0	0	0	0	0	0	0	0	0	0	0	0	1.25693	0	0	0	0
TCONS_00481557	chr1	0	0	0	0	0	0	0	0	0	0	3.76555	0	0	0	0	0	0	0	0	0	0
TCONS_00481556	chr1	0	1.84746	3.40813	0.352982	0.573104	0	0	0.355606	0	0	1.30397	0	0	0	0	0	0	0	0	0	0
TCONS_00498176	chr1	0	0	0	0	0	0	0	0	0	0	12.8632	0	8.76431	0	18.0333	33.833	0	55.6389	0	0	0
TCONS_00441821	chr1	7.24393	5.97486	8.17419	1.75738	2.33713	2.28694	1.77271	1.89855	3.11893	0.391485	0.0402164	2.06349	0.341707	1.40915e-07	1.07027	0	0	0.373664	0	0	0.117614
TCONS_00474349	chr1	0	0	0	0	0	0	0.417496	0	0.0636183	0.336061	0	0	0	0	0	0	0	0	0	0.162936	0
TCONS_00474576	chr1	1.7872	3.23297	3.71941	0.988745	1.37899	0.204912	0.345913	1.1097	0.296613	0.841732	0.917437	0.404363	1.14276	1.62282e-10	0.687068	0	0	1.38789e-73	0	0.103023	0
TCONS_00474572	chr1	0.363828	0	0	0	0.334521	0.804658	0	0	0	1.93522	0.390518	0	0	0	0	0	0.495672	0	0	1.61969	0
TCONS_00474571	chr1	0	0	0	0	0	0	0	0	0	0.775487	0	0	0	0	0	0	0	0	0	0.452048	0
TCONS_00474570	chr1	325.601	319.543	519.138	98.7821	59.0914	155.847	65.9181	107.506	67.2161	51.8323	55.3717	51.3709	3.63947	3.61246	49.3691	0.66915	0	1.94166	0	2.21846e-50	0
TCONS_00438331	chr1	2.70834e-06	0.000243609	0	0	1.51326	0.330283	0	0	6.76577e-06	7.4861e-07	5.63097e-06	0.0838436	2.97507e-05	0	0.498356	0	0	0	0	5.15623e-44	0
TCONS_00443002	chr1	0	0	0	0	0	0.236605	0	0	0	0.0623228	0	0	0	0	0	0	0	0	0	0.0453121	0
TCONS_00463554	chr1	7.70253e-12	0.153844	0.95239	9.96282e-06	2.20804e-16	4.55996e-14	8.11623e-09	2.86621e-16	0.420164	0.167206	0.280234	0.359099	0.471976	1.46057e-24	2.70838e-12	9.83524e-27	0	0	1.06734e-09	0	1.00458e-06
TCONS_00463568	chr1	0	1.34229	0	0	0	0	0	0	2.42797	0	0	0	0	0	0	0	0	0	0	0	0
TCONS_00463562	chr1	0	0	0.854979	0	0	0	0	0	0.304004	0	0	0	0	0	0	0	0	0	0	0.129044	0
TCONS_00414867	chr1	1.28406	0	0	1.54578e-12	5.14729e-18	0.820353	0.416353	1.75198	0.805722	1.136	0.000319497	0.0930873	0	1.27568	0.671309	0	0	1.0138e-08	0	0	0
TCONS_00414866	chr1	3.11887e-09	2.93519e-53	0	4.15057e-21	6.87972e-12	1.20081e-07	9.69297e-06	1.19117e-07	7.06905e-06	2.52097e-11	1.62785e-05	1.25467e-07	0.0786156	0.32634	7.49309e-30	0	0	0.623618	0	1.61445e-21	0
TCONS_00414865	chr1	0.509266	0.196367	0	0.34237	0.781487	4.13601	0.143529	1.25646	3.89015	2.59403	2.69596	0.831436	0.26352	1.65472	3.0216	0	0	0	0	0	0
TCONS_00414864	chr1	2.77611	4.79028	2.67251	0.462644	0.757997	1.09026	0.802137	0.154641	1.02759	1.59087	2.95344	2.50346	0	2.36237	1.3301	0	0	0	0	0	0
TCONS_00414862	chr1	5.6038	4.89829	20.4045	9.9934	7.23443	4.45372	11.1677	17.0001	5.22691	2.83129	2.94801	12.5925	9.06159	3.85942	8.24354	0.31346	0.799033	5.04072	0	0.0416902	0
TCONS_00414869	chr1	0	0	0	0	0	0	0	0	0	0	0	0	0	0.698784	0	0	0	0	0.239427	0.108112	0
TCONS_00414868	chr1	0	1.00672	0	0.193966	0	0	0	0	0	0	0	0	0	1.17196	0	0	0	0	0	0	0
TCONS_00200874	chr1	0	0	0	1.03876e-51	0	8.45932e-42	0	8.7074e-53	0	0	0	0.0223948	0.271153	0.208878	0.0860831	0.522865	0.106876	0	0.318514	0.392761	0.0614397
TCONS_00491194	chr1	1.09941	0	0	0	0	0	0	0	1.02728	0	0	1.98206	0	0	0	0	0	0	0	1.18311	0
TCONS_00491195	chr1	2.85796	1.46302	1.991	6.97978e-39	3.5633e-24	0.550628	0.412432	0.104118	7.2334e-31	0.883774	0.553415	4.59889	5.099e-251	0	6.64569e-07	1.0599e-07	0	5.2729e-90	0	0	3.52606e-17
TCONS_00514037	chr1	6.21072	0.279522	5.66427	1.16649	0	0	1.35966e-13	1.17331	10.1007	7.96889e-06	0	0	0	0	0	0	0	0	0	8.12561e-219	2.12533e-57
TCONS_00498459	chr1	0.271912	0.0801105	0.549197	0.17948	0.0682811	0	0.0273873	0.0805345	0.117991	0.38653	0.0286521	0.218677	0	0.78915	0.244057	0.858982	0.266712	0.0737783	0.832362	1.1771	3.13233
TCONS_00406850	chr1	1.61054e-82	8.11273e-40	0	0	2.9692e-07	1.28649e-20	2.1401e-45	2.14164e-17	0	0	0	1.89544e-42	1.58649	0.03432	3.17229e-15	1.48501	0.786218	1.14835	9.45399e-07	2.39951e-23	0.131655
TCONS_00420171	chr1	0	0	0	0	0	0	0	0	0	0	0	0	0	0	0.453666	0	0	0	0	0	0
TCONS_00512729	chr1	0.640326	0.456506	2.33634e-24	0.217031	0.45191	0.135977	0.338036	0.0625761	0.136773	0.122584	0.0992473	0.183307	2.07669e-102	0	1.64833e-234	0	0	3.90402e-15	0	0.163569	0.0683351
TCONS_00420449	chr1	6.99518e-24	3.08659e-20	7.21272e-07	0	5.99645e-06	0	0	0	1.75376e-26	0.0537074	0	0.206301	0	0	1.57004	0	0	0	0	0	0
TCONS_00420446	chr1	1.6998e-17	0.221476	0	0.517009	0	0	0.0779559	0.502471	0.330967	0	0	0.230792	0.739525	0	0.999343	0	0	0	0	0	0
TCONS_00420447	chr1	0.000132571	4.53088e-07	0	3.49069e-07	0	0	8.23923e-07	0.000150544	6.15901e-07	0	0	5.55062e-07	5.74185e-08	0	0.436331	0	0	0	0	0	0
TCONS_00522821	chr1	0	0	1.2215	0	0	0	0	0	0	0	0	0	0	0	1.34243	0	0	0	0	0	0
TCONS_00405973	chr1	0.100718	7.90947e-31	3.63057e-23	0.457245	0.0453104	0.32853	0.189098	0.128147	0.606663	0.0589774	0.206516	2.10103e-16	7.43122e-39	1.33303e-33	0.345573	1.31036e-38	2.53433e-43	2.61999e-14	0	0.432249	0
TCONS_00405972	chr1	1.05328	1.60678	4.78521	0.31385	1.08501	1.7934	1.40154	0.752286	2.22607	0.312293	0.0813303	0.530278	0.68875	0	0.942793	0	0	0	0	0	0
TCONS_00405971	chr1	1.12912	0.273612	2.75487	1.08595e-24	0.225935	2.54622	7.54236e-06	0.492211	0.665432	0.00022096	0.000261219	0.107686	0.771727	0	4.81629e-24	0	0	0	0	0	0
TCONS_00405974	chr1	4.08084e-33	9.26873e-14	1.47743e-07	1.23072e-33	3.28495e-06	8.85385e-59	2.03531e-15	2.87098e-24	2.70617e-65	0.157734	1.87346e-06	6.9527e-10	1.95785	0.00017133	4.48909e-12	0	0.031945	5.11626e-06	0	0.0738875	0
TCONS_00405978	chr1	0.773933	0.420217	0.112622	0.243611	0.743413	0.0948829	0.0042237	0.472003	0.823096	0.363047	0.00183893	0.565686	1.01997	0	0.374407	0	0	0	0	0.00701084	0.00741747
TCONS_00432414	chr1	0.163796	0	0.758933	0.551019	0	0.108949	0	0.220557	0	0.250276	0	0.134408	0	0	0	0	0	0	0	0	0.2517
TCONS_00438483	chr1	0	0	0	0.0406881	0.650414	0	0.192667	0	0	0.0750304	0	0.0956811	0	0	0	0	0	0	0	0	0
TCONS_00438482	chr1	0.237183	0	0	0	0.781713	0	0	0	0	0	0	0	0	0	0	0	0	0	0	0	0
TCONS_00438489	chr1	0	0	0	0	0.610624	0	0	0	0	0	0	0	0	0	0	0	0	0	0	1.13093	0
TCONS_00438488	chr1	0	0	0	0	0.722937	0	1.28593	0	0	0	0	0	0	0	0	0	0	0	0	0.734078	0
TCONS_00480501	chr1	12.0596	11.0713	0.00427446	0.00292192	1.85188	1.29604	1.0897	11.9645	4.18716	0.430795	1.82532	2.1157	0	0	0.022011	0.0470931	1.56964e-09	0	0	8.72328e-08	0
TCONS_00522077	chr1	1.40264e-23	0	1.92759	0	4.2951e-07	0	0	0	0	0.219498	0	0.0821321	0	0	0	0	0	0	0	0	0
TCONS_00442828	chr1	0.0448354	7.9969e-31	0.288348	0.114614	0.0789876	0.362415	0.238912	0.0353061	9.85325e-14	0.219302	0.0474473	0.0334064	0	9.79801e-24	6.82959e-10	0	0	4.93236e-31	0	7.32516e-07	0
TCONS_00456689	chr1	0	0.140039	0	1.12728	0.126483	0	0	1.10878	0	7.45979e-65	0	0.0375354	0.0252504	0	0	0	0	0	0	0.251648	2.20552e-66
TCONS_00456683	chr1	4.29205e-05	3.83607e-54	5.0466e-19	0.320137	4.77269e-07	0.268017	4.60524e-20	2.14191	0.261448	0.636894	0.192241	3.50599e-15	5.59595e-32	3.55825e-19	6.21544e-62	0	3.73493e-16	1.4743e-38	0	0	0
TCONS_00456682	chr1	1.20322e-10	6.64353e-15	9.219e-05	5.40708e-07	1.25278e-08	4.12766e-16	9.96939e-19	1.08813e-08	0.000285178	5.48662e-18	1.76216e-15	5.7694e-13	8.43916e-19	2.81555e-68	0.435872	0	0	5.82481e-129	0	0.00231952	0
TCONS_00414126	chr1	1.03778	1.21007	4.47725e-06	0.802477	0.602319	7.06721e-05	0.246111	1.00668	2.04971	0.00826406	7.21512e-15	1.20761e-05	3.16038e-05	0.307686	3.22737e-10	0	0	0.16912	0	3.51371e-07	0
TCONS_00414124	chr1	0.172068	2.71289	0.00128525	0.989975	0.00773743	0.479793	0.48724	1.61989	0.922996	0.258613	0.0116771	2.21548	0.272372	0.408933	0.722963	0	1.81335e-07	2.25741e-16	0	1.4906e-05	3.15941e-19
TCONS_00458075	chr1	0	0	0	0	0	0	0	1.53803	0	0	0	0	0	0	0	0	0	0	0	0	0
TCONS_00463969	chr1	1.11371	3.35577	0.625169	3.06772	1.56257	1.02674	2.73886	3.92178	1.90851	1.07018	1.09356	1.86788	0.762016	0.396936	1.23378	0.0732037	0.0472544	0.779909	0.215843	0.0158912	0.179268
TCONS_00482334	chr1	2.28609e-22	2.75162e-14	1.05873e-16	3.05042e-14	1.42109e-16	0.000160273	1.44124e-35	6.31562e-17	2.90708e-09	2.84498e-82	0.490119	5.28918e-06	5.08871e-27	1.73669e-09	3.92842e-07	0	0	1.92446e-13	0	2.32852e-39	0
TCONS_00446105	chr1	0	0	0	0	0	0	0.920121	1.95482e-07	0	0.000182891	0	0	0	0	0.187153	0	0	0	0	3.16953e-05	0
TCONS_00472767	chr1	0	0	0	0	0	0	0	0	0	2.29449	0	0	0	0	0	0	0	0	0	0	0
TCONS_00472760	chr1	3.39721e-08	0.341538	0	1.78402e-18	0.350972	2.3172e-27	0	2.10948e-21	2.45317e-07	0.746791	0	0.156079	2.63152e-62	7.90229e-36	1.32975e-09	0	1.41383e-27	0	0	0	0
TCONS_00472761	chr1	0	0	0	0	0	0	0	0	0	0.715159	0	0	9.26448e-51	0.165109	0.192499	0	2.35837e-06	0	0	0	0
TCONS_00436190	chr1	0.0814373	0	0.175688	1.90744e-07	0.327172	0.04229	7.01187e-08	0	1.03843e-07	0	1.56046e-05	4.14903e-06	0.333475	0.402501	0.128852	0	0	0.310025	0	0.158349	0
TCONS_00437249	chr1	3.14155e-10	0.0886648	1.78483e-25	0.0010534	5.15726e-14	0.000102694	0.0664456	0.0366073	2.31132e-05	0.145184	0.0896371	0.132648	9.93275e-07	7.21657e-10	0.0958081	0.214123	9.20428e-07	0.299267	2.59798e-06	9.97021e-05	9.99614e-07
TCONS_00422346	chr1	0	0	0	0	0	0	0	0	0	0	0	0	0	0	2.1333	0	0	0	0	0	0
TCONS_00432995	chr1	0	0	0	0.317194	0	0.391803	0	0	0	0	0	0	0	0	0	0	0	0	0	0	0
TCONS_00225397	chr1	0	0	0	0	0	0	0	0	0	0	0	0	0	0	0	0	0	0	0	1.21287	0
TCONS_00518018	chr1	0	1.0271	0	3.22873e-07	0	0	0	0.259486	0	0	0	0	0	0	0	0	0	0	0	0	0
TCONS_00518015	chr1	0	2.06398	0	0	0	0	0	0	0	0	0	0	0	0	0	0	0	0	0	0	0
TCONS_00226755	chr1	0	0	0	0	0	0	0	0	0	0	0	0	0	0	0	0	0	0	0	1.11798	0
TCONS_00197267	chr1	0	0	0	0	0	0	0	0	0	0	0	0.557923	0	0	0	0	0	0	0.210364	4.40747e-13	0
TCONS_00462087	chr1	0	0	0	0	0	0	0	0	3.38727	0	0	3.35858	0	0	0	0	0	0	0	0	0
TCONS_00462083	chr1	0.467991	0.881031	0.969686	2.83073e-08	2.21252e-07	4.71385e-30	6.37802e-07	1.68143e-17	0.43171	0	0.000365474	0.391881	0	0	2.78163e-13	0	0	0	1.12269	0	0
TCONS_00517374	chr1	1.60987e-05	0.867699	2.06281e-05	0.180668	0.255968	9.35911e-06	0	1.13444e-05	0	0	0	1.27048e-05	0	0	1.33329e-05	0	0	0	1.84025e-05	1.74882e-05	0
TCONS_00517376	chr1	0	2.11506	0	0	0	0	0	0	0	0	0	0	0	0	0	0	0	0	0	0.707166	0
TCONS_00517373	chr1	0.246179	1.24454	2.45535	1.4179e-05	0.246654	0.295408	0	0.0167805	0	0	0	0.156712	0	0	0.174642	0	0	0	0.0334035	0.218083	0
TCONS_00441928	chr1	0.46463	0.399653	1.97335e-27	1.43524	0.426014	1.05803	0.198047	0.355939	1.73485e-22	0.641	0.136664	1.09515	9.15883e-46	4.66589e-213	0.260131	0	9.98969e-76	1.57335e-14	0	0.229457	0
TCONS_00199862	chr1	0	0	0	0	0	0	0	0	0	0	6.45497e-06	0.0823316	0	0	1.72872e-09	0.570469	0	0.148191	4.19273	4.31483	13.3463
TCONS_00199860	chr1	0	0	0	0	0	0	0	0	0	0	0.0561464	0	0	0	1.32916e-05	2.53311e-35	0	0	7.93204	7.42362	4.94097
TCONS_00201324	chr1	8.35296	22.5606	54.4524	19.3554	26.165	76.9028	19.1061	14.2248	13.6129	14.3239	26.3997	28.7847	35.3813	32.5158	18.3419	15.8526	18.2235	34.7453	3.89253	0.707166	7.24869
TCONS_00490656	chr1	0	0	0	0.0481268	0	0	0.11463	0.0959982	0.36707	0.592715	0.304028	0.965691	0.660221	0	0	0	0	10.3303	0	0	0
TCONS_00422631	chr1	0	0.000202271	0	6.71414e-80	1.20912e-15	0.171395	0.000151579	1.70681e-06	1.7424e-116	6.67695e-106	5.30411e-50	0.0251573	4.25517	0.003891	6.24704	5.22043e-10	8.06344e-12	1.73243	0	0	0
TCONS_00420671	chr1	0	0	0	0	0	0	0	0	0.443815	0	0	0	0.000861601	0.000532729	0.330904	0.000131065	0	0	0	0.142323	0.000881967
TCONS_00420672	chr1	0	1.26703	0	0	0	0	0	0	0	0	0	0	0	0	1.11999	0	0	0	0	0	0
TCONS_00455908	chr1	0.64173	0.187571	0.324965	0.54942	0	0.0918176	0.191676	1.7141	0.344712	0.0610993	0.0888725	0.447024	0	0	0	0	0.0295752	0	0.0362502	0.148057	0
TCONS_00505390	chr1	1.23045e-86	5.719e-70	2.60088e-160	8.01439e-37	2.44098e-17	3.90248e-113	3.77581e-37	2.31264e-51	8.97306e-67	1.71388e-86	2.35755e-23	2.69296e-16	8.13631e-21	1.21769e-60	2.37824e-19	8.7809e-104	1.65532	2.5139e-32	0	0	5.53948e-56
TCONS_00505392	chr1	2.12626e-53	0.398349	0.319548	0.172115	0.0490064	1.9049e-93	4.90369e-52	0.269489	0.232582	5.88535e-20	3.85321e-27	0.202444	2.01107e-13	1.35527e-16	0.116457	0.277558	0.840968	5.55948e-36	1.04584e-12	0	1.42054e-37
TCONS_00509730	chr1	0	0	0	0	0	0	0	0	0	0	0	0	0	0	0	0	0	0.832735	0	0	0
TCONS_00481626	chr1	2.60091e-10	0.0499994	7.6311e-256	0.594281	0.460839	0.434675	0.4788	0.197393	0.637134	0.255103	0.400847	1.56523	0	0	0	0	0	0	0	0	0
TCONS_00481625	chr1	0	8.26632	3.33216	0	0	0	0	0	0	0	0	0	0	0	0	0	0	0	0	0	0
TCONS_00431762	chr1	3.30899e-07	0	0	0.723335	0.363909	0.230327	1.95035e-37	0.709409	2.10232e-21	0	0	0.137297	0	0	3.71882e-13	0	0	0	0	0.231973	9.37899e-13
TCONS_00441173	chr1	0	0	0	0	0	0.179662	0	0	0	0	0	0	0	0	0.180408	0	0	0	0	0.439228	0
TCONS_00441171	chr1	0.189252	0	0	0	0	0	0.645259	0.127091	0	0	0	0	0	0	0	0	0	0.281527	0	0	0
TCONS_00504984	chr1	0.0605208	0	0	0	0	0	0	8.60174e-07	0.104856	0.0927388	0.0516886	0	0	0	0	0	0.756849	0	0	0.0669741	0.434725
TCONS_00519242	chr1	0	2.90587	0	0	0	0	0	0	0	0	0	0	0	0	0	0	0	0	0	0	0
TCONS_00432814	chr1	1.56631e-06	1.7229e-09	0.255735	0.217062	0.264325	3.77239e-06	8.3477e-05	0.047211	2.68279e-06	6.30544e-27	6.91051e-25	0.0973567	0	5.28052e-07	3.27397e-07	0	0.111592	0	0	6.38613e-23	0
TCONS_00432813	chr1	0.253209	0.29005	0.118376	0.365621	0.900165	0.192603	0.231931	0.66504	0.351326	0.175591	0.628278	0.205756	0	1.58775e-12	0.0515128	0	2.2495e-07	0.0164976	0	0.127647	0
TCONS_00432818	chr1	0.0992723	1.62289e-06	0.634058	1.18554	0.145502	2.3921	1.18429	1.2234	1.01404	0.872832	0.602914	0.583334	46.9152	34.1716	5.52889	0.230383	5.26309	4.55336	0	0.220396	0.145825
TCONS_00456279	chr1	0.398508	0.115859	1.15388	0.202775	0	0.362089	0.0817802	0.809809	0.0866582	0.152025	0.263301	0.16119	0	0	0.0908708	0	0	0	0	0.110592	0
TCONS_00480853	chr1	0	0	0	0	2.39355	0	0	0	0	0	2.54351	0	0	0	0	0	0	0	0	0	0
TCONS_00463652	chr1	0	0.769662	0	0	0	0	0	0	0	0	0	0	0	0	0	0	0	0	0	0	0
TCONS_00463650	chr1	2.49363e-36	9.96801e-89	0.0659507	0.0343253	0.0372309	0.183481	0.334447	0.100235	0.654936	3.87188e-39	0.102314	2.85733e-71	1.45661e-45	0	0.210703	0	0.244784	0	0	0.253092	0
TCONS_00414574	chr1	0	0	0	0	0	0	0	0	0.308346	0	0	0	0	0.214196	0.657328	0	0	0	0	0	0
TCONS_00448015	chr1	0	0	0	0	0	0	1.98401	0	0	0	0	0	0	0	0	0	0	0	0	0	0
TCONS_00407537	chr1	3.62672e-53	2.09704e-129	3.8104e-140	2.1277e-22	0.807189	0.382473	0.128116	0.0531363	2.91825e-158	0.134325	0.765312	0.299795	0.742759	0.925811	2.57181e-31	0.558243	2.62944e-170	3.54801e-224	1.4566e-72	1.25339e-182	8.79965e-66
TCONS_00407539	chr1	4.44739e-64	5.05222e-116	9.04479e-107	0.389978	7.24234e-45	0.501262	0.220218	4.54071e-10	0.340449	0.309187	0.0147002	1.46047e-19	4.22236e-05	0.156789	0.232513	6.38449e-81	6.4058e-237	1.22804e-253	4.74819e-99	1.31614e-195	3.37724e-70
TCONS_00514301	chr1	3.28852	2.2438	1.95603	3.03989	1.70762	3.50912	3.90651	2.96068	2.8811	1.69651	3.04139	4.77757	1.10347	0.112298	1.99325	0	0	0.327934	0	0.112142	0
TCONS_00513824	chr1	1.09673	0.26717	1.14946	6.77964e-236	0.268781	0.310913	3.23329e-07	0.794259	6.58693e-35	0	0.106351	0	0	0	0	0	0	0	0	0	0
TCONS_00436934	chr1	0.178984	0.139171	0	0	0.569112	0.140078	0	0.283944	0.103109	0.22739	0.101764	0	0	0	0.0536034	0	0	0	0.158326	0.925968	0
TCONS_00436936	chr1	0	0.0776932	0.0297753	0.0151756	0.450288	0.0631444	0.0176041	0	0.0760675	0	0.0916694	0.0176107	0	0	0	0	0	0	0.0301115	0	0
TCONS_00408246	chr1	0	0	0	3.1629e-05	0	0	0	0	0	0	0.566935	0	2.99274	0	0.570602	0	3.52614e-05	0	0	0	0
TCONS_00408247	chr1	0	0	0	0	0	0	4.93888e-07	0	0	0	0	0	1.13885	3.04928e-15	0.0392102	3.18898e-10	0	0	6.59394e-08	6.44756e-11	5.13666e-23
TCONS_00201284	chr1	0	0	0	0	0	0	0	0	0	0	0	0	0	0	1.78469	0	0	0	0.950346	0	0.778597
TCONS_00509867	chr1	0	0	0	0	6.26676e-07	0	0	0	0	0	0	0.0777589	0.29935	1.43753	0.701041	0.178819	0	4.64945	0.249397	0.10677	0
TCONS_00509860	chr1	0	0	0	0	0	0	0	0	0	0	0	0	0	0	0	0	0	0.634264	0	0.617431	0
TCONS_00509861	chr1	0	0	0	0.151124	0	0	0.06888	0	0.0342276	0.000313556	0.310478	0.208376	0.000258305	0	0.651287	0	3.00535e-12	0.801527	0	1.18504e-15	0
TCONS_00421468	chr1	0.408109	1.66174	2.71949e-06	0.645772	1.63803	2.42971	1.44745	0.389872	0.329562	1.44463e-05	0.880779	0.66265	0.979647	7.86329e-05	2.64518	0	0.000315358	1.76596e-05	0	0.192249	0
TCONS_00430349	chr1	0	0	0	0.479205	0	0	0.151389	0	0.157204	0.136326	0	0	0	0	0	0	0	1.88124e-75	0	0	0
TCONS_00430340	chr1	1.18277e-05	6.41057e-10	0.952609	0.964173	1.11527	0.519671	0.991309	0.89791	1.20573	0.201653	0.124215	0.419267	1.48e-05	0	0.156211	2.05693e-07	0	6.52462e-19	0	4.16901e-05	2.6938e-18
TCONS_00430347	chr1	0.0972031	0	0.280779	0.593711	0	0.058766	0	0.0658571	0	0	0.170922	0	0	0	0	0	0	3.50499e-06	0	0	0
TCONS_00522836	chr1	2.0957	0.716309	1.06968	2.16514	1.29422	1.32099	1.61409	2.99097	2.97	0.734899	1.06651	1.91129	0.865353	0.140985	0.711374	2.2251e-07	0	3.4352e-06	1.51123e-18	0.145098	0
TCONS_00480851	chr1	0.496894	2.86734e-19	3.39789e-92	3.48961e-109	0	2.36721e-06	0	0.149227	0	5.9859e-21	8.01744e-253	0	0	0	0	0	0	1.23946e-38	0	0	0
TCONS_00441692	chr1	0.0746314	0	0.105443	0	0.103294	0.177277	0.303136	0.253355	0	0	0.128839	0.240168	0.348576	0	0	0	0	0	0.11834	0	0
TCONS_00441690	chr1	1.72058e-15	3.42487e-39	5.46505e-29	9.5808e-41	2.969e-42	0.255488	1.06998e-32	1.31489e-38	1.8058e-42	1.95877e-37	1.48197e-37	0	0	7.26284e-17	7.14299e-35	0	0	0	0	0.0281951	0
TCONS_00442103	chr1	0	7.37253e-25	0	0	0	1.1978	0	0.260323	1.43274e-38	0	0	0	0	0	0	0	0	0	0	0.442646	0
TCONS_00413505	chr1	6.49972e-05	0	0	0.130185	0	0.020241	0.120788	0.245255	0	1.64352e-21	0	0.40406	0	0.360156	0.845369	0.706129	5.38188e-06	0	0	1.31344e-13	0
TCONS_00413507	chr1	0.334932	0.125681	0	6.98977e-07	4.17202e-07	0.167822	0.119828	1.06779e-05	0	0.361387	0	0.743978	1.83904e-06	0.217543	0.208202	0.0659321	9.65762e-12	0	0	7.16576e-07	0
TCONS_00413506	chr1	4.51487e-32	0.010457	0	0.0525613	0.0400155	3.28946e-05	0.200952	5.39838e-10	0	0.0375788	0	0.224747	0.0915556	0.741704	0.200432	0.0115102	0.597597	0	0	0.456156	0
TCONS_00446951	chr1	0	0	0	0	0	0	0.761874	0	0	0	0	0	0	0	0	0	0	0	0	0.14542	0
TCONS_00462826	chr1	8.36686e-14	0.304923	0.0761228	3.72231e-09	0.033421	0.0262769	1.08615e-13	3.81867e-12	0.411784	0	0.108107	1.6794e-07	0	0.0500336	8.57481e-07	0	0	0	0	0.100322	0
TCONS_00405341	chr1	1.06245	2.18021e-06	0.290601	0.872278	0.752462	0.117152	0.35075	0.998051	0.604578	0.22379	0.360979	0.618664	0.391305	0	9.14034e-07	0.11956	0	0.046169	0.328392	0	0.487132
TCONS_00518846	chr1	0.3409	1.68118	0.000434596	1.06894e-08	0.410076	0.432053	0.354301	0.193441	7.73436e-11	0.358714	0.0072137	0.96805	7.52217e-07	0.034978	0.994843	0	0	1.56294e-09	0	0	0
TCONS_00518847	chr1	0.00013744	5.48882	3.40596e-29	2.42615e-05	0.633445	0	3.49232e-05	0.192861	0.172999	0	0	0	0	0	0	0	0	0	0	0	0
TCONS_00518844	chr1	8.56532e-11	0.599974	4.05659e-11	0.0502786	0.461329	5.22865e-36	4.68003e-06	0.982631	0.161496	0.0827789	1.38733e-17	0.00363482	4.96952e-07	0	9.95689e-31	0	0	0	0	2.73287e-153	0
TCONS_00518845	chr1	6.19164e-13	0.869829	0.904223	0.232291	2.99286e-17	7.24707e-14	5.57672e-17	1.06327e-12	5.26824e-16	1.65792e-25	0.215191	4.68489e-34	0.124196	0	4.9534e-22	0	0	0	0	1.03162e-144	0
TCONS_00423720	chr1	0	0	0	0	0	0	0	0	0	0	0	0	0	0	10.3189	0	8.49466e-06	0	0	0	0
TCONS_00442810	chr1	0.0430383	0	0	6.10656e-14	0.0949906	0.323153	0	4.39181e-100	0.0837692	1.48722e-80	0	0.0445137	4.4814e-90	6.9611e-53	0	0	0	0	0	0	0
TCONS_00518786	chr1	2.19881	14.4118	0	0	0	0	0	0	1.02728	0	0	0	0	0	0	0	0	1.62951	0	0	0
TCONS_00437790	chr1	7.59824e-17	0	0	0.0482477	0.67678	0	0	0	0	0.0762821	2.83708e-18	0	0	0	0	0	4.59695e-10	0	0	3.50513e-09	1.08718e-06
TCONS_00437791	chr1	1.06037e-06	0	0	0	0.508854	0.0319516	0	0	0	0.107788	1.04354e-06	0	0	0	0	0	1.86657e-07	0	0	0.181714	9.93881e-11
TCONS_00227101	chr1	0	0	0	0	0	0	0	0	0	0	0	0	0	0	0	0	0	0	0	1.0744	0
TCONS_00432683	chr1	6.09258e-06	0.362633	4.69301e-06	0.185536	1.18169	0.29981	0.107532	3.79941e-26	1.58644	0.0899931	0	1.18767e-08	0	0	0	0	0	7.94952e-11	0	0	0
TCONS_00432682	chr1	6.44333e-20	0.000143314	0.0617877	0.103604	0.439138	3.87837e-49	1.45111e-11	0.310149	0.818345	0	0	0.532998	0	0	0	0	0	0.456189	0	1.67877e-06	0
TCONS_00432680	chr1	0	0.208848	0	0.12131	0	0.116898	0.153489	0	0.159291	0	0	0.446508	0	0	0	0	0	0.402507	0	0	0
TCONS_00432685	chr1	1.49207e-31	2.20036e-11	0.170256	0.440555	5.99334e-79	7.42193e-105	8.82834e-27	1.50848e-26	3.79058e-40	0	7.40019e-73	3.70519e-33	4.07801e-208	1.87112e-164	6.384e-57	0	2.16596e-64	0	0	1.42106e-20	0
TCONS_00432684	chr1	4.75503e-20	0.69315	4.00401	0.179495	0.721651	1.85439e-78	0.511477	0.608573	1.9317e-28	0	0.202222	0.35457	3.70252e-100	2.00411e-73	0.49809	0	6.73518e-33	0	0	0	0
TCONS_00420318	chr1	0	0	0	0	0	0	0	0	0	0	0	0	0	0	2.77918	0	0	0	0	0	0
TCONS_00421336	chr1	0	0	0	0	0	0	0	0	0.27549	0.16216	0.225651	0	0	0	0.572095	0	0	0.383324	0	0.648515	0
TCONS_00431326	chr1	7.83727e-77	0	0	0.489848	0	0	1.07027e-61	0	0	0	0	0	0	0	0	0	0	0	0	0	0
TCONS_00519085	chr1	1.05668	2.93598	0	0	0	0	0.497084	0.339268	0	0	0	0	0	0	0	0	0	0	0	0	0
TCONS_00519086	chr1	6.77946	4.94947	10.906	2.69315	7.94168	7.1824	5.29595	5.46825	5.23219	0.681628	0.503631	0.226788	0	0.656583	2.0122	0.67151	0	0.397183	0.659862	0.198571	0.276926
TCONS_00407140	chr1	0	0	0	0	0	0	0	0	0	0	0	1.24359e-06	0.546747	1.16993e-31	1.03139	0.292797	0.299503	0.496543	0	3.15056e-06	0
TCONS_00482313	chr1	0	0.197548	0	0	0.262383	0	0	0.114908	0	0	0.479075	0	0	0	0	0	0	0	0	0.95026	0
TCONS_00496667	chr1	0	0	0	1.40228e-05	0	0	6.8549e-09	0	1.91868e-12	2.05632e-07	2.5741e-06	2.44232e-07	0.00284011	6.66581e-06	4.8644e-05	0.588237	2.25688e-08	1.54702e-07	0.135744	0	0
TCONS_00430533	chr1	0.140115	0.109051	1.33174	0.191436	0.282629	0	0	0.0635851	0.241637	0.0711819	0	0	0	0	0	0	0	0	0	0	0
TCONS_00430530	chr1	1.01796	0	0	0	1.92704e-25	0	1.35421e-67	0	1.74938	0	0	0	0	0	0	0	0	0	0	0	0
TCONS_00430536	chr1	0	0	0	0.806554	0	0	0	0	0	0	0	0	0	0	0	0	0	0	0	0	0
TCONS_00457925	chr1	0.184496	0	0	0	0	0	0	0.292638	0	0	0.0525259	0	0	0	0	0	0	0	0	0	0
TCONS_00457924	chr1	0.207447	0	0	0	0	0	0	0.27808	0	0	0	0	0	0	0	0	0	0	0	1.34961e-06	0
TCONS_00406215	chr1	0	0	0	0	0	0	0	0	0	0	0	0	1.47595	0.310499	0	0	0	0	0	0	0
TCONS_00446451	chr1	0.469251	0	0.844769	0.361877	0.779906	1.10855	1.21526	1.66863	0.42313	1.98172e-203	0	4.62646e-250	0	0	0	0	0	0	0	0	0
TCONS_00522315	chr1	8.6915	7.28388	12.276	18.4459	19.8221	33.1209	8.84163	15.4223	26.328	13.7143	10.8518	6.96484	0.820441	1.85792	6.36272	6.71978e-62	0	2.28137	0	1.48482e-16	0
TCONS_00442438	chr1	0	0	0	0	0	0.466786	0	0	0	0	0	0	0	0	0	0.833059	0	0	0	0	0
TCONS_00489788	chr1	2.96507e-07	0.141691	0.669657	0.107409	0.0567544	0.277022	0.163519	0.198095	0.105491	0.0188472	0.0340428	0.414953	0	0	0.225127	0	0	6.69016e-22	0	3.26612e-10	0
TCONS_00464104	chr1	0	0	0	0	0	0	0.0467253	2.61075e-08	0.49665	0.158787	0.0595418	0.14297	0	4.68166e-09	0.0501158	0	0	9.46372e-44	0	0.0275542	0.0347645
TCONS_00441245	chr1	0.101434	0.117945	0	0	0	0.0615313	0	0	0	0.0773941	0.715936	0	0	0	0	0	0	0	0	0	0
TCONS_00422574	chr1	0	0	0	0	0	0	0	0	0	0	0	0	0	0	0.778969	0	0	0	0	0	0
TCONS_00228782	chr1	0.214204	0.193386	0.260283	0.147351	0.54556	0.0829685	0.125173	0.0903539	0.197519	0.192719	0.075696	0.362239	0.230809	0.160696	0.129491	0.270254	0.0178638	0.470089	0.135205	0.271156	0.203128
TCONS_00421006	chr1	0	0	0	0	0	0	0.116656	0	0	0.333417	0.274824	0.436435	0.284193	0	1.10444	0	0	0.0261782	0	0.0808012	0
TCONS_00431076	chr1	0	0	0	0.426417	0.184481	0.234162	0.104704	0	0	0	0	0	0	0	0.116218	0	0	0	0	0	0
TCONS_00449059	chr1	1.05798e-07	0	0	0	0	0	0.603128	0	0	0	0	0	0	0	0	0.251065	0	0	0.9296	0	0
TCONS_00432528	chr1	1.5656	1.66665	1.38242	3.98595	2.43437	3.1721	2.15841	4.6595	1.38845	1.50336	0.298273	1.11504	0.958827	2.90735e-19	1.39322	0	6.50876e-16	0.0266153	0	0.112395	0
TCONS_00432529	chr1	1.00464e-07	5.16153	0.000317912	0.439036	0.000547675	0.64476	2.20682e-21	3.401e-11	0.601611	3.06174e-16	3.14062e-26	2.79737e-21	0	0	1.88245	0	0	0	0	0	0
TCONS_00490822	chr1	0	0.186336	0	0	0	0	0.1356	0	0	0	0	1.05606	0	0	0	0	0	0	0	0	0
TCONS_00509921	chr1	0.11444	0.291186	0.000252143	0.00204354	0.354495	0.111297	0.257052	0.266034	0.00242356	8.17422e-05	0.146701	0.216137	0	0	1.06344	0	3.76928e-05	1.33153	0	3.88081e-05	0
TCONS_00408138	chr1	0	0	0	0	0	0	0	0	0	0	0	0	1.48819	1.19696e-77	0	0	0	0	0	0	0
TCONS_00408139	chr1	0.243928	0	0.139328	0.137984	2.33434e-59	0	1.57766e-64	3.88858e-61	5.40805e-74	0.0777167	1.39e-260	0.646543	2.60452	0.250885	1.03181	0	0	0	0	0	0
TCONS_00413112	chr1	0.823074	1.11925	0.57807	2.14924	1.36787	0.283788	0.944855	1.16488	0.387121	0.629716	0.285618	0.949358	1.07894e-05	0.181112	0.11666	0	0	4.98295e-06	0	0.22818	0
TCONS_00383306	chr1	0.0270285	3.35252e-56	3.91215e-17	0.315084	0.467303	0.297412	0.679715	0.117869	0.331858	0.197511	0.184806	0.125783	0.286483	1.07118e-08	0.0487604	1.49097e-46	8.02657e-25	0.420143	4.26279e-42	8.29434e-09	0.481472
TCONS_00383305	chr1	5.03869e-07	2.35196e-83	1.05398e-39	6.40936e-145	4.0015e-72	1.27198e-26	4.8138e-108	0.115596	3.50091e-57	2.23169e-39	4.65173e-42	1.95905e-21	6.50326e-88	1.2828e-29	3.99197e-27	2.94984e-104	7.22773e-50	2.30503e-60	2.11519e-26	0.385871	0.572184
TCONS_00508847	chr1	0	0	0	0	0	0	0	0	0	0	0	0	0	0	0	0	0	0.867575	0	0.0946835	0
TCONS_00423959	chr1	0	0	0	0	0	0	0	0	0	0	0	0	0	0	3.61024	0	0	0	0	0	0
TCONS_00448771	chr1	0.434129	0.250049	1.41368	0.28998	0.350442	0.578141	0.187112	0.726662	1.73182	0.165878	1.26476	0	0	0	0.206948	0	0	0	0	0	0
TCONS_00423951	chr1	0.0878343	0	0	0.240099	0	0.127331	0.140907	0.0598051	0.378515	0.334643	0.369881	0	0	0	0.862965	0.121659	0	0.0315794	0	0	0
TCONS_00423953	chr1	2.03114	2.30899	1.2215	0.222071	0.610624	0.737045	0	0	0.304877	0.257629	0	1.14906	0	0	1.00683	0	0	0	0	0	0
TCONS_00423955	chr1	0	0	0	0	0	0	0	0	0	0	0	0	0	0	5.61963	0	0	0	0	0	0
TCONS_00443018	chr1	0.383729	4.83335e-09	0.822093	0.0908928	0.218192	0.249392	3.23574e-05	0.355488	0.130161	4.44053e-06	0.134842	0.000313926	0	0	0.16226	0	0	1.07551e-05	0	3.22514e-08	0
TCONS_00490047	chr1	0	0	0	0	0	0	0	0	0	0	0	0.766795	0.676149	0	0	0	0	0	0	0	0
TCONS_00490049	chr1	0	0	0	0	0	0	0	0	0	0	0	5.90598	0	0	0	0	0	0	0	0	0
TCONS_00463357	chr1	0	0	0.296594	0	0	0.121607	0	0.0691935	0.0889118	0	0	0.413516	0	0	0	0	0	0	0	0	0
TCONS_00422410	chr1	3.99783e-09	0	0	0	0	1.15173e-20	0	0	1.76295e-13	0	0	0	1.17403e-22	0	0.713555	2.84891e-24	0	1.02244e-20	0	0	0
TCONS_00430470	chr1	0	0.553854	1.04385e-08	0.152604	2.48554e-06	3.89733e-12	0.0439771	8.22199e-42	2.91075e-06	0.264033	4.9129e-12	1.36382e-12	0	0	0.108392	0	0	0	0	4.3099e-06	4.82026e-06
TCONS_00457787	chr1	0	0	0.06303	0.0434111	2.88985e-05	1.35179e-35	8.98341e-09	0.252156	0	0	0.0712065	0.70364	0	0	4.48677e-05	5.17759e-09	0	0	0	0.0508203	0
TCONS_00504297	chr1	0	0	0	0	0	0	0	0	0.0468134	0	0	0	0	0	0	0	1.28235	0	0	0	0
TCONS_00504292	chr1	0.0806599	0	0	0	0	0	0	0	0	0	0	0	0	0	0	0.074858	1.57168	0	0.422371	0.35792	0.350931
TCONS_00504291	chr1	0	0	0	0	0	0	0.0598473	0	1.69324e-06	1.72775e-07	9.86456e-06	1.93762e-06	0.205492	3.42047e-05	0.0676055	6.05193e-09	1.92617	1.8136	5.76306e-06	6.08383e-06	4.57252e-06
TCONS_00504298	chr1	25.4652	17.5286	57.6329	55.506	58.0904	19.1967	26.4117	80.5036	26.5939	44.1992	28.0206	42.3674	12.6251	7.50748	19.6127	6.49064e-13	2.25069	12.434	0.27698	5.18376e-12	0
TCONS_00229599	chr1	0	0	0	0	0	0	0	0	0	0	0	0	0	0	0	0	0	0	0	1.09255	0
TCONS_00414742	chr1	0	0	0	0	0	0	0	0	0.062138	0.146905	0	0	0	1.31156	0.961932	0	0	0	0	0	0.101005
TCONS_00414746	chr1	9.98382	18.4482	0.000149193	2.0603	0.00374523	24.6632	45.7515	3.57941	5.97525	43.9873	53.2101	4.49818	2.52751	0.96861	23.3612	0	0	5.33433	0	0	0
TCONS_00414747	chr1	0	0	0	0	0	0	0.114798	0	0.103295	0.38463	0.139582	0.0765336	0	0.968003	0.298151	0	0	0	0	0.0532584	0
TCONS_00414745	chr1	14.5693	16.1145	11.9045	3.98116	3.03251	10.8305	11.4586	6.60786	3.24976	4.59754	6.53966	3.50697	3.38014e-09	0.743713	6.93535	0	0	1.73174	0	0	0
TCONS_00414123	chr1	5.01376e-27	8.59536e-34	8.38669e-118	5.61948e-240	1.78971e-103	2.63577e-35	6.95567e-71	1.29054e-172	0.00105085	3.46801e-44	1.83756e-95	3.23062e-161	1.11537e-27	1.12174	2.55468e-158	0	0	3.05148e-15	0	0	0
TCONS_00491257	chr1	0	0	0	0	0	0	0	0	0	0	0	3.84401	0	0	0	0	0	0	0	0	0
TCONS_00491256	chr1	0.318279	0	0	0.32141	0	0	0	0	0	0	0	0.260907	0	0	0	0	0	0	0	0.177022	0
TCONS_00413835	chr1	0	0	0	0	0	0	0	0	0	0	0	0	0	4.4452	0	0	0	1.04943	0	0	0
TCONS_00201466	chr1	0	0	0	0	0	0	0	0	0	0	0	0	0	0	0	0	0	0	2.44616	0	0
TCONS_00201462	chr1	0	0	0	0	0	0	0	0	0	0	0	0	0	2.96115e-07	2.27381e-19	0.158992	0.68908	0	2.45754	0	0.44448
TCONS_00438432	chr1	0	0	0.100004	0.065378	0.489696	0	0.115228	0.0837686	0.0614918	6.21345e-08	0.00416934	0.342591	0	0	6.51721e-05	0	0	2.92545e-05	0	0	0
TCONS_00412833	chr1	0	0	0	0	0	0	0	0	0	0	0	0	3.21604e-06	1.87422	1.61544	0	0	0	0	0	0
TCONS_00406438	chr1	0.0917245	0	0	0.0939941	2.15093e-09	0	2.97866e-17	1.70658e-21	5.00299e-25	1.48531	0.947827	0.898618	6.93826	3.35235	8.08462	0	0	11.7656	2.59526e-08	0.0614453	1.21346e-08
TCONS_00522620	chr1	8.40185e-05	0	0.575299	2.57881e-09	4.25012e-11	1.15562e-36	7.52427e-18	2.51271e-28	0	1.23276e-65	5.9368e-37	8.54206e-16	0	3.82209e-05	0	0	0	0	0	0	0
TCONS_00422923	chr1	0	0	0	0	0	0	0	0	0.0392994	0	0	0.0364913	0.0711563	0.152293	0.549287	0	0.102708	0	0	0.101558	0
TCONS_00422924	chr1	0	0	0	0	0	0	0	0	0.000359209	0	0	0.000284397	0.000518356	0.00036304	0.620626	0	0.000356674	0	0	0.000403772	0
TCONS_00421698	chr1	0	0	0	0	0	0	0	0	0	0.163358	0	0.531905	0	3.68576e-20	0.81423	0	0	1.56061e-15	0	0	0
TCONS_00505203	chr1	0	0	0	0	0	0	0	0	0	0	0	0	0.184932	0.30702	0	0	3.05077	0	0	0	1.54498
TCONS_00431402	chr1	5.10927e-16	0.0334379	1.46905e-19	0.51743	1.03415	1.61638e-16	0.351647	0.0798784	5.99172e-76	0.953596	1.75062e-94	0.138516	0	0	1.78196e-125	0	0	0.712038	0	1.44063e-23	0
TCONS_00431409	chr1	0.131884	2.58029e-29	0.176422	0.225606	2.55019e-14	1.69812e-25	0.0536906	8.01296e-06	0.458747	8.29046e-11	2.81134e-33	0.302257	2.23282e-40	2.76467e-71	0.286554	0	0	1.31931e-40	1.30193e-09	9.92895e-10	3.22543e-29
TCONS_00405250	chr1	1.0773e-86	0	0	5.65364e-85	0	0	0	2.37034e-194	0.0510052	0.179989	0.0503193	1.17762e-11	1.10334	7.71028e-24	5.90038e-114	5.90131e-36	0.929037	1.1928	0.257768	0.402048	1.41903e-95
TCONS_00432170	chr1	0.952278	2.31763e-290	5.05092e-46	0.604528	0.000274519	0.155274	0.0237771	0.0207531	0.134578	0.233442	0.000120728	4.89903e-07	0	0	0	0	0	0	0	8.59594e-06	1.41607e-73
TCONS_00432179	chr1	2.67015e-26	0.207078	1.8157e-10	0.133718	0.234211	9.70457e-06	5.79502e-34	1.39287e-05	6.52786e-08	2.30675e-38	0.0776997	0.377393	4.51065e-14	0	1.00415e-10	0	0	0	0	0.092684	0
TCONS_00509646	chr1	0	0	0	0	0	0	0	0	0	0	0	0	0	0	0.140568	0	0	0.614361	0	0	0
TCONS_00509644	chr1	0	0	0	0	0	8.70588e-07	0	0	0	1.14031e-05	0	0.0096577	0.434787	3.66802e-09	5.47866e-10	0.0852223	5.6965e-08	1.96217	0	0.00219228	0
TCONS_00509642	chr1	0.107873	0	0	0	3.1899e-20	0	1.4669e-61	3.79042e-36	0.118865	2.30955e-23	0	0	0	0	0	0	0	0.468001	0	0.0140775	0
TCONS_00509643	chr1	0	0	0	0	0	0	0	0	0	3.63354e-19	0	0	0	0	0.327032	0	0	1.45172	0	0	0
TCONS_00509640	chr1	1.14037e-55	5.65128e-17	0	1.53249e-16	0	7.57191e-52	5.91699e-27	0	6.76945e-96	7.02649e-85	0	0	0.0619223	0.37027	0.0935673	0	0.963111	0.64435	0	0.21831	0
TCONS_00509641	chr1	0.023612	0	0	0	1.88106e-20	0	8.46341e-62	2.90982e-36	0.0135943	1.02161e-23	0	0	0	0	0	0	0	0.440674	0	0.00895863	0
TCONS_00442986	chr1	0	0	0	0.161946	0	0.0736598	0	0	0.104429	0.456699	0.107182	0	0.372118	0	0	0.223328	0.140856	0	0	0	0.356575
TCONS_00442985	chr1	0	0	0	0	0	1.10948	0.879266	0.3058	0	0	0	0.408336	0	0	0	0	0	0	1.51529	0.524056	0
TCONS_00437837	chr1	0.0923357	0.0973555	0.231188	0.0646481	0.322062	0.0118556	3.52319e-07	0.227165	0.12101	0.126777	0.0688253	0.065649	0.145398	0	8.68073e-08	0	0	0	0	0	0
TCONS_00437836	chr1	0	0	0	0.0692973	0.946411	0	0.167923	0	0	0	0	0	0	0	0	0	0	0	0	0.113431	0
TCONS_00437835	chr1	3.99354e-14	7.5949e-12	1.13071e-45	2.4789e-24	9.56546	3.03606e-12	4.93067e-31	6.29569e-18	3.07349e-09	0.186063	7.381e-18	5.01206e-08	2.65491e-57	1.58348e-47	6.51266e-10	0	0	7.21419e-27	0	0	0
TCONS_00229416	chr1	0	0	0	0	0	0	0	0.0636643	0	0	0	0	0.317146	0	0.170565	0	0	0.653036	0	0.683451	0.13748
TCONS_00432927	chr1	7.67581	5.10125	10.2422	5.4706	12.5022	14.4475	6.86276	4.43966	6.32351	5.11658	11.3664	5.41163	0.491756	1.72831	1.57684	0	0	1.94549	0	0.356273	0
TCONS_00423526	chr1	0.970752	0.633047	0.329254	0.710394	1.47434	1.60117	0.996423	1.1208	1.0371	0.366952	0.90994	1.41094	0.0643761	0.220959	0.72858	0.0370409	0	0.0861441	3.07803e-33	0.283995	0.0566408
TCONS_00423522	chr1	0.0198601	0.499204	1.65474	0.555637	0.451601	0.293444	0.0972587	0.358419	0.24728	0.533838	0.000273871	0.394463	0	0.128313	0.485047	0.046748	0	5.10486e-06	0	4.76105e-06	0
TCONS_00423528	chr1	0	0	0	0	0	0	0	0	0	2.2558	0	0	0	0	1.91668	0	0	0	0	0	0
TCONS_00224970	chr1	0	0	0	0	0	0	0	0	0	0	0	0	0	0	0	0	0	0	0	0.579963	0.375369
TCONS_00415316	chr1	0	0	0	0	0	0	0	0	0	0	0	0	0.756306	0.389856	0	0	0	0	0	0.0977856	0.0624377
TCONS_00457435	chr1	2.12916e-06	0	2.64279e-17	0	0	0	0	0.381735	0	0	0	0	0	0	0	0	0	0	0	0.00016978	0
TCONS_00457434	chr1	0	0.573574	0	0	0	2.98015e-06	0	0	1.16987e-06	0.190773	0.000407789	0	0	0	0	0.95933	0.356931	0	0	0	0
TCONS_00407621	chr1	0.654781	0.232752	0.000565057	1.12638	3.48663e-06	0.0934206	1.23431e-06	0.343455	0.0358275	0.605314	2.96143e-09	0.136056	0.122259	1.61322e-17	0.26033	0.0011297	0.149379	0	0	0.216138	0
TCONS_00407622	chr1	0	0	0	0	0	8.8196e-24	0	3.08931e-19	0	0	0	0	0.473016	1.09748	0.546396	0.278844	1.6494	0	3.6198e-06	0.316531	3.72887e-05
TCONS_00407625	chr1	0	0	0	0	0	0	0	0	0	0	0	0	2.52407	0.116862	0.168691	0	0	1.11719e-43	0	0.105496	0
TCONS_00407627	chr1	0	0	0	0	0	0	0	0	0	0	0	0	6.04815	1.39599	0.166365	0	0	1.17022	0	0	0
TCONS_00407626	chr1	0	0	0	0	0	0	0	0	0	0	0	0	2.48575	3.70923e-07	0.0155441	0	0	6.04388e-25	0	0	0
TCONS_00407628	chr1	0.000302941	0	0.456084	0	0	0	9.01586e-129	0	0	0	0	0	0.931515	0.71127	0.000242229	0	0	0	0	3.86417e-07	0
TCONS_00514239	chr1	6.87876	0	0	0	0	0	0	0	0	0	0	0	0	0	0	0	0	0	0	0	0
TCONS_00474141	chr1	0	0	0	0	0	0	0	0	2.27075	1.6292	0	0	0	0	0	0	0	0	0	0	0
TCONS_00464010	chr1	0	0	0	0.475912	0	2.7175	0	0	0.713671	0	0	0	0	0	0	0	0	0	0	0	0
TCONS_00472751	chr1	2.74841	2.16696e-28	0.00348096	28.4851	8.47274e-05	4.57603e-59	0.00501494	32.591	6.24541	53.9312	3.7891e-08	1.32438	5.78821	0.000172874	1.61141e-08	0.112723	0	4.7732	0	0	0
TCONS_00489889	chr1	0	0	0	0	0	0	0.16116	0	2.83429e-05	0.000177243	0.105478	0.300185	0.0651593	0	0.302038	0	0	0.30053	0	0.347114	0
TCONS_00422688	chr1	0	0.0340929	0.0394726	0.359455	0.134863	0.267561	0.0697596	0.198855	0.0501528	0.0666481	0.0485611	0.0696931	0.272782	0	0.388604	0	0.452343	0	0	0.0646026	0.163453
TCONS_00420683	chr1	0.0846921	0.214909	5.06408e-17	0.193766	0.154865	0.0366311	0.285344	0.0830792	0.214712	3.2504e-09	0.177851	9.61637e-38	7.42504e-13	1.00098e-16	0.941455	0.0404223	0	0.909028	0	0.140813	0
TCONS_00420685	chr1	0	0	0	0	0	0	0	0	0	0	0	0	0	0	4.0778	0	0	0	0	0	0
TCONS_00461358	chr1	0.675162	0.000101683	1.86117e-05	4.82418e-12	1.69241e-06	2.46537e-06	1.93475e-12	0.0404416	0.401415	1.14549e-21	1.01841e-163	1.1193e-113	0	0	4.70547e-05	0	0	0	0.00605763	0.173646	0
TCONS_00447765	chr1	0	0	0.957444	2.39576e-21	9.54965e-09	8.03314e-15	1.23691	9.12121e-08	0	5.16492e-08	0	8.56846e-14	0	0	0.328129	0	0	0	0	0.583683	0
TCONS_00447760	chr1	0	0	0.0755911	0.446647	0.258765	0.0637733	1.36213	0.741986	0.282539	0.332556	0.277947	0.873701	0.25488	1.0321	0.0978166	0	0	0.825659	0	0.362722	0.0777138
TCONS_00405596	chr1	1.53859e-10	0.152201	0.120271	0.176614	0.174513	0.329064	0.0354495	0.0847881	0.111128	0.469076	0.545491	9.83794e-11	1.36847	1.66453e-08	0.899906	0.0404556	8.51111e-09	1.96734e-10	0.15848	0.762451	0.0577155
TCONS_00384724	chr1	0	0	0	0	0	0	0	0	0	0	0	0	0	0	0	0	0	0	0	0	5.01955
TCONS_00437271	chr1	0	0	0	0.681227	1.35139	0.505626	0	0.00049513	1.24624	0	0	0	0	0	0.00593207	0	0	0.528874	0	2.42431e-06	0
TCONS_00422359	chr1	0	0	0	0	1.20685e-06	0.508592	0	0	0	0	0	0	0	0	2.10357e-05	0	0	0	0	0	0
TCONS_00437278	chr1	0	0	0	0	0.615676	0	0	2.63725e-07	0.366916	0.115673	0.0655325	0	0.472316	0	0	0	0	0	0	0.0841268	0
TCONS_00408456	chr1	0	0	0	0	0	0	0	0	0	0	0	0.301102	11.6216	1.1917	0.900837	1.5042e-06	0.636843	1.57128	0	0	0
TCONS_00424139	chr1	0	0	0	0	0	0	0	0	0	0	0	0	0	0	6.89076	0	0	0	0	0	0
TCONS_00424132	chr1	1.62913e-20	3.79602e-17	1.069e-08	8.262e-21	7.64003e-20	8.72483e-11	4.21028e-21	2.75602e-19	1.67843e-07	7.55201e-25	7.81138e-11	7.8859e-09	0	0	0.669042	0	0	3.49516e-18	0	0.0755876	0
TCONS_00424133	chr1	2.31934	0	0	0	0	0	0	0	0	0	0	0	0	0	5.57693	2.43318	0	0	0	0	0
TCONS_00446614	chr1	1.52128e-55	0.0897381	5.06819e-183	0.307759	1.03386e-76	0.762996	0.123716	1.50666e-98	5.34647e-56	0.511762	1.41237e-111	3.33173e-235	2.27636e-29	0	2.49322e-70	0	0	1.51152e-239	0	0	0
TCONS_00456842	chr1	0	0	0.1495	0	0	0	0	0.349063	0	0	0	0.0833259	0	0	0.187997	0	0	0	0	0	0
TCONS_00456841	chr1	3.80675e-35	0.0857587	0.339179	0.24744	8.00188e-14	1.97894e-34	3.06851e-38	0.507148	0.184711	0.0663854	0.170017	1.46245e-43	0	1.00188e-72	0	0	0	0	0	0	0
TCONS_00490517	chr1	12.93	14.6561	8.41424	9.05384	6.12189	3.32036	7.74261	12.6585	6.60729	6.76819	7.10272	7.01342	26.7607	47.0699	9.48042	24.6854	30.0486	33.7736	36.1888	39.2735	26.6679
TCONS_00406007	chr1	0	0	0	0	0	0	0	0	0	0	0	0	0.898425	0	0	0	0	0	0.189881	0.159987	0
TCONS_00423489	chr1	0	0	0	0	0	0	0	0	0	0	0	0	0	0	1.88404	0	0	2.18163e-07	0	1.11164e-06	0
TCONS_00423488	chr1	0	0	0	0	0	0	0	0	0	0	0	0	0	0	1.03551	0	0	0	0	0.0749544	0
TCONS_00406002	chr1	3.92305	1.51756	2.85049	1.91504	5.30472	2.46645	0.603631	2.55509	2.48599	0.140891	0.344202	0.196885	0.300162	0.286144	0.348779	0.0870198	0	0.77731	0	0.187921	0
TCONS_00423487	chr1	0	0	0	0	0	0	0	0	0	0	0	0.0257445	0	5.62486e-08	0.792297	0.46878	0.0433026	4.18144e-18	1.21954	0.826281	4.02213e-19
TCONS_00421242	chr1	0	0.281936	1.64133	0	0	0	0	0	0	0	0	0	0	0	0.709029	0	0	0	0	0	0
TCONS_00509470	chr1	0	0	0	0	0	0	0.309698	0	1.30437	0.380031	0.223843	0.80989	0.580448	0.438851	0.458374	0	0	1.55078	0.158516	0.69136	0
TCONS_00509298	chr1	0	0	0	0	0	0	0	0	0	0	0	0	0	0	0	0	0	1.1365	0	0	0
TCONS_00384816	chr1	0	0	0	0	0	0	1.41425e-16	0	0	0	0	6.3432e-35	6.11023e-11	1.75457e-33	4.92575e-24	3.78068e-13	8.26737e-20	0	7.92427e-06	1.30089e-06	2.33043
TCONS_00443257	chr1	0	0	0.123459	0.0587133	0.0605289	0.310699	0.0705247	0	0	0	0.0752863	0.0696837	0.537825	0	0.15681	0	0	0	0	0.287571	0
TCONS_00443251	chr1	4.18038	3.83347	8.4851	2.05714	5.8128	19.1626	1.1572	2.60812	4.03754	4.40547	7.01474	2.02715	0.791506	0.343872	1.0798	0	0	0.420916	0	0.0865668	0
TCONS_00448193	chr1	0.0945733	0	0	0.25682	0.0668388	0.513508	0.30987	0	0	0	0.0829694	0.076421	0	0	0	0.439704	0	0	0.368161	0.419854	0.415412
TCONS_00406707	chr1	1.13429	1.08835e-26	2.00853e-05	0.369841	1.19306	0.0175249	0.145146	1.86931e-05	0.000432302	0.85069	1.67709	0.00026755	2.24448	0.000252367	0.00185369	0	0.000244378	0.213216	0	0.000235524	0
TCONS_00455885	chr1	0.0872542	0.420619	0	3.21239e-32	5.93571e-173	0.133131	0.0565958	0.70283	0.0871766	0.0755484	8.60987e-100	0.495848	5.0219e-76	0	0.0838059	0	0	0	0	0	0
TCONS_00201122	chr1	0	0	0	0	6.61702e-06	0	0	0	0	0	0	0	2.34539e-05	0	0	0	2.37006e-06	0	1.85892	5.14908e-06	2.28632e-05
TCONS_00201127	chr1	0.366345	0.34703	1.22084	0.193989	0.134643	0.657159	0.158413	0.42257	0.2071	0.215967	0.201365	0.45053	8.66246e-11	0.027821	7.67699e-09	0.889075	1.08699e-07	0.0460145	3.50839	4.86925	1.96616
TCONS_00522331	chr1	0.675907	2.09861	9.12973	2.85442e-05	1.5766	1.15283	1.21166e-32	0.63828	1.76921e-12	3.39816e-94	0.541925	0.332666	0.475126	0	0.14256	0	0	3.77694e-13	1.20023e-99	0	0
TCONS_00509905	chr1	1.12763e-110	5.83179e-65	2.38295e-13	2.83821e-17	2.69295e-27	1.67613e-07	6.73292e-46	1.26851e-20	6.42517e-21	8.37683e-05	9.83381e-14	3.46606e-21	1.37083	5.696e-10	1.0729e-36	6.35308e-49	1.53846e-30	0.235598	0	0	0
TCONS_00509906	chr1	2.14518e-75	1.07906e-96	7.45994e-11	3.41057e-17	4.78377e-14	2.25345e-19	1.88203e-13	1.16109e-17	2.10244e-20	1.041	2.64916e-14	1.94003e-20	1.76539	1.87719e-66	5.25389e-31	1.71545e-09	1.79536e-19	0.65094	0	0.062531	2.60191e-18
TCONS_00509903	chr1	0.714805	4.57236e-51	4.21218e-19	9.32609e-06	6.35165e-08	4.6037e-62	0.122436	8.28032e-05	1.08328e-19	0.0419625	4.31603e-08	2.43954e-08	0.000179355	1.44186e-37	1.00007	0.000955847	5.05682e-07	7.23926	3.4934e-68	0	1.21994
TCONS_00414460	chr1	0	0	0	0	0	0	0	0.276774	0.0889118	0	0	0	0	0.472007	0	0	0	0.37248	0	0	0
TCONS_00423147	chr1	0	0	0	0	0	0	0	0	0	0	0	0	0	0	1.72952	0	0	0	0	0.947313	0
TCONS_00514628	chr1	1.14666	1.29459e-92	1.17183e-236	2.02097e-20	4.90329e-121	0.522724	8.7466e-17	0	0	0.248177	0	0.598335	1.19981	0	1.17754e-80	2.20239e-49	0	0	0	0	0
TCONS_00514627	chr1	1.67867	2.18833e-55	2.27611e-213	6.90319e-56	4.45745e-161	4.85088e-83	0.352295	0	0	2.4324e-68	0	2.33224e-40	2.30068e-28	0	6.29377e-176	4.80428e-69	0	0	0	0	0
TCONS_00514623	chr1	0.609986	0.17203	0.277789	0.000280238	0.000405388	7.44112e-05	0.533431	0.235029	7.92772e-06	0.000657477	1.94817e-05	5.58902e-06	0	0	0.000116286	0	0	0.146235	0	5.09878e-11	0
TCONS_00421166	chr1	0	0	0	0	0	0	0	0.0414529	0	0	0	0	0.0947802	0	0.675452	0	0	0	0	0.13469	0.127892
TCONS_00421161	chr1	0	0	0	0	0	0	0	0	0	0	0	4.99646e-07	0.649541	0.33144	0.258046	0.130382	0.166259	0	0	0	0
TCONS_00510011	chr1	0	0	0	0	0	0	0.0224019	0	1.79957e-58	0.111816	0.205007	1.71601e-10	0.0876387	0	0.256815	0	0	19.5334	0.0380745	0.529229	0.0393568
TCONS_00510017	chr1	0	0	0	0.43497	0.350442	0.144535	0.561336	0.290665	0.38485	0.331757	2.31872	1.44131	0	0	1.03474	0	0	2.11064	0	0	0
TCONS_00510019	chr1	0	0	0	0	0	0	0	0	0	0	0	0	0	0	0	0	0	2.36528	0	0	0
TCONS_00461148	chr1	0	0	0	0	0	0	0	0	1.21488	0	0	0	0	0	0	0	0	0	0	0	0
TCONS_00481029	chr1	55.3055	22.5155	28.8682	20.9602	49.7255	21.2437	7.53371	25.6632	20.2928	4.4101	4.06645	3.08294	3.22951	0.0115214	0.790042	0.203077	0	5.44042	0	0	0
TCONS_00446686	chr1	0	0	0	0	0	0	2.01441	0	0	0	0	0	0	0	0	0	0	0	0	0	0
TCONS_00421953	chr1	0	0	0	0	0	0	0	0	0	0	0	0	0	0	2.57619	0	0	0	0	0	0
TCONS_00229147	chr1	0	0	0	0	0	0	0	0	0	0	0	0	0	0	0	0	0	0	0	0.565081	0
TCONS_00443199	chr1	0	0.186206	0	0.0726128	0	0.217459	0	0	0	0.0405401	0.0451302	0	0	0	0	0	0	0	0	0	0
TCONS_00443192	chr1	0	0	0	0	0	0.309538	0	0	0	0	0	0	0	0	0	0	0	0	0	0	0
TCONS_00443190	chr1	0	0	0	0	0	0.848456	0	0	0.537613	0	0	0	0	0	0	0	0	0	0	0.334067	0
TCONS_00443196	chr1	0	0	0	0	0	1.21138	0	0	0	0	0	0	0	0	0	0	0	0	0	0	0
TCONS_00513632	chr1	1.05226	0	0	0	0	0	0	0	0	0	0	0	0	0	0	0	0	0	0	0	0
TCONS_00513636	chr1	0.411464	2.47964e-06	4.38109e-06	1.28914e-06	0	1.37416e-13	2.81495e-19	8.11585e-49	1.95017e-35	0	2.45301e-18	0.384932	1.83675e-33	3.43919e-11	4.98865e-14	0	0	3.28569e-20	1.57429e-09	2.33487e-10	9.23305e-25
TCONS_00405759	chr1	2.34855	1.92189	5.59271	0.090792	0.814268	2.24876	1.38656	0.199189	3.26719	1.05464	0.891532	3.02421	1.13596	0.548119	1.06904	0	0	0.663657	0	0.169615	0
TCONS_00405757	chr1	0	0	0	0	0	0	0	1.15972e-11	0	0	0	0	1.29578	2.15899e-14	9.23127e-34	0	0	2.25231e-06	0	0.111388	0
TCONS_00405756	chr1	0	0	0	0	0	0	0	3.75121e-24	0	0	0.0560903	0	0.467591	1.2108	5.7802e-26	0	0	0	0	0.0994692	0
TCONS_00405755	chr1	0	0	0	0	0	0	0	7.6812e-18	0	0	2.27684e-05	0	2.30106	7.95378e-08	0.528573	0	0	0	0	0.112635	0
TCONS_00432636	chr1	1.10084	0.23853	0.000413455	0.493898	1.03961e-08	1.59453e-05	5.77732e-12	0.000258172	0.00141282	4.53459e-39	2.17504e-06	9.67808e-05	0.472029	8.44609e-07	1.91063e-10	0	4.50281e-16	1.52159e-07	0	0	0
TCONS_00432634	chr1	0.778003	0.720787	1.19165	0.104803	0	0.493119	0.392341	0.209689	0.956208	0	0.28729	0.892168	0	0	0.144989	0	0	0	0.194464	0	0
TCONS_00432635	chr1	0.0614495	4.88056e-06	1.20726	0.0645436	4.53313e-09	6.43819e-06	7.70225e-12	7.23421e-05	0.000245248	0.134847	1.79237e-06	4.0301e-05	0.0274923	3.76033e-06	1.06843e-11	0	1.00986e-58	1.0696e-07	0	0	0
TCONS_00491061	chr1	0.187434	0.070363	0	0.081865	0.0916025	0.207582	1.28604e-20	6.95748e-27	0.0896475	8.2522e-23	5.35697e-51	0.454792	0	1.31325e-07	0.15566	0	0	0	0	0.193129	0
TCONS_00491069	chr1	0	0	0	0	0	0	0	0	0	0.382137	0	0.821387	0	0	0	0	0	0	0	0	0
TCONS_00438268	chr1	0.0637086	8.57926e-08	0.175122	0.0142649	0.602495	0.0573817	0.142876	0.208558	0.517126	0.0937511	0.0349202	0.45631	0	0	0.137113	0	2.42004e-19	0	0	3.41755e-10	0
TCONS_00438263	chr1	0	0	0	0	0.336708	0.0194618	0.108071	0.069153	0.058206	0	0	0	0	0	0	0	0	0	0	0.14986	0
TCONS_00514543	chr1	1.57138	0	1.54941e-12	2.79536e-112	0	0	0	0.517492	0	0	0	0	0	0	0	0	0	0	0	0	0
TCONS_00519070	chr1	0	1.09654	0	0	0.266363	0.113699	0.0771961	0	0.327649	0	0	0	0	0.324543	0.171591	0	0	0	0.366994	0	0
TCONS_00519075	chr1	0.176552	0.625284	0.268606	2.50097e-12	0.726706	0.294906	0.80714	0.000225868	0.447922	0.621347	0.508607	9.08431e-08	0.000173507	0.00106158	0.369065	3.12604e-05	0.386519	0	0	0	6.41795e-07
TCONS_00519076	chr1	0	0.436852	0.168927	0	0	0	0.497068	0.212328	1.49611e-06	0.00319761	0.0168791	0.00100646	0	0.000118266	0.138432	0	0	0.290283	0	4.16898e-06	0
TCONS_00509007	chr1	0	0	0	0	0	0	0	0	0	0	0.194253	0.0886664	0	0	0	0	0	0.718894	0	0	0
TCONS_00509002	chr1	0	0	0	0.184599	0	0	1.20518e-21	0	0.886226	0	0	0	0	0	1.26824e-23	0	0	1.9733	0	0	0
TCONS_00423445	chr1	1.8763	1.3659	1.77335	0.159565	3.4754	0	0.699628	0.212248	3.18483	0	0	0.314725	0	0	1.13171	0	0	0	0	0.173442	0
TCONS_00413022	chr1	0	0	0	0	0	0	0	0	0	0	0	0	0	1.36744	0	0	0	0	0	0	0
TCONS_00455925	chr1	0.430383	0.493548	0	0.138778	0	0	0	0.297673	0	0	0	0.000228944	0	0	1.0426	0	0	0	0	0.481145	0
TCONS_00455924	chr1	0.0103918	0.0140129	0	0.0082898	0	0	0	0.578805	0	0	0	8.7754e-05	0	0	0.00949732	0	0	0	0	0.00993301	0
TCONS_00448608	chr1	0	0	0	0	5.71605e-06	0	0.850472	4.24714e-22	0	0	0	0	0	0	0	0	0	0	0	0	0
TCONS_00448606	chr1	1.59717e-17	0.258366	2.69709e-24	2.29598e-07	4.88418e-08	0.000624034	0.454511	1.41318	6.21054e-08	1.84448e-30	2.39643e-08	3.08344e-06	9.36594e-20	3.6973e-13	0.17064	0	0	1.49302e-31	0	7.97599e-09	0
TCONS_00448607	chr1	0.317073	4.71119e-16	4.32337e-35	1.16135e-29	2.79579e-18	2.11013e-22	0.554521	0.344063	1.45726e-10	1.5182e-32	0.0424657	1.34849e-19	1.85129e-21	3.00063e-16	6.24496e-14	0	0	4.34594e-33	0	5.35623e-09	0
TCONS_00405720	chr1	0.689249	2.23934	0.684223	1.26818	0.772581	1.10433	1.79815	1.14022	2.9542	5.31541e-07	1.18956	0.909498	0.2807	0.394027	0.356722	2.93403e-05	1.05429e-46	1.38084e-06	8.26332e-09	2.95176e-05	0.103879
TCONS_00405721	chr1	0.184274	0	0.290541	0	0.14365	0	0	0	0.48758	0	0.174245	0	1.42946	0	1.04148	0.86771	0.226805	0	0.452807	0.410271	0
TCONS_00421479	chr1	9.577e-08	3.19507e-12	1.09044e-12	0.64879	1.01433e-14	0.00735859	0.311098	7.53978e-13	0.392138	1.7681e-15	1.09652	0.000360023	8.19037e-14	9.91228e-12	0.320651	0	0	3.55638e-13	0	0	0
TCONS_00218977	chr1	0.0193123	0.258207	1.44616e-252	0	7.99284e-97	4.54488e-170	0.0366351	1.04802e-61	0.0534608	4.82411e-183	0.0677861	3.60273e-89	0	0	0	1.44351	7.34081e-36	2.1084e-102	6.64476e-09	1.89042	1.97306
TCONS_00432348	chr1	0	0	0	1.20971	0	0	0	0	0	0	0	0	0	0	0	0	0	0	0	0	1.20812
TCONS_00432346	chr1	0	1.73326e-163	7.74418e-82	2.14941	0	0	0	2.93327e-07	0	0	0	0	0	0	2.07936e-43	0	0	0	0	0	0
TCONS_00432345	chr1	2.4303e-80	5.08112e-35	1.99058e-09	0.589485	1.06806e-65	2.17594e-109	1.36422e-40	5.00491e-24	1.09779e-11	4.15847e-21	1.09989e-16	1.46529e-08	0	3.55599e-05	3.19754e-09	2.15413e-06	1.26541e-20	0	0	3.15101e-07	0
TCONS_00441850	chr1	0	0.25843	0	0.151243	0.0890663	0.462144	0.106532	0	0	0.202377	0.223747	0.459872	0	0	0	0	0	0	0	0.245239	0
TCONS_00441852	chr1	0.212258	0.25648	0.0685864	3.9327e-09	0.0339779	0.161155	0.0460771	0.00609681	0.116996	0	0.377529	0.240747	0	0	2.09059e-11	0	0	0	4.10174e-11	0.248214	0
TCONS_00384410	chr1	0	0	0	0	0	0	0	0	0	0	0	0	0	0	0	0	0	0	0.0834428	0.139751	0.722513
TCONS_00447844	chr1	0	2.9021	0	0	0	7.43527	3.34847	1.65361	2.86774	0	4.73112	0	0	0	0	0	0	0	0	0	0
TCONS_00447843	chr1	0	0	0	0	0	0	0.629422	0	0	0	0	0	0	0	0	0	0	0	0	0	0
TCONS_00482671	chr1	2.75369e-07	0	0	1.13195e-22	0	0	0	0.0135295	0	4.35128e-160	0.398351	0	0	0	7.82507e-34	0	0	0	0	2.76914e-39	5.59373e-06
TCONS_00482672	chr1	2.75063e-12	0.19863	0.766651	2.60298e-23	0.813857	1.36143	7.86135e-08	0.274069	0.108564	4.1334e-08	0.427575	0.29726	0	4.49725e-05	3.97972e-44	1.98888e-19	0	0	0	2.97125e-06	0
TCONS_00522744	chr1	3.07141e-85	1.0588e-14	1.11116	1.46679e-18	2.9424e-17	2.03966e-38	4.2257e-05	2.34188e-10	1.21991e-49	5.33551e-20	1.5417e-10	1.05948e-12	0	0	1.32071e-48	0	0	4.98196e-73	0	1.67669e-29	0
TCONS_00522745	chr1	0.142101	3.17287	3.73575	0.172784	0.268089	0.616892	3.38397e-10	0.392227	0.217885	0.521076	4.90211e-18	1.00005	1.38221e-05	1.24789e-06	0.122693	0	0	9.16859e-53	0	0	0
TCONS_00448974	chr1	0	0.329035	0	0	0.994831	0	0.509173	0	0	0	0	0	0	0	0	0	0	0	0	0.320655	0
TCONS_00407871	chr1	0	0	0	0	0	0.0736543	0	0	0	0	0	0.0502251	1.15965	0.194159	3.75775e-06	0.53215	0.283559	0	0	0.0694	0
TCONS_00407872	chr1	0	0	0	0	0	1.96885e-06	0	0	0	0	0	3.01365e-06	1.80349	4.14113e-06	0.14579	0.22783	3.19175e-06	0	0	3.67624e-06	0
TCONS_00407873	chr1	0	0	0	0	0	0	0	0	0	0	0	0	1.20652	1.25144	1.28754	0.340566	1.11902	0	0.0774159	0.0646208	0
TCONS_00405658	chr1	1.04517e-12	1.03256e-08	2.82523e-11	3.07854e-13	0.0126016	0.0109379	5.31861e-10	1.04973e-09	0.0333952	0.0454247	0.319294	0.123113	2.64735	0.159623	0.942221	0.024818	0	4.85176	0	0.0841949	0
TCONS_00490270	chr1	0.199254	0.231718	0	0.135183	0.0707917	0.301741	0.16356	0	0	0.228037	0	0.564166	0	0	0.726966	0	0	0	0	0.110592	0
TCONS_00415180	chr1	14.3601	13.6063	1.65085	4.48582	1.99675	1.99835	8.07381	7.8605	11.9287	7.89738	8.27411	2.90204	0.704544	1.80717	1.40992	0	1.03207e-07	0.0823128	0	0.0669897	0
TCONS_00415187	chr1	0	0	0	0	0	0	0	0	0	0	0	0	2.13852e-21	0.429594	1.24741e-70	0	0	0	0	0	0
TCONS_00415189	chr1	7.14453e-48	0.200845	0	6.92124e-135	0.194988	0.250113	0.163985	0.0456432	3.5227e-70	0	0.1143	0.2165	4.59185e-05	0.908809	9.86734e-76	0	0	0	0	0	0
TCONS_00498092	chr1	0	0	0	0	0	0	0	0	0	0	0	0	0	0	0	0.396958	0	0	0	0	0
TCONS_00498401	chr1	6.04945	5.09601	10.9269	4.21428	7.08053	2.43847	4.76776	7.71902	4.95894	2.2537	1.57742	6.07126	0.516355	8.16461e-43	3.48158	0.645159	0.347058	5.17879e-17	0	4.08887e-31	5.83462e-28
TCONS_00498400	chr1	0.634719	1.65863e-81	2.09735	0.3188	2.67296e-43	2.15193e-80	1.43705e-124	0.512457	1.41611e-33	3.65026e-28	3.9216e-30	6.15313e-53	7.59629e-39	1.12992e-83	1.07922e-53	0.726522	1.22086e-07	3.79241e-25	0	5.56353e-36	1.35845e-29
TCONS_00498402	chr1	1.73872	1.1862	0.526066	1.01941	0.372868	0.713422	0	1.07786	1.17065	0.241078	0.292005	0.661843	1.99533e-255	1.06196e-123	0.444864	1.1039	2.12857e-41	2.19539e-115	0	0	0.0778712
TCONS_00436288	chr1	0.739849	0.496813	0.43475	0.177347	0.18261	0.322789	0.272823	7.19098e-06	0.74689	4.6553e-08	2.03392e-06	0.583758	0	0.247731	2.65212e-36	1.64205e-44	0	1.04927e-10	1.84726e-07	0	0
TCONS_00422816	chr1	0	0.199241	0	0.15709	0.130254	0	0.099455	0.413927	3.92627e-34	0.0708596	0.094959	0.0547042	0	0	0.105301	0	0	0	0	0.228454	0
TCONS_00422811	chr1	0	0	0	0	0	0	0	0	0.328542	0	0	0	0	0	0.72642	0	0	0.278167	0	0	0
TCONS_00431716	chr1	0.244448	0	0.712734	0.197687	0.331435	0.160885	0.0837231	0.309363	0.252947	0.292643	0.467258	0.250656	0.653127	0	0.155431	0	0	0	0	0.077366	0
TCONS_00508605	chr1	0	0	0	0	0	0	0	0	0	0	0	0	0	0	0.593946	0	0	1.41112	0	1.5932	0
TCONS_00432456	chr1	0.131221	1.95168e-18	1.47596	0.703378	0.733364	1.5543	0.50981	0.335318	0.520627	0.375144	0.421959	1.89569e-21	0.330295	4.78391e-06	2.04172e-05	0	0	0.151876	0	1.03495e-21	0
TCONS_00481400	chr1	0	0	0	0	0	0	0	0	0	0	1.93129	0	0	0	0	0	0	0	0	0	0
TCONS_00229384	chr1	0	0	0	0	0	0	0	0	0	0	0	0	0	0	0.0678041	0	0	0	0	1.58121	0
TCONS_00430469	chr1	0	1.15386e-06	1.75519e-07	0.318242	0.0768776	2.54216e-09	2.95836e-07	1.71563e-36	0.102076	1.37755e-05	2.99957e-10	1.2973e-10	0	0	2.56254e-05	0	0	0	0	0.0601385	0.037989
TCONS_00474469	chr1	0	0	0	0	0	0	0	0	0	1.87847	0	0	0	0	0	0	0	0	0	0	0
TCONS_00474465	chr1	0.000581498	0.281039	0.00173453	0.843358	0.531327	0.00642293	0.087805	1.05702	0.000104548	1.21269	2.25034e-05	0.000123857	1.98423	0	0.266992	0	0	1.11478	0	0.0881037	0
TCONS_00474467	chr1	0.0718157	0	0.146709	0.0736939	0	0	0.461187	0.171271	0.154538	0.57448	0.631093	0	0	0	0	0	0	0	0	0.278441	0
TCONS_00442409	chr1	0	0	0	0	0	0.496945	0	0	0	0.145591	0.181093	0	4.83789e-05	0	0	0	0	0	0	0	0
TCONS_00415229	chr1	0	0	0	0	0	0	0.000171053	0	0	0	7.1845e-17	0	0.00055758	3.73369	2.25382e-05	9.10241e-17	0	0.000156432	0	5.02838e-12	0.000269362
TCONS_00457729	chr1	1.86153e-105	5.98809e-18	0.204197	3.04994e-44	7.81051e-26	0.0928914	3.11946e-30	0.663707	5.36385e-09	5.15783e-28	3.03393e-17	0.164596	4.46487e-26	4.29889e-11	2.89868e-29	0	3.15826e-60	1.51129e-15	0	0	0
TCONS_00457728	chr1	0.869696	0.276251	0	0.322703	0.274841	0	0.57911	0.804868	0.0685387	0	0.273961	0.318347	0	0.26904	0.143111	0	0	0	0	0.175409	0
TCONS_00408439	chr1	0	0	0	0	0	0	0	0	0	0	0	0	17.3215	0	0	0	0	0	0	0	0
TCONS_00408438	chr1	1.36279	0.718835	5.19885e-05	0.251321	4.98592e-06	1.45404	1.02713	0.000430752	0.865544	2.08084	1.55916	2.72082	2.69678	2.71923e-05	0.000216179	0.809755	0.731233	0	0.00567133	0.412828	1.66623
TCONS_00408431	chr1	0	0	0	0	0	0	0	0.191016	0	0	0	0	0.887229	0	0	0	0	0	0	0	0
TCONS_00407188	chr1	0	1.66766e-18	0	1.13117e-92	4.92637e-91	1.3108e-44	1.5667e-21	3.32953e-24	4.75711e-93	2.97785e-58	3.76085e-56	5.0827e-06	13.1611	3.97464	6.65844	6.417e-35	0.00139402	1.49251	0	0	0
TCONS_00514129	chr1	7.66076	0	0	0.133943	0	0	0	0.134192	0	0	0	0	0	0	0	0	0	0	0	0	0
TCONS_00514128	chr1	68.1816	0	0	0	0	0	0	0	0	0	0	0	0	0	0	0	0	0	0	0	0
TCONS_00514127	chr1	3.93662	1.70217	0	0	0	0	0	0	0	0	0	0	0	0	0	0	1.21195	0	0	2.58117	0
TCONS_00441407	chr1	0	4.67946e-05	0.000155107	0.608061	5.16257e-07	0.383605	0.000831152	0.66611	0.0730962	1.2468e-15	1.43709e-06	0.0219364	0	0	0.0819898	0.087928	2.33612e-23	2.63347e-39	1.70697e-32	1.63698e-80	1.93511e-29
TCONS_00441405	chr1	0	1.63066e-05	0.945708	6.18288e-22	0.0807732	0.00481485	0.00271971	1.15852e-05	1.24559e-07	5.2787e-11	0.231936	1.43256e-48	0	0	0.178372	0.180153	3.12064e-23	0	3.6323e-32	1.61408e-79	0.0912263
TCONS_00441408	chr1	0	0	0	0.184477	0	0.682048	0	0	0	0	0	0	0	0	0	0	0	0	0	0.151842	0
TCONS_00447566	chr1	0	0.726657	2.45426e-22	0	0	3.73489e-85	0.676981	9.89953e-05	0	0	1.83489e-92	0	0.341488	0	8.20547e-66	0	0	0	7.48677e-31	0	1.70761e-05
TCONS_00436742	chr1	0.055003	0.0643035	0	0.0376691	0.525966	0.227899	0.0438233	0.131277	0.0945571	0	0.182924	0	0	0	0	0	0	0	0	0.363275	0
TCONS_00436740	chr1	5.69993	1.22117	0.10834	3.24676	2.86462	2.14164	9.6455e-06	4.09143	1.46886	0.320307	2.75196e-05	0.340832	5.48863e-05	0.408638	0.000198081	1.38655e-05	0	7.41255e-06	0	0	0
TCONS_00421645	chr1	0	0	0	0	0	0	0	0	0	0	0	0	0	0	2.54863	0	0	0	0	0	0
TCONS_00510179	chr1	0	0	0	0	0	0	0	0	0	1.4914e-22	0	0	0	0	7.15457e-15	0	0	9.73738	0	0	0.484238
TCONS_00505020	chr1	0	0	0	0	0	0	0.0711481	0	0.0116374	6.82392e-07	0	0	0	0	1.97822e-06	1.64069e-06	0.654036	0.127039	0	0	0
TCONS_00405289	chr1	0	0	0	0	0	0	0	0	0	0	0	7.49295e-06	2.0025	1.12397	1.10881	0	0.356338	7.13435e-06	0	0	0
TCONS_00474946	chr1	0	0	0	0	0	0.294442	0	0	0.0614927	0.270787	0	0	0	0	0	0	0	0	0	0.157543	0
TCONS_00474947	chr1	0	0	0	0	0	0	0	0	0	0.460053	0	0	0	0	0	0.141133	0	0	0	0	0
TCONS_00474944	chr1	0.10558	0	0.0730435	0.144136	0.142863	0.523963	0.254991	0.143657	0.0911304	0.402335	0.1791	0.422666	0	0.176055	0.141922	0.0976102	0.237576	0	0	0.17553	0
TCONS_00517302	chr1	0	0.282022	0.235103	6.93761e-06	0.17567	0.268322	0.365942	2.72433e-11	0.410306	0.229145	0.143454	0.464942	0	0	0.571626	0	0	0	0	0	0
TCONS_00412859	chr1	0	0	0	0	0	0	0.032667	0	0	0	0	0	0	0.808605	1.63708	0	0	0	0	0.0451798	0
TCONS_00422697	chr1	0	0	0	0	0	0	0	0	0	0	0	0	0	0	0.646381	0	0	0	0	0	0
TCONS_00421335	chr1	0	0	0	0	0	0	0	0	0	0	0	0	0.108747	1.05445e-05	1.09564	0	0	0	0	0	0
TCONS_00421331	chr1	0	0	0	0	0	0	0	0	0	1.39289e-06	0	0	0	0.935417	0.767991	0	1.28411e-08	0	0	7.58717e-16	0
TCONS_00421330	chr1	0	0	0	0	0	0	0	0	0	0.51136	0	0	0	0.674017	1.70911	1.03713e-05	0.319526	0	0	0.0298522	0
TCONS_00505347	chr1	0	0	0	0	0	0	0	0	0	0	0	0.0409373	0	0	0	0	1.14969	0	0	0.113375	0
TCONS_00219518	chr1	0	0	0	0	0	0	0	0	0	0	0	0	0	0	0	0	0	0	0	0.819898	0
TCONS_00472671	chr1	0	0	0	0	0	0	0	0	0	0.715317	0	0	0	0	0	0	0	0	0	0.348572	0
TCONS_00225751	chr1	0	0	0	0	0	0	0	0	0	0	0	0	0	0	0	0	0	0	0.129735	3.23027	0
TCONS_00406715	chr1	0	0	0	0	0	0	0	0	0	0	0	0	1.57948	0	0	0	0	0	3.17697e-08	1.20887e-15	2.35288
TCONS_00437311	chr1	1.32952e-23	0.0578992	1.73748e-39	0.139612	1.01049	0.0442633	0.0899411	0.809957	0.256763	1.04938e-12	0	2.55734e-08	0	0	4.0874e-66	0	0	0	0	1.63207e-70	0
TCONS_00437317	chr1	0.139944	0.0747809	0.0485055	1.17794e-07	0.14451	0	0	0	0.588357	0.0854998	0.162949	0.0585916	0	0	0.423109	0	0	0	0.2667	0.0815728	0.205795
TCONS_00437319	chr1	0.0401269	0.179715	9.36019e-08	0.0229237	0.511169	0.030681	0.0636598	0.273969	0.603351	0.11609	0	0.0800691	0	0	0.178824	0	0	0	0	0.0371055	0
TCONS_00420815	chr1	1.72058	1.47502	9.90232e-05	0.444871	1.25142	1.34912	0.178713	0.01647	0.209049	6.87432e-06	5.85539e-18	0.305288	4.10001e-17	1.0719e-34	0.456771	0.35364	1.15278e-48	5.77165e-23	1.86778e-09	0.22636	6.66567e-05
TCONS_00420816	chr1	1.36332e-08	7.448e-15	1.2233e-19	0.545868	2.84498e-05	2.7035e-19	4.54987e-08	0.974737	1.75565e-05	0.232248	1.65185e-38	4.12665e-14	0	4.3865e-70	1.36417	0.375679	0.854659	2.25305e-16	0.20115	5.81459e-45	0.133584
TCONS_00384926	chr1	0	0	0	0	0	0	0	0	0	0	0	0	0	0	4.09079e-08	0	0	1.58924	0	0	0.348756
TCONS_00432848	chr1	0.675847	5.25412e-06	0.71168	0.400973	0.30667	0.0944252	9.92033e-34	0.00818603	1.10423	0.174943	5.36047e-09	5.55569e-07	4.63177e-05	0.000121423	1.47435e-07	3.45254e-25	0	0	0	0	0
TCONS_00432846	chr1	7.7646e-72	0	6.99708e-307	0.313375	0.950038	0	0	0	0.801541	0	0	0	0	0	0	0	0	0	0	0	0
TCONS_00488832	chr1	0	0	0	0	0	0	0	0	0	0	0	1.09509	0	0	0	0	0	0	0	0	0
TCONS_00443328	chr1	0	0	0	0	0	0.72673	0	0.662248	0	0	0	0	0	0	4.22797e-32	0	0	0	0	0	0
TCONS_00228581	chr1	0.0962	0	0	0	0.136213	0.232452	0	0.0651836	0.16726	0.0733917	0.0845094	0.233291	0	0	0.262893	0	0.11143	0	0.124704	1.92195	0.141011
TCONS_00382871	chr1	0	0	0	0	0	0	0	0	0	0	0	0	0.505709	0.64837	0.402111	0	0	0.842556	3.48686e-33	4.02487e-53	4.56768
TCONS_00446200	chr1	0.686392	0	0	0.370732	0	0	0.343472	0	0	0	0	2.68773	0	0	0	0	0	0	0	0.610364	0
TCONS_00462150	chr1	1.46698e-11	0	0	2.79146e-19	2.7904e-37	3.43994e-17	2.36036e-61	0	0.504553	3.41873e-29	5.28581e-08	0	0	0	0.0213024	0	0	0	0	0	0
TCONS_00462155	chr1	0.231972	2.57049e-06	0	7.98342e-05	0.193455	0	0.141104	0.0035707	0.691561	0.0438454	0	0	0	0	0	0	0	0	0	1.30009e-05	0
TCONS_00447300	chr1	1.66575	0.891316	0.580381	1.01585	7.36513e-06	1.32165	1.95441	1.61339	0.208892	0.771147	0.114183	0.602926	5.88398e-08	3.36517e-52	3.76727e-15	0	0	5.0381e-46	0	0.0695137	0
TCONS_00407545	chr1	0	0	0	0	0	0	0	0	0	0	0	0	1.81008	0	0	0	0	0	0	0	0
TCONS_00407547	chr1	0	0	0	0	0	0	0	0	0	0	0	0	1.77528	0	0.0511484	0	0	0	0	0	0
TCONS_00407540	chr1	0	0	0	0	0	0	0	0	0	0	0	0	1.84864	2.44171	1.79229	0.563701	0	0	0.0627848	0	0
TCONS_00408295	chr1	0.0477694	4.84548e-14	1.11203e-22	0.1247	0.291125	7.36265e-06	0.0706178	0.169466	0.225219	1.72697e-08	0.0383228	3.05731e-26	8.57827e-15	4.34044e-51	0.0399711	0	0	0.0323857	0	0	0
TCONS_00201232	chr1	0.235197	0.32803	4.74081e-09	6.54624e-15	5.32545e-08	1.69273e-05	2.40631e-13	2.25879e-14	8.26005e-37	3.64123e-06	6.22307e-09	5.88508e-05	9.94919e-05	2.84985e-12	3.34367e-05	5.32252e-14	0.000955136	0.000165548	0.508478	1.13055	0.486416
TCONS_00509837	chr1	1.15159e-21	1.22459	3.24512e-46	0.476152	1.06796e-09	4.27155e-16	2.58473e-33	1.69704e-31	3.6043e-28	4.2636e-44	3.52182e-109	2.46418e-20	2.52535e-10	1.04505e-93	1.43354e-06	1.60531e-10	3.46339e-40	2.33704	0	0.0403745	0
TCONS_00509836	chr1	3.05117e-47	2.01487e-05	0.775478	3.7324e-15	0.745046	6.10328e-22	7.24085e-48	2.48804e-36	0.3635	0.022863	0.223533	3.98203e-29	7.19857e-22	1.71172e-68	0.790195	8.32956e-37	8.72533e-100	6.22464	0	4.32026e-91	0
TCONS_00509839	chr1	0	0	0	0	0	0	0	0	0.109193	0	0	0	0	0	0	0	0	1.55792	0	0	0
TCONS_00458029	chr1	0	1.54481	0	0	0	0	0	0	0	0	2.62153	0	0	0	0	0	0	0	0	0	0
TCONS_00458028	chr1	2.94349	1.39949	3.15901	0.613852	3.34825	1.19401	1.00985	2.55621	0.000163231	0.037697	0.144452	2.18963	0	0	1.47673e-06	0	0	0	0	0.154717	0
TCONS_00422724	chr1	0	0	0	0	0	0	0	0	0	0	0.155191	0	0	0.0322142	0.995742	0	0	0	0	0	0
TCONS_00422720	chr1	4.89143	3.08661	9.50509	0.322835	1.29496	3.03384	0.515196	0.517507	1.25052e-19	3.0638e-18	6.94802e-23	3.36358e-52	0.45261	2.12661e-32	1.79822	0	0	0.408695	0.117833	2.01672e-06	0
TCONS_00422723	chr1	0	0	0	0	0	0	0	0	0	0	4.59702e-07	0	0	0.0679492	0.791581	0	0	0	0	0	0
TCONS_00480276	chr1	0	0	0	0	0	0	0	0	0	1.08821e-46	0.363686	0	8.80121e-38	1.92588e-91	0.313043	0	7.38812e-11	0.241242	0	0	0
TCONS_00522959	chr1	0	0	12.9656	0	0	0	0	0	0	0	0	0	0	0	0	0	0	0	0	0	0
TCONS_00481977	chr1	0	0	0	0	0	0	0	0	0	0	1.58915	0	0	0	0	0	0	0	0	0	0
TCONS_00456508	chr1	0	0	0	0	0	0	0	0.925705	0	0	0	0	0	0	0	0	0	0	0	0	0
TCONS_00456507	chr1	0.631618	0.000244099	0.952206	0	0	0	0	1.03955	0.616497	0	0	0	2.37243e-06	0	0	0	0	0	0	0	0
TCONS_00443285	chr1	0	0	0	0	0	0.376923	0	0	0	0	0	0	0	0	0	0	0	0	0	0	0
TCONS_00413573	chr1	0	0	0	0	0	0	0	0	0	0	0	0	2.10617e-05	2.15242	3.5549e-53	7.23473e-32	5.06525e-29	6.45032e-23	0	0	0
TCONS_00413578	chr1	0	0	0	0	0	0	0	0	0	0	0	0	0.214526	1.30992	1.92905	0.0470166	0.0483371	0	0	0.104916	0
TCONS_00443288	chr1	0	0	0.598105	0.428288	0.259866	0.898038	0.736433	0.459621	0.707258	0.147036	0.326118	0	0	0	0.0431528	0	0	0	0	0	0.0684418
TCONS_00442770	chr1	0	1.75223e-24	0	0.209845	0.652807	0.275262	0	4.9729e-40	0.291558	0.0587953	0.215052	0.0587116	0.120028	0.087322	0	0.07152	0.34528	0	0	0	0
TCONS_00442772	chr1	1.57945e-99	2.01855e-33	0.178288	0.448532	0.0831078	1.31634	2.86331e-58	3.40873e-45	0	3.09386e-79	0.25266	2.86739e-10	0.172116	0.385994	0.120687	0.103138	0	0.404252	0	0.138279	0
TCONS_00447184	chr1	0.0606069	0.0708404	0.0418147	0.0829834	0.180366	0.121731	0.70098	0.123956	0.338776	0.253919	0.252504	0.41044	0.377889	0	0	0	0	0	0.0409865	0	0
TCONS_00518811	chr1	0	1.27743	0.290541	0	0.287299	0	0	0.247623	0.162527	0	0	0	0	0	0	0	0	0	0	0.615406	0
TCONS_00518813	chr1	0.189252	1.7485	0.299875	0	0	0	0	0	0	0	0	0.156161	0	0	0	0	0	0	0	0	0
TCONS_00518812	chr1	0	3.8563	6.21161	0	0	0	0	0	0	0	0	0	0	0	0	0	0	0	0	0	0
TCONS_00518816	chr1	0.0659694	0.267725	2.01978e-81	6.84299e-25	1.89413e-08	0.102108	5.90013e-50	2.68822e-79	1.49394e-13	0.417756	5.98266e-08	2.58511e-63	4.58632e-125	6.18529e-21	3.80822e-22	1.76975e-288	2.83394e-214	0	3.03584e-41	0	0
TCONS_00518818	chr1	1.34068e-179	0.382687	3.65469e-42	0.146356	0.175883	1.43743e-37	0.510046	0.00101961	4.43147e-21	0.586265	3.58868e-21	1.64102e-49	2.55615e-85	0.0935534	1.29255	5.16224e-252	6.30281e-104	0	0.0547835	0	0
TCONS_00200418	chr1	0	0	0	0.0166337	0.0319177	0	0.0870682	0	0.173589	0.277361	0.422823	0.0193171	0	0.184917	0.236787	0.223577	0	0	9.8789	2.34412	10.1717
TCONS_00413181	chr1	0	0	0	0	0	0.0280136	0	0.0327738	0	0	0	0	0	0.480082	0	0	0	0	0	0	0.27328
TCONS_00423777	chr1	0	0	0	0	0	0	0	0	0	0	0	0	0	0	1.18544	0	0	0	0	0	0
TCONS_00423776	chr1	0	0	0	0	0	0	0.0719057	0	0	0	0	0	0.13699	0	1.5987	0	0	0	0	0.0976729	0
TCONS_00456086	chr1	0	5.01042	0	0	0	0	0	0	0	0	0	0	0	0	0	0	0	0	0	0	0
TCONS_00430871	chr1	0.976462	0.409698	0.1179	0.269149	4.1304e-08	5.95308e-14	1.97093e-06	0.0710688	2.39809e-06	0.26193	0.426353	0	0	0	4.44104e-28	0	0	1.21708	0	0.091476	0
TCONS_00430877	chr1	0	0.132152	0.314629	0.115928	0.269305	0	0.0456704	0	0.0489193	0	0	0.408487	0	0	0.203324	0	0	0	0	0	0
TCONS_00430874	chr1	0	0.678196	0	0.262426	0	0	0.167402	0.131439	0	0	0	0	0	0	0	0	0	0	0	0	0
TCONS_00431578	chr1	8.33981e-08	5.63684e-17	0.26569	1.61149e-07	9.8202e-13	4.59262e-14	0.000956824	0.678313	0.190253	0.143404	0.0802456	0.0812988	1.97942	0.39765	0.973774	0.503798	0.166328	0.632339	0.213622	0.132137	0.401164
TCONS_00441922	chr1	0.00439393	1.05014	2.2054e-51	1.48739e-18	1.80449e-110	0.230891	0.500306	8.25472e-08	0.394936	3.14483e-25	0.223371	0	0	0	1.12016e-36	0	0	0	0.297476	0.0560498	0
TCONS_00474253	chr1	0.414344	0.39185	3.37682	0.0706644	2.24262	0.377508	0	0.0431572	0.566879	0.349223	0.708962	4.60871e-05	0	0	0	0	0	0.359276	0	0	0
TCONS_00518387	chr1	0.762653	0.896756	0.160393	0.151196	0.207367	0	0	0	0.00710508	0.0806362	3.70311e-07	0.178748	0	0	0.974344	0	0	0	0	0	0
TCONS_00405679	chr1	0.29069	0.0754941	0.0438406	0.265274	0	0.0556901	0.0515689	0.0660467	0.0555696	0.0246047	0.0808656	0	1.00688	0	0	0	0	0	0	0	0.0453469
TCONS_00405675	chr1	0.482786	0.273765	1.20501	0	0	0	0	0	0	0	0	0	0.000169388	0.325556	0	4.66978e-10	0	0	0	0	1.1701
TCONS_00414962	chr1	0	0	0	0	0	0	0	0	0	0	0	0	8.00171e-08	0.673896	1.77337e-08	0	0	0	0	0.195235	0
TCONS_00414960	chr1	8.12595	9.44705e-05	6.03021e-71	38.4502	3.78951e-42	26.2198	39.7843	41.6644	4.49497e-90	1.02585e-47	1.919e-100	36.4581	5.37139e-09	8.26062	9.16074	6.50573e-12	1.41995e-77	12.8611	0	2.84545e-30	2.22841e-10
TCONS_00414961	chr1	1.16589e-05	0.000339246	0.0004008	0.000196045	0.000186292	3.06857e-07	0.000243968	0.000202498	0.000245149	0.00023581	0.000235233	0	0	0.594311	0.000265276	0	0	0	0	0	0
TCONS_00414966	chr1	0	0	0	0	0	0	0.440302	0	0	0.192475	0	0.842507	0	9.13731	0.72963	0	1.29567	0	0	0.561668	0
TCONS_00199317	chr1	0.98116	2.25704	1.83293	1.15797	1.85026	1.85682	1.61853	2.47811	1.7677	2.89154e-07	0.139908	0.460456	4.01042	2.194	3.62447	0.734679	0.279318	0.208532	4.58171	1.609	3.00909
TCONS_00508764	chr1	0	1.74913e-21	5.33546e-18	0	0.462512	9.02471e-36	0	0.0557529	0.0721527	0	0	0.144847	0	0	0	0	0	0.889587	0	0	0
TCONS_00508763	chr1	0	4.59622e-22	2.7034e-18	0	9.50123e-17	5.07481e-36	0	0.00783317	0.00938422	0	0	0.00687651	0	0	0	0	0	0.269676	0	0	0
TCONS_00508769	chr1	0	0	0	0	0	0	0	0	0	0	0	0	0	0	0	0	0	3.06626	0	0	0
TCONS_00421856	chr1	0	0	0	0	0	0	0	0	0	0	0	0.492357	0	0	0.691395	0	0.174803	0	0	0	0
TCONS_00229418	chr1	0	0	0	0	0	0	0	0	0	0	0	0	0	0	0	0	0	0	0	1.22809	0
TCONS_00462280	chr1	0.83096	0.245674	4.8906e-36	1.15788	1.33294	1.10135	1.09905	3.44043	2.24891	0.649526	2.18015	2.02115	2.2437e-34	0.660006	1.72092	0	0.400183	0.778798	0	0	0
TCONS_00497930	chr1	0	0	0	0	0	0	1.37669e-08	0	0.435423	0.123474	0	0	0	0	0.216004	0.806878	6.4231e-24	2.20582e-36	0	0	0
TCONS_00421078	chr1	5.68294e-21	2.69543e-05	2.62036e-21	0.078329	0.203067	0.485209	0.123899	0.275752	0.328877	0.0130999	0.0465039	0.280669	9.9314e-22	0	0.453638	3.45302e-17	0	0	0	9.13235e-19	0
TCONS_00420309	chr1	0	0	0	0	0	0	0	0	0	0.0507967	0	0	0	0	0.600197	0	0	0	0	0	0
TCONS_00473845	chr1	0	0	0.316967	1.03884e-24	0	0	0	2.42432e-11	0	0.90541	0	6.87622e-12	0	0	0	0	0	0	0	0	0
TCONS_00488879	chr1	0	0	0	0	0	0	0	0	0	0	0	0.726516	0	0	0	0	0	0.553684	0	0	0
TCONS_00482817	chr1	0	0	0	0	0.375033	0	0	0	0	0.603607	0.435419	0	0	0	0	0	0	0	0	0	0
TCONS_00488872	chr1	0	0	0	0	0	0	0	0	0	0	0	3.67243	0.697773	0.199823	0	0.0563782	2.50208e-44	6.37054	0.290524	0	0.536927
TCONS_00448001	chr1	0	5.05605e-07	0	0	0	0	0.710407	0.127443	0	0	0	0	0	0	0	0	0	0	0	0.467147	0
TCONS_00522928	chr1	0.0225387	5.8616e-64	1.01681	0.440107	1.43677e-05	0.0664542	0.323659	0.0790527	5.70778e-09	0	1.48243e-08	0.586388	0	0	0.200689	0	0	0	0	0.66265	0
TCONS_00481398	chr1	0.090088	4.43808e-16	3.73839e-16	6.79175e-09	4.22723e-07	2.62019e-05	3.00663e-21	2.21957e-20	0.000692566	0.0278411	0.369418	5.36407e-15	0	3.03765e-101	0.00801201	0	0	1.84175e-36	0	0.147423	0
TCONS_00432575	chr1	1.3224e-08	7.99734e-14	1.42941e-30	0.57957	8.9104e-10	2.58024e-05	0.148065	6.82721e-21	8.56879e-10	7.0047e-19	1.69394e-12	2.2993e-07	2.69063e-10	0.000904096	7.91726e-09	0	0	5.1492e-23	0	7.24621e-08	0
TCONS_00432396	chr1	0.0360358	1.06188e-25	2.74815e-14	0.717201	1.88528e-14	0	0.217508	8.15884e-08	0.2223	0.0357178	9.95802e-27	0	0	2.8153e-22	1.27404e-12	0	0	0	0	4.78557e-08	0
TCONS_00408160	chr1	0.886924	0	0	0	5.31268	1.2815	1.43733	5.39191e-08	2.60337e-06	2.89974e-09	0.256248	1.1297	4.22394	0	4.78883	0	0	0.960519	0	0	0
TCONS_00473066	chr1	0	0	0	0	0	0	0	0	0	1.88588	0	0	0	0	0	0	0	0	0	1.41877	0
TCONS_00408182	chr1	0.0910535	0	0.777034	0	0.110052	0	0.209684	0	0.638425	0.31577	0.403589	0.557091	0.882368	0.432934	0.428065	0	0	0.751939	0	0.0482823	0.123273
TCONS_00438392	chr1	0	0	0	0	3.35506	0	0	0	1.76079	0	0	0	0	0	0	0	0	0	0	0	0
TCONS_00438391	chr1	7.2664	0	0	2.06254	12.4532	0	0	0	1.64857e-05	0	0	0	0	0	0	0	0	0	0	0	0
TCONS_00443019	chr1	0.000863308	1.69579e-09	0.00101603	0.00061198	0.000556544	0.417011	4.23938e-06	0.000482668	0.000704818	1.16688e-07	0.000696417	9.59685e-06	0	0	0.000759699	0	0	2.69491e-06	0	1.2242e-08	0
TCONS_00383951	chr1	0.0757996	0.0885579	0.155152	0.0777693	0	0	0.0606563	0.129106	3.18191e-05	1.23043e-06	1.81852e-06	1.10876	0.00107949	2.20187e-07	0.27002	1.96692e-06	0.380072	1.92076	0.0005521	5.52732e-05	1.44215
TCONS_00423302	chr1	0	0	0	0	0	0	0	0	0	0	0	0	0	0	2.93861	0	0	0	0	0	0
TCONS_00462456	chr1	0	0	0	5.81193e-09	0	0	0	0	3.08184	0.789011	0	0	0	0	0	0	0	0	0	0	0
TCONS_00415137	chr1	0	0	0	0	0	0	0	0	0	0	0	0	0	7.31732	0	0	0	0	0	0	0
TCONS_00430423	chr1	0	0.425602	0.249055	1.96116	0.399834	0	0	1.12226e-08	0.000978422	1.30943e-55	0	0	0	0	0	0	0	0	0	0.295821	0
TCONS_00430422	chr1	0	0.387302	4.52109e-07	2.73022	4.87364e-14	0	2.05653e-05	0.196866	0.0770474	4.49804e-38	0	0	0	0	0	0	0	0	0	5.63274e-26	0
TCONS_00430426	chr1	0	0	0.295136	0.375751	0.145953	0	0	0.25086	0	0	0	0	0	0	0	0	0	0.138818	0	0	0
TCONS_00456691	chr1	0.685185	0	0.282934	0.0664238	0	0	0	0.242189	0	2.91707e-22	6.17866e-08	0.0791541	0	0	0	0	0	0	0.760511	1.5211	0.143646
TCONS_00437127	chr1	0	0	0	0	0.467601	0	0	0	0	0	0	0	0	0	0	0	0	0	0	0	0
TCONS_00385002	chr1	0	0	0	0	0	0	0	0	0	0	0	0	0	0	0	0	0	0	0	0.793198	13.8388
TCONS_00422208	chr1	0	0	0	0	0	0	0	0	0	0	0	0	9.52032e-26	0.484759	2.23993	0.186516	4.99226e-100	9.90976e-188	0	0	0
TCONS_00227540	chr1	0	0	0	0	0	0	0	0	0	0	0	0	0	0	0	0	0	0	0	1.36368	3.47141
TCONS_00496576	chr1	4.41702e-08	9.65799e-10	5.70917e-08	2.82237e-08	0	0	9.00213e-22	3.74806e-09	8.25001e-15	1.492e-104	0	0.238013	1.45472	5.05136e-06	0.60977	1.20369	1.59797	1.55539	1.27146e-19	4.15134e-14	3.83887e-05
TCONS_00522888	chr1	0.184737	0.159661	1.77565	0.426262	0.662815	0.0262769	3.00259e-16	0.311734	0.0693309	5.39692e-28	0.0861046	1.32369e-73	0	2.03258e-05	0.413658	0	0	0	0	0	0
TCONS_00415441	chr1	0	0	0	0	0.292297	0	0	0	0	0	0	0	0	1.331	3.5551	0.627881	3.30744e-52	0	0.372095	0.364296	0
TCONS_00448441	chr1	0.138723	0	0.205243	0	0.419682	0.255768	0.304742	0.184428	2.93103e-78	0	0	0	0	0	0	0	0	4.26338e-06	0	0.00019859	0
TCONS_00481456	chr1	1.93328e-12	0	0	1.83123e-08	1.53727e-08	0	2.03035e-05	4.68077e-19	0.0860509	0.00282296	1.57662	5.96476e-15	3.58532	2.17831e-05	1.51774	0	0	2.31228e-14	4.46568e-05	3.00439e-11	1.03519e-07
TCONS_00200763	chr1	0	0	0	0	0	0	0	0	0	0	0	0	0	0.568878	0	0	0	0	0.886805	0.897108	0
TCONS_00200762	chr1	0	0	0	0	0	0	0	0	0	0	0	0	0	0	0	0	0	0	1.06468	0	0
TCONS_00200761	chr1	0	0	0	0	0	0	0	0	0	0	0	0	0	0	0	0	0	0	1.07976	0	0
TCONS_00200760	chr1	0	0	0	0	0	0	0	0	0	0	0	0	0	0	0	0	0	0	1.27233	0	0
TCONS_00436265	chr1	0	0	0	0	4.17712	0	0	0	0	0	0	0	0	0	0	0	0	0	0	0	0
TCONS_00436269	chr1	0	8.44946e-98	4.76997e-08	0.085156	0.407001	0	1.10632e-18	5.66409e-58	0	3.18501e-54	2.58111e-11	9.81226e-57	0	0	0	0	0	0	0	0	0
TCONS_00423808	chr1	3.21292	0.531827	0.467624	0.515588	0.66979	1.29754	1.97224	0.928347	4.56633	2.45502	1.37795	4.07979	1.11844	0	2.85241	0	0	1.99088	0	0.170211	0
TCONS_00498144	chr1	9.05978e-07	0	0	0	0.491185	0	0.251798	0	0	0	0	0	0	0.753818	0	2.17534	0	0.215543	0.331005	0.634841	0
TCONS_00522694	chr1	0	0	9.64334	0	0	0	0	0	0	0	0	0	0	0	0	0	0	0	0	0	0
TCONS_00490774	chr1	4.77885	1.70368	2.46417	0.773027	1.62651	1.63908	0.33354	0.806713	1.16152	2.97076e-23	0.180137	1.02945	6.95232e-101	7.13389e-06	8.97549e-06	0	0	0.668041	0	2.15451e-57	0
TCONS_00490772	chr1	0.348599	1.44187e-11	0.190752	5.46866e-39	9.90295e-35	0.0552461	1.37125e-41	0.118887	8.59347e-25	0.0722024	2.07845e-56	0.456908	2.36963e-57	1.90019e-17	0.0892689	0	0	4.68982e-20	0	0.255686	0
TCONS_00490771	chr1	1.11276e-46	6.67417e-10	0.119778	0.000144336	5.14421e-45	0.130873	0.18898	2.25468e-13	5.57431e-17	0.055061	3.09991e-74	0.299351	1.03826e-60	8.72376e-19	0.368553	0	0	1.13273e-22	0	7.60648e-59	0
TCONS_00490779	chr1	1.53383	0	1.32366e-05	0.324057	0	0	0	0	0	0	0.25507	0	0	0	0.528045	0	0	0	0	0.439143	0
TCONS_00412929	chr1	0	0	0	0	0	0	0	0	0	0	0	0	3.66944e-37	0.957284	0.898286	1.14025e-29	1.07847e-06	0	0	8.72964e-23	0
TCONS_00462550	chr1	1.6665e-17	0	0	1.37018e-33	6.47006e-18	4.86484e-06	5.34677e-06	4.27978e-40	0.2421	2.907e-24	3.25709e-79	2.22521e-62	5.42931e-19	0	0.529582	0	0	8.53356e-25	0	0	0
TCONS_00422992	chr1	0	0	0	0	0	0	0	0	0	0	0	0	6.84074e-86	0.511238	1.1568	0	0.110218	0	0	0	0
TCONS_00422993	chr1	0	0	0	0	0	0	0	0	0	0	0	1.76021e-07	0.000258805	0.030884	0.587955	0.0272252	0	0.0212755	0	0.103198	0
TCONS_00422991	chr1	0	0	0	0	0	0	0	0	0	0	0	0	1.06279e-06	1.88396e-07	0.53741	0	0	0	0	0	0
TCONS_00422996	chr1	0	0	2.64832e-13	0	0	0	0	0	0	0	0	0	0	0	1.01992	0.0930422	0	0	0	0.110976	0
TCONS_00422997	chr1	0.0715731	0	4.00558e-06	0	0	0	0	0	0	0	0	0	0	8.58013e-07	0.75235	0	3.06564e-07	0	0	9.40425e-06	0
TCONS_00422995	chr1	8.30223e-07	0	0.755872	0.0270166	0	0	0	0	0	0	0	0	0	0.826203	0.252634	0.255234	0.264403	0.0851438	0	0.13132	0
TCONS_00422127	chr1	3.19736e-41	0.0436476	3.76596e-134	0.492892	1.05775	0.152258	0.102276	0.419034	0.762338	0.70819	1.06857	0.598672	0.342958	1.15947e-120	0.857227	0	4.41278e-17	3.67848e-19	0	1.70251e-42	4.41434e-16
TCONS_00422128	chr1	6.51182e-15	3.12547e-75	8.93692e-56	7.23816e-104	5.52453e-54	0.457792	0.18376	0.617575	0.364349	2.00465e-52	0.251379	1.0586e-102	5.11269e-11	2.91498e-49	0.785913	0	0	2.80169e-05	0	0.260429	0
TCONS_00457541	chr1	1.35761e-13	0.103883	0	0	4.35805e-12	3.78864e-24	5.55383e-54	0.390297	1.20256e-38	1.99115e-21	1.31802e-27	4.79071e-22	0	0	3.15998e-29	0	0	0	3.03803e-13	2.7353e-11	0
TCONS_00447218	chr1	0	0	0	0	0	0	5.05056	0.26342	0	0	0	0	0	0	1.95605e-09	0	0	0	0	0	0
TCONS_00432107	chr1	0.631178	0.700547	2.0641	0.994545	1.0285	1.31465	0.66043	0.603339	0.277454	1.475	1.17514	0.960003	1.73481	0.998089	3.04306	1.69898	2.86886	1.70305	1.99383	8.3461e-06	10.245
TCONS_00432102	chr1	0	0	0	0.802828	0	2.24618e-172	0	7.92914e-09	0	6.25725e-55	0	0	0.247621	5.46797e-175	0.0377433	0	4.46536e-164	0	0	0.413	0
TCONS_00432109	chr1	0	0	0	3.05513	0	0	0	0	0	0	0	0	0	0	0	2.96951	0	0	4.25295	0	0
TCONS_00424116	chr1	0	0	0	0	0	0	0	0	0	0	0	0	0.881322	6.21794e-11	0.643657	0	0.204152	4.53139e-23	0	0.196587	0
TCONS_00384253	chr1	0	0	0	0	0	0	0	0	0	0	0	0	0	0	0	0	0	0	0	0	23.4577
TCONS_00384254	chr1	0	0	0	0	0	0	0	0	0	0	0	0	0	0.147002	0.34539	0	0.590784	0	0	0	2.43041
TCONS_00509617	chr1	0.314474	0	0	0	0	0.0468358	0	3.09176e-07	0.136297	0	0	0.0633052	0	0	0.142283	0	0	2.16599	0	0	0
TCONS_00504524	chr1	0	0	0	0	0	0	0	0	0	0	0	0	1.87016	0.00190118	0.125976	1.11321	1.20835	0	0	0	0
TCONS_00504523	chr1	0	0	0	0	0	0	0	0	0	0	0	0	3.76818e-09	0.467801	0.238841	2.9008e-20	1.4303	0	0	0	0
TCONS_00437888	chr1	1.0403e-63	2.44705e-146	0	4.21215e-62	0.591564	2.2106e-160	9.95973e-128	7.52659e-93	2.87326e-87	0	0	0	8.81649e-32	0	1.71239e-150	0	0	0	0	0.379368	0
TCONS_00437889	chr1	0.236245	0.0571915	0	6.40852e-71	0.360379	0.0821519	0.385421	0.154541	7.54266e-104	0	0.165731	0.117591	1.01012e-48	0	8.73394e-166	0	0	0	0	0	0.000196912
TCONS_00437882	chr1	0	0	0	0.172867	0.468413	0	0	0.345536	0	0	0	0.208184	0	0	0	0	0	0	0	0	0
TCONS_00437883	chr1	4.16135e-141	0.0821523	1.04017e-35	7.30457e-28	0.631436	0	0	0.0741615	1.16149e-75	4.54687e-60	0	0	0	0	0.353368	0	0	0	0	1.10223e-79	0
TCONS_00437880	chr1	0	0	0	0.0662306	0.914496	0.136099	0.155861	0	0.0836425	0	0.0409843	0.45227	0	0	3.22808e-06	0	0	0	0	1.47288e-07	0
TCONS_00437881	chr1	0.718976	1.40022	1.02421	0.304547	1.04565	0.492658	1.09413	0.0233324	0.235691	1.14762	0.457857	0.0819026	0.160085	0	0.121877	0	0	0.343874	0	0.0379242	0.192518
TCONS_00437887	chr1	0	0	0	0	0.250045	0	0.0253445	0	0	0	0	0	0	0.777651	0.0706262	0	0	0	0	0.0530716	0
TCONS_00437884	chr1	0	0.262157	0	0	0.675516	0	0	0	0	0	0	1.45697e-05	0	0	0	0	0	1.13787e-43	0	0	0
TCONS_00437885	chr1	0.316128	0.0926374	0.259325	0.253336	0.183462	2.08973e-55	0.0768389	0.117883	0.164465	1.45898e-18	1.64785e-102	3.74286e-76	0.149	4.49091e-38	0.0517014	1.02812e-40	0	9.11329e-07	0	1.38457e-26	0
TCONS_00437225	chr1	1.9107	4.02482	25.6891	5.48963	15.0686	1.06903	7.32108	7.16702	6.36428	8.98874	7.00025	1.59865	1.56216	1.87845	3.88222	0	7.56796e-05	0.490418	0	1.28832e-16	0
TCONS_00437223	chr1	1.13618e-08	0.237129	0.640506	1.32677e-06	3.21084	0.234978	0.228471	0.56507	1.00708	2.4107e-10	8.09129e-05	0.596183	5.25925e-05	1.15302e-35	6.98148e-114	0	2.88922e-88	3.80766e-90	8.80908e-19	2.24844e-14	0
TCONS_00229448	chr1	0	0	0	0	0	0	0	0	0	0	0	0	0	0	0	0	0	0	0	0.945258	0
TCONS_00513598	chr1	1.01667	0.867843	0	0	0	0	0	0	0.22453	0	0	0	0	0	0	0	0	0	0	0	0
TCONS_00414618	chr1	0	0	0	0	0	0	0	0	0	0.24844	0	0.263885	0	0.377865	0	0	0	0.554688	0	0.1205	0
TCONS_00420433	chr1	0	0	0	0	0	0	0.137647	0	1.15732	0.601373	0.620535	0.244931	0.300314	0.793416	1.36365	0.1418	0.699617	0.275382	0.209929	0.19192	0
TCONS_00522159	chr1	0.0748647	0.152667	0.646685	0.378071	0.0273506	0.038286	3.85266e-39	0.121857	0.264658	1.30806e-50	0.0466212	0.239873	2.54874e-41	1.17529e-19	4.66621e-128	0	0	0.142269	0	3.93337e-293	3.75866e-47
TCONS_00522158	chr1	1.68568e-38	3.0209e-108	1.15281	0.133665	0.353734	1.5462e-67	0.205415	0.0709874	1.13892e-78	2.27496e-67	2.67353e-32	0.0406791	4.02734e-31	1.61118e-10	1.54828e-134	0	7.10378e-19	1.18674e-144	0	2.94815e-250	5.4198e-13
TCONS_00458116	chr1	2.94817e-05	1.30669	0.910455	3.43494e-06	2.88455e-09	0.451617	0.000278038	1.59567	0.684487	3.01807e-08	0.105131	0.000186054	0.15886	4.33736e-06	0.136586	0	0	0.148962	0	0.182671	0.451102
TCONS_00461326	chr1	0	0	0	0	0	0	0	0	3.10017	0	0	0	0	0	0	0	0	0	0	0	0
TCONS_00407510	chr1	0	0	0	0	0	0	3.86164e-06	0	0	0	3.84531e-06	3.59716e-06	1.74198	0.832783	0.0814238	0	1.29315e-06	2.97234e-06	0	0.0796751	0
TCONS_00508626	chr1	0	0	0	0	0	0	5.6641e-08	0	1.03924e-20	0	0	1.11707e-11	0	0	1.0709e-06	0	0	2.09332	0	0.0732068	0
TCONS_00421779	chr1	0	0	0	0	0	0	0	0	0	0	0	0	0	0	1.44999	0	0	0	0	0.191224	0
TCONS_00423438	chr1	0	0	0	0	0	0	0	0	0.381696	0	0	0	0	0	0.851514	0	0	0	0	0.467151	0
TCONS_00456215	chr1	0.0631659	0.441924	0	0.0430585	0	0.223067	0	0.643983	0.163844	0	0.108044	0.10138	0	0	0	0	0	0	0	3.13883e-82	0
TCONS_00456213	chr1	0	0.235889	0.294227	0.0771725	0.348007	0.246125	0.166653	1.09986	0	0	0.44746	0.574628	0	0	0	0	0	0	0	0	0
TCONS_00456211	chr1	0.520895	1.77562	0.328756	0.0036593	0.402612	0.50532	0.0918055	0.850708	0.396736	0.895295	0.547422	0.458908	0.142325	0	0.162287	0	0	0.370864	0	0	0
TCONS_00423432	chr1	0	0	0	0	0	0	0	0	0	0	0	0	0	0	1.54877	0	0	0	0	1.5864	0
TCONS_00423430	chr1	0	0	0	0	0	0	0	0	0	0	0	0	0	0	0.92282	0	0	0	2.62775e-05	0	0
TCONS_00423431	chr1	0	0	0	0	0	0	0	0	0	0	0	0	0	0	0.710765	0	0	0	0.274661	0	0
TCONS_00423436	chr1	0	0	0	0	0	0	0	0	0	0	0	0	0	0	0.473848	0	0	0	0	0.0533627	0
TCONS_00423434	chr1	0	0	0	0.000169169	0.214099	1.13136e-06	0	0.0580577	0	0	0	0	0	0	0.756997	1.18731e-05	0	0	0	0	0
TCONS_00423435	chr1	0	0	0	0	0	0	0	0	0	0	0	0	0	0	0.945372	0	0	1.80777e-07	0	0	0
TCONS_00405475	chr1	0	1.51983	2.62874	0.291256	0.440384	1.04942	0	0	0	0	0	0	1.37137	0	0	0	0	0	0	0	0
TCONS_00513410	chr1	0.551935	0.85885	0.542711	0.591059	0.733832	0.211366	0.102113	0.412491	0.521156	1.43153	8.12216e-05	3.45619e-07	1.32647	1.15137e-08	3.77578e-07	0	0	0.353468	0	0	0
TCONS_00513413	chr1	0.334834	4.59426e-06	1.65722e-06	1.40171e-11	2.14411e-07	0.722216	4.27358e-06	1.58282e-06	7.93817e-05	1.3442e-07	1.04966e-06	1.70138e-08	7.87036e-07	4.13057e-10	4.41307e-10	0	0	7.835e-07	0	0	0
TCONS_00513416	chr1	0.70419	0	0	0	0	5.6211e-42	0	0	0	0	0	0	0	0	0	0	0	0	0	0	0
TCONS_00431509	chr1	0	0.0294886	0	0.345534	0.182532	0	0	0	0.0866778	0	0	0.040141	0	0	0	0	0	0	0	0.111709	0
TCONS_00431505	chr1	0	0	0	0.424851	0	0	0	0	5.06806e-07	1.08761e-05	0	0	0	0	0	0	0	0	0	0	0
TCONS_00431506	chr1	0.571615	0.220023	0	0.381035	0	0	0	0.767625	4.70397e-12	5.58035e-16	0	0	0	0	0	0	0	0	0	0	0
TCONS_00431501	chr1	0.00122451	0	0	0.485686	0	0	0	0	0	0	0	0	0	0	0	0	0	0	0	0	0
TCONS_00431502	chr1	0.189264	0	0	0.261444	0	0	0	0	0	0	0	0	0	0	0	0	4.9771e-09	0	0	0	0
TCONS_00462186	chr1	0.1729	2.15557e-69	6.20993e-14	0	1.02658e-09	3.36815e-13	0.337303	1.11691e-39	0.804553	7.00867e-84	0.468218	0.284297	0	0	9.3246e-23	0	0	0	0	0.30589	0
TCONS_00420143	chr1	2.68535e-14	1.05307e-32	1.7281e-18	1.44212e-12	8.91875e-06	4.99088e-08	0.000123521	1.65518e-06	0.17514	1.03514e-17	0	0.620703	0	0	1.02637	0	0	0	0	0.293647	0
TCONS_00420141	chr1	1.50159e-08	0.0601594	0.121529	0.46193	0.0262787	0.100998	8.29444e-10	0.165143	0.199173	1.77817e-10	1.32779e-13	2.3893e-39	6.03889e-18	0	0.395495	9.60218e-06	0	0	0	2.0028e-07	0
TCONS_00407594	chr1	0	0	0	0	0	0	0.0302036	0	0	0	0	0	0.88248	0	0	0	0	0	0	0.0418206	0
TCONS_00436924	chr1	0	0	0	0	0.886361	0	0	0	0	0	0	0	0	6.763e-59	0	0	0	0	0	0	0
TCONS_00422179	chr1	0	0	0	0	0	0	0	0	0	0	0	0	0	0	0.661738	0	0	0	0	0.392122	0
TCONS_00420993	chr1	0	0	0	0	0	0	0	0	0	0	0	0	0	0	4.49063	0	0	0	0	0	0
TCONS_00442891	chr1	2.81671	3.2364	1.92995	1.56593e-29	1.02289	3.83137	1.20865	1.51995e-33	2.37227	1.76762	2.37788	2.77168	0.584589	0.461494	0.721011	0	0	9.00497e-200	0	0	0
TCONS_00442890	chr1	0.338524	0.384831	0	0.222071	1.22125	1.71977	0.913207	0.669612	1.52438	0	1.43193	1.14906	0	0	0.671217	0	0	0	0	0	0
TCONS_00458090	chr1	0	0	0	0	0	0	0	1.42306	0	0	0	0	0	0	0	0	0	0	0	5.10542	0
TCONS_00458091	chr1	0	0	0	0	0	0	0	0.894127	0.239983	0	0	0	0	0	0	0	0	0	0	1.19795	0
TCONS_00457514	chr1	0.297948	0.863056	0	0	0	0	0	0.803545	0	0	0	0	0	0	0	0	0	0	0	0	0
TCONS_00421482	chr1	0.476273	3.42284e-06	0.249301	2.44839e-06	7.40567e-07	3.9228e-15	2.4172e-06	0.893583	0.160019	2.91784e-06	0.491755	0.0477374	0	0	0.32092	0	0	0	0	0.0659995	0
TCONS_00437676	chr1	0.0548526	4.88824e-25	2.21476e-09	3.48783e-16	0.301818	0.0664672	0.020714	0.107679	0.275007	0.0237363	0.166786	0.0493505	1.81323e-18	0	9.5225e-06	0	0	0	0	7.90955e-06	0
TCONS_00504117	chr1	4.07153e-235	0.141708	0	0	0	0	0	0	0	0	0	0.345655	0	0	0	0	2.23627	0	1.27783	0.448554	3.6815
TCONS_00447670	chr1	0.306298	0	1.80904	0.0326509	0.380951	2.97857e-11	0.528878	0.19261	0.143411	0.910887	0.17165	0.269511	1.47906e-21	6.67763e-09	4.34298e-24	1.15893e-14	1.71981e-26	9.65671e-08	0.0339199	0.124615	6.80145e-27
TCONS_00447676	chr1	0.388242	2.03871e-17	1.03396e-06	0.379136	4.64896e-06	8.77404e-17	1.40538	6.07481e-05	0.892751	1.29597e-06	0.288073	3.4648e-13	2.87219e-11	4.99788e-48	0.145378	0	2.5933e-45	7.02288e-27	0	1.11156e-39	0
TCONS_00447675	chr1	0	0	0	0	1.47135e-06	0.0488586	0.686797	0	0	2.09823e-12	8.94967e-06	7.47936e-06	0	0	4.62707e-06	0	0	0	0.128673	0.300946	0
TCONS_00447679	chr1	0	0	0	0	0	0	1.60788	0	0	0	0	0	0	0	0	0	0	0	0	0	0
TCONS_00226116	chr1	0.22104	2.25975e-07	0.299143	0.148581	0.268927	1.32004	1.54505	0.0291554	2.36715	0.705344	1.13822	1.49429	0.694271	1.59892	3.68946	4.8636	6.66621	2.85699	1.45166	0.814816	2.36725
TCONS_00490440	chr1	0	0	0	0	0	0	0	0	0	0	0	0.496219	0	0	0	0	0	0	0	0.113431	0
TCONS_00490448	chr1	0	0	0	0	0	0	0	0	7.55614e-07	0	0	3.14364	2.56365	0	0.961794	0	0	0	0	0	0
TCONS_00438125	chr1	0	0	0.0454075	0	0.709436	0	0.0533808	0.136658	0	0	0.0558281	0.0799304	0	0	0	0	0	0	0	0.77735	0.0469535
TCONS_00438126	chr1	0	0	0	0	3.95226	0	0	0	0	0	0	0	0	0	0	0	0	0	0	0	0
TCONS_00438129	chr1	0.723392	0.216083	0	0.0935839	0.54505	6.11784e-08	0.103233	0.0841049	0	0	0	0.098223	1.19301e-18	0.146284	0.532422	0	0	0.548464	0.158516	0.499593	0
TCONS_00462888	chr1	0	0	0	0	0	0	0	0	1.29748	0	0	0	0	0	0	0	0	0	0	0	0
TCONS_00462882	chr1	0	0	0	3.39518e-116	0	0	0	0	0.433063	0	0	0	0	0	0	0	0	0	0	4.27793e-31	0
TCONS_00474446	chr1	0	4.51405e-153	7.72132e-71	4.24764e-21	2.11139e-154	0	0	1.50589e-10	0	0.808825	0	0	0	0	1.44127e-39	0	0	0	0	0	0
TCONS_00448323	chr1	3.83732e-61	4.47372e-30	0.172739	1.90521	0.751345	2.36862	0.00128189	0.453081	8.83044e-30	2.8254	1.35767	1.76819	0.158169	1.75093e-38	1.54667e-16	0	0	0.256332	0	0	0
TCONS_00406928	chr1	1.04128	0.000225479	2.21893	6.16855e-06	0.000109844	3.39149e-26	4.99642e-05	0.302452	2.55987e-14	2.96941e-12	0.0285389	0.475713	2.27918	0.148797	1.77726	0	3.78565e-17	1.64264e-43	6.18755e-08	0.0188281	0.0402609
TCONS_00406926	chr1	0	0	0	0.0219046	0	0.128725	0	0.130887	0.0550581	0.0243792	0.0801065	0	1.74591	0	0	0.0295034	0	0	0.216185	0.106342	0
TCONS_00420262	chr1	0	0	0	0	0	0	0	0	0	0	0	0	0	0	4.55474	0	0	0	0	0	0
TCONS_00420261	chr1	0	0	0	0	0	0	0	0	0	0	0	0.490719	0.157231	0	3.24312	0	0	0.0736688	0	0	0
TCONS_00420268	chr1	0	0	0	0	0	0	0	0	0	0	0	0	0	0	0.350142	0	0	0.140848	0	0.487837	0
TCONS_00509566	chr1	8.35687e-68	3.61018e-136	3.21931e-139	0.0107058	2.65722e-47	0.202708	0.280896	1.47105e-07	5.46469e-18	1.1973e-63	5.01478e-34	4.62495e-157	0	0	2.86653e-81	0	0	1.13138	0	0	0
TCONS_00464047	chr1	8.71036	6.18356	6.09459	2.13743	1.98623	3.10326	1.91925	1.31265	1.66768	3.12961	1.69447	0.77378	0.372977	0	0.00439441	0	0	0.59925	0	0.138573	0
TCONS_00464044	chr1	0	0	0	1.5212	0	0	0	0	6.06994	0	1.78506	0	0	0	0	0	0	0	0	0	0
TCONS_00220433	chr1	0	0	0	0	0	0	0	0	0	0	0	0.349055	0	0	0	0	0	0	0	0.469071	0
TCONS_00513665	chr1	3.74742	0	0	0	0	0	0	0	0	0	0	0	0	0	0	0	0	0	0	0	0
TCONS_00443128	chr1	1.31151e-13	1.44759e-15	0.0798075	8.73557e-10	3.81818e-14	0.315849	0.0659854	1.99302e-22	0.132864	0.0517129	2.30886e-11	1.02931e-06	0	0	2.88721e-18	0	0.0450424	0	0	4.5023e-22	0
TCONS_00443122	chr1	0	0	0	0.104771	0.00229739	0.26978	0	0.123017	0	0.559578	0.0235995	0	0	0	0	0	0	0	0	0	0
TCONS_00443127	chr1	2.69208e-08	0.262615	7.65829e-07	0	0.0265876	0.301134	0.26295	5.27076e-07	0.0589422	4.51353e-08	4.38134e-08	0.247675	0	0	0.0678898	0	0.34333	0	0	0	0
TCONS_00442296	chr1	3.14639e-06	1.2059e-17	0.000141534	0.331201	3.21874e-25	1.72198	0.0842607	0.555211	4.04011e-14	0.0965858	2.14069e-18	0.171835	7.76815e-12	1.4459	0.0577293	4.93432e-12	5.61175e-12	0.914738	2.9545e-05	0.556151	1.72987e-05
TCONS_00431394	chr1	0.846163	3.50935e-06	2.92122	0.933125	0.852499	4.4689e-07	0.747195	1.773	0	0	0	0	0	0	0.549826	0	0	0	0	0	0
TCONS_00431395	chr1	0	0	0	0.898423	0	0	0	1.20595	0	0	0	0	0	0	0	0	0	0	0	0	0
TCONS_00423258	chr1	0.0106115	2.05258e-16	18.386	0.159048	1.32302e-12	0.550284	1.71647	0.795847	1.11041e-14	1.99643	4.19037e-27	7.06728e-12	1.35861	1.358	2.41859	0	0	0.000571803	0	0	0
TCONS_00423256	chr1	0.152937	0.0890785	0	0.208145	0.318119	0.0454779	0.124334	0.103819	0.132522	0	0.19831	0.246179	0	0	0.829674	0	0	0	0	0.169637	0
TCONS_00423257	chr1	5.87699e-59	1.27383e-46	1.64475e-132	0.00053966	8.28521e-73	1.43429e-185	5.4125e-52	1.41035e-48	8.6747e-37	7.96141e-125	2.93133e-63	7.56029e-165	5.27588e-27	2.19388e-101	0.513646	1.30733e-15	7.56368e-21	1.10233e-173	0	0.0184529	2.32402e-107
TCONS_00518995	chr1	0.348591	0.845559	1.8462e-12	2.68247e-31	0.0457946	0.158579	0.115819	0.0417623	0.280202	0	1.32422e-77	6.50778e-30	8.1843e-221	1.47583e-175	2.53594e-51	0	2.63629e-68	0	0	2.34296e-22	0
TCONS_00518996	chr1	0.348801	0.64354	0.116675	0	9.39657e-14	0	0	0	0	0.321719	0	1.50505e-07	0	0	0.616629	0	0	0	0	0	0
TCONS_00518997	chr1	0	1.32496	0	0	2.8877e-06	0	0	0	0	0.0308246	0	0	0	0	8.98581e-07	0	0	0	0	0	0
TCONS_00518990	chr1	0	0.341726	0.188465	0	2.40356e-10	7.2134e-06	0.00104675	0.141372	0.629343	0.171542	0	0.103122	0	0	0	0	0	0	0	0	0
TCONS_00430319	chr1	0	8.53206e-06	1.41206e-17	1.50141e-05	3.61992e-14	1.88748e-06	0.315611	1.62961e-06	1.56421e-05	1.0968e-07	1.30707e-05	8.21392e-06	0	0	0	0	0	0	0	1.38382e-06	2.16514e-06
TCONS_00519020	chr1	0	3.24602	0	0	0	7.04459e-09	0	1.53231e-47	0	1.72873e-05	1.80217e-34	3.72056e-08	0	0	0	0	0	0	0	0	0
TCONS_00519026	chr1	0.0713918	0.499174	0	0.216385	3.00584e-122	1.17071e-165	0.0680734	0.0484861	0	0.163303	0	1.01417e-57	0.333475	0.248528	0	0	0.325287	0	0	0.237524	0.308658
TCONS_00455951	chr1	0	0	0	0	0	0	0	0.555423	0	0	0	0	0	0	0	0	0	0	0	0	0
TCONS_00438084	chr1	0	0.343415	0	5.45506e-08	0.444101	0	0	0.438289	5.30823e-06	0	0	0	0	0	5.21289e-07	0	0	0	0	0	0
TCONS_00438083	chr1	3.15897	2.32371	9.97761	1.76065e-52	11.9776	4.50008	0.570774	2.72745e-50	4.68019	1.83969	2.7154	0.146776	0.178611	0.796768	2.02233	2.73183e-09	3.44011e-136	0.536395	0	8.52066e-35	0
TCONS_00430552	chr1	10.2531	4.3559	14.0988	3.48973	1.19553	2.65612	1.32279	3.4039	1.24569	0.179243	0.31766	0.909113	0.112282	0.325497	7.47543e-70	1.59531e-08	3.9933e-05	9.95202e-08	0.189867	3.72265e-08	0
TCONS_00457942	chr1	9.33576e-20	1.2729e-14	6.41486e-30	8.84742e-23	0.327815	3.84883e-20	2.22277e-16	0.513965	4.23407e-06	4.9427e-13	1.00435e-16	1.92908e-13	0	1.96059e-13	2.60393e-51	1.97047e-49	0	2.78774e-09	0	1.73411e-16	0
TCONS_00510140	chr1	1.56039e-44	8.23511e-16	0.106649	0	2.23885e-07	5.54233e-46	5.43164e-66	3.25e-25	1.31381e-118	7.86087e-89	3.19589e-50	1.7548e-22	4.8657e-14	0.332898	1.64888e-15	3.74349e-05	3.47946e-11	1.83212	0	0	0
TCONS_00431165	chr1	0	0	0	0.626463	0	0	0	0	0	0	0	0	0	0	0	0	0	0	0	0	0
TCONS_00201137	chr1	0	0	0	0	0	0	0	0	0	0	0	0	0	0	0	0	0	0	1.45048	0	0
TCONS_00384444	chr1	0	0	0	0	0	0	0	0	0	0	0	0	1.11097	0	0	0	0	0	0.146041	0.608101	0.469128
TCONS_00219676	chr1	0	0	0	0	0	0	0	0	0	0	0	0	0	0	0	0	0	0	0	6.89015	0
TCONS_00433048	chr1	0.203942	0.148442	0	0.252835	8.98687e-09	0	2.99738e-09	0.072771	0	0.0671368	4.00169e-06	0.12888	0	0	0.050012	0	0	2.58703e-06	0	0.834725	0
TCONS_00498104	chr1	0	0	0	0.074959	0.0306994	0	0	0	0	0	6.57278e-25	0	9.15706e-33	0.726453	0.0992571	2.61631	1.52184	0.122621	0	0.0412123	0
TCONS_00472994	chr1	0	0.33006	0	0.277107	0.231544	0.336859	0.0886922	0.413771	6.16567e-06	0.41087	1.00309e-08	0.515167	6.54793	0.535509	4.05398	0	0	0.0826272	0	0	0
TCONS_00474593	chr1	9.79142e-35	0.0649556	7.86445e-57	1.84895e-64	0.620631	1.82794e-62	1.73025e-56	0.046451	0.317971	0.629534	1.10875e-51	7.67276e-50	2.17218e-37	4.81431e-45	3.43482e-21	0	0	2.03193e-47	0	0.178866	0
TCONS_00447830	chr1	0	0	0	0.126069	0	0	0.160149	0	0	0	0	0.930425	0	0	0	0	0	0	0	0	0
TCONS_00512810	chr1	1.44232	0.154983	3.31039e-07	1.31628e-08	0.142938	6.70448e-06	0.688117	0.467397	6.67031e-09	2.41815e-09	0.505439	0.146107	0.726782	0	1.48508e-10	0	0	0	0	0	0
TCONS_00523044	chr1	0.198071	0	3.98345	0	1.38417	0.248472	0	0	0.817114	2.38318e-26	0.568261	0.217139	0.00320381	0	7.33474e-29	0	0	0	0	0	0.2982
TCONS_00230660	chr1	0	0	0	0	0	0	0	0	0	0	0	0	0	0	0	0	0	0	0	1.22985	0
TCONS_00449036	chr1	0.0698951	2.81872e-30	0.312632	0.944001	1.47326	0.223089	0.849399	0.784833	0.201619	0.522242	0.193399	0.882917	3.15739e-20	0.828441	3.79171e-45	0	0	5.89983e-22	0	2.65913e-40	1.04224e-22
TCONS_00405603	chr1	0	0	0	0.0396799	0.1583	0.272845	0.234677	0.155981	0.632085	0	4.95704e-23	4.72445e-18	0	0	0.161673	0	0	0	0	0	0
TCONS_00405607	chr1	0	0	0	0	0	0	2.5285e-09	0	0	0.208615	0.578615	2.20183e-11	8.04182	2.0696	1.65329	1.23215e-26	1.48741	0.762488	0	1.83341e-09	0
TCONS_00405606	chr1	0	0	0	0	0	0	2.28956e-13	0	0	9.77213e-50	1.13846e-30	1.12029e-13	8.20674	1.07806	1.9776	2.82589e-34	2.49083e-45	2.37272e-10	0	0	0
TCONS_00405608	chr1	0	0	0	0	0	0	0	0	0	0	0	0	1.14154	0	0	0	0	0	0	0	0
TCONS_00432583	chr1	0.325305	0.108509	0	0.412722	0	0.0540015	0.223891	0.0632694	0.240423	0.283306	0.235315	0.185784	0	0	0	0	0	0	0	0.102994	0
TCONS_00448923	chr1	0.130857	0	0	0	0	0.0812857	0.326517	0	0.114412	0.0999108	0.118314	0	0	0.154596	0.483142	0	0	0	0	0	0
TCONS_00448920	chr1	1.44494e-06	2.48412e-05	7.4555e-05	0.855817	2.47261	0.87	1.23514	1.31965	0.000109017	0.109237	0.757351	0.138886	3.30147	1.56053e-13	0.511024	0	0	0.573237	0	0	0
TCONS_00491178	chr1	0	0	0	0	0	0	0	3.07599e-12	0	0	0	0.915312	0	0	0	0	0	0	0	0	0
TCONS_00491179	chr1	0.516701	1.9964e-05	0.256074	1.11448e-07	0.293768	6.18586e-08	0.000414191	0.000151867	1.22843e-11	0.0662717	0.142195	0.75003	0	0	3.40279e-06	0	0	2.73489e-12	0	1.94343e-45	0
TCONS_00491177	chr1	0	0	0	0	0	0	3.23141e-07	0	0	0	0	0.821296	0	0	0	0	0	0	0	0	0
TCONS_00201566	chr1	0	0	0	0	0	0	0	0	0	0	0	0	0	0	0	1.06352e-07	0	0	3.68062	0	4.25356
TCONS_00230855	chr1	0	0	0	0	0.482735	0	0	0	0	0	0	0	0	0	0	0	0	0	0	0.708089	0
TCONS_00456711	chr1	1.4066e-05	0.381402	0.472095	0.0465236	1.4015e-05	0.400724	5.54791e-10	0.324475	5.1753e-10	0.000116531	3.57549e-29	5.56815e-24	0	0.498376	1.27527e-18	0	0	3.31669e-06	0	2.98569e-06	0
TCONS_00456710	chr1	1.41366e-07	6.17342e-05	6.96615e-05	1.26226e-06	0.28094	6.81987e-06	0.161531	0.143479	0.244774	0.342678	3.32514e-35	0.13464	4.39708e-06	5.24385e-05	0.113991	0	0	1.58297e-07	0	3.01528e-08	0
TCONS_00463991	chr1	0	0	0	0	0	0	0	0	0.983952	0	0	0	0	0	0	0	0	0	0	0	0
TCONS_00463992	chr1	0.211877	0.209532	0.114455	0.534041	0.632273	0.444815	0.691548	0.451212	1.16559	0.982936	1.33144	1.05713	2.16326	2.93283	1.81814	9.69598	12.4274	2.49966	13.5779	7.35357	8.34905
TCONS_00436238	chr1	8.77578e-39	0.357989	2.38266e-08	2.07994e-50	1.38172	2.15425e-61	0.77012	6.71369e-13	5.28247e-55	2.51267e-08	7.70564e-27	0.782979	4.12678e-39	9.374e-12	0.726449	1.2734e-49	0	0.0808201	1.02695e-11	3.08432e-43	2.78703e-09
TCONS_00420236	chr1	0	0	0	0	0	0	0	0	0	0	0	2.84533e-28	0	0	1.69466	0	0	0	0	0.549922	0
TCONS_00437188	chr1	1.26843e-12	6.72669e-42	1.58719e-43	6.85262e-31	0.731024	1.08257e-12	1.74716e-38	6.87754e-28	2.59616e-34	3.10868e-21	8.07022e-46	1.22875e-18	0	0	0	2.33054e-46	0	0	0	7.70608e-52	0
TCONS_00488932	chr1	0	0	0	0	0	0	0	0	0	0	0	0.461988	0	0	0	0	0	0	0	0	0
TCONS_00431749	chr1	0	0	3.73799e-11	0.55053	8.37692e-23	3.36004e-14	2.48891e-12	7.92267e-09	0.264164	1.4749e-08	0	1.34745e-15	0	0	5.95272e-09	0	0	0	0	6.16767e-09	0
TCONS_00431748	chr1	7.88404e-05	0	0.000316201	0.433599	7.75661e-06	0.290573	2.82268e-12	5.72767e-07	0	1.03624e-08	0	5.04526e-16	0	0	4.06073e-11	0	0	0	0	3.45095e-11	0
TCONS_00508677	chr1	0	0	0	0	0	0	0.235616	0	0	0	0	0	0.000564674	4.8801	5.4833	0	1.68498	1.34638	0	0	0
TCONS_00489684	chr1	0	0	0	0.779164	0	0	0	0	0	0	0	3.25504	0	0	0	0	0	0	0	0	0
TCONS_00432217	chr1	0.033421	0.467185	0.687043	0.701481	1.42795	0.870562	1.25448	0.973338	0.258495	0.52793	0.134445	0.446374	0.0357701	6.25613e-16	0.312877	3.56609e-07	3.59616e-07	3.19063e-07	0	0.041048	5.63357e-07
TCONS_00509109	chr1	8.16935e-23	1.01342e-39	4.42406e-29	0.680639	1.61343e-17	0.321647	0.666441	0.147821	0.559773	1.04027e-21	4.96638e-14	5.24358e-09	8.82757e-38	7.47903e-50	2.28975e-25	0	0	0.702078	0	0	0
TCONS_00509108	chr1	0.673431	0.139114	0.26551	3.3096e-18	1.23788	2.34234	1.41609	0.370898	0.490405	0.534018	0.511903	1.5766	1.16786	2.09194e-55	0.22883	0	0	0.97416	0	0	0
TCONS_00509102	chr1	0	0	0	0	0	0	0.0655394	0	0	0	0	0	0	0	0	0	0	0.628499	0	0.273305	0.0383744
TCONS_00509984	chr1	4.19897e-06	0.11233	2.19634e-06	0.133756	0.0318911	0.028028	0.117741	0.0679915	0.119126	0.24597	0.081986	0.117825	0.896376	2.46397	0.811675	2.3955	1.34724	1.57703	1.59205	1.49994	0.466103
TCONS_00407774	chr1	43.2334	20.6773	48.7334	10.54	14.1856	7.88251	9.84605	10.05	12.7721	4.29158	7.17175	14.9694	2.93913	3.64718	3.51543	0	1.19575e-44	1.83905	0	5.85399e-09	0
TCONS_00474414	chr1	0	0	0	0	0	0	0	0	0	1.27358	0	0	0	0	0.331374	0	0	1.01971	0	0.74532	0
TCONS_00474416	chr1	0	0	0	0	0	0	0.497381	0.0487167	0.749148	2.26262	0.93758	0.305085	0	0	0.152905	0	0	0.0421987	0	0.183397	0
TCONS_00227591	chr1	0	0	0	0	0	0	0	0	0	0	0	0	0	0	0	0	0.0237331	0	0	0.572124	0.0600273
TCONS_00436442	chr1	0.000156686	0.763195	8.68026e-07	2.28434e-10	0.198887	0.18294	0.112869	6.39494e-11	1.15169e-10	6.66238e-57	3.47279e-14	0.0360201	0	2.17739e-17	3.21659e-10	0	0	8.2887e-20	0	0.165762	0
TCONS_00423267	chr1	2.81219	4.36785	1.51726	2.33254	1.35689	2.17323	2.78203	1.89974	1.68384	1.04486	0.863601	1.73488	0.557803	0.109384	1.69104	0	7.04809e-38	0.677966	0	0.151569	0
TCONS_00423269	chr1	0.434166	0.843419	5.32741e-70	0.0310821	0.073448	0.240383	0.0361556	2.69541e-05	0.0827317	2.55821e-24	0.178092	9.45165e-34	0	0	0.204518	0	0	0	0	0	0
TCONS_00423268	chr1	0.145209	0	0.0666967	0	0.195608	0.394303	0.661241	0.263546	0	0.0368864	0.409113	0.464604	0	0	0.562964	0	0	0	0	0	0
TCONS_00436447	chr1	2.34837e-06	1.83491e-06	0.178133	0.109795	0.476595	0.0412621	0.106645	0.0682192	0.192384	0.0567848	1.04728e-09	6.0104e-10	0	0	0	0	0	0	0.0486754	0.0592734	0
TCONS_00456083	chr1	3.12571e-28	1.10705e-07	3.23322e-11	0.459361	5.31652e-15	7.64745e-08	1.25247e-15	0.0105822	1.31853e-08	0.0431994	1.02006e-21	2.12152e-21	4.62268e-55	0	9.27185e-35	1.2335e-16	1.01787e-25	2.60981e-48	4.63914e-07	2.93363e-132	4.1809e-249
TCONS_00415279	chr1	0	0	0	0	0	0	0	0	0.729651	0	0	0.698771	0	2.50005	1.69997	0	0	0	0	0	0
TCONS_00415275	chr1	1.45671	1.88995	0.554077	4.82087	5.29113	1.14932	2.44387	4.19502	0.00272691	1.24462	0.889064	0.875969	1.15394	1.15213	0.404764	0	0	0.260159	0	0.209649	0
TCONS_00408449	chr1	9.1376	9.74476	8.74515	10.8713	25.1169	17.4879	14.4677	9.56206	16.4276	19.2432	22.94	19.991	10.4537	4.06555	6.16259	0.0586263	0.0157277	1.9905	0	0.109937	0
TCONS_00457757	chr1	0	0	1.20231e-09	1.0313e-12	0.0650932	0	0.0416745	0.251291	7.0752e-05	4.74073e-06	0	0.35081	0	0	0	0	0	0	0	0.119559	0
TCONS_00457751	chr1	0	0	0	0	0	0	0	0.81387	0.138952	0	0	0	0	0	1.96015e-09	0	0	0	0	0	0
TCONS_00457752	chr1	0.631507	0	0	0	0	0	0	0.0712563	0	0	0	0	0	0	0	0	0	0	0	0.116858	0
TCONS_00457753	chr1	0	0	0	0	0	0	0.0769266	0.572978	0	0.0716622	1.23554	0.379484	0.438507	0.323372	0.769472	0	0	0	0	0	0
TCONS_00230366	chr1	0	0	0	0	0	0	0	0	0	0	0	0	0	0	0	0	0	0	1.38392	1.7306	0
TCONS_00457758	chr1	0	0	0	0	0	0	0.120102	0.387534	0	0	0	0	0	0	0	0	9.58763e-24	0	0	0	0
TCONS_00448822	chr1	0.140613	0.556834	4.24798e-05	0.0710134	0.135673	0.0175406	0.308991	0.194881	0.178762	0.308757	0.283637	0.282648	0	0	1.15392e-08	0	1.50123e-13	0	0	1.54389e-05	0
TCONS_00413896	chr1	0.433298	1.0486e-14	5.9529e-16	0.000995561	8.76283e-28	1.43284e-09	0.143532	0.687129	0.244412	0.178524	0.102684	0.000147275	0.161118	1.04481	4.79354e-08	3.5359e-08	0	1.74951e-19	0	1.0479e-08	0
TCONS_00413894	chr1	3.76262	2.05301	3.93086	1.97719e-05	4.07583	4.15045	8.00014	0.506654	7.81934	10.1255	7.62575	3.74694	1.76995	3.62976	1.26761	0.415016	0	5.26861	0	0.0907989	0
TCONS_00413890	chr1	0	0	0	0	0	0	0	0	0	0	0	0	0	1.70253	0	0	0	0	0	0	0
TCONS_00413898	chr1	0	0	0	0	0	0	0	0	0	0	0	0	0	1.54778	0	0	0	0	0	0.0889654	0.116269
TCONS_00201480	chr1	0	0	0	0	0	0	0	0	0	1.6292	0	0	0	0	0	0	0	0	1.87839	0	0
TCONS_00514151	chr1	0.685422	2.09132e-06	0	0	2.67492e-29	7.14194e-20	7.7733e-33	0.0536646	7.90339e-20	3.35664e-22	6.57305e-35	5.91772e-34	0	0	8.37332e-30	0	0	0	1.1475e-05	6.27247e-05	0
TCONS_00464096	chr1	0	0	0	0	0	0	0	0	0.79783	0	0	0	0	0	0	0	0	0	0	0	0
TCONS_00463810	chr1	1.03761e-33	2.25524e-09	6.89463e-19	0.097206	0	4.77413e-103	0	0	1.01943	0	0	0	0	0	0.134674	0	0	0	0	0.322682	0
TCONS_00436797	chr1	0.100703	0.234203	0	0.0683123	0.286556	0	0	0	0.613269	0	0	0.162971	0	0	0.27567	0	0	0	0	0	0
TCONS_00489947	chr1	0.109445	0.159968	1.05667e-07	0.288454	0.303079	0.235287	0.654251	0.606996	0.000122537	0.136729	0.0625651	0.635341	2.47616e-07	0	1.21349e-06	0	0	0	0	0.115314	0
TCONS_00422943	chr1	0	0	0	0	0	0	0	0	0	0	0	0	3.85112e-64	0	0.403777	0	0	1.54747e-06	0	0	0
TCONS_00422942	chr1	0	0	0	0	0	0	0	0	0	0	0	0	2.09395e-45	0	2.32333	0	0	0	0	0	0
TCONS_00430792	chr1	0	0.137784	0	0.24089	0	0	0	0	0	0	0	0	0	0	0	0	0	0	0	0.263586	0
TCONS_00474996	chr1	2.56921e-10	0	0	0	0	2.07511e-07	0.205548	9.60348e-21	1.06979e-05	0.722872	1.46115e-05	1.01022	1.84409e-05	4.75573e-11	0.508305	3.51754e-19	1.04579e-16	0.000110942	0	1.18666e-08	0
TCONS_00442965	chr1	0	0	0	0	0	0.737045	0	0	0	0	0	0	0	0	0	0	0	0	1.53209	2.26186	0
TCONS_00489229	chr1	0	5.26469e-06	0	0	9.89061e-06	0	0	0.49553	0.341664	0	0	0.967568	0	0	0.000204861	0	0	0	0	0	0
TCONS_00423542	chr1	0	0	0	0	0	0	0	0	0	0	0	0	0	0	0.530899	0	0	0	0	0	0
TCONS_00456327	chr1	0	0.134817	1.16496	6.2848e-06	0	0.0757617	0.10309	0.192286	0.000392527	0.00018339	0.103653	1.49028e-05	0	0	0	0	0	0	0	0.516046	0
TCONS_00423548	chr1	0	0	0	0	0	0	0	0	0.188351	0	0	0	0	0	0.392736	0	0	0	0	0.723685	0
TCONS_00498026	chr1	0	0	0	0	0	0	0	0	0	0	0	0	0	0	0	0.92858	0	0	0.145346	0.0796569	0.101201
TCONS_00498022	chr1	0.785711	0	0	0.255567	0	0	0	0.257078	0.71152	0.297933	0	0	0	0	0	2.27776	0	0	0	0	0
TCONS_00442552	chr1	6.71709	0.654697	3.1892	0.0283892	1.64593	2.74202	0.197276	1.1679	0.271421	0.645173	5.5594e-07	7.05483e-31	0.073425	0.624097	0.0146152	0.179353	0	2.47027e-07	1.33332e-05	0	0
TCONS_00463740	chr1	0.671371	3.2386e-05	1.54257	2.80399	4.3154e-09	0.396253	3.12669	0.310804	1.08117	0.373116	1.45478e-13	2.21214	3.49315e-55	6.48811e-07	7.01808e-06	0	0	0.425622	0	0	0
TCONS_00436766	chr1	0.210558	0	0	0	0.337636	0	0	0.141077	0	0	0	0	0	0	0	0	0	0	0	0	0
TCONS_00420861	chr1	0	0	0	0	0	0	0	0	0	0.00255439	0	0	0	0	0.559679	0	0	0	0	0	0
TCONS_00430619	chr1	0.841339	0	3.80342	1.54628	5.80006	0	0	0.519779	0.781126	0	0	0	0	0	0.914505	0	0	0	0	0	0
TCONS_00437418	chr1	0	0	0	0.0310646	0.564302	1.64687e-05	0.0189184	0.0746967	2.5562e-05	0.000106981	0.118252	0.0852917	0.221366	0	0	0	0	1.22929e-06	0	0	0.0969185
TCONS_00474813	chr1	0.0383719	0.0448245	0	0.0787256	0.0254929	0	0	3.24047e-12	0	0.350822	0	6.26052e-13	1.72811e-26	9.71737e-14	0	0.141622	0	0	0	0.340081	0
TCONS_00509645	chr1	0	0.625583	0	2.26575e-11	1.1358e-06	0	0.132607	5.38191e-05	0	0	0	0	8.47222e-19	0.685399	4.50886e-55	0	0	0.158206	0	0	0
TCONS_00424194	chr1	0	0	0	0	0.045379	0	0.0535531	0	0.0572273	0	0	0	0	0	0.476665	0	0	0	0	0.0733548	0
TCONS_00424193	chr1	0	0	0	0	0	1.26536e-06	1.59978e-07	0.0368845	0.0936269	0.124443	0	1.77411e-06	0	0	0.362984	0	0	0	0	0.166709	3.49028e-06
TCONS_00448285	chr1	0	0	0	0	0	0	1.1165	0	0	0	0	0	0	0	0	0	0	0	0	0.348572	0
TCONS_00513264	chr1	0.860669	0	0	0	0	0	0	0	0	0	0	0	0	0	8.54203e-09	0	0	0	0	0	0
TCONS_00513261	chr1	1.92906	0.140919	1.6068	0.487401	0.247116	0.323264	0.109307	1.44534	0.84695	0.077652	0.676555	0.192314	0.445933	0	1.69559e-06	0	0	0.410233	0	0.181455	0
TCONS_00513260	chr1	1.07256	0.268125	1.94547e-11	6.24823e-09	1.72157e-10	0	4.09848e-12	1.92132e-06	4.64538e-10	0	1.06302e-12	2.61719e-09	0	0	4.09315e-09	0	0	0	0	4.16707e-10	0
TCONS_00384512	chr1	0	0	0	0	0	0	0	0	0	0	0	0	0	0	0	0	0	0	0	0	8.01796
TCONS_00421221	chr1	0	0	0	0	0.0560598	0.0365618	0.373846	0.0291774	0.440643	0.716482	0.619236	0.323035	0.233356	0	0.677779	0	0	0.015293	0	0.071023	0
TCONS_00421220	chr1	0	0.105759	0	0	0.271189	0	0	0	4.96729e-08	0	0	0	0	0	0.547351	0	3.09255e-07	0	0	0	0
TCONS_00421222	chr1	0.0571024	0	0	0	0.23283	0.0334509	0	0.0776656	0.0493227	0	0.0485999	0	0	0	0.410041	0	0	0	0	0.0632986	0
TCONS_00423979	chr1	0	0.112671	0	0	0	0	0.397111	0	0	0	0.0851414	0	0	0	2.11825	0	0	0	0	0.430069	0
TCONS_00201596	chr1	0	0	0	0	0	0	0	0	0	0	0	0	0	0	0.339942	0	0	8.41882e-07	1.16042	0	0
TCONS_00480652	chr1	0	0	0.335763	0	0	0	0	0.00438377	0.141747	0	0.509537	1.22818e-11	0.710896	0	0.723786	0	0	0	0	0	0
TCONS_00513629	chr1	0.810396	1.29822	0	1.00511e-108	0	0	0.132551	1.21194e-126	1.38514e-31	0	0	0.165986	0	0.146766	5.74782e-22	0.0152678	0	0	0	0	0
TCONS_00447002	chr1	0	0	0	7.64344e-21	0	0	0.242508	0	5.12635e-21	0	0.0644196	0	0	0	9.73847e-102	0	0	0.384841	0	0	0
TCONS_00446359	chr1	0.223814	2.83057e-15	1.24887e-43	0.361879	0.172632	7.37956e-22	0.370203	0.156422	3.8241e-05	2.38596e-29	0.00172824	7.21482e-05	2.86089e-134	2.23617e-09	1.91069e-32	0	5.48215e-08	1.39366e-66	0	3.31823e-69	0
TCONS_00446356	chr1	0	0	4.52316	0	0	0	0	0	0	0	0	0	0	0	1.06823	0	0	0	0	0	0
TCONS_00229417	chr1	0	0	0	0	0	0	0	0	0	0	0	0	0	0	0	0	0	0	0	6.34353	0
TCONS_00519113	chr1	0	2.60665	0	0	0	0	0	0	0	0	0	0	0	0	0	0	0	0	0	2.72752	0
TCONS_00519111	chr1	1.32914e-12	0.868071	0.51878	2.50212e-08	6.92027e-16	0.00107924	0.796808	3.20724e-06	1.79578e-37	2.79828e-16	4.19731e-12	1.38272	1.12422	0.00728829	1.42644e-20	0.416846	0.00041976	2.92986e-06	1.49668e-08	0	0
TCONS_00519110	chr1	0.000143026	1.379	0.120931	0	0	0	0.204184	0	1.40535e-06	1.74918e-08	3.40439e-06	0	0.900907	0.456369	0.895185	0.223062	0	0	0	0	0
TCONS_00407416	chr1	0	0	0	0	0	0	0	0	0	0	0	0	1.37328	0	0	0	0	0	0	0	0
TCONS_00407417	chr1	0	0	0	0	0	0	0	0	0	0	0	0.0650318	2.53815	1.7942	0.217955	0	0	0	0	0.676708	0.402416
TCONS_00407415	chr1	0	0	0	0	0	0	0	0	0	0	0	0	1.04349	0	0	0	0	0	0	0.0929761	0
TCONS_00509347	chr1	0	0	0	0	0	0	1.73426e-229	0	1.15381e-133	8.89184e-110	1.22201e-27	2.84067e-30	4.72794e-11	1.16068e-05	0.0796534	0	5.17184e-09	2.01779	0	0	0
TCONS_00509346	chr1	4.13319e-09	0	0	0	0	0	1.2459e-78	0	3.77292e-28	0.155459	2.3625e-24	5.13368e-08	4.6521e-15	2.03313e-12	4.25994e-41	0	1.82305e-13	1.01704	0	1.80638e-25	0
TCONS_00509516	chr1	0	0	0	0	3.16388e-07	0	0	0	2.95772e-05	0	0	0	0	0	0	0	0	1.54342	0	0	0
TCONS_00423781	chr1	0	0	0	0	0	0	0	0	0	0	0	0	0	0	1.9454	0	0	0	0	0	0
TCONS_00423788	chr1	1.19649e-32	0	1.03915e-22	5.9347e-25	1.31693e-28	6.11726e-34	5.56712e-37	1.66709e-27	6.67044e-28	6.00392e-66	4.02551e-42	5.4532e-33	0	1.30075e-37	0.140988	0.244749	0.985705	2.09325e-37	2.03501e-44	3.50574e-65	4.92493e-37
TCONS_00230706	chr1	0	0	0	0	0	0	0	0	0	0	0	0	0	0	0	0	0	0	0	0.446481	0
TCONS_00437732	chr1	0	0	0	0	0.71344	0	0	0	0	0	0	0	0	0	0	0	0	0	0	0	0
TCONS_00437734	chr1	0	0	0	0	0.580242	0	0	0	0	0	0	0	0	0	0	0	0	2.38577e-75	0	0	0
TCONS_00461124	chr1	0	0.301809	0	0	0.24623	0.131536	0.160069	0	0.419267	0	0	0.228473	0.178871	0	0	0	0	0	0	0.540099	0
TCONS_00447928	chr1	0	0.294036	5.52496e-07	2.92179e-05	1.00966e-07	0.29151	0.499804	0.0796762	0.144094	0	3.21243e-08	0	0.343946	0	0	0	0	0	0	0	0
TCONS_00481081	chr1	0	0	0	0	0	0	0	0	0	0	2.54351	0	0	0	0	0	0	0	0	0	0
[truncated: 97,622 more rows]
