# Supplementary material for: Identification of lncRNAs by RNA Sequencing Analysis During in Vivo Pre-Implantation Developmental Transformation in the Goat
Source: Front Genet. 2019 Oct 25;10:1040. doi: 10.3389/fgene.2019.01040 (PMC6823246; doi:10.3389/fgene.2019.01040)
Supplement: Supplemental Table S6 — Different expressed lncRNAs (DELs) of across the seven stages. [file Table_6.xlsx]

## Sheet: Sheet1
Oocyte_vs_2-cell
transcript_id	gene_id	length	Ca2cell_FPKM	Oocyte_FPKM	log2(foldchange)	pvalue	qvalue
TCONS_05277833	XLOC_2450048	759	2.9153	12.9703	-2.1535	0.00095	0.0138997
TCONS_00131553	XLOC_077166	981	5.13878	24.9792	-2.28123	0.0003	0.00516879
TCONS_03829622	XLOC_1786841	387	70.7166	210.68	-1.57494	0.00165	0.022219
TCONS_05587981	XLOC_2565420	494	394.065	2541.97	-2.68944	0.00115	0.0163478
TCONS_00969241	XLOC_392840	2891	5.96081	17.4305	-1.54804	0.00095	0.0138997
TCONS_05302212	XLOC_2451513	551	0	0.35506	#NAME?	0.00165	0.022219
TCONS_00073219	XLOC_043732	789	3.55545	12.8951	-1.85872	0.0043	0.0498068
TCONS_01543041	XLOC_693452	580	53.6075	194.663	-1.86047	0.004	0.046869
TCONS_02257700	XLOC_1054580	564	0.290663	0	inf	0.0023	0.0294018
TCONS_02493671	XLOC_1119776	918	38.6289	133.914	-1.79355	5e-05	0.00107741
TCONS_04523733	XLOC_2067883	1121	4.18564	28.9824	-2.79166	0.00055	0.00869548
TCONS_04525218	XLOC_2070155	2238	17.5484	5.0256	1.80397	0.004	0.046869
TCONS_05788332	XLOC_2688779	1024	38.6825	10.7264	1.85052	0.00035	0.00590739
TCONS_04523889	XLOC_2068075	2404	15.2065	83.0684	-2.44961	0.0003	0.00516879
TCONS_00518745	XLOC_113786	2150	4.02538	11.7116	-1.54074	0.0022	0.028314
TCONS_04810110	XLOC_2197548	463	0.357324	0	inf	0.0031	0.0378654
TCONS_00457766	XLOC_114932	433	0.47835	0	inf	0.00195	0.0255911
TCONS_05108617	XLOC_2448227	1487	0.61817	5.3895	-3.12408	0.0009	0.0132741
TCONS_03475880	XLOC_1614492	981	6.77661	23.9154	-1.81931	0.0031	0.0378654
TCONS_05041198	XLOC_2319486	689	4.89851	41.9408	-3.09794	0.00085	0.0126365
TCONS_03966689	XLOC_1837443	905	43.7896	402.127	-3.19899	5e-05	0.00107741
TCONS_02225448	XLOC_1053661	825	3.56752	16.4331	-2.20361	0.0004	0.00663038
TCONS_00936982	XLOC_395340	619	71.6106	280.622	-1.97038	5e-05	0.00107741
TCONS_03985092	XLOC_1884799	1509	5.92459	26.8069	-2.17781	0.0004	0.00663038
TCONS_02783638	XLOC_1189366	450	0	0.852341	#NAME?	0.0001	0.00199578
TCONS_02792754	XLOC_1192651	344	132.163	371.608	-1.49146	0.00085	0.0126365
TCONS_04863916	XLOC_2198770	411	0	0.767517	#NAME?	0.00105	0.01513
TCONS_05058977	XLOC_2321713	387	0	0.489077	#NAME?	0.0042	0.0488279
TCONS_01012512	XLOC_392608	343	84.987	291.31	-1.77724	0.0003	0.00516879
TCONS_02421504	XLOC_1121808	1295	4.46587	31.5948	-2.82267	5e-05	0.00107741
TCONS_03529021	XLOC_1613803	501	41.002	250.781	-2.61266	0.0001	0.00199578
TCONS_05754727	XLOC_2689906	901	0.399287	0	inf	0.0001	0.00199578
TCONS_00087444	XLOC_052860	1115	9.6272	117.915	-3.61448	5e-05	0.00107741
TCONS_01962691	XLOC_884648	893	1432.08	4404.43	-1.62085	0.00015	0.00284683
TCONS_01328646	XLOC_603998	537	19.6491	52.3545	-1.41385	0.0032	0.038896
TCONS_05733049	XLOC_2689639	1024	13.1413	47.137	-1.84275	0.0004	0.00663038
TCONS_05277910	XLOC_2450386	355	121.973	322.585	-1.40312	0.00195	0.0255911
TCONS_05978601	XLOC_2787303	486	0.299281	0	inf	0.0038	0.0449182
TCONS_01790717	XLOC_886675	1287	0.807643	0	inf	5e-05	0.00107741
TCONS_02089097	XLOC_973298	2955	0.833707	6.44556	-2.95069	5e-05	0.00107741
TCONS_04061626	XLOC_1884799	322	0.820476	0	inf	0.00385	0.0454079
TCONS_02707961	XLOC_1192421	491	0.534023	0	inf	0.0005	0.0080173
TCONS_04552834	XLOC_2069230	1349	18.8831	4.08928	2.20718	5e-05	0.00107741
TCONS_05747979	XLOC_2689729	352	0.86589	0	inf	0.00195	0.0255911
TCONS_01348330	XLOC_603698	281	2.19872	0	inf	0.00185	0.0244806
TCONS_05768544	XLOC_2688243	607	14.1553	98.2774	-2.79552	0.0022	0.028314
TCONS_01908968	XLOC_884766	1058	6.73413	18.5145	-1.4591	0.00265	0.0331292
TCONS_01181744	XLOC_509906	547	0.364104	0	inf	0.00115	0.0163478
TCONS_04356892	XLOC_1943726	769	5.37515	25.4638	-2.24407	0.0028	0.0347153
TCONS_04614933	XLOC_2070729	359	0	1.05223	#NAME?	0.0004	0.00663038
TCONS_01395305	XLOC_602577	732	0.62803	55.2567	-6.45917	0.00025	0.0044149
TCONS_02467211	XLOC_1124035	1015	0.901453	0	inf	5e-05	0.00107741
TCONS_05601074	XLOC_2567412	531	0	0.483392	#NAME?	0.0005	0.0080173
TCONS_04296087	XLOC_1942075	1172	5.12826	26.155	-2.35055	0.0037	0.0439311
TCONS_00989469	XLOC_392710	975	5.60073	29.4981	-2.39694	5e-05	0.00107741
TCONS_05331350	XLOC_2451679	528	0.479518	0	inf	0.00055	0.00869548
TCONS_04525306	XLOC_2070354	2107	22.1611	48.837	-1.13994	0.00335	0.0404248
TCONS_05110008	XLOC_2451535	973	26.22	85.6414	-1.70764	0.0033	0.0399217
TCONS_00669514	XLOC_285447	767	0.882646	7.35719	-3.05925	0.00165	0.022219
TCONS_05732402	XLOC_2688570	693	6.52704	50.2412	-2.94437	0.00025	0.0044149
TCONS_00474570	XLOC_114597	345	104.573	388.094	-1.89189	0.0017	0.0227899
TCONS_04777310	XLOC_2200742	2320	23.5588	128.345	-2.44569	5e-05	0.00107741
TCONS_05269762	XLOC_2450769	1459	3.91857	14.9311	-1.92992	0.00055	0.00869548
TCONS_05086362	XLOC_2322765	555	0	0.50073	#NAME?	5e-05	0.00107741
TCONS_03058243	XLOC_1421554	1192	0.282588	0	inf	5e-05	0.00107741
TCONS_03232505	XLOC_1496085	322	0	1.45133	#NAME?	0.0012	0.016951
TCONS_02754401	XLOC_1192358	518	0.338804	0	inf	0.0019	0.0250391
TCONS_05084962	XLOC_2319443	1449	0.629721	22.256	-5.14334	0.0001	0.00199578
TCONS_01515244	XLOC_695961	1031	1.53555	6.58652	-2.10076	0.00075	0.0113615
TCONS_02948788	XLOC_1337338	590	0	1.36607	#NAME?	5e-05	0.00107741
TCONS_03948165	XLOC_1835899	714	10.7821	43.6813	-2.01838	0.00015	0.00284683
TCONS_04275339	XLOC_1939394	602	0.285845	0	inf	0.001	0.0145166
TCONS_00423100	XLOC_114216	1374	1.42356	7.1593	-2.33032	0.0025	0.0315354
TCONS_03599940	XLOC_1684821	1687	1998.25	11516.7	-2.52692	5e-05	0.00107741
TCONS_00670306	XLOC_287362	406	0	0.434618	#NAME?	0.0042	0.0488279
TCONS_05746836	XLOC_2687939	1329	13.4976	109.895	-3.02535	0.0007	0.0107061
TCONS_03727481	XLOC_1731559	832	675.681	186.343	1.85838	5e-05	0.00107741
TCONS_03476409	XLOC_1616076	1575	193.112	859.737	-2.15446	0.0007	0.0107061
TCONS_00055648	XLOC_034675	780	21.5986	134.732	-2.64108	5e-05	0.00107741
TCONS_05268896	XLOC_2448309	1073	37.4079	279.704	-2.90248	5e-05	0.00107741
TCONS_02899128	XLOC_1337690	463	9.78397	42.3303	-2.1132	0.00085	0.0126365
TCONS_02947366	XLOC_1338834	2930	5.63323	14.3696	-1.35099	0.00285	0.0352489
TCONS_02737898	XLOC_1191742	1148	7.93653	30.1007	-1.92322	0.0009	0.0132741
TCONS_01202023	XLOC_603299	873	40.4193	96.1066	-1.24959	0.00275	0.0341935
TCONS_01899232	XLOC_884293	680	23.0476	212.42	-3.20423	0.0016	0.0216404
TCONS_02713282	XLOC_1191507	429	28.8782	202.284	-2.80833	0.0005	0.0080173
TCONS_04066836	XLOC_1887204	633	0.299423	0	inf	0.0009	0.0132741
TCONS_01922516	XLOC_887632	834	18.7662	79.4409	-2.08175	0.0027	0.0336679
TCONS_05387280	XLOC_2566911	1800	425.74	1179.32	-1.46991	0.0005	0.0080173
TCONS_04542787	XLOC_2068361	926	17.2387	3.14401	2.45497	0.00015	0.00284683
TCONS_02075527	XLOC_974081	556	26.8251	7.30459	1.87671	0.00235	0.0299483
TCONS_05562045	XLOC_2566878	892	108.491	320.468	-1.5626	0.00015	0.00284683
TCONS_00797993	XLOC_392920	595	11.0918	55.5386	-2.324	5e-05	0.00107741
TCONS_05030795	XLOC_2321933	244	0	5.69872	#NAME?	0.0005	0.0080173
TCONS_00420469	XLOC_111132	725	12.0276	50.137	-2.05952	0.00145	0.0199091
TCONS_00407775	XLOC_114773	768	54.1587	173.288	-1.6779	0.00175	0.0233606
TCONS_02145605	XLOC_1053676	384	32.116	135.623	-2.07824	0.0002	0.00364176
TCONS_00990334	XLOC_395686	1492	0.430769	0	inf	5e-05	0.00107741
TCONS_02146866	XLOC_1056399	643	0.407518	0	inf	0.00025	0.0044149
TCONS_05731976	XLOC_2688057	1104	198.542	500.282	-1.33329	0.00125	0.0175507
TCONS_00065634	XLOC_040600	1907	0	0.387786	#NAME?	5e-05	0.00107741
TCONS_01974342	XLOC_972303	1285	37.8651	13.9478	1.44083	0.00185	0.0244806
TCONS_05255126	XLOC_2447884	583	1.40021	7.39173	-2.40027	0.00205	0.0266773
TCONS_00741363	XLOC_283745	2022	36.3584	85.1575	-1.22785	0.00265	0.0331292
TCONS_05528830	XLOC_2567714	491	0.72331	0	inf	0.0002	0.00364176
TCONS_00133554	XLOC_078210	579	13.5052	68.6966	-2.34673	0.00115	0.0163478
TCONS_00093531	XLOC_055758	1193	28.0089	130.246	-2.21728	0.0005	0.0080173
TCONS_03247882	XLOC_1494572	325	0	1.03879	#NAME?	0.0022	0.028314
TCONS_03243894	XLOC_1495690	475	0	0.883816	#NAME?	0.00015	0.00284683
TCONS_05025664	XLOC_2322155	1824	18.1354	44.3668	-1.29067	0.0043	0.0498068
TCONS_01547495	XLOC_695772	415	0.416836	0	inf	0.00395	0.0463846
TCONS_01971145	XLOC_885338	277	0	4.7539	#NAME?	0.0001	0.00199578
TCONS_04775679	XLOC_2198059	2028	19.0454	59.5169	-1.64385	0.00285	0.0352489
TCONS_05008550	XLOC_2320172	3721	2.57045	7.9678	-1.63216	0.00145	0.0199091
TCONS_00759589	XLOC_287806	757	122.389	362.015	-1.56457	0.00015	0.00284683
TCONS_04356384	XLOC_1941418	342	0	1.1106	#NAME?	0.0012	0.016951
TCONS_05526566	XLOC_2564151	234	1260.93	408.144	1.62734	0.0014	0.0193276
TCONS_00150248	XLOC_087549	1247	25.0792	88.7316	-1.82296	5e-05	0.00107741
TCONS_04278417	XLOC_1943870	1082	2.83524	12.5608	-2.14739	0.00355	0.0424383
TCONS_05515422	XLOC_2565420	801	375.445	1713.5	-2.19027	0.00015	0.00284683
TCONS_04610632	XLOC_2070340	841	0.462077	4.5572	-3.30194	0.0042	0.0488279
TCONS_05975841	XLOC_2789474	2111	3.87666	20.9847	-2.43645	0.00175	0.0233606
TCONS_00016391	XLOC_009700	695	9.96358	1.11441	3.16039	0.0013	0.0181494
TCONS_03213338	XLOC_1495139	663	0.398322	0	inf	0.00025	0.0044149
TCONS_03044506	XLOC_1419354	400	366.706	2218.3	-2.59676	5e-05	0.00107741
TCONS_02904733	XLOC_1338985	880	3.66358	32.3368	-3.14185	0.00065	0.0100467
TCONS_04590927	XLOC_2067915	521	0	0.632681	#NAME?	5e-05	0.00107741
TCONS_04570151	XLOC_2068931	1260	5.54709	56.6416	-3.35206	0.0007	0.0107061
TCONS_03616823	XLOC_1686033	502	18.9998	74.2584	-1.96657	0.0005	0.0080173
TCONS_00052782	XLOC_033173	1004	0.319213	0	inf	0.0001	0.00199578
TCONS_02735604	XLOC_1187838	389	0	0.741165	#NAME?	0.00045	0.00733058
TCONS_02138456	XLOC_971167	474	0	1.50425	#NAME?	0.00015	0.00284683
TCONS_00109230	XLOC_063493	563	47.8939	135.212	-1.49731	0.00095	0.0138997
TCONS_04523417	XLOC_2067559	927	7.42831	1.3189	2.4937	0.0019	0.0250391
TCONS_01900005	XLOC_885257	626	204.619	595.65	-1.54152	5e-05	0.00107741
TCONS_01528017	XLOC_693115	739	18.7625	102.375	-2.44793	0.00055	0.00869548
TCONS_00771277	XLOC_287196	613	0	0.729169	#NAME?	0.0002	0.00364176
TCONS_04558486	XLOC_2070337	820	8.2144	40.7476	-2.31049	0.0005	0.0080173
TCONS_05800601	XLOC_2690283	1038	38.6093	133.871	-1.79382	5e-05	0.00107741
TCONS_05758528	XLOC_2689313	610	0	0.357771	#NAME?	0.0011	0.01574
TCONS_01790857	XLOC_887023	423	0	0.443646	#NAME?	0.00275	0.0341935
TCONS_00446341	XLOC_111190	1092	0	3.28179	#NAME?	5e-05	0.00107741
TCONS_01970678	XLOC_884293	1151	7.15158	125.987	-4.13886	0.00035	0.00590739
TCONS_00929878	XLOC_394560	676	0.501313	4.79919	-3.25901	0.0029	0.0357735
TCONS_02223609	XLOC_1051896	1060	84.5458	327.503	-1.9537	5e-05	0.00107741
TCONS_06000153	XLOC_2791110	642	0.900108	0	inf	5e-05	0.00107741
TCONS_05042034	XLOC_2320853	1008	21.4199	108.762	-2.34415	0.00025	0.0044149
TCONS_00667735	XLOC_283587	2868	67.8301	181.964	-1.42365	0.0002	0.00364176
Oocyte_vs_4-cell
transcript_id	gene_id	length	Ca4cell_FPKM	Oocyte_FPKM	log2(foldchange)	pvalue	qvalue
TCONS_05049446	XLOC_2321994	622	0.593128	0	inf	0.0002	0.00364176
TCONS_01932124	XLOC_887858	423	0.525151	0	inf	0.00115	0.0163478
TCONS_03861815	XLOC_1786942	922	0.422928	0	inf	5e-05	0.00107741
TCONS_01922516	XLOC_887632	834	18.5255	79.4409	-2.10037	0.0012	0.016951
TCONS_01947328	XLOC_887608	567	0.454794	0	inf	0.00035	0.00590739
TCONS_03370868	XLOC_1561310	359	1.46096	0	inf	0.0001	0.00199578
TCONS_04277200	XLOC_1941285	258	2.23329	0	inf	0.00405	0.0473615
TCONS_05316672	XLOC_2450689	595	0.459085	0	inf	0.0005	0.0080173
TCONS_05277833	XLOC_2450048	759	3.54806	12.9703	-1.87011	0.00305	0.0373443
TCONS_00131553	XLOC_077166	981	3.81907	24.9792	-2.70944	0.0003	0.00516879
TCONS_05758093	XLOC_2688734	929	0.666462	0	inf	5e-05	0.00107741
TCONS_01380047	XLOC_602900	1044	0.595615	0	inf	5e-05	0.00107741
TCONS_01329364	XLOC_605798	1421	0.411976	0	inf	5e-05	0.00107741
TCONS_02472545	XLOC_1122564	612	2.83562	0	inf	5e-05	0.00107741
TCONS_01807760	XLOC_885641	629	1.38236	0	inf	5e-05	0.00107741
TCONS_00099029	XLOC_059536	446	0	1.3289	#NAME?	5e-05	0.00107741
TCONS_00513461	XLOC_112345	439	0	0.693078	#NAME?	0.0001	0.00199578
TCONS_05732402	XLOC_2688570	693	6.67207	50.2412	-2.91267	0.0002	0.00364176
TCONS_01184911	XLOC_508638	1040	0.522387	0	inf	5e-05	0.00107741
TCONS_02493671	XLOC_1119776	918	50.9073	133.914	-1.39536	0.0013	0.0181494
TCONS_05024275	XLOC_2319886	3507	0.927075	0	inf	5e-05	0.00107741
TCONS_04352318	XLOC_1941327	1140	15.0476	38.8519	-1.36845	0.0024	0.0304793
TCONS_01533275	XLOC_694802	1283	5.5344	0	inf	5e-05	0.00107741
TCONS_03729464	XLOC_1729620	1091	0.317345	0	inf	5e-05	0.00107741
TCONS_05331326	XLOC_2451561	938	0.425419	0	inf	5e-05	0.00107741
TCONS_04523733	XLOC_2067883	1121	7.75359	28.9824	-1.90224	0.00065	0.0100467
TCONS_02423065	XLOC_1124883	1003	0.551414	0	inf	0.0001	0.00199578
TCONS_04525218	XLOC_2070155	2238	19.7207	5.0256	1.97235	0.00185	0.0244806
TCONS_05788332	XLOC_2688779	1024	33.093	10.7264	1.62536	0.00165	0.022219
TCONS_03061286	XLOC_1421005	1852	5.61562	70.8665	-3.65759	5e-05	0.00107741
TCONS_01329257	XLOC_605597	610	1.3156	0	inf	5e-05	0.00107741
TCONS_01598606	XLOC_693536	599	0	0.322645	#NAME?	0.00125	0.0175507
TCONS_04523889	XLOC_2068075	2404	13.0112	83.0684	-2.67455	0.0003	0.00516879
TCONS_01565177	XLOC_695730	654	0.4019	0	inf	0.0005	0.0080173
TCONS_00936616	XLOC_394140	839	0.496119	0	inf	0.0001	0.00199578
TCONS_03842399	XLOC_1787640	505	0.874331	0	inf	0.00025	0.0044149
TCONS_04801683	XLOC_2198424	1292	0.275783	0	inf	5e-05	0.00107741
TCONS_00424209	XLOC_116465	871	0.401117	0	inf	5e-05	0.00107741
TCONS_04817835	XLOC_2197722	328	1.17665	0	inf	0.0011	0.01574
TCONS_00195294	XLOC_109613	518	0.294783	0	inf	0.00245	0.0310048
TCONS_03723708	XLOC_1729915	1327	0.55842	0	inf	5e-05	0.00107741
TCONS_01318338	XLOC_604634	567	9.04445	36.4109	-2.00926	0.00175	0.0233606
TCONS_03324449	XLOC_1559018	2118	0.33797	0	inf	5e-05	0.00107741
TCONS_04296157	XLOC_1942485	541	0.310972	0	inf	0.0022	0.028314
TCONS_01901013	XLOC_887568	1637	350.564	160.336	1.12858	0.0018	0.023923
TCONS_03966689	XLOC_1837443	905	13.3633	402.127	-4.9113	0.0001	0.00199578
TCONS_02930891	XLOC_1338709	979	46.0142	14.3488	1.68115	0.0003	0.00516879
TCONS_04860773	XLOC_2201933	560	0.383571	0	inf	0.0006	0.00937297
TCONS_05349859	XLOC_2447870	511	0	0.632073	#NAME?	0.00035	0.00590739
TCONS_00052661	XLOC_033110	638	2.59653	0	inf	5e-05	0.00107741
TCONS_00001497	XLOC_000860	201	770.649	2815.09	-1.86904	0.0004	0.00663038
TCONS_02717033	XLOC_1188757	610	2.11315	0	inf	5e-05	0.00107741
TCONS_05765523	XLOC_2690670	588	0.352946	0	inf	0.00145	0.0199091
TCONS_05053136	XLOC_2321857	1641	0.466918	0	inf	5e-05	0.00107741
TCONS_02443030	XLOC_1124873	790	0.371407	0	inf	5e-05	0.00107741
TCONS_02690529	XLOC_1191656	496	1.92884	0	inf	5e-05	0.00107741
TCONS_00936982	XLOC_395340	619	109.017	280.622	-1.36408	0.00195	0.0255911
TCONS_05549635	XLOC_2567086	594	0.279205	0	inf	0.00105	0.01513
TCONS_02064124	XLOC_973946	649	14.2253	164.131	-3.52831	5e-05	0.00107741
TCONS_02948788	XLOC_1337338	590	0	1.36607	#NAME?	5e-05	0.00107741
TCONS_04557615	XLOC_2069009	1796	0.396079	0	inf	5e-05	0.00107741
TCONS_04863916	XLOC_2198770	411	0	0.767517	#NAME?	0.00105	0.01513
TCONS_04364617	XLOC_1942109	557	0	1.52798	#NAME?	5e-05	0.00107741
TCONS_01924385	XLOC_884099	916	0.438484	0	inf	0.0001	0.00199578
TCONS_01538282	XLOC_694667	1215	375.285	1541.57	-2.03835	0.00265	0.0331292
TCONS_01538281	XLOC_694667	1181	358.886	2155.31	-2.5863	0.0001	0.00199578
TCONS_01322834	XLOC_603807	742	1.77921	17.3698	-3.28727	0.0001	0.00199578
TCONS_02421504	XLOC_1121808	1295	2.2482	31.5948	-3.81285	0.0002	0.00364176
TCONS_03529021	XLOC_1613803	501	22.7623	250.781	-3.46171	5e-05	0.00107741
TCONS_00087444	XLOC_052860	1115	25.1537	117.915	-2.2289	5e-05	0.00107741
TCONS_01348887	XLOC_605860	366	0.930293	0	inf	0.0004	0.00663038
TCONS_01962691	XLOC_884648	893	1023.68	4404.43	-2.10519	5e-05	0.00107741
TCONS_03360159	XLOC_1559489	975	0.509234	0	inf	5e-05	0.00107741
TCONS_01563569	XLOC_692948	658	0.477084	0	inf	0.0001	0.00199578
TCONS_05036825	XLOC_2322043	1166	1.16489	0	inf	5e-05	0.00107741
TCONS_00187151	XLOC_105395	317	0.771191	0	inf	0.00425	0.0493099
TCONS_01004879	XLOC_392427	450	2.96818	0	inf	5e-05	0.00107741
TCONS_02779838	XLOC_1191372	1185	0.291801	0	inf	0.0001	0.00199578
TCONS_00514330	XLOC_114818	612	0	0.465941	#NAME?	0.00025	0.0044149
TCONS_01790717	XLOC_886675	1287	0.605966	0	inf	5e-05	0.00107741
TCONS_00020092	XLOC_012006	580	0.387198	0	inf	0.0005	0.0080173
TCONS_02089097	XLOC_973298	2955	1.00158	6.44556	-2.68602	5e-05	0.00107741
TCONS_00955677	XLOC_391294	768	0.34307	0	inf	5e-05	0.00107741
TCONS_04552834	XLOC_2069230	1349	18.308	4.08928	2.16255	0.0001	0.00199578
TCONS_01392574	XLOC_603515	657	0.344382	0	inf	0.00045	0.00733058
TCONS_04289818	XLOC_1939831	578	4.16062	31.3702	-2.91453	0.0033	0.0399217
TCONS_01934011	XLOC_884092	2592	0.445678	0	inf	0.00405	0.0473615
TCONS_01005065	XLOC_392813	756	0.278057	0	inf	0.0004	0.00663038
TCONS_01132785	XLOC_510818	1092	1.85855	0	inf	5e-05	0.00107741
TCONS_01392834	XLOC_604925	568	2.42647	0	inf	5e-05	0.00107741
TCONS_04614933	XLOC_2070729	359	0	1.05223	#NAME?	0.0004	0.00663038
TCONS_01395305	XLOC_602577	732	0.997953	55.2567	-5.79103	5e-05	0.00107741
TCONS_02467211	XLOC_1124035	1015	3.68381	0	inf	5e-05	0.00107741
TCONS_04069155	XLOC_1886032	522	0.402004	0	inf	0.0013	0.0181494
TCONS_00989469	XLOC_392710	975	10.6388	29.4981	-1.47129	0.00325	0.0394189
TCONS_05331350	XLOC_2451679	528	0.543036	0	inf	0.0006	0.00937297
TCONS_03730070	XLOC_1730121	583	1.13257	0	inf	5e-05	0.00107741
TCONS_00097618	XLOC_059119	490	1.06741	0	inf	0.00295	0.0363014
TCONS_05733427	XLOC_2690721	3638	0.435001	0	inf	5e-05	0.00107741
TCONS_05329328	XLOC_2446960	1226	0.463783	0	inf	5e-05	0.00107741
TCONS_05110008	XLOC_2451535	973	18.5791	85.6414	-2.20463	0.00055	0.00869548
TCONS_03875788	XLOC_1787153	435	31.3808	7.63233	2.03969	0.0013	0.0181494
TCONS_04126516	XLOC_1942391	593	0.620793	0	inf	0.0003	0.00516879
TCONS_03630914	XLOC_1684025	390	0.650461	0	inf	0.0016	0.0216404
TCONS_00474570	XLOC_114597	345	80.2133	388.094	-2.27449	0.00025	0.0044149
TCONS_02697433	XLOC_1189150	568	0.852409	0	inf	0.0002	0.00364176
TCONS_05069055	XLOC_2319594	580	0.370846	0	inf	0.0006	0.00937297
TCONS_00740828	XLOC_283058	235	4.22728	0	inf	0.0021	0.027224
TCONS_05269762	XLOC_2450769	1459	4.33521	14.9311	-1.78414	0.00115	0.0163478
TCONS_01596060	XLOC_694507	315	1.55391	0	inf	0.00095	0.0138997
TCONS_05746836	XLOC_2687939	1329	9.44939	109.895	-3.53976	0.00065	0.0100467
TCONS_01378955	XLOC_601407	479	192.439	601.806	-1.6449	0.00275	0.0341935
TCONS_01726426	XLOC_800575	786	0.31967	0	inf	0.0001	0.00199578
TCONS_03737460	XLOC_1730326	1480	26.7844	7.42281	1.85135	0.00035	0.00590739
TCONS_03359509	XLOC_1558692	404	0.380416	0	inf	0.0041	0.0478558
TCONS_03948165	XLOC_1835899	714	8.74928	43.6813	-2.31978	0.00025	0.0044149
TCONS_01554437	XLOC_694894	612	0.644174	0	inf	0.00015	0.00284683
TCONS_00423100	XLOC_114216	1374	1.96665	7.1593	-1.86408	0.0037	0.0439311
TCONS_01316296	XLOC_601444	2662	0.285007	0	inf	5e-05	0.00107741
TCONS_03599940	XLOC_1684821	1687	1809.36	11516.7	-2.67018	5e-05	0.00107741
TCONS_02432143	XLOC_1120630	469	0.637325	0	inf	0.00015	0.00284683
TCONS_05529020	XLOC_2568257	981	0.464553	0	inf	5e-05	0.00107741
TCONS_04776876	XLOC_2199780	2509	89.5294	19.9853	2.16342	0.0003	0.00516879
TCONS_02943040	XLOC_1337916	955	2.23595	7.74633	-1.79262	0.0031	0.0378654
TCONS_03727481	XLOC_1731559	832	442.048	186.343	1.24624	0.0026	0.0325909
TCONS_02459532	XLOC_1119989	2249	0.445253	0	inf	5e-05	0.00107741
TCONS_00097772	XLOC_059119	1066	4.24657	0	inf	5e-05	0.00107741
TCONS_02898231	XLOC_1336950	1803	2.80247	13.163	-2.23172	0.00375	0.0444201
TCONS_01603380	XLOC_692431	333	0	0.87768	#NAME?	0.00275	0.0341935
TCONS_01343552	XLOC_604029	905	0	0.335517	#NAME?	0.00015	0.00284683
TCONS_00943471	XLOC_393858	274	1.63886	0	inf	0.00355	0.0424383
TCONS_00055648	XLOC_034675	780	39.171	134.732	-1.78223	0.00015	0.00284683
TCONS_05268896	XLOC_2448309	1073	83.4745	279.704	-1.74449	0.0003	0.00516879
TCONS_05035018	XLOC_2319595	2160	0.32278	0	inf	5e-05	0.00107741
TCONS_01163711	XLOC_511563	1348	0.800744	0	inf	5e-05	0.00107741
TCONS_01908696	XLOC_884532	485	3.41685	35.3005	-3.36895	0.00205	0.0266773
TCONS_03598554	XLOC_1682736	997	0.65344	3.08617	-2.23969	0.00335	0.0404248
TCONS_05515422	XLOC_2565420	801	560.866	1713.5	-1.61122	0.0029	0.0357735
TCONS_03033799	XLOC_1419525	772	1011.8	2514.73	-1.31348	0.00255	0.0320525
TCONS_04069161	XLOC_1886046	270	21.9637	0	inf	5e-05	0.00107741
TCONS_00119079	XLOC_070127	1080	0.324204	0	inf	5e-05	0.00107741
TCONS_00447482	XLOC_112505	2976	0.344811	0	inf	5e-05	0.00107741
TCONS_01899232	XLOC_884293	680	21.3324	212.42	-3.3158	0.0025	0.0315354
TCONS_02713283	XLOC_1191529	1065	0	0.781513	#NAME?	5e-05	0.00107741
TCONS_02713282	XLOC_1191507	429	14.1416	202.284	-3.83836	5e-05	0.00107741
TCONS_01191349	XLOC_511471	964	7.54987	36.4636	-2.27193	0.003	0.036829
TCONS_02280594	XLOC_1052134	937	0.964924	0	inf	0.0001	0.00199578
TCONS_03353820	XLOC_1560768	1472	0.433176	0	inf	5e-05	0.00107741
TCONS_03841914	XLOC_1786393	370	5.77777	0	inf	5e-05	0.00107741
TCONS_05387280	XLOC_2566911	1800	378.121	1179.32	-1.64103	5e-05	0.00107741
TCONS_04542787	XLOC_2068361	926	20.3666	3.14401	2.69553	5e-05	0.00107741
TCONS_00797993	XLOC_392920	595	19.6579	55.5386	-1.49838	0.0021	0.027224
TCONS_05803065	XLOC_2688554	337	0	0.952668	#NAME?	0.002	0.0261339
TCONS_01137145	XLOC_510042	1361	0.530712	0	inf	5e-05	0.00107741
TCONS_01926297	XLOC_887170	1258	1.43501	0	inf	5e-05	0.00107741
TCONS_00420469	XLOC_111132	725	11.3527	50.137	-2.14284	0.00205	0.0266773
TCONS_02145605	XLOC_1053676	384	32.1693	135.623	-2.07584	0.00035	0.00590739
TCONS_05059259	XLOC_2322983	429	0.412855	0	inf	0.0033	0.0399217
TCONS_00990334	XLOC_395686	1492	1.60404	0	inf	5e-05	0.00107741
TCONS_05024522	XLOC_2320162	873	0.34725	0	inf	0.0002	0.00364176
TCONS_02146866	XLOC_1056399	643	0.296208	0	inf	0.0014	0.0193276
TCONS_03838295	XLOC_1785634	943	0.588845	0	inf	5e-05	0.00107741
TCONS_05731976	XLOC_2688057	1104	191.309	500.282	-1.38683	0.00175	0.0233606
TCONS_02783949	XLOC_1190344	431	0	0.797431	#NAME?	0.0001	0.00199578
TCONS_05597456	XLOC_2567756	720	0.295308	0	inf	0.0006	0.00937297
TCONS_00702105	XLOC_286663	628	72.1797	16.2729	2.14912	0.00195	0.0255911
TCONS_02683495	XLOC_1190913	749	225.414	44.1757	2.35125	0.001	0.0145166
TCONS_00133554	XLOC_078210	579	16.3076	68.6966	-2.07469	0.002	0.0261339
TCONS_00093531	XLOC_055758	1193	29.9263	130.246	-2.12176	0.0004	0.00663038
TCONS_03247882	XLOC_1494572	325	0	1.03879	#NAME?	0.0022	0.028314
TCONS_04810613	XLOC_2198253	396	1.00427	0	inf	5e-05	0.00107741
TCONS_01337764	XLOC_601459	683	1.31637	12.2302	-3.21581	0.00255	0.0320525
TCONS_04775679	XLOC_2198059	2028	12.1526	59.5169	-2.29204	5e-05	0.00107741
TCONS_02699051	XLOC_1192208	512	0.685343	0	inf	0.0001	0.00199578
TCONS_02791511	XLOC_1187946	1001	0	0.393381	#NAME?	5e-05	0.00107741
TCONS_05357618	XLOC_2446647	661	0	0.698057	#NAME?	5e-05	0.00107741
TCONS_00969979	XLOC_394850	1685	0.940616	0	inf	5e-05	0.00107741
TCONS_00150248	XLOC_087549	1247	29.859	88.7316	-1.57128	5e-05	0.00107741
TCONS_02136870	XLOC_973130	388	0	0.67681	#NAME?	0.0016	0.0216404
TCONS_05975841	XLOC_2789474	2111	5.32346	20.9847	-1.9789	0.0003	0.00516879
TCONS_00016391	XLOC_009700	695	7.0919	1.11441	2.6699	0.00425	0.0493099
TCONS_04080779	XLOC_1884519	1019	3.41547	0	inf	5e-05	0.00107741
TCONS_03213338	XLOC_1495139	663	0.463796	0	inf	0.0002	0.00364176
TCONS_03044506	XLOC_1419354	400	239.666	2218.3	-3.21035	5e-05	0.00107741
TCONS_05294167	XLOC_2450019	676	0.378586	0	inf	0.00055	0.00869548
TCONS_02904733	XLOC_1338985	880	4.14484	32.3368	-2.96379	0.00155	0.0210697
TCONS_00491307	XLOC_116334	691	0.343832	0	inf	0.00045	0.00733058
TCONS_04831585	XLOC_2199042	1205	0.371081	0	inf	5e-05	0.00107741
TCONS_05788355	XLOC_2688814	1432	25.0996	7.12653	1.81639	0.0003	0.00516879
TCONS_04590927	XLOC_2067915	521	0	0.632681	#NAME?	5e-05	0.00107741
TCONS_04570151	XLOC_2068931	1260	7.45558	56.6416	-2.92547	0.0042	0.0488279
TCONS_03616823	XLOC_1686033	502	20.6158	74.2584	-1.84881	0.0005	0.0080173
TCONS_03344025	XLOC_1559848	921	0.381773	0	inf	0.0001	0.00199578
TCONS_00052782	XLOC_033173	1004	0.586065	0	inf	0.0001	0.00199578
TCONS_04524606	XLOC_2069104	950	0.692614	0	inf	5e-05	0.00107741
TCONS_04585973	XLOC_2071917	876	1.04887	0	inf	5e-05	0.00107741
TCONS_03529578	XLOC_1615203	822	0	1.08326	#NAME?	5e-05	0.00107741
TCONS_04775931	XLOC_2198380	864	34.9124	10.8726	1.68303	0.00335	0.0404248
TCONS_01900005	XLOC_885257	626	207.88	595.65	-1.51872	0.0001	0.00199578
TCONS_02466634	XLOC_1122121	2577	0.399932	0	inf	5e-05	0.00107741
TCONS_04558486	XLOC_2070337	820	7.38193	40.7476	-2.46465	0.00055	0.00869548
TCONS_02737886	XLOC_1191691	447	1.43003	0	inf	5e-05	0.00107741
TCONS_05800601	XLOC_2690283	1038	54.7871	133.871	-1.28893	0.00145	0.0199091
TCONS_02487923	XLOC_1120193	969	0	0.304575	#NAME?	0.00015	0.00284683
TCONS_03327958	XLOC_1558636	743	0.450353	0	inf	0.0001	0.00199578
TCONS_00192666	XLOC_108297	713	0.432465	0	inf	0.0004	0.00663038
TCONS_02460997	XLOC_1122122	668	0.795798	0	inf	0.0001	0.00199578
TCONS_01137476	XLOC_510859	663	0.781633	0	inf	5e-05	0.00107741
TCONS_01970678	XLOC_884293	1151	9.00092	125.987	-3.80705	0.00185	0.0244806
TCONS_01931774	XLOC_886353	451	0.454226	0	inf	0.0012	0.016951
TCONS_03494065	XLOC_1615196	657	1.85046	0	inf	5e-05	0.00107741
TCONS_00936908	XLOC_395113	629	5.72805	30.8397	-2.42867	0.002	0.0261339
TCONS_03638065	XLOC_1683641	504	0.470626	0	inf	0.00035	0.00590739
TCONS_01538437	XLOC_695039	889	0.772214	0	inf	5e-05	0.00107741
TCONS_01374610	XLOC_604495	2559	0.389963	0	inf	5e-05	0.00107741
TCONS_02223609	XLOC_1051896	1060	66.1329	327.503	-2.30807	5e-05	0.00107741
TCONS_00957972	XLOC_396157	455	0.437335	0	inf	0.0012	0.016951
TCONS_01724941	XLOC_797792	1035	0.338045	0	inf	0.0036	0.0429456
TCONS_06000153	XLOC_2791110	642	1.2716	0	inf	5e-05	0.00107741
TCONS_04326483	XLOC_1939035	760	0.756396	0	inf	5e-05	0.00107741
TCONS_00667735	XLOC_283587	2868	77.5108	181.964	-1.23118	0.0014	0.0193276
TCONS_03838810	XLOC_1786972	628	0.402678	0	inf	0.0004	0.00663038
Oocyte_vs_8-cell
transcript_id	gene_id	length	Ca8cell_FPKM	Oocyte_FPKM	log2(foldchange)	pvalue	qvalue
TCONS_01947328	XLOC_887608	567	0.476046	0	inf	0.00045	0.00733058
TCONS_01583857	XLOC_692788	1452	1.59051	0	inf	5e-05	0.00107741
TCONS_05316672	XLOC_2450689	595	0.898078	0	inf	5e-05	0.00107741
TCONS_03749607	XLOC_1731115	3533	6.30451	0.819271	2.94397	0.00055	0.00869548
TCONS_05587981	XLOC_2565420	494	377.217	2541.97	-2.75248	0.00075	0.0113615
TCONS_03370805	XLOC_1561070	772	0.516886	0	inf	5e-05	0.00107741
TCONS_03592036	XLOC_1684211	733	0.341849	0	inf	0.00045	0.00733058
TCONS_02472545	XLOC_1122564	612	1.12908	0	inf	5e-05	0.00107741
TCONS_00073219	XLOC_043732	789	1.7385	12.8951	-2.89091	0.00015	0.00284683
TCONS_00513461	XLOC_112345	439	0	0.693078	#NAME?	0.0001	0.00199578
TCONS_01583889	XLOC_692847	1427	0.32049	0	inf	5e-05	0.00107741
TCONS_01962665	XLOC_884564	1187	3.02175	0	inf	5e-05	0.00107741
TCONS_03965899	XLOC_1835975	1603	4.7365	36.6213	-2.95079	5e-05	0.00107741
TCONS_01184911	XLOC_508638	1040	0.43325	0	inf	5e-05	0.00107741
TCONS_01132950	XLOC_511627	2148	0.891744	0	inf	5e-05	0.00107741
TCONS_03247389	XLOC_1493488	1206	16.618	61.3186	-1.88358	0.00265	0.0331292
TCONS_01533275	XLOC_694802	1283	4.58044	0	inf	5e-05	0.00107741
TCONS_01339343	XLOC_604109	1301	27.74	84.2431	-1.60259	0.0016	0.0216404
TCONS_04523733	XLOC_2067883	1121	6.75403	28.9824	-2.10136	0.0019	0.0250391
TCONS_05516122	XLOC_2566822	453	9.57623	0	inf	5e-05	0.00107741
TCONS_04268308	XLOC_1939831	1985	0.627953	5.34192	-3.08863	0.00345	0.0414418
TCONS_04777590	XLOC_2201641	914	0.997168	0	inf	5e-05	0.00107741
TCONS_04523889	XLOC_2068075	2404	4.19872	83.0684	-4.30628	0.00115	0.0163478
TCONS_03101009	XLOC_1420111	449	0	0.452353	#NAME?	0.0011	0.01574
TCONS_01379421	XLOC_601977	532	0.690257	0	inf	0.0002	0.00364176
TCONS_01726402	XLOC_800506	815	1.30964	0	inf	5e-05	0.00107741
TCONS_01132785	XLOC_510818	1092	10.9264	0	inf	5e-05	0.00107741
TCONS_05962571	XLOC_2788575	1522	2.16472	11.9447	-2.46412	0.0019	0.0250391
TCONS_01547371	XLOC_695324	1085	0	0.288711	#NAME?	5e-05	0.00107741
TCONS_01318338	XLOC_604634	567	4.84716	36.4109	-2.90916	0.00055	0.00869548
TCONS_03365854	XLOC_1561218	1186	0.471887	0	inf	5e-05	0.00107741
TCONS_03475880	XLOC_1614492	981	5.6091	23.9154	-2.0921	0.00275	0.0341935
TCONS_01529182	XLOC_695229	722	0.982004	8.38678	-3.09432	0.0041	0.0478558
TCONS_00146431	XLOC_085474	529	1.12342	0	inf	5e-05	0.00107741
TCONS_00052661	XLOC_033110	638	1.44368	0	inf	5e-05	0.00107741
TCONS_00001497	XLOC_000860	201	395.22	2815.09	-2.83246	5e-05	0.00107741
TCONS_03248031	XLOC_1495098	551	6.2931	44.0734	-2.80807	0.00325	0.0394189
TCONS_03730070	XLOC_1730121	583	6.1487	0	inf	5e-05	0.00107741
TCONS_05094823	XLOC_2321980	476	0.955526	0	inf	0.0001	0.00199578
TCONS_00490475	XLOC_113568	1093	0.327894	0	inf	0.0002	0.00364176
TCONS_01908356	XLOC_884099	493	5.39593	0	inf	5e-05	0.00107741
TCONS_03473238	XLOC_1615762	932	173.218	50.7051	1.77238	0.0038	0.0449182
TCONS_03374188	XLOC_1560761	553	4.5229	0	inf	5e-05	0.00107741
TCONS_05990155	XLOC_2789311	1449	1.64518	10.3653	-2.65545	0.0042	0.0488279
TCONS_05080772	XLOC_2321204	416	0.494057	0	inf	0.00185	0.0244806
TCONS_01563444	XLOC_692856	590	0.501563	0	inf	0.00015	0.00284683
TCONS_01012512	XLOC_392608	343	85.6372	291.31	-1.76625	0.00055	0.00869548
TCONS_02459933	XLOC_1120585	435	0.491282	0	inf	0.00115	0.0163478
TCONS_00005794	XLOC_003302	1796	1.59095	0	inf	5e-05	0.00107741
TCONS_01962691	XLOC_884648	893	1057.09	4404.43	-2.05886	5e-05	0.00107741
TCONS_00490656	XLOC_113744	622	0.620811	0	inf	0.00035	0.00590739
TCONS_01329364	XLOC_605798	1421	1.5977	0	inf	5e-05	0.00107741
TCONS_04270238	XLOC_1943656	876	0	0.581667	#NAME?	5e-05	0.00107741
TCONS_05277910	XLOC_2450386	355	110.649	322.585	-1.54368	0.00055	0.00869548
TCONS_03103464	XLOC_1420224	560	8.04346	39.8946	-2.31031	0.00195	0.0255911
TCONS_00020092	XLOC_012006	580	1.38818	0	inf	5e-05	0.00107741
TCONS_04263689	XLOC_1944400	914	0.571363	0	inf	0.0002	0.00364176
TCONS_03867586	XLOC_1787100	1441	0.346271	0	inf	5e-05	0.00107741
TCONS_01934011	XLOC_884092	2592	0.400454	0	inf	5e-05	0.00107741
TCONS_03476409	XLOC_1616076	1575	190.405	859.737	-2.17482	0.00055	0.00869548
TCONS_01190946	XLOC_509833	504	0.950716	0	inf	0.00335	0.0404248
TCONS_01318764	XLOC_605835	957	0.43603	0	inf	5e-05	0.00107741
TCONS_02074118	XLOC_971683	609	1.09688	0	inf	0.00015	0.00284683
TCONS_00044499	XLOC_028330	568	2.0107	0	inf	5e-05	0.00107741
TCONS_00093500	XLOC_055762	852	5.04141	32.0067	-2.66648	0.0001	0.00199578
TCONS_00989469	XLOC_392710	975	4.22555	29.4981	-2.80341	5e-05	0.00107741
TCONS_02787079	XLOC_1187636	212	0	14.444	#NAME?	0.00185	0.0244806
TCONS_05733427	XLOC_2690721	3638	1.81677	0	inf	5e-05	0.00107741
TCONS_02123495	XLOC_972653	561	0.664877	0	inf	0.00035	0.00590739
TCONS_05069055	XLOC_2319594	580	0.907922	0	inf	0.00015	0.00284683
TCONS_05961594	XLOC_2786876	493	0.432133	0	inf	0.0013	0.0181494
TCONS_01779015	XLOC_798611	604	14.0359	0	inf	0.0001	0.00199578
TCONS_01739314	XLOC_799018	2387	1.10509	4.40045	-1.99348	0.0019	0.0250391
TCONS_02948788	XLOC_1337338	590	0	1.36607	#NAME?	5e-05	0.00107741
TCONS_00135407	XLOC_079212	419	0.539767	0	inf	0.0009	0.0132741
TCONS_01153181	XLOC_510404	1942	0.563411	0	inf	5e-05	0.00107741
TCONS_01316923	XLOC_602182	2984	0.381991	2.87982	-2.91437	0.001	0.0145166
TCONS_02467246	XLOC_1124168	271	2.91476	0	inf	0.00135	0.0187461
TCONS_05514180	XLOC_2563818	1252	0.616353	4.10015	-2.73385	0.001	0.0145166
TCONS_03200377	XLOC_1496627	404	4.03622	41.0723	-3.34709	0.00045	0.00733058
TCONS_05601074	XLOC_2567412	531	0	0.483392	#NAME?	0.0005	0.0080173
TCONS_05757644	XLOC_2688346	525	4.1087	0	inf	5e-05	0.00107741
TCONS_01603380	XLOC_692431	333	0	0.87768	#NAME?	0.00275	0.0341935
TCONS_02293237	XLOC_1056244	722	0.404649	0	inf	0.00035	0.00590739
TCONS_05035018	XLOC_2319595	2160	0.674519	0	inf	5e-05	0.00107741
TCONS_00674386	XLOC_283542	504	0.322178	0	inf	0.0024	0.0304793
TCONS_04069161	XLOC_1886046	270	408.964	0	inf	5e-05	0.00107741
TCONS_02099378	XLOC_974217	1101	0.426707	0	inf	5e-05	0.00107741
TCONS_02461713	XLOC_1124995	375	1.7471	0	inf	0.0002	0.00364176
TCONS_04352832	XLOC_1943569	809	0.392232	0	inf	0.00025	0.0044149
TCONS_00797993	XLOC_392920	595	11.5349	55.5386	-2.26749	5e-05	0.00107741
TCONS_04078754	XLOC_1886357	855	1.21983	0	inf	5e-05	0.00107741
TCONS_02528094	XLOC_1192201	1254	1.25303	0	inf	5e-05	0.00107741
TCONS_03774488	XLOC_1785397	2032	0.470823	0	inf	5e-05	0.00107741
TCONS_03838295	XLOC_1785634	943	0.865282	0	inf	5e-05	0.00107741
TCONS_04263501	XLOC_1943881	600	3.6994	0	inf	5e-05	0.00107741
TCONS_05597456	XLOC_2567756	720	1.49835	0	inf	5e-05	0.00107741
TCONS_01318283	XLOC_604413	539	0.789379	0	inf	0.0001	0.00199578
TCONS_05575656	XLOC_2565674	559	0.376227	0	inf	0.00085	0.0126365
TCONS_01960645	XLOC_887172	1042	1.16586	0	inf	5e-05	0.00107741
TCONS_02122603	XLOC_971463	778	0.335773	0	inf	0.00055	0.00869548
TCONS_00093531	XLOC_055758	1193	15.8717	130.246	-3.03671	5e-05	0.00107741
TCONS_00141869	XLOC_082946	1688	0.534127	0	inf	5e-05	0.00107741
TCONS_00669326	XLOC_285174	716	0.80624	0	inf	5e-05	0.00107741
TCONS_00120408	XLOC_070805	509	150.229	0	inf	5e-05	0.00107741
TCONS_02460024	XLOC_1120765	704	0.345364	0	inf	0.0003	0.00516879
TCONS_05008550	XLOC_2320172	3721	2.31943	7.9678	-1.78041	0.00025	0.0044149
TCONS_01170449	XLOC_509303	2507	0.501503	0	inf	0.0001	0.00199578
TCONS_04084676	XLOC_1887195	659	9.56682	28.1896	-1.55905	0.0042	0.0488279
TCONS_02248369	XLOC_1056556	1065	0.989985	0	inf	5e-05	0.00107741
TCONS_00759589	XLOC_287806	757	85.5969	362.015	-2.08042	5e-05	0.00107741
TCONS_00969979	XLOC_394850	1685	3.1579	0	inf	5e-05	0.00107741
TCONS_04278417	XLOC_1943870	1082	1.01027	12.5608	-3.63612	0.00055	0.00869548
TCONS_04278419	XLOC_1943873	488	0.319902	0	inf	0.00345	0.0414418
TCONS_01565230	XLOC_695997	406	1.26278	0	inf	5e-05	0.00107741
TCONS_01374621	XLOC_604542	2579	0.604653	0	inf	5e-05	0.00107741
TCONS_00510082	XLOC_116049	659	0.548361	0	inf	0.00025	0.0044149
TCONS_03513178	XLOC_1613268	947	1.06601	0	inf	5e-05	0.00107741
TCONS_03378358	XLOC_1558262	1748	0.88789	0	inf	5e-05	0.00107741
TCONS_05981347	XLOC_2786673	437	0.578612	0	inf	0.00065	0.0100467
TCONS_03730897	XLOC_1731109	409	5.42623	0	inf	5e-05	0.00107741
TCONS_00701945	XLOC_285856	485	10.8155	47.4116	-2.13214	0.00095	0.0138997
TCONS_05363802	XLOC_2566781	782	0.285836	0	inf	0.00025	0.0044149
TCONS_03631235	XLOC_1684711	777	0.693498	0	inf	5e-05	0.00107741
TCONS_01527699	XLOC_692764	476	10.921	0	inf	5e-05	0.00107741
TCONS_00018209	XLOC_010855	278	1.61587	0	inf	0.00275	0.0341935
TCONS_05529008	XLOC_2568219	911	0.621156	0	inf	5e-05	0.00107741
TCONS_04558267	XLOC_2069707	769	0.466925	0	inf	0.00015	0.00284683
TCONS_02472777	XLOC_1123293	843	0.384209	0	inf	0.0035	0.0419469
TCONS_00936514	XLOC_393899	1357	1.85524	0	inf	5e-05	0.00107741
TCONS_02260523	XLOC_1052728	566	0	0.624954	#NAME?	0.0004	0.00663038
TCONS_02466634	XLOC_1122121	2577	0.686717	0	inf	5e-05	0.00107741
TCONS_04558486	XLOC_2070337	820	1.91603	40.7476	-4.41052	5e-05	0.00107741
TCONS_03327958	XLOC_1558636	743	1.10087	0	inf	5e-05	0.00107741
TCONS_00192666	XLOC_108297	713	0.951651	0	inf	5e-05	0.00107741
TCONS_03359277	XLOC_1558351	623	0.354448	0	inf	0.0009	0.0132741
TCONS_00446341	XLOC_111190	1092	0	3.28179	#NAME?	5e-05	0.00107741
TCONS_00048191	XLOC_030499	688	17.9161	3.43716	2.38197	0.0039	0.0458971
TCONS_03494065	XLOC_1615196	657	0.925139	0	inf	0.00015	0.00284683
TCONS_04335131	XLOC_1942123	499	0.590759	0	inf	0.0006	0.00937297
TCONS_05269664	XLOC_2450564	628	0.691262	0	inf	0.00015	0.00284683
TCONS_01952224	XLOC_886647	453	1.74358	0	inf	5e-05	0.00107741
TCONS_01538437	XLOC_695039	889	0.99253	0	inf	5e-05	0.00107741
TCONS_04606287	XLOC_2068611	338	0.821443	0	inf	0.00285	0.0352489
TCONS_02223609	XLOC_1051896	1060	86.8695	327.503	-1.91459	5e-05	0.00107741
TCONS_04824431	XLOC_2200776	3119	1.30574	0.0929225	3.8127	0.0037	0.0439311
TCONS_05042034	XLOC_2320853	1008	23.5498	108.762	-2.20739	0.00095	0.0138997
TCONS_01720380	XLOC_798683	641	0.318274	0	inf	0.0005	0.0080173
TCONS_04348507	XLOC_1945136	377	4.6594	32.8296	-2.81678	0.00105	0.01513
TCONS_03634621	XLOC_1684068	1136	0.301469	0	inf	5e-05	0.00107741
TCONS_04090391	XLOC_1884545	1049	0.897277	0	inf	0.00285	0.0352489
TCONS_01543041	XLOC_693452	580	40.6565	194.663	-2.25942	0.0025	0.0315354
TCONS_05788595	XLOC_2689516	1196	0.594085	0	inf	5e-05	0.00107741
TCONS_01598590	XLOC_693507	1522	9.20437	63.1761	-2.77899	0.00425	0.0493099
TCONS_00407537	XLOC_114225	947	0.399811	1.20891e-53	174.466	0.00395	0.0463846
TCONS_05556622	XLOC_2566440	2242	0.236235	2.90197	-3.61874	0.0014	0.0193276
TCONS_04278790	XLOC_1944814	531	0	1.12269	#NAME?	0.00015	0.00284683
TCONS_01910127	XLOC_886150	1268	0.305021	0	inf	0.00015	0.00284683
TCONS_05956046	XLOC_2787205	716	0.610382	0	inf	5e-05	0.00107741
TCONS_01132757	XLOC_510688	616	0.453144	0	inf	0.0003	0.00516879
TCONS_03602275	XLOC_1683464	243	4.54158	0	inf	0.0014	0.0193276
TCONS_05331326	XLOC_2451561	938	1.01341	0	inf	5e-05	0.00107741
TCONS_03646244	XLOC_1683815	496	0.389163	0	inf	0.0014	0.0193276
TCONS_04058357	XLOC_1885616	1408	0.87298	0	inf	5e-05	0.00107741
TCONS_02411175	XLOC_1122553	636	0.724471	0	inf	0.0002	0.00364176
TCONS_01598606	XLOC_693536	599	0	0.322645	#NAME?	0.00125	0.0175507
TCONS_03648771	XLOC_1684977	458	0	0.595452	#NAME?	0.00035	0.00590739
TCONS_00936616	XLOC_394140	839	3.39428	0	inf	5e-05	0.00107741
TCONS_05969147	XLOC_2788597	902	0	0.578034	#NAME?	5e-05	0.00107741
TCONS_03842399	XLOC_1787640	505	0.656733	0	inf	0.00025	0.0044149
TCONS_00443105	XLOC_115404	595	29.9195	134.047	-2.16358	0.0002	0.00364176
TCONS_01595524	XLOC_693009	2183	0.309315	0	inf	5e-05	0.00107741
TCONS_04606270	XLOC_2068579	816	0.528025	0	inf	5e-05	0.00107741
TCONS_01900884	XLOC_887167	687	1.4909	0	inf	5e-05	0.00107741
TCONS_03192322	XLOC_1494931	917	0.866712	0	inf	5e-05	0.00107741
TCONS_03723708	XLOC_1729915	1327	0.44043	0	inf	5e-05	0.00107741
TCONS_04844557	XLOC_2200637	378	4.2252	0	inf	5e-05	0.00107741
TCONS_00110836	XLOC_065929	688	0.317091	0	inf	0.00055	0.00869548
TCONS_05718878	XLOC_2688024	930	178.477	403.134	-1.17552	0.0012	0.016951
TCONS_01962538	XLOC_884232	736	0	0.313801	#NAME?	0.0006	0.00937297
TCONS_03247323	XLOC_1493349	1655	15.5322	5.24129	1.56727	0.00205	0.0266773
TCONS_02778764	XLOC_1187964	734	0.378455	0	inf	0.0002	0.00364176
TCONS_05053136	XLOC_2321857	1641	0.643728	0	inf	5e-05	0.00107741
TCONS_02127837	XLOC_973479	973	7.29801	42.3092	-2.5354	0.0013	0.0181494
TCONS_00142120	XLOC_083230	451	1.81633	17.625	-3.27853	0.00285	0.0352489
TCONS_00936982	XLOC_395340	619	44.7117	280.622	-2.6499	5e-05	0.00107741
TCONS_00442262	XLOC_112885	484	0	0.556363	#NAME?	0.0003	0.00516879
TCONS_02783638	XLOC_1189366	450	0	0.852341	#NAME?	0.0001	0.00199578
TCONS_04557615	XLOC_2069009	1796	0.283336	0	inf	5e-05	0.00107741
TCONS_04863916	XLOC_2198770	411	0	0.767517	#NAME?	0.00105	0.01513
TCONS_02899919	XLOC_1339168	854	0.28106	0	inf	0.0001	0.00199578
TCONS_01538282	XLOC_694667	1215	140.279	1541.57	-3.45804	5e-05	0.00107741
TCONS_01538281	XLOC_694667	1181	69.0403	2155.31	-4.96431	5e-05	0.00107741
TCONS_00977705	XLOC_394642	883	18.4397	143.666	-2.96183	0.0035	0.0419469
TCONS_01348887	XLOC_605860	366	2.95931	0	inf	0.0001	0.00199578
TCONS_01572985	XLOC_695706	1297	0.457996	0	inf	5e-05	0.00107741
TCONS_00930135	XLOC_395614	1605	0.463423	0	inf	5e-05	0.00107741
TCONS_05742375	XLOC_2689146	410	0	1.15375	#NAME?	0.0002	0.00364176
TCONS_01163703	XLOC_511532	353	0.790708	0	inf	0.0022	0.028314
TCONS_03605804	XLOC_1683490	1741	0.293511	0	inf	5e-05	0.00107741
TCONS_05036825	XLOC_2322043	1166	1.84836	0	inf	5e-05	0.00107741
TCONS_05346972	XLOC_2451670	589	0.50338	0	inf	0.00045	0.00733058
TCONS_00184502	XLOC_104125	784	0.571152	0	inf	0.00355	0.0424383
TCONS_00437873	XLOC_114361	397	0	0.635841	#NAME?	0.0009	0.0132741
TCONS_01392574	XLOC_603515	657	0.425949	0	inf	0.0002	0.00364176
TCONS_04356892	XLOC_1943726	769	2.06838	25.4638	-3.62188	0.00055	0.00869548
TCONS_03359305	XLOC_1558375	466	0.407382	0	inf	0.00365	0.0434382
TCONS_03067664	XLOC_1421234	3444	0.179721	2.15585	-3.58443	0.0001	0.00199578
TCONS_03195957	XLOC_1496161	735	0.281728	0	inf	0.00065	0.0100467
TCONS_02467211	XLOC_1124035	1015	0.877101	0	inf	5e-05	0.00107741
TCONS_00120365	XLOC_070780	281	2.45565	0	inf	0.0008	0.0120118
TCONS_05255321	XLOC_2448040	1277	7.1391	24.2345	-1.76325	0.002	0.0261339
TCONS_03600175	XLOC_1685589	1531	0.385773	0	inf	5e-05	0.00107741
TCONS_05110008	XLOC_2451535	973	8.31095	85.6414	-3.36522	5e-05	0.00107741
TCONS_05269762	XLOC_2450769	1459	2.68641	14.9311	-2.47457	5e-05	0.00107741
TCONS_02906438	XLOC_1336826	516	0.464231	0	inf	0.00015	0.00284683
TCONS_01596060	XLOC_694507	315	3.45997	0	inf	0.00025	0.0044149
TCONS_05607279	XLOC_2563887	1147	6.3901	62.1278	-3.28133	5e-05	0.00107741
TCONS_05084962	XLOC_2319443	1449	0.199295	22.256	-6.80314	0.00025	0.0044149
TCONS_05955888	XLOC_2786976	769	4.32979	21.5724	-2.31682	0.0033	0.0399217
TCONS_00120943	XLOC_070805	393	2.49157	0	inf	0.00175	0.0233606
TCONS_00120944	XLOC_070805	553	2.97563	0	inf	0.00085	0.0126365
TCONS_05025381	XLOC_2321650	720	17.0683	168.68	-3.30489	0.0012	0.016951
TCONS_03087940	XLOC_1418224	661	0.304317	0	inf	0.0009	0.0132741
TCONS_03948165	XLOC_1835899	714	5.56661	43.6813	-2.97214	0.0001	0.00199578
TCONS_00734284	XLOC_283612	1996	0.615839	2.81172	-2.19083	0.0029	0.0357735
TCONS_00964651	XLOC_394642	902	22.3807	127.098	-2.50561	0.0013	0.0181494
TCONS_01804883	XLOC_884987	2533	0.536864	0	inf	5e-05	0.00107741
TCONS_00422479	XLOC_113369	1008	0.411623	0	inf	0.0001	0.00199578
TCONS_04052194	XLOC_1884445	1043	0.290867	0	inf	5e-05	0.00107741
TCONS_04536906	XLOC_2069840	554	4.62343	69.3241	-3.90632	0.0004	0.00663038
TCONS_00097772	XLOC_059119	1066	27.1978	0	inf	5e-05	0.00107741
TCONS_03084708	XLOC_1419973	1429	0.442146	0	inf	5e-05	0.00107741
TCONS_02792754	XLOC_1192651	344	85.8631	371.608	-2.11367	0.0001	0.00199578
TCONS_01380503	XLOC_603466	1343	0.378053	0	inf	5e-05	0.00107741
TCONS_01163711	XLOC_511563	1348	0.557675	0	inf	0.0038	0.0449182
TCONS_02930988	XLOC_1339273	999	0.569811	0	inf	0.0001	0.00199578
TCONS_04525191	XLOC_2070060	1207	0.386115	0	inf	5e-05	0.00107741
TCONS_02947366	XLOC_1338834	2930	5.6182	14.3696	-1.35484	0.0036	0.0429456
TCONS_01589452	XLOC_695871	1411	0.486823	0	inf	5e-05	0.00107741
TCONS_02248247	XLOC_1056198	429	0.780533	0	inf	0.00015	0.00284683
TCONS_02699147	XLOC_1192472	2162	1.44227	0	inf	5e-05	0.00107741
TCONS_01528017	XLOC_693115	739	13.5909	102.375	-2.91315	5e-05	0.00107741
TCONS_01900310	XLOC_885578	579	2.01682	0	inf	0.00105	0.01513
TCONS_03841914	XLOC_1786393	370	38.5351	0	inf	5e-05	0.00107741
TCONS_03250772	XLOC_1559495	1209	1.98552	0	inf	5e-05	0.00107741
TCONS_04542787	XLOC_2068361	926	18.0886	3.14401	2.52441	0.00015	0.00284683
TCONS_01137145	XLOC_510042	1361	0.663064	0	inf	5e-05	0.00107741
TCONS_00407775	XLOC_114773	768	31.9484	173.288	-2.43935	5e-05	0.00107741
TCONS_03045254	XLOC_1420700	853	0.624058	0	inf	5e-05	0.00107741
TCONS_02133815	XLOC_972157	1353	0.580987	0	inf	5e-05	0.00107741
TCONS_01603859	XLOC_693890	361	9.01297	43.9716	-2.2865	0.0039	0.0458971
TCONS_05736614	XLOC_2688148	1021	0.343956	0	inf	5e-05	0.00107741
TCONS_02783949	XLOC_1190344	431	0	0.797431	#NAME?	0.0001	0.00199578
TCONS_02281807	XLOC_1053832	504	3.15945	28.9995	-3.19828	0.0009	0.0132741
TCONS_00941499	XLOC_391228	1482	0.757526	9.38092	-3.63036	0.00125	0.0175507
TCONS_02106514	XLOC_971277	506	0.293068	0	inf	0.00345	0.0414418
TCONS_02683970	XLOC_1192142	908	0.499451	0	inf	0.00015	0.00284683
TCONS_00423667	XLOC_115320	806	1.65955	0	inf	5e-05	0.00107741
TCONS_05255330	XLOC_2448048	1011	417.504	1285.81	-1.62282	0.00275	0.0341935
TCONS_04080779	XLOC_1884519	1019	9.02343	0	inf	5e-05	0.00107741
TCONS_01720357	XLOC_798611	784	43.7005	0	inf	0.0013	0.0181494
TCONS_05049581	XLOC_2322636	376	0	0.599184	#NAME?	0.00295	0.0363014
TCONS_05075510	XLOC_2322435	694	0.493242	0	inf	0.00025	0.0044149
TCONS_02138456	XLOC_971167	474	0	1.50425	#NAME?	0.00015	0.00284683
TCONS_00736161	XLOC_288210	672	4.99887	39.4341	-2.97977	0.00235	0.0299483
TCONS_00109230	XLOC_063493	563	40.7157	135.212	-1.73157	0.0002	0.00364176
TCONS_05036801	XLOC_2321977	1376	0.711084	0	inf	5e-05	0.00107741
TCONS_01724468	XLOC_797060	361	0.615633	0	inf	0.0035	0.0419469
TCONS_01950793	XLOC_884062	384	0.60432	0	inf	0.0025	0.0315354
TCONS_04321118	XLOC_1940417	562	2.28818	0	inf	5e-05	0.00107741
TCONS_03634183	XLOC_1683490	967	0.379045	0	inf	0.003	0.036829
TCONS_03953447	XLOC_1836426	1026	0.357315	0	inf	5e-05	0.00107741
TCONS_04269700	XLOC_1941831	820	1.1328	0	inf	5e-05	0.00107741
TCONS_02297591	XLOC_1054069	216	421.617	1413.14	-1.7449	0.00135	0.0187461
TCONS_01900309	XLOC_885578	850	2.44128	0	inf	5e-05	0.00107741
TCONS_03638065	XLOC_1683641	504	0.493343	0	inf	0.00115	0.0163478
TCONS_05788540	XLOC_2689197	566	0.752472	0	inf	0.00035	0.00590739
TCONS_01595868	XLOC_693941	991	1.17839	0	inf	5e-05	0.00107741
TCONS_03048030	XLOC_1418718	449	0.408414	0	inf	0.00165	0.022219
TCONS_03045069	XLOC_1420142	1202	0.337527	0	inf	5e-05	0.00107741
TCONS_02287509	XLOC_1056043	724	2.27941	0	inf	5e-05	0.00107741
TCONS_00473815	XLOC_112884	681	9.4501	53.0241	-2.48825	0.00065	0.0100467
TCONS_02409888	XLOC_1120561	550	0.609365	0	inf	0.00075	0.0113615
TCONS_01903964	XLOC_884558	1882	4.92616	14.0592	-1.51298	0.0017	0.0227899
TCONS_01538819	XLOC_695925	1406	0.325685	0	inf	5e-05	0.00107741
TCONS_04326483	XLOC_1939035	760	0.866937	0	inf	5e-05	0.00107741
TCONS_05576206	XLOC_2568252	455	0.603846	0	inf	0.0004	0.00663038
TCONS_03838810	XLOC_1786972	628	2.81848	0	inf	5e-05	0.00107741
TCONS_02082848	XLOC_971461	1377	0.269602	0	inf	0.0033	0.0399217
TCONS_03606720	XLOC_1684595	406	4.08556	0	inf	5e-05	0.00107741
TCONS_03829622	XLOC_1786841	387	67.9052	210.68	-1.63346	0.00115	0.0163478
TCONS_05758093	XLOC_2688734	929	0.311772	0	inf	0.0003	0.00516879
TCONS_04791258	XLOC_2202284	1295	1.29992	0	inf	5e-05	0.00107741
TCONS_00099029	XLOC_059536	446	0	1.3289	#NAME?	5e-05	0.00107741
TCONS_00482343	XLOC_114212	777	0.35854	0	inf	0.0003	0.00516879
TCONS_05387280	XLOC_2566911	1800	245.386	1179.32	-2.26483	5e-05	0.00107741
TCONS_05024274	XLOC_2319886	561	24.5356	0	inf	5e-05	0.00107741
TCONS_05024275	XLOC_2319886	3507	5.36978	0	inf	5e-05	0.00107741
TCONS_00773121	XLOC_391062	523	16.5925	59.0012	-1.83021	0.0012	0.016951
TCONS_00414999	XLOC_115005	614	0	0.550521	#NAME?	5e-05	0.00107741
TCONS_05516083	XLOC_2566784	2045	1.28268	9.8578	-2.94211	0.0002	0.00364176
TCONS_00766176	XLOC_283724	719	5.78297	44.4447	-2.94213	5e-05	0.00107741
TCONS_06022589	XLOC_2786663	836	0	0.529617	#NAME?	0.0001	0.00199578
TCONS_00166202	XLOC_095223	919	0.447917	0	inf	0.0017	0.0227899
TCONS_03610960	XLOC_1684856	1082	6.02982	38.2562	-2.6655	0.00325	0.0394189
TCONS_01004879	XLOC_392427	450	3.46697	0	inf	5e-05	0.00107741
TCONS_00422451	XLOC_113327	1398	1.80759	0	inf	5e-05	0.00107741
TCONS_03387906	XLOC_1615305	928	0.286947	0	inf	0.0006	0.00937297
TCONS_05042291	XLOC_2321258	446	0	0.59102	#NAME?	0.0006	0.00937297
TCONS_01572339	XLOC_693676	583	2.06713	0	inf	0.0014	0.0193276
TCONS_03475817	XLOC_1614410	1492	1.39116	0	inf	5e-05	0.00107741
TCONS_05321739	XLOC_2446419	411	6.85384	64.377	-3.23156	0.0017	0.0227899
TCONS_05750424	XLOC_2687718	1084	0	0.619728	#NAME?	5e-05	0.00107741
TCONS_03635118	XLOC_1686034	371	0.850968	0	inf	0.00165	0.022219
TCONS_03370588	XLOC_1560017	2209	0.490535	0	inf	5e-05	0.00107741
TCONS_03061286	XLOC_1421005	1852	3.42267	70.8665	-4.37191	5e-05	0.00107741
TCONS_00989713	XLOC_393136	482	3.84479	0	inf	5e-05	0.00107741
TCONS_04603338	XLOC_2071917	475	0.587806	0	inf	0.00035	0.00590739
TCONS_04536141	XLOC_2069012	1541	1.0468	0	inf	5e-05	0.00107741
TCONS_03875855	XLOC_1787582	677	3.33252	0	inf	5e-05	0.00107741
TCONS_02930891	XLOC_1338709	979	42.3781	14.3488	1.56239	0.00055	0.00869548
TCONS_02225448	XLOC_1053661	825	4.04947	16.4331	-2.0208	0.002	0.0261339
TCONS_05346832	XLOC_2450967	760	0.317144	0	inf	0.00365	0.0434382
TCONS_02717033	XLOC_1188757	610	0.992046	0	inf	5e-05	0.00107741
TCONS_05360719	XLOC_2563535	1405	3.59176	0.288497	3.63806	0.00335	0.0404248
TCONS_02699051	XLOC_1192208	512	0.655463	0	inf	0.00045	0.00733058
TCONS_00406157	XLOC_112042	1573	5.72742	27.8634	-2.28241	0.00015	0.00284683
TCONS_03985092	XLOC_1884799	1509	3.79582	26.8069	-2.82012	5e-05	0.00107741
TCONS_02904487	XLOC_1338334	330	0	0.90857	#NAME?	0.00145	0.0199091
TCONS_01191255	XLOC_511068	586	0.412963	0	inf	0.00065	0.0100467
TCONS_00482567	XLOC_115172	1745	8.44795	72.905	-3.10935	0.0031	0.0378654
TCONS_04364617	XLOC_1942109	557	0	1.52798	#NAME?	5e-05	0.00107741
TCONS_03724077	XLOC_1730220	2688	9.26232	1.85863	2.31713	0.00145	0.0199091
TCONS_00509914	XLOC_115233	1638	0.624589	0	inf	5e-05	0.00107741
TCONS_05024861	XLOC_2320647	438	4.95463	46.1628	-3.21988	0.002	0.0261339
TCONS_04843635	XLOC_2198536	792	1.12991	0	inf	5e-05	0.00107741
TCONS_02313087	XLOC_1054187	883	0	0.313899	#NAME?	0.0002	0.00364176
TCONS_00224630	XLOC_112479	502	0.271643	0	inf	0.0031	0.0378654
TCONS_01328646	XLOC_603998	537	13.3498	52.3545	-1.97149	0.00055	0.00869548
TCONS_02779838	XLOC_1191372	1185	0.507767	0	inf	5e-05	0.00107741
TCONS_02779839	XLOC_1191373	1171	0.296213	0	inf	5e-05	0.00107741
TCONS_01004874	XLOC_392416	1252	0.640279	0	inf	5e-05	0.00107741
TCONS_02247406	XLOC_1053890	1010	0.547436	0	inf	5e-05	0.00107741
TCONS_05025938	XLOC_2322865	1170	0.30378	0	inf	0.0001	0.00199578
TCONS_03874899	XLOC_1785433	415	1.41111	0	inf	0.0003	0.00516879
TCONS_05046381	XLOC_2322611	562	0	0.349955	#NAME?	0.0015	0.0204919
TCONS_01951502	XLOC_885142	896	0.332834	0	inf	0.00025	0.0044149
TCONS_00457753	XLOC_114869	524	0.562227	0	inf	0.0003	0.00516879
TCONS_05732945	XLOC_2689430	486	1.28651	0	inf	5e-05	0.00107741
TCONS_01181744	XLOC_509906	547	1.35408	0	inf	5e-05	0.00107741
TCONS_02074292	XLOC_971910	629	0.378229	0	inf	0.00045	0.00733058
TCONS_04614933	XLOC_2070729	359	0	1.05223	#NAME?	0.0004	0.00663038
TCONS_02286016	XLOC_1052428	738	2.95658	0	inf	5e-05	0.00107741
TCONS_01910578	XLOC_887613	404	11.0701	0	inf	5e-05	0.00107741
TCONS_03327462	XLOC_1558081	1218	0.327269	0	inf	0.00015	0.00284683
TCONS_03105812	XLOC_1421493	644	0	0.396925	#NAME?	0.00025	0.0044149
TCONS_04525306	XLOC_2070354	2107	20.439	48.837	-1.25665	0.0014	0.0193276
TCONS_00474570	XLOC_114597	345	52.8583	388.094	-2.8762	5e-05	0.00107741
TCONS_05314306	XLOC_2445712	615	0.420719	0	inf	0.00045	0.00733058
TCONS_05086362	XLOC_2322765	555	0	0.50073	#NAME?	5e-05	0.00107741
TCONS_02134348	XLOC_974002	697	0.628309	0	inf	0.0003	0.00516879
TCONS_00923333	XLOC_392407	302	5.17177	0	inf	0.00025	0.0044149
TCONS_05990461	XLOC_2790896	720	0	0.319879	#NAME?	0.00025	0.0044149
TCONS_00184491	XLOC_104122	216	1014.82	0	inf	5e-05	0.00107741
TCONS_03726650	XLOC_1729950	631	7.2232	41.7064	-2.52956	0.0007	0.0107061
TCONS_02422241	XLOC_1122768	352	0.611288	0	inf	0.0036	0.0429456
TCONS_01742228	XLOC_797493	1501	0.409164	0	inf	0.0014	0.0193276
TCONS_05746526	XLOC_2687659	889	0	0.770407	#NAME?	5e-05	0.00107741
TCONS_02281971	XLOC_1054060	3298	0.707059	0	inf	5e-05	0.00107741
TCONS_05515999	XLOC_2566542	1005	0.889833	0	inf	5e-05	0.00107741
TCONS_04353083	XLOC_1945006	257	2.99915	0	inf	0.00255	0.0320525
TCONS_02459532	XLOC_1119989	2249	0.320717	0	inf	5e-05	0.00107741
TCONS_02898231	XLOC_1336950	1803	1.07056	13.163	-3.62006	0.00135	0.0187461
TCONS_00181511	XLOC_102787	1438	0.320734	0	inf	5e-05	0.00107741
TCONS_05268896	XLOC_2448309	1073	31.1074	279.704	-3.16857	5e-05	0.00107741
TCONS_02084308	XLOC_973539	444	6.78214	0	inf	0.0043	0.0498068
TCONS_05570250	XLOC_2568234	488	0.315515	0	inf	0.00215	0.0277713
TCONS_05515422	XLOC_2565420	801	365.204	1713.5	-2.23017	0.00015	0.00284683
TCONS_05741502	XLOC_2688247	3092	0.830787	0	inf	5e-05	0.00107741
TCONS_05527580	XLOC_2565280	943	0.539438	0	inf	5e-05	0.00107741
TCONS_03353820	XLOC_1560768	1472	0.30877	0	inf	5e-05	0.00107741
TCONS_02416685	XLOC_1124148	1262	3.79264	18.6532	-2.29815	0.00025	0.0044149
TCONS_04335536	XLOC_1944083	765	9.85835	72.071	-2.87	5e-05	0.00107741
TCONS_02287179	XLOC_1054049	584	3.80266	13.5597	-1.83424	0.00365	0.0434382
TCONS_01392834	XLOC_604925	568	44.7565	0	inf	5e-05	0.00107741
TCONS_05562045	XLOC_2566878	892	118.697	320.468	-1.43289	0.00015	0.00284683
TCONS_05023866	XLOC_2319486	1158	1.8117	16.6412	-3.19935	0.00145	0.0199091
TCONS_01368640	XLOC_604888	1767	0.362658	0	inf	5e-05	0.00107741
TCONS_02722879	XLOC_1189161	1743	0.954574	0	inf	5e-05	0.00107741
TCONS_02145605	XLOC_1053676	384	17.1438	135.623	-2.98384	5e-05	0.00107741
TCONS_00990334	XLOC_395686	1492	2.96706	0	inf	5e-05	0.00107741
TCONS_00990336	XLOC_395690	1503	2.49082	0	inf	5e-05	0.00107741
TCONS_05024522	XLOC_2320162	873	0.882457	0	inf	5e-05	0.00107741
TCONS_02146866	XLOC_1056399	643	0.337743	0	inf	0.00075	0.0113615
TCONS_00952660	XLOC_394071	291	0	1.66368	#NAME?	0.0026	0.0325909
TCONS_05731976	XLOC_2688057	1104	85.4977	500.282	-2.54878	5e-05	0.00107741
TCONS_03533262	XLOC_1613670	400	162.924	508.501	-1.64205	0.0024	0.0304793
TCONS_05751459	XLOC_2689644	294	0	1.12937	#NAME?	0.0039	0.0458971
TCONS_06007560	XLOC_2787368	554	1.53874	0	inf	5e-05	0.00107741
TCONS_00153904	XLOC_089658	769	0.639495	0	inf	5e-05	0.00107741
TCONS_02683495	XLOC_1190913	749	175.356	44.1757	1.98896	0.0034	0.0409398
TCONS_00133554	XLOC_078210	579	11.5374	68.6966	-2.57392	0.00015	0.00284683
TCONS_02899949	XLOC_1339243	748	0.443312	0	inf	0.00035	0.00590739
TCONS_02899763	XLOC_1338791	970	0.510335	0	inf	5e-05	0.00107741
TCONS_02423077	XLOC_1124915	1646	0.761114	0	inf	5e-05	0.00107741
TCONS_04775679	XLOC_2198059	2028	9.91498	59.5169	-2.58562	5e-05	0.00107741
TCONS_02426733	XLOC_1119977	1070	0.683105	5.90029	-3.11061	0.0017	0.0227899
TCONS_02791511	XLOC_1187946	1001	0	0.393381	#NAME?	5e-05	0.00107741
TCONS_02419691	XLOC_1119525	430	0.549384	0	inf	0.0011	0.01574
TCONS_05526566	XLOC_2564151	234	1230.12	408.144	1.59165	0.0021	0.027224
TCONS_01778696	XLOC_797792	818	1.98511	0	inf	5e-05	0.00107741
TCONS_00150248	XLOC_087549	1247	16.4638	88.7316	-2.43015	5e-05	0.00107741
TCONS_00510017	XLOC_115669	355	1.36393	0	inf	0.00045	0.00733058
TCONS_01148996	XLOC_509394	1073	29.5478	143.756	-2.2825	5e-05	0.00107741
TCONS_04610632	XLOC_2070340	841	0.212711	4.5572	-4.42118	0.00175	0.0233606
TCONS_00184481	XLOC_104125	692	0.469353	0	inf	0.0022	0.028314
TCONS_05268154	XLOC_2447793	948	6.66075e-09	0.901269	-27.0117	0.0015	0.0204919
TCONS_03044506	XLOC_1419354	400	35.9665	2218.3	-5.94665	5e-05	0.00107741
TCONS_02904733	XLOC_1338985	880	3.28891	32.3368	-3.2975	0.0003	0.00516879
TCONS_01337624	XLOC_601325	1391	2.98799	35.0724	-3.55309	0.00045	0.00733058
TCONS_00159471	XLOC_092315	2050	0.479047	0	inf	5e-05	0.00107741
TCONS_00009202	XLOC_005361	1270	11.92	0	inf	5e-05	0.00107741
TCONS_03508945	XLOC_1613734	1088	0.59605	0	inf	5e-05	0.00107741
TCONS_02724086	XLOC_1192986	551	2.26105	0	inf	5e-05	0.00107741
TCONS_05788355	XLOC_2688814	1432	23.4646	7.12653	1.71921	0.0003	0.00516879
TCONS_01910542	XLOC_887542	1897	1.45157	0	inf	5e-05	0.00107741
TCONS_05957391	XLOC_2789459	1328	4.01345	23.5125	-2.55051	0.0012	0.016951
TCONS_03067633	XLOC_1421157	795	3.83806	50.3112	-3.71243	0.00085	0.0126365
TCONS_00052782	XLOC_033173	1004	1.22089	0	inf	5e-05	0.00107741
TCONS_03075616	XLOC_1421460	1492	0.831892	0	inf	5e-05	0.00107741
TCONS_05323474	XLOC_2449507	1132	0.701412	0	inf	5e-05	0.00107741
TCONS_02735604	XLOC_1187838	389	0	0.741165	#NAME?	0.00045	0.00733058
TCONS_03753352	XLOC_1729960	910	0.89243	0	inf	5e-05	0.00107741
TCONS_00481029	XLOC_111823	440	3.85316	35.5631	-3.20627	5e-05	0.00107741
TCONS_05080853	XLOC_2321619	545	0.314433	0	inf	0.0022	0.028314
TCONS_01900005	XLOC_885257	626	136.65	595.65	-2.12399	5e-05	0.00107741
TCONS_02934906	XLOC_1338499	987	1.99059	0	inf	5e-05	0.00107741
TCONS_01131609	XLOC_508558	572	0	0.402573	#NAME?	0.00055	0.00869548
TCONS_05800601	XLOC_2690283	1038	20.4467	133.871	-2.7109	5e-05	0.00107741
TCONS_03835304	XLOC_1785321	301	30.0956	0	inf	5e-05	0.00107741
TCONS_02460997	XLOC_1122122	668	1.8917	0	inf	5e-05	0.00107741
TCONS_04819142	XLOC_2200389	639	0	0.293004	#NAME?	0.0006	0.00937297
TCONS_04275075	XLOC_1939017	1057	6.10614	34.2739	-2.48878	0.00075	0.0113615
TCONS_03052705	XLOC_1419620	347	0.982669	0	inf	0.00095	0.0138997
TCONS_05516167	XLOC_2566910	816	0.496146	0	inf	5e-05	0.00107741
TCONS_05052201	XLOC_2320085	1163	0.482422	3.24658	-2.75056	0.00065	0.0100467
TCONS_05800552	XLOC_2690089	1982	1.24809	0	inf	5e-05	0.00107741
TCONS_00188463	XLOC_106013	487	0.569598	0	inf	0.0001	0.00199578
TCONS_00200089	XLOC_113266	1620	0	0.334705	#NAME?	0.0001	0.00199578
TCONS_02237058	XLOC_1053958	550	0.278022	0	inf	0.00255	0.0320525
TCONS_05123557	XLOC_2445830	981	0.801524	4.04585	-2.33563	0.0022	0.028314
TCONS_02746118	XLOC_1188774	1316	0.499366	0	inf	0.0001	0.00199578
TCONS_03370868	XLOC_1561310	359	1.75052	0	inf	0.0001	0.00199578
TCONS_05025310	XLOC_2321432	758	0.543183	0	inf	5e-05	0.00107741
TCONS_00421371	XLOC_112034	2613	0.936633	0	inf	5e-05	0.00107741
TCONS_00094474	XLOC_057143	1266	0.417724	0	inf	5e-05	0.00107741
TCONS_01380047	XLOC_602900	1044	1.78626	0	inf	5e-05	0.00107741
TCONS_00969241	XLOC_392840	2891	3.60853	17.4305	-2.27213	5e-05	0.00107741
TCONS_01750818	XLOC_796588	1691	0.503947	0	inf	5e-05	0.00107741
TCONS_05788765	XLOC_2690349	1053	0.498005	0	inf	5e-05	0.00107741
TCONS_05732402	XLOC_2688570	693	4.09306	50.2412	-3.61762	0.0007	0.0107061
TCONS_04623043	XLOC_2199048	2170	3.16248	0.478556	2.7243	0.00085	0.0126365
TCONS_02493671	XLOC_1119776	918	44.587	133.914	-1.58661	0.00035	0.00590739
TCONS_02423065	XLOC_1124883	1003	0.865653	0	inf	5e-05	0.00107741
TCONS_03853355	XLOC_1785911	746	0.378409	0	inf	5e-05	0.00107741
TCONS_03760029	XLOC_1729914	382	0.711199	0	inf	0.0016	0.0216404
TCONS_00421006	XLOC_111711	993	0.348225	0	inf	0.0004	0.00663038
TCONS_04860773	XLOC_2201933	560	1.25246	0	inf	0.0001	0.00199578
TCONS_01947083	XLOC_886291	614	0.296015	0	inf	0.0012	0.016951
TCONS_01584875	XLOC_694735	502	0.32637	0	inf	0.00175	0.0233606
TCONS_03329190	XLOC_1559808	773	1.16384	0	inf	5e-05	0.00107741
TCONS_01323176	XLOC_605050	1146	13.2775	44.6688	-1.75028	0.0014	0.0193276
TCONS_03881935	XLOC_1787589	1030	0.680714	0	inf	5e-05	0.00107741
TCONS_01304691	XLOC_604658	832	0.299874	0	inf	0.0005	0.0080173
TCONS_01329257	XLOC_605597	610	0.749496	0	inf	0.0005	0.0080173
TCONS_03324449	XLOC_1559018	2118	0.699131	0	inf	5e-05	0.00107741
TCONS_04783552	XLOC_2200678	738	1.38558	0	inf	5e-05	0.00107741
TCONS_02274140	XLOC_1052270	425	0.68298	0	inf	0.00065	0.0100467
TCONS_02271068	XLOC_1053913	351	0	1.54922	#NAME?	0.0002	0.00364176
TCONS_03479426	XLOC_1614440	1249	1.86368	0	inf	5e-05	0.00107741
TCONS_04537726	XLOC_2072003	1537	0.297332	0	inf	5e-05	0.00107741
TCONS_03098643	XLOC_1421460	886	2.46901	0	inf	5e-05	0.00107741
TCONS_01903607	XLOC_884053	859	15.175	0.633751	4.58164	0.00185	0.0244806
TCONS_01578840	XLOC_694926	548	0.860287	0	inf	0.0001	0.00199578
TCONS_01715414	XLOC_797746	744	11.5484	35.0496	-1.60171	0.0014	0.0193276
TCONS_00676487	XLOC_288103	576	1.07617	0	inf	5e-05	0.00107741
TCONS_00675468	XLOC_284835	1335	73.468	14.5138	2.33969	0.0018	0.023923
TCONS_05569929	XLOC_2566423	560	0.451307	0	inf	0.0011	0.01574
TCONS_02899362	XLOC_1337922	1278	0.788154	0	inf	5e-05	0.00107741
TCONS_05315932	XLOC_2448143	817	0.930548	0	inf	5e-05	0.00107741
TCONS_02465574	XLOC_1120564	346	1.52853	0	inf	0.00045	0.00733058
TCONS_02421504	XLOC_1121808	1295	2.03843	31.5948	-3.95416	5e-05	0.00107741
TCONS_03529022	XLOC_1613803	419	9.22674	135.928	-3.88088	0.00015	0.00284683
TCONS_00087444	XLOC_052860	1115	19.1468	117.915	-2.62257	5e-05	0.00107741
TCONS_00924431	XLOC_394311	3233	0.372735	0	inf	5e-05	0.00107741
TCONS_01702215	XLOC_796419	298	0	4.62737	#NAME?	0.00015	0.00284683
TCONS_03610953	XLOC_1684819	359	168.439	707.364	-2.07023	0.0005	0.0080173
TCONS_01904493	XLOC_885293	1360	0.759243	6.98444	-3.20151	0.00165	0.022219
TCONS_05597376	XLOC_2567302	1956	1.80089	0.31225	2.52794	0.00125	0.0175507
TCONS_04782724	XLOC_2198841	620	0.793985	0	inf	0.00255	0.0320525
TCONS_01333456	XLOC_601726	231	6.64568	0	inf	0.0019	0.0250391
TCONS_05788535	XLOC_2689162	1013	0.335917	0	inf	0.0001	0.00199578
TCONS_02699013	XLOC_1192147	2390	0.370924	0	inf	5e-05	0.00107741
TCONS_03599940	XLOC_1684821	1687	1077.57	11516.7	-3.41788	5e-05	0.00107741
TCONS_04523904	XLOC_2068088	1120	305.169	1119.34	-1.87497	0.0001	0.00199578
TCONS_01366567	XLOC_601255	1187	0.52155	0	inf	5e-05	0.00107741
TCONS_02089097	XLOC_973298	2955	1.53085	6.44556	-2.07397	0.0003	0.00516879
TCONS_00683272	XLOC_285442	734	8.46297	0	inf	5e-05	0.00107741
TCONS_00164659	XLOC_094563	667	0.287088	0	inf	0.0009	0.0132741
TCONS_02760602	XLOC_1188543	359	0.795354	0	inf	0.00185	0.0244806
TCONS_02473108	XLOC_1124896	282	6.492	0	inf	5e-05	0.00107741
TCONS_02432102	XLOC_1120564	464	0.370087	0	inf	0.00215	0.0277713
TCONS_02484804	XLOC_1120758	758	0.437632	0	inf	0.0002	0.00364176
TCONS_03871409	XLOC_1786109	1787	0.515288	0	inf	5e-05	0.00107741
TCONS_05329328	XLOC_2446960	1226	0.838615	0	inf	5e-05	0.00107741
TCONS_01547418	XLOC_695589	743	0	0.278111	#NAME?	0.0002	0.00364176
TCONS_03973647	XLOC_1836047	1741	3.12081	15.0216	-2.26705	0.0005	0.0080173
TCONS_02697433	XLOC_1189150	568	1.56501	0	inf	5e-05	0.00107741
TCONS_05748038	XLOC_2689915	968	1.04185	10.5909	-3.34561	0.00185	0.0244806
TCONS_04777310	XLOC_2200742	2320	29.3198	128.345	-2.13008	5e-05	0.00107741
TCONS_02910086	XLOC_1339037	349	0	0.863826	#NAME?	0.00195	0.0255911
TCONS_01378955	XLOC_601407	479	72.851	601.806	-3.04628	0.0004	0.00663038
TCONS_01726426	XLOC_800575	786	0.445547	0	inf	0.0005	0.0080173
TCONS_03861948	XLOC_1787616	674	0.797283	0	inf	0.00325	0.0394189
TCONS_03475654	XLOC_1614041	892	7.87196	27.6693	-1.81349	0.00145	0.0199091
TCONS_03737460	XLOC_1730326	1480	23.8295	7.42281	1.68271	0.00105	0.01513
TCONS_02118917	XLOC_973959	432	0.861295	0	inf	0.00035	0.00590739
TCONS_02899350	XLOC_1337913	351	1.64598	0	inf	0.0004	0.00663038
TCONS_01536558	XLOC_692396	689	0.431657	0	inf	0.00015	0.00284683
TCONS_02245726	XLOC_1052228	1703	1.68034	0	inf	5e-05	0.00107741
TCONS_01372537	XLOC_601325	950	22.766	171.695	-2.9149	5e-05	0.00107741
TCONS_00491075	XLOC_115240	578	0.332469	0	inf	0.00055	0.00869548
TCONS_05529020	XLOC_2568257	981	0.562787	0	inf	0.0001	0.00199578
TCONS_04776876	XLOC_2199780	2509	114.105	19.9853	2.51335	5e-05	0.00107741
TCONS_05742315	XLOC_2688994	776	0.281294	0	inf	0.0004	0.00663038
TCONS_03033799	XLOC_1419525	772	598.92	2514.73	-2.06997	5e-05	0.00107741
TCONS_02899647	XLOC_1338499	1056	0.497636	0	inf	0.00245	0.0310048
TCONS_00407457	XLOC_113982	1104	0.73967	0	inf	5e-05	0.00107741
TCONS_05036642	XLOC_2321667	892	0.327443	0	inf	5e-05	0.00107741
TCONS_01899232	XLOC_884293	680	10.1951	212.42	-4.38097	0.00025	0.0044149
TCONS_03598595	XLOC_1682828	646	0.47247	0	inf	0.0027	0.0336679
TCONS_02112618	XLOC_971244	3193	0.995247	0	inf	5e-05	0.00107741
TCONS_02713283	XLOC_1191529	1065	0	0.781513	#NAME?	5e-05	0.00107741
TCONS_02713282	XLOC_1191507	429	7.38404	202.284	-4.77583	0.00045	0.00733058
TCONS_03753986	XLOC_1730702	758	0.370925	0	inf	0.00015	0.00284683
TCONS_02280594	XLOC_1052134	937	2.9133	0	inf	5e-05	0.00107741
TCONS_01922516	XLOC_887632	834	21.3283	79.4409	-1.89711	0.00155	0.0210697
TCONS_02075527	XLOC_974081	556	0.371906	7.30459	-4.29579	0.0031	0.0378654
TCONS_00943706	XLOC_394808	836	0	0.355857	#NAME?	5e-05	0.00107741
TCONS_05746966	XLOC_2688060	989	17.8897	66.1835	-1.88734	0.0001	0.00199578
TCONS_00420469	XLOC_111132	725	3.92743	50.137	-3.67422	5e-05	0.00107741
TCONS_03328800	XLOC_1559495	932	4.79636	0	inf	5e-05	0.00107741
TCONS_03724513	XLOC_1731077	796	0.373005	0	inf	0.00035	0.00590739
TCONS_00981660	XLOC_391060	604	0.351263	0	inf	0.0005	0.0080173
TCONS_05080379	XLOC_2320464	1699	0.296469	0	inf	5e-05	0.00107741
TCONS_05255126	XLOC_2447884	583	0.489784	7.39173	-3.9157	0.00315	0.0383753
TCONS_01136681	XLOC_509713	507	0.376309	0	inf	0.00115	0.0163478
TCONS_05957617	XLOC_2789876	1042	1.00266	9.55464	-3.25237	0.00305	0.0373443
TCONS_03243894	XLOC_1495690	475	0	0.883816	#NAME?	0.00015	0.00284683
TCONS_03365725	XLOC_1560464	2038	0.289753	0	inf	5e-05	0.00107741
TCONS_02761999	XLOC_1192146	818	0.443544	0	inf	0.00035	0.00590739
TCONS_02292860	XLOC_1054212	497	0.471038	0	inf	0.00105	0.01513
TCONS_02761971	XLOC_1191994	1171	0.550313	0	inf	5e-05	0.00107741
TCONS_03510171	XLOC_1616157	746	0.459219	0	inf	0.00025	0.0044149
TCONS_03948878	XLOC_1836849	748	205.718	638.635	-1.63432	0.0003	0.00516879
TCONS_04268004	XLOC_1939486	1488	1.86577	0	inf	5e-05	0.00107741
TCONS_00923213	XLOC_392257	735	1.08614	0	inf	5e-05	0.00107741
TCONS_04044834	XLOC_1885639	2015	28.7506	4.24059	2.76125	0.00295	0.0363014
TCONS_00016391	XLOC_009700	695	9.43189	1.11441	3.08127	0.0017	0.0227899
TCONS_02410315	XLOC_1121132	1973	0.499834	0	inf	5e-05	0.00107741
TCONS_03213338	XLOC_1495139	663	0.435941	0	inf	0.0004	0.00663038
TCONS_02133658	XLOC_971850	1605	0.733332	0	inf	5e-05	0.00107741
TCONS_02133659	XLOC_971850	1606	0.411934	0	inf	0.003	0.036829
TCONS_03866474	XLOC_1785319	1727	3.00821	0	inf	0.002	0.0261339
TCONS_00924858	XLOC_395690	1111	2.02118	0	inf	0.003	0.036829
TCONS_04570151	XLOC_2068931	1260	4.43794	56.6416	-3.6739	0.0014	0.0193276
TCONS_03616823	XLOC_1686033	502	20.3705	74.2584	-1.86607	0.00065	0.0100467
TCONS_03874806	XLOC_1785398	1743	0.762655	0	inf	0.00175	0.0233606
TCONS_03716393	XLOC_1730515	1585	6.80922	1.52652	2.15724	0.0024	0.0304793
TCONS_01596336	XLOC_695865	2847	1.37401	0	inf	5e-05	0.00107741
TCONS_04524606	XLOC_2069104	950	3.95582	0	inf	5e-05	0.00107741
TCONS_00421128	XLOC_111811	2141	1.25941	0	inf	5e-05	0.00107741
TCONS_05999952	XLOC_2789592	442	1.3218	0	inf	0.00015	0.00284683
TCONS_04585973	XLOC_2071917	876	1.92279	0	inf	5e-05	0.00107741
TCONS_03529578	XLOC_1615203	822	0	1.08326	#NAME?	5e-05	0.00107741
TCONS_03605767	XLOC_1683464	1378	0.455674	0	inf	5e-05	0.00107741
TCONS_00983555	XLOC_393730	2460	0.320888	0	inf	0.0007	0.0107061
TCONS_02696718	XLOC_1188560	2692	0.290703	0	inf	5e-05	0.00107741
TCONS_01116686	XLOC_509499	1588	0.294957	0	inf	0.0001	0.00199578
TCONS_04606736	XLOC_2069945	554	0.504959	0	inf	0.0005	0.0080173
TCONS_00013378	XLOC_007842	315	7.8208	0	inf	5e-05	0.00107741
TCONS_05080960	XLOC_2322028	878	4.96915	19.0426	-1.93816	0.0018	0.023923
TCONS_00923211	XLOC_392256	839	32.7827	0	inf	5e-05	0.00107741
TCONS_01374610	XLOC_604495	2559	0.401274	0	inf	5e-05	0.00107741
TCONS_00457977	XLOC_115708	400	0	1.53732	#NAME?	0.0001	0.00199578
TCONS_00989898	XLOC_393390	544	0.586193	0	inf	5e-05	0.00107741
TCONS_06000153	XLOC_2791110	642	0.497412	0	inf	0.0002	0.00364176
TCONS_01584622	XLOC_694013	851	0.278514	0	inf	0.00035	0.00590739
Oocyte_vs_16-cell
transcript_id	gene_id	length	Ca16cell_FPKM	Oocyte_FPKM	log2(foldchange)	pvalue	qvalue
TCONS_04066031	XLOC_1884678	1023	0	1.11464	#NAME?	5e-05	0.00107741
TCONS_02904336	XLOC_1337899	606	0	0.382108	#NAME?	0.00045	0.00733058
TCONS_00513461	XLOC_112345	439	0	0.693078	#NAME?	0.0001	0.00199578
TCONS_04624146	XLOC_2200430	1432	4.02113	0	inf	5e-05	0.00107741
TCONS_00432424	XLOC_114296	1036	0	0.29408	#NAME?	0.0001	0.00199578
TCONS_00169581	XLOC_096964	608	1.10263	0	inf	5e-05	0.00107741
TCONS_04777669	XLOC_2201780	546	40.2862	0	inf	5e-05	0.00107741
TCONS_04777668	XLOC_2201781	790	4.89213	0	inf	5e-05	0.00107741
TCONS_04777667	XLOC_2201780	1271	4.95956	0	inf	5e-05	0.00107741
TCONS_04777665	XLOC_2201780	1134	4.17689	0	inf	5e-05	0.00107741
TCONS_00414581	XLOC_113678	415	0.585209	0	inf	0.0007	0.0107061
TCONS_03605480	XLOC_1683126	837	0.381327	0	inf	5e-05	0.00107741
TCONS_04269786	XLOC_1942086	1160	1.542	0	inf	5e-05	0.00107741
TCONS_03600320	XLOC_1685931	498	2.37156	0	inf	0.0011	0.01574
TCONS_05962755	XLOC_2788895	2334	0.627347	0	inf	5e-05	0.00107741
TCONS_04523952	XLOC_2068185	859	1.50562	0	inf	5e-05	0.00107741
TCONS_04777590	XLOC_2201641	914	2.80807	0	inf	5e-05	0.00107741
TCONS_01607462	XLOC_798308	616	0.705374	0	inf	5e-05	0.00107741
TCONS_02237272	XLOC_1054531	490	4.45506	0	inf	5e-05	0.00107741
TCONS_01190666	XLOC_509237	545	12.6002	0	inf	5e-05	0.00107741
TCONS_02892665	XLOC_1339293	949	11.6366	0	inf	5e-05	0.00107741
TCONS_01726402	XLOC_800506	815	0.551806	0	inf	5e-05	0.00107741
TCONS_01132785	XLOC_510818	1092	5.70126	0	inf	5e-05	0.00107741
TCONS_03191527	XLOC_1493909	1001	5.31401	0	inf	5e-05	0.00107741
TCONS_04242314	XLOC_1940185	1271	1.55811	0	inf	5e-05	0.00107741
TCONS_05742681	XLOC_2689962	414	0.712984	0	inf	0.0008	0.0120118
TCONS_03200173	XLOC_1495892	618	1.69518	0	inf	5e-05	0.00107741
TCONS_01901120	XLOC_887797	464	4.61722	0	inf	0.0009	0.0132741
TCONS_05256031	XLOC_2449333	565	0.788232	0	inf	0.0001	0.00199578
TCONS_03513370	XLOC_1613468	405	0.638456	0	inf	0.0006	0.00937297
TCONS_01908356	XLOC_884099	493	16.3423	0	inf	5e-05	0.00107741
TCONS_04261578	XLOC_1940285	854	17.2263	0	inf	5e-05	0.00107741
TCONS_04260991	XLOC_1939663	466	0.82265	0	inf	0.0002	0.00364176
TCONS_05741309	XLOC_2688079	777	6.95868	0	inf	5e-05	0.00107741
TCONS_00669161	XLOC_285017	783	2.65193	0	inf	0.00065	0.0100467
TCONS_05255214	XLOC_2447936	741	12.1367	68.359	-2.49376	5e-05	0.00107741
TCONS_05268494	XLOC_2448077	2977	5.70084	1.28759	2.1465	0.00195	0.0255911
TCONS_02717433	XLOC_1189430	824	0.5449	0	inf	0.00015	0.00284683
TCONS_00053884	XLOC_033783	1189	1.66999	8.61549	-2.36709	0.00195	0.0255911
TCONS_01726239	XLOC_800055	643	8.98077	0	inf	5e-05	0.00107741
TCONS_05516131	XLOC_2566832	669	1.08272	0	inf	5e-05	0.00107741
TCONS_02133670	XLOC_971871	554	0.390817	0	inf	0.00095	0.0138997
TCONS_05068873	XLOC_2319422	1150	17.8437	100.422	-2.49259	5e-05	0.00107741
TCONS_01323059	XLOC_604666	1497	0.830225	0	inf	5e-05	0.00107741
TCONS_01975120	XLOC_973269	1567	352.182	0	inf	5e-05	0.00107741
TCONS_00924274	XLOC_393896	820	0.924313	0	inf	5e-05	0.00107741
TCONS_01327771	XLOC_602958	611	0.463208	0	inf	0.0001	0.00199578
TCONS_02074118	XLOC_971683	609	0.495264	0	inf	0.0001	0.00199578
TCONS_01527826	XLOC_692946	520	0.821953	0	inf	0.0001	0.00199578
TCONS_00108303	XLOC_063551	1348	0	0.28025	#NAME?	0.0003	0.00516879
TCONS_00406918	XLOC_113044	654	12.1265	0	inf	5e-05	0.00107741
TCONS_00406915	XLOC_113041	1094	1.07847	0	inf	5e-05	0.00107741
TCONS_05957867	XLOC_2790633	1362	0.889336	0	inf	0.0038	0.0449182
TCONS_05957868	XLOC_2790633	1026	11.7859	0	inf	5e-05	0.00107741
TCONS_05732791	XLOC_2689094	1277	2.64566	0	inf	5e-05	0.00107741
TCONS_05732790	XLOC_2689094	1338	5.0595	0	inf	5e-05	0.00107741
TCONS_04774963	XLOC_2197129	1995	2.46685	0	inf	5e-05	0.00107741
TCONS_01132575	XLOC_510083	1036	1.45492	0	inf	0.002	0.0261339
TCONS_01724142	XLOC_796808	618	2.95983	0	inf	5e-05	0.00107741
TCONS_02297911	XLOC_1056401	326	44.0135	0	inf	5e-05	0.00107741
TCONS_03875656	XLOC_1786492	1360	0	0.288994	#NAME?	0.0035	0.0419469
TCONS_03599940	XLOC_1684821	1687	360	11516.7	-4.99959	5e-05	0.00107741
TCONS_05514180	XLOC_2563818	1252	0.308868	4.10015	-3.73062	0.00145	0.0199091
TCONS_03471756	XLOC_1613278	1040	0.373649	0	inf	0.0032	0.038896
TCONS_04549022	XLOC_2070417	520	0	0.334408	#NAME?	0.00245	0.0310048
TCONS_02500103	XLOC_1192524	923	419.258	36.8306	3.50886	5e-05	0.00107741
TCONS_04876308	XLOC_2322992	680	12.0593	0	inf	5e-05	0.00107741
TCONS_00748693	XLOC_285613	368	1.0387	0	inf	0.00345	0.0414418
TCONS_05799797	XLOC_2687970	629	0.429661	0	inf	0.0004	0.00663038
TCONS_04535451	XLOC_2068212	812	1.80775	0	inf	5e-05	0.00107741
TCONS_03840702	XLOC_1785398	1734	0.526515	0	inf	0.00425	0.0493099
TCONS_02898426	XLOC_1337081	231	8.9099	0	inf	0.0007	0.0107061
TCONS_05803065	XLOC_2688554	337	0	0.952668	#NAME?	0.002	0.0261339
TCONS_00003402	XLOC_001934	316	1.18628	0	inf	0.00135	0.0187461
TCONS_05800264	XLOC_2688869	1341	0.33891	0	inf	5e-05	0.00107741
TCONS_00007323	XLOC_004191	266	8.8451	0	inf	5e-05	0.00107741
TCONS_02410728	XLOC_1121668	618	0.794509	0	inf	0.0002	0.00364176
TCONS_05963287	XLOC_2790810	497	0.62168	0	inf	0.00045	0.00733058
TCONS_02942659	XLOC_1336989	418	0.923541	0	inf	0.0006	0.00937297
TCONS_00441397	XLOC_111283	1417	0	0.35323	#NAME?	0.00325	0.0394189
TCONS_04263501	XLOC_1943881	600	21.07	0	inf	5e-05	0.00107741
TCONS_03600342	XLOC_1686030	958	0.762407	0	inf	5e-05	0.00107741
TCONS_05075311	XLOC_2321463	829	0	0.890176	#NAME?	5e-05	0.00107741
TCONS_02300776	XLOC_1052061	707	1.7412	0	inf	5e-05	0.00107741
TCONS_00529928	XLOC_287742	2173	5.35386	30.0253	-2.48753	5e-05	0.00107741
TCONS_02683644	XLOC_1191250	1050	11.3071	42.5485	-1.91188	0.0019	0.0250391
TCONS_05497241	XLOC_2563759	447	2.8573	0	inf	0.0001	0.00199578
TCONS_04622573	XLOC_2198642	2047	0.912767	3.63218	-1.99252	0.00175	0.0233606
TCONS_03513428	XLOC_1613557	536	0	0.421126	#NAME?	0.00085	0.0126365
TCONS_05810250	XLOC_2786837	1291	1.06307	0	inf	5e-05	0.00107741
TCONS_03378358	XLOC_1558262	1748	3.87498	0	inf	5e-05	0.00107741
TCONS_03192523	XLOC_1495347	477	2.09392	0	inf	5e-05	0.00107741
TCONS_05363802	XLOC_2566781	782	1.77427	0	inf	5e-05	0.00107741
TCONS_02891610	XLOC_1337209	472	1.00496	0	inf	5e-05	0.00107741
TCONS_00181355	XLOC_102781	768	0.802075	0	inf	5e-05	0.00107741
TCONS_05299969	XLOC_2446015	998	0	0.514573	#NAME?	0.0001	0.00199578
TCONS_01135353	XLOC_508617	706	1.15117	0	inf	5e-05	0.00107741
TCONS_02891925	XLOC_1337535	1138	2.03791	0	inf	5e-05	0.00107741
TCONS_00442262	XLOC_112885	484	0	0.556363	#NAME?	0.0003	0.00516879
TCONS_04783626	XLOC_2200920	653	1.30009	0	inf	5e-05	0.00107741
TCONS_01128702	XLOC_509511	558	0.435461	0	inf	0.0001	0.00199578
TCONS_02899713	XLOC_1338691	592	3.20347	0	inf	5e-05	0.00107741
TCONS_02126977	XLOC_971506	890	7.56005	0	inf	0.00055	0.00869548
TCONS_05985331	XLOC_2788290	1311	39.8398	7.95805	2.32372	0.0008	0.0120118
TCONS_01528016	XLOC_693115	890	2.63253	39.4017	-3.90374	0.0014	0.0193276
TCONS_01317266	XLOC_602697	520	1.04124	0	inf	0.0001	0.00199578
TCONS_05737205	XLOC_2689125	1321	1.77327	0	inf	5e-05	0.00107741
TCONS_05024292	XLOC_2319917	516	3.12921	0	inf	5e-05	0.00107741
TCONS_05516445	XLOC_2567693	1014	0.74573	0	inf	5e-05	0.00107741
TCONS_05025522	XLOC_2321902	999	0.64686	0	inf	5e-05	0.00107741
TCONS_01543835	XLOC_695112	859	0	0.552677	#NAME?	0.00125	0.0175507
TCONS_01538437	XLOC_695039	889	0.369253	0	inf	5e-05	0.00107741
TCONS_00763077	XLOC_285459	232	0	11.2458	#NAME?	0.0003	0.00516879
TCONS_01725707	XLOC_798592	571	0.577878	0	inf	0.0003	0.00516879
TCONS_00924709	XLOC_395153	455	1.56872	0	inf	5e-05	0.00107741
TCONS_02892588	XLOC_1338994	811	1.32766	0	inf	0.00215	0.0277713
TCONS_01716468	XLOC_800077	985	1.81272	0	inf	5e-05	0.00107741
TCONS_02285644	XLOC_1052005	449	0.884212	0	inf	0.00025	0.0044149
TCONS_04606829	XLOC_2070368	2402	18.051	69.273	-1.94021	0.0004	0.00663038
TCONS_05260923	XLOC_2447059	486	0.491771	0	inf	0.0006	0.00937297
TCONS_03192758	XLOC_1496214	592	1.43342	0	inf	5e-05	0.00107741
TCONS_01748280	XLOC_798385	452	2.53425	0	inf	5e-05	0.00107741
TCONS_00038402	XLOC_024579	368	8.16857	0	inf	5e-05	0.00107741
TCONS_04099039	XLOC_1940823	643	45.3199	0	inf	5e-05	0.00107741
TCONS_02078875	XLOC_972221	3181	0.581983	0	inf	5e-05	0.00107741
TCONS_01720729	XLOC_800058	471	1.2917	0	inf	0.00025	0.0044149
TCONS_03602275	XLOC_1683464	243	16.2455	0	inf	5e-05	0.00107741
TCONS_00509535	XLOC_113635	1043	0.500127	0	inf	5e-05	0.00107741
TCONS_03985078	XLOC_1884779	537	1.50994	0	inf	0.0001	0.00199578
TCONS_03724388	XLOC_1730771	996	1.15612	0	inf	0.00225	0.0288596
TCONS_03599928	XLOC_1684811	485	1.76065	0	inf	5e-05	0.00107741
TCONS_03648771	XLOC_1684977	458	0	0.595452	#NAME?	0.00035	0.00590739
TCONS_01899047	XLOC_884048	596	1.16617	0	inf	5e-05	0.00107741
TCONS_04623902	XLOC_2199823	1018	1.29871	0	inf	5e-05	0.00107741
TCONS_03472244	XLOC_1613904	379	17.8751	0	inf	5e-05	0.00107741
TCONS_03192760	XLOC_1496223	766	1.46771	0	inf	5e-05	0.00107741
TCONS_01403272	XLOC_692157	563	1.55661	0	inf	5e-05	0.00107741
TCONS_00405477	XLOC_111152	1128	1.85507	0	inf	5e-05	0.00107741
TCONS_03610953	XLOC_1684819	359	44.449	707.364	-3.99223	5e-05	0.00107741
TCONS_02304170	XLOC_1053101	1234	182.991	0.453376	8.65685	0.00075	0.0113615
TCONS_01128916	XLOC_509762	712	5.15351	0	inf	5e-05	0.00107741
TCONS_00423008	XLOC_114008	1162	7.14134	0	inf	5e-05	0.00107741
TCONS_01715397	XLOC_797707	429	0.837556	0	inf	0.0002	0.00364176
TCONS_00670555	XLOC_288330	570	6.28885	0	inf	5e-05	0.00107741
TCONS_05095027	XLOC_2322856	956	0.567775	0	inf	5e-05	0.00107741
TCONS_02528344	XLOC_1192518	3288	5.61241	1.25565	2.16019	0.00065	0.0100467
TCONS_02892111	XLOC_1337806	1244	0.849853	0	inf	5e-05	0.00107741
TCONS_00457977	XLOC_115708	400	0	1.53732	#NAME?	0.0001	0.00199578
TCONS_02895668	XLOC_1338880	912	0.779372	0	inf	0.00015	0.00284683
TCONS_02079321	XLOC_973275	1425	0.766269	0	inf	5e-05	0.00107741
TCONS_02079320	XLOC_973268	1274	0.407963	0	inf	5e-05	0.00107741
TCONS_02895663	XLOC_1338875	1409	0.608946	0	inf	0.0022	0.028314
TCONS_03044170	XLOC_1418663	1020	0.400016	0	inf	0.0001	0.00199578
TCONS_01392745	XLOC_604326	850	2.63489	0	inf	5e-05	0.00107741
TCONS_00514330	XLOC_114818	612	0	0.465941	#NAME?	0.00025	0.0044149
TCONS_00514331	XLOC_114821	356	0	0.741926	#NAME?	0.0024	0.0304793
TCONS_04525619	XLOC_2070931	702	0.551503	0	inf	5e-05	0.00107741
TCONS_04525618	XLOC_2070927	868	1.15712	0	inf	5e-05	0.00107741
TCONS_01009733	XLOC_396015	700	2.04196	22.521	-3.46325	0.00035	0.00590739
TCONS_02247886	XLOC_1055048	374	1.05936	0	inf	0.0003	0.00516879
TCONS_01005665	XLOC_395635	804	0.532608	0	inf	5e-05	0.00107741
TCONS_03095681	XLOC_1418786	1062	2.94447	0	inf	5e-05	0.00107741
TCONS_00692226	XLOC_286137	383	0	1.07003	#NAME?	0.00025	0.0044149
TCONS_05097842	XLOC_2321957	493	0	0.484201	#NAME?	0.0008	0.0120118
TCONS_05358327	XLOC_2448169	800	0	0.717533	#NAME?	5e-05	0.00107741
TCONS_00153448	XLOC_089433	333	19.9968	0	inf	5e-05	0.00107741
TCONS_02682109	XLOC_1188552	1092	0.469876	0	inf	5e-05	0.00107741
TCONS_03321591	XLOC_1559938	946	2.0807	0	inf	5e-05	0.00107741
TCONS_03195957	XLOC_1496161	735	0.87319	0	inf	0.0001	0.00199578
TCONS_04783319	XLOC_2199972	1227	0.554903	0	inf	5e-05	0.00107741
TCONS_05516466	XLOC_2567732	1374	4.45492	0	inf	5e-05	0.00107741
TCONS_05110006	XLOC_2451525	2263	86.9557	496.294	-2.51284	5e-05	0.00107741
TCONS_05254129	XLOC_2446595	847	0.718419	0	inf	5e-05	0.00107741
TCONS_04789412	XLOC_2198456	422	1.53927	0	inf	0.0001	0.00199578
TCONS_04523585	XLOC_2067737	935	1.03026	0	inf	5e-05	0.00107741
TCONS_05034797	XLOC_2319431	1172	0.692588	0	inf	5e-05	0.00107741
TCONS_00120940	XLOC_070803	2049	2.25957	0	inf	5e-05	0.00107741
TCONS_05737487	XLOC_2690115	898	1.41605	0	inf	5e-05	0.00107741
TCONS_01716449	XLOC_800055	339	22.9546	0	inf	5e-05	0.00107741
TCONS_02410397	XLOC_1121257	570	0.594571	0	inf	5e-05	0.00107741
TCONS_04052194	XLOC_1884445	1043	3.74721	0	inf	5e-05	0.00107741
TCONS_03727481	XLOC_1731559	832	76.595	186.343	-1.28264	0.0043	0.0498068
TCONS_03948376	XLOC_1836080	439	3.27542	0	inf	5e-05	0.00107741
TCONS_04775033	XLOC_2197207	1035	1.40951	0	inf	0.00345	0.0414418
TCONS_02248247	XLOC_1056198	429	1.55219	0	inf	5e-05	0.00107741
TCONS_00038681	XLOC_024741	291	3.83611	0	inf	5e-05	0.00107741
TCONS_02134423	XLOC_974288	674	0.465459	0	inf	0.0002	0.00364176
TCONS_05961952	XLOC_2787572	603	4.55791	0	inf	5e-05	0.00107741
TCONS_01317877	XLOC_603421	529	2.28047	0	inf	5e-05	0.00107741
TCONS_00482343	XLOC_114212	777	0.327612	0	inf	0.00015	0.00284683
TCONS_00407775	XLOC_114773	768	8.43632	173.288	-4.36041	0.0004	0.00663038
TCONS_00145592	XLOC_085013	530	0.711221	0	inf	0.00015	0.00284683
TCONS_00093471	XLOC_055758	1445	2.69136	36.7477	-3.77125	0.0005	0.0080173
TCONS_02084281	XLOC_973478	485	0.590151	0	inf	0.0003	0.00516879
TCONS_00088250	XLOC_053358	446	5.17715	0	inf	5e-05	0.00107741
TCONS_02237305	XLOC_1054614	975	0.904605	0	inf	5e-05	0.00107741
TCONS_05587675	XLOC_2564822	489	29.5529	0	inf	5e-05	0.00107741
TCONS_04783781	XLOC_2201502	1399	1.49451	0	inf	5e-05	0.00107741
TCONS_00412859	XLOC_110870	912	0.815229	0	inf	5e-05	0.00107741
TCONS_01135638	XLOC_508812	1387	80.9239	0	inf	5e-05	0.00107741
TCONS_04610632	XLOC_2070340	841	0	4.5572	#NAME?	5e-05	0.00107741
TCONS_03841352	XLOC_1785859	443	1.68043	0	inf	0.0042	0.0488279
TCONS_01732619	XLOC_800505	667	0	0.515027	#NAME?	5e-05	0.00107741
TCONS_00695770	XLOC_283216	347	0	0.802149	#NAME?	0.00195	0.0255911
TCONS_00382426	XLOC_110697	1291	7.85328	0.324537	4.59684	0.0007	0.0107061
TCONS_05968743	XLOC_2788251	472	0.66397	0	inf	5e-05	0.00107741
TCONS_03241405	XLOC_1494915	715	1.33099	0	inf	5e-05	0.00107741
TCONS_00924917	XLOC_395847	603	9.57059	57.4467	-2.58554	0.00075	0.0113615
TCONS_04590927	XLOC_2067915	521	0	0.632681	#NAME?	5e-05	0.00107741
TCONS_01899623	XLOC_884746	652	5.70366	0	inf	5e-05	0.00107741
TCONS_00943963	XLOC_395655	1336	0	0.386829	#NAME?	0.00425	0.0493099
TCONS_05981764	XLOC_2787478	707	0	1.50934	#NAME?	5e-05	0.00107741
TCONS_05731412	XLOC_2687591	428	8.72867	0	inf	5e-05	0.00107741
TCONS_04263905	XLOC_1945014	1825	1.24432	0	inf	5e-05	0.00107741
TCONS_00929988	XLOC_395039	1129	0.528736	0	inf	5e-05	0.00107741
TCONS_03045466	XLOC_1421270	884	0.457792	0	inf	5e-05	0.00107741
TCONS_03191102	XLOC_1493362	338	1.6807	0	inf	0.0005	0.0080173
TCONS_00407902	XLOC_115083	1275	3.98585	0	inf	5e-05	0.00107741
TCONS_00529952	XLOC_287803	543	8.44491	0	inf	5e-05	0.00107741
TCONS_00407568	XLOC_114309	751	1.71574	0	inf	5e-05	0.00107741
TCONS_03729939	XLOC_1730050	1133	0.375688	0	inf	5e-05	0.00107741
TCONS_05956344	XLOC_2787685	749	0.924541	0	inf	5e-05	0.00107741
TCONS_05267644	XLOC_2447238	617	1.90359	0	inf	5e-05	0.00107741
TCONS_00079630	XLOC_047806	361	4.87052	0	inf	5e-05	0.00107741
TCONS_01329217	XLOC_605525	597	0.533554	0	inf	0.00015	0.00284683
TCONS_01317112	XLOC_602490	230	8.98448	0	inf	0.0006	0.00937297
TCONS_00131553	XLOC_077166	981	6.94799	24.9792	-1.84606	0.00425	0.0493099
TCONS_04875554	XLOC_2321096	2829	1.74836	0	inf	5e-05	0.00107741
TCONS_01385668	XLOC_605547	1418	7.36794	0	inf	5e-05	0.00107741
TCONS_05269564	XLOC_2450082	1677	4.0102	0	inf	5e-05	0.00107741
TCONS_00165889	XLOC_095047	1449	0.74957	0	inf	0.00165	0.022219
TCONS_02891963	XLOC_1337590	2086	2.7811	0	inf	5e-05	0.00107741
TCONS_01527745	XLOC_692822	972	0.846838	0	inf	5e-05	0.00107741
TCONS_03342599	XLOC_1558498	314	0	1.051	#NAME?	0.00285	0.0352489
TCONS_00924213	XLOC_393721	539	0.552952	0	inf	5e-05	0.00107741
TCONS_00086955	XLOC_052840	345	1.46799	0	inf	5e-05	0.00107741
TCONS_05042291	XLOC_2321258	446	0	0.59102	#NAME?	0.0006	0.00937297
TCONS_04078691	XLOC_1885986	994	0	0.311694	#NAME?	5e-05	0.00107741
TCONS_01129516	XLOC_511412	730	0.619593	0	inf	5e-05	0.00107741
TCONS_04053552	XLOC_1887525	579	1.26527	0	inf	5e-05	0.00107741
TCONS_03370588	XLOC_1560017	2209	0.568883	0	inf	5e-05	0.00107741
TCONS_04603338	XLOC_2071917	475	3.76078	0	inf	5e-05	0.00107741
TCONS_01333366	XLOC_601576	539	0	0.444636	#NAME?	0.0029	0.0357735
TCONS_04536141	XLOC_2069012	1541	0.8936	0	inf	5e-05	0.00107741
TCONS_02075266	XLOC_973506	755	0.713828	0	inf	5e-05	0.00107741
TCONS_02091712	XLOC_971809	1410	0.366245	0	inf	5e-05	0.00107741
TCONS_03734980	XLOC_1730497	1128	0	0.373462	#NAME?	0.0001	0.00199578
TCONS_00102389	XLOC_061970	480	14.4772	0	inf	5e-05	0.00107741
TCONS_01316989	XLOC_602255	476	1.03158	0	inf	5e-05	0.00107741
TCONS_03329704	XLOC_1561188	804	0.788976	0	inf	5e-05	0.00107741
TCONS_03599658	XLOC_1684158	1504	6.97182	0	inf	5e-05	0.00107741
TCONS_01153325	XLOC_511010	512	6.84055	0	inf	5e-05	0.00107741
TCONS_02075486	XLOC_974009	699	1.54321	0	inf	5e-05	0.00107741
TCONS_05601017	XLOC_2567145	535	0	0.85039	#NAME?	0.0002	0.00364176
TCONS_04340713	XLOC_1940541	645	0.866689	0	inf	5e-05	0.00107741
TCONS_00667575	XLOC_283358	677	1.24495	0	inf	5e-05	0.00107741
TCONS_00667574	XLOC_283357	563	1.68094	0	inf	0.00305	0.0373443
TCONS_03351850	XLOC_1558262	757	57.1571	2.35227	4.60281	5e-05	0.00107741
TCONS_04269700	XLOC_1941831	820	3.59489	0	inf	5e-05	0.00107741
TCONS_03723366	XLOC_1729491	496	4.92386	0	inf	5e-05	0.00107741
TCONS_05741150	XLOC_2687969	1492	9.36027	0	inf	5e-05	0.00107741
TCONS_01714559	XLOC_796371	1055	0.793011	0	inf	5e-05	0.00107741
TCONS_04849673	XLOC_2198386	2097	8.95049	1.65527	2.4349	5e-05	0.00107741
TCONS_03045079	XLOC_1420177	461	2.3946	0	inf	5e-05	0.00107741
TCONS_05046381	XLOC_2322611	562	0	0.349955	#NAME?	0.0015	0.0204919
TCONS_04776930	XLOC_2199885	1480	5.50776	0	inf	5e-05	0.00107741
TCONS_04776931	XLOC_2199885	391	59.0186	0	inf	5e-05	0.00107741
TCONS_05736927	XLOC_2688657	1025	0.62061	0	inf	0.00145	0.0199091
TCONS_01404571	XLOC_693634	641	1.3278	0	inf	5e-05	0.00107741
TCONS_04347678	XLOC_1941047	204	11.8513	0	inf	0.00385	0.0454079
TCONS_01392834	XLOC_604925	568	7.08335	0	inf	5e-05	0.00107741
TCONS_04775918	XLOC_2198362	470	19.8334	0	inf	5e-05	0.00107741
TCONS_04776069	XLOC_2198582	639	2.79627	0	inf	5e-05	0.00107741
TCONS_01538631	XLOC_695519	415	2.06394	0	inf	5e-05	0.00107741
TCONS_04525306	XLOC_2070354	2107	10.8944	48.837	-2.16439	5e-05	0.00107741
TCONS_01716186	XLOC_799106	848	0.43078	0	inf	5e-05	0.00107741
TCONS_02415132	XLOC_1120645	834	1.01332	0	inf	5e-05	0.00107741
TCONS_01716180	XLOC_799085	703	2.21273	0	inf	0.0011	0.01574
TCONS_01716181	XLOC_799085	401	8.5745	0	inf	5e-05	0.00107741
TCONS_01529296	XLOC_695582	510	2.40375	0	inf	5e-05	0.00107741
TCONS_00923333	XLOC_392407	302	4.81728	0	inf	5e-05	0.00107741
TCONS_00406142	XLOC_112034	1796	2.37439	0	inf	0.00305	0.0373443
TCONS_05990461	XLOC_2790896	720	0	0.319879	#NAME?	0.00025	0.0044149
TCONS_00669639	XLOC_285785	429	7.05121	0	inf	5e-05	0.00107741
TCONS_05732126	XLOC_2688150	584	3.34423	0	inf	5e-05	0.00107741
TCONS_01529434	XLOC_695879	519	2.68513	0	inf	5e-05	0.00107741
TCONS_02084679	XLOC_974322	386	1.25958	0	inf	0.00045	0.00733058
TCONS_05746526	XLOC_2687659	889	0	0.770407	#NAME?	5e-05	0.00107741
TCONS_05515999	XLOC_2566542	1005	22.4667	0	inf	5e-05	0.00107741
TCONS_05979732	XLOC_2790804	607	0	0.328153	#NAME?	0.00055	0.00869548
TCONS_05516648	XLOC_2568259	571	0.70084	0	inf	5e-05	0.00107741
TCONS_05515732	XLOC_2565848	579	12.7817	0	inf	5e-05	0.00107741
TCONS_05515733	XLOC_2565848	402	30.727	0	inf	5e-05	0.00107741
TCONS_03600042	XLOC_1685172	519	0.936999	0	inf	5e-05	0.00107741
TCONS_01715473	XLOC_797816	650	1.3361	0	inf	5e-05	0.00107741
TCONS_03948013	XLOC_1835687	524	0.421624	0	inf	0.003	0.036829
TCONS_00952660	XLOC_394071	291	0	1.66368	#NAME?	0.0026	0.0325909
TCONS_05775925	XLOC_2687647	658	0	0.600842	#NAME?	0.00015	0.00284683
TCONS_00437849	XLOC_114278	384	0	0.558035	#NAME?	0.00325	0.0394189
TCONS_00153904	XLOC_089658	769	0.750008	0	inf	5e-05	0.00107741
TCONS_00133554	XLOC_078210	579	2.64067	68.6966	-4.70126	0.00025	0.0044149
TCONS_02075244	XLOC_973482	334	1.48707	0	inf	0.0002	0.00364176
TCONS_03724064	XLOC_1730208	1747	1.4211	0	inf	5e-05	0.00107741
TCONS_03320918	XLOC_1558923	559	0.349649	0	inf	0.0008	0.0120118
TCONS_00142543	XLOC_083607	207	149.811	0	inf	5e-05	0.00107741
TCONS_00150248	XLOC_087549	1247	7.65217	88.7316	-3.53551	5e-05	0.00107741
TCONS_01899751	XLOC_884998	382	5.2747	0	inf	5e-05	0.00107741
TCONS_01775502	XLOC_796243	528	0.457119	0	inf	0.00025	0.0044149
TCONS_05256405	XLOC_2450597	1224	0.714144	0	inf	5e-05	0.00107741
TCONS_03724495	XLOC_1731010	351	10.4811	0	inf	0.00175	0.0233606
TCONS_01952340	XLOC_887170	530	3.38872	0	inf	0.0029	0.0357735
TCONS_04548914	XLOC_2070052	540	0	1.27996	#NAME?	5e-05	0.00107741
TCONS_02724086	XLOC_1192986	551	0.573996	0	inf	0.00085	0.0126365
TCONS_05737476	XLOC_2690079	3328	1.25602	0	inf	5e-05	0.00107741
TCONS_00923673	XLOC_392719	1086	21.2921	0	inf	0.00045	0.00733058
TCONS_00923675	XLOC_392719	1175	17.7142	0	inf	5e-05	0.00107741
TCONS_00923674	XLOC_392719	446	46.3799	0	inf	5e-05	0.00107741
TCONS_01316309	XLOC_601460	871	2.67627	0	inf	5e-05	0.00107741
TCONS_04791089	XLOC_2201761	404	2.51039	0	inf	5e-05	0.00107741
TCONS_02891756	XLOC_1337330	1409	7.07467	0	inf	5e-05	0.00107741
TCONS_04791082	XLOC_2201718	1050	0.375117	0	inf	5e-05	0.00107741
TCONS_02735604	XLOC_1187838	389	0	0.741165	#NAME?	0.00045	0.00733058
TCONS_02139454	XLOC_973441	1029	0	0.439442	#NAME?	5e-05	0.00107741
TCONS_01188401	XLOC_508880	953	4.08984	0	inf	5e-05	0.00107741
TCONS_00412895	XLOC_110946	479	5.49235	0	inf	5e-05	0.00107741
TCONS_01900005	XLOC_885257	626	51.5971	595.65	-3.5291	5e-05	0.00107741
TCONS_02467333	XLOC_1124572	402	16.8542	0	inf	5e-05	0.00107741
TCONS_05008333	XLOC_2319921	545	0	0.366887	#NAME?	0.00145	0.0199091
TCONS_03866937	XLOC_1785692	687	0	0.789566	#NAME?	5e-05	0.00107741
TCONS_01607955	XLOC_799693	3253	4.95845	0	inf	5e-05	0.00107741
TCONS_01790857	XLOC_887023	423	0	0.443646	#NAME?	0.00275	0.0341935
TCONS_01772360	XLOC_798418	488	0.580151	0	inf	0.00055	0.00869548
TCONS_02223952	XLOC_1052234	1390	0	0.345965	#NAME?	0.0001	0.00199578
TCONS_05803603	XLOC_2690479	494	0	0.87733	#NAME?	0.0001	0.00199578
TCONS_01960487	XLOC_885879	431	4.4996	0	inf	5e-05	0.00107741
TCONS_04777794	XLOC_2202185	956	1.81119	0	inf	0.0038	0.0449182
TCONS_04277436	XLOC_1941602	566	0.639406	0	inf	5e-05	0.00107741
TCONS_00044771	XLOC_028474	452	1.9468	0	inf	0.0001	0.00199578
TCONS_04623193	XLOC_2199256	1239	4.20289	0	inf	5e-05	0.00107741
TCONS_03619821	XLOC_1685265	401	3.34584	14.9881	-2.16338	0.00415	0.0483477
TCONS_04263415	XLOC_1943647	438	13.2066	0	inf	5e-05	0.00107741
TCONS_01380047	XLOC_602900	1044	1.64086	0	inf	5e-05	0.00107741
TCONS_01716216	XLOC_799180	1856	6.40221	0	inf	5e-05	0.00107741
TCONS_02493671	XLOC_1119776	918	12.7209	133.914	-3.39603	5e-05	0.00107741
TCONS_04536268	XLOC_2069109	459	1.22273	0	inf	0.00415	0.0483477
TCONS_03321989	XLOC_1560998	1221	0.44633	0	inf	5e-05	0.00107741
TCONS_02131284	XLOC_972480	723	1.87649	0	inf	5e-05	0.00107741
TCONS_05765353	XLOC_2689838	549	0	0.472985	#NAME?	0.0008	0.0120118
TCONS_04860773	XLOC_2201933	560	1.0994	0	inf	5e-05	0.00107741
TCONS_02088552	XLOC_972184	389	0	1.2216	#NAME?	0.00035	0.00590739
TCONS_05736226	XLOC_2687814	616	1.95692	0	inf	5e-05	0.00107741
TCONS_02949199	XLOC_1339233	307	0	2.25459	#NAME?	0.00035	0.00590739
TCONS_01952427	XLOC_887492	810	0.338185	0	inf	0.0001	0.00199578
TCONS_02269760	XLOC_1051945	417	0	1.36546	#NAME?	0.00025	0.0044149
TCONS_05255549	XLOC_2448229	662	1.58521	0	inf	5e-05	0.00107741
TCONS_04790920	XLOC_2201286	527	26.8856	0	inf	5e-05	0.00107741
TCONS_05970135	XLOC_2790924	953	1.3719	0	inf	5e-05	0.00107741
TCONS_05363399	XLOC_2565538	850	3.45667	0	inf	5e-05	0.00107741
TCONS_02459399	XLOC_1119718	861	1.71557	0	inf	0.0012	0.016951
TCONS_03043914	XLOC_1418344	797	1.6089	0	inf	5e-05	0.00107741
TCONS_01771714	XLOC_796899	509	2.42838	0	inf	5e-05	0.00107741
TCONS_05516623	XLOC_2568078	475	0.901889	0	inf	0.0002	0.00364176
TCONS_04579485	XLOC_2070972	572	0	0.27428	#NAME?	0.0023	0.0294018
TCONS_04268578	XLOC_1940181	1617	1.75941	0	inf	5e-05	0.00107741
TCONS_01715414	XLOC_797746	744	2.09009	35.0496	-4.06776	5e-05	0.00107741
TCONS_01533061	XLOC_694145	266	2.34667	0	inf	0.003	0.036829
TCONS_05109479	XLOC_2449834	1433	3.63933	7.21569e-56	185.041	0.0022	0.028314
TCONS_03734561	XLOC_1730116	1472	4.87762	0.86557	2.49446	0.00215	0.0277713
TCONS_02699275	XLOC_1192732	654	0.449457	0	inf	0.0007	0.0107061
TCONS_05593921	XLOC_2567611	256	52.693	0	inf	5e-05	0.00107741
TCONS_04268938	XLOC_1940670	597	27.861	0	inf	5e-05	0.00107741
TCONS_05528255	XLOC_2566006	440	0.726804	0	inf	0.0003	0.00516879
TCONS_02690298	XLOC_1190753	252	2.55677	0	inf	0.00165	0.022219
TCONS_02767283	XLOC_1187808	2024	0.363685	0	inf	5e-05	0.00107741
TCONS_03842266	XLOC_1787311	538	0.721532	0	inf	5e-05	0.00107741
TCONS_03322065	XLOC_1561163	574	0.926615	0	inf	5e-05	0.00107741
TCONS_01901044	XLOC_887629	1423	0.741867	0	inf	5e-05	0.00107741
TCONS_01317814	XLOC_603332	1080	1.82134	0	inf	5e-05	0.00107741
TCONS_04270574	XLOC_1944837	1351	0.664409	0	inf	0.0001	0.00199578
TCONS_00186993	XLOC_105343	330	8.4001	0	inf	5e-05	0.00107741
TCONS_02779271	XLOC_1189178	632	1.38578	0	inf	0.0001	0.00199578
TCONS_03472940	XLOC_1615000	456	1.36374	0	inf	0.00015	0.00284683
TCONS_05741235	XLOC_2688040	386	9.64081	0	inf	5e-05	0.00107741
TCONS_05025159	XLOC_2321067	484	14.0602	0	inf	5e-05	0.00107741
TCONS_05025156	XLOC_2321066	1038	0.478078	0	inf	5e-05	0.00107741
TCONS_03478385	XLOC_1613276	909	0.541897	0	inf	0.00135	0.0187461
TCONS_02073594	XLOC_971180	691	1.91918	0	inf	5e-05	0.00107741
TCONS_01714662	XLOC_796530	971	1.65773	0	inf	0.0025	0.0315354
TCONS_03070885	XLOC_1418273	586	0	0.747179	#NAME?	0.0001	0.00199578
TCONS_02684051	XLOC_1192411	482	1.01988	0	inf	5e-05	0.00107741
TCONS_01735827	XLOC_798825	701	0	0.479607	#NAME?	5e-05	0.00107741
TCONS_03475654	XLOC_1614041	892	2.59328	27.6693	-3.41544	5e-05	0.00107741
TCONS_04777000	XLOC_2200012	1016	0.679973	0	inf	5e-05	0.00107741
TCONS_03503378	XLOC_1616064	1234	1.23512	5.0923	-2.04366	0.00105	0.01513
TCONS_04777261	XLOC_2200662	1652	1.49117	0	inf	5e-05	0.00107741
TCONS_02681037	XLOC_1187285	413	1.87984	0	inf	0.00285	0.0352489
TCONS_03476388	XLOC_1615921	586	1.09435	0	inf	0.0004	0.00663038
TCONS_02899362	XLOC_1337922	1278	1.28815	0	inf	5e-05	0.00107741
TCONS_00683868	XLOC_287021	1338	0.509322	0	inf	5e-05	0.00107741
TCONS_00422911	XLOC_113788	446	0.528778	0	inf	0.0012	0.016951
TCONS_05103274	XLOC_2319894	364	0	2.42601	#NAME?	0.0027	0.0336679
TCONS_01922516	XLOC_887632	834	6.2202	79.4409	-3.67485	0.0001	0.00199578
TCONS_01221720	XLOC_603949	921	0.361836	0	inf	5e-05	0.00107741
TCONS_01317176	XLOC_602582	328	5.45307	0	inf	0.00265	0.0331292
TCONS_05364359	XLOC_2568202	677	1.12526	0	inf	5e-05	0.00107741
TCONS_02399551	XLOC_1121890	813	1.5618	0	inf	5e-05	0.00107741
TCONS_04609383	XLOC_2067701	578	0	0.468547	#NAME?	0.00025	0.0044149
TCONS_00923737	XLOC_392819	1026	2.34736	0	inf	5e-05	0.00107741
TCONS_00923730	XLOC_392816	1405	1.10863	0	inf	0.00375	0.0444201
TCONS_04790948	XLOC_2201382	432	0.573967	0	inf	0.0003	0.00516879
TCONS_03057753	XLOC_1420006	704	0	1.53499	#NAME?	5e-05	0.00107741
TCONS_04525907	XLOC_2071850	1663	2.8977	0	inf	5e-05	0.00107741
TCONS_03603065	XLOC_1685155	685	0.633636	0	inf	5e-05	0.00107741
TCONS_05516609	XLOC_2568054	1126	0.609724	0	inf	0.00125	0.0175507
TCONS_02682095	XLOC_1188537	689	3.42051	0	inf	0.00205	0.0266773
TCONS_00676376	XLOC_287360	831	2.98374	0	inf	5e-05	0.00107741
TCONS_02410315	XLOC_1121132	1973	8.11415	0	inf	5e-05	0.00107741
TCONS_03835596	XLOC_1785558	524	1.23569	0	inf	0.00375	0.0444201
TCONS_02410649	XLOC_1121567	478	2.92515	0	inf	0.00025	0.0044149
TCONS_02712556	XLOC_1189447	538	0	0.284781	#NAME?	0.00225	0.0288596
TCONS_03047793	XLOC_1418340	682	4.39552	0	inf	5e-05	0.00107741
TCONS_03044058	XLOC_1418571	1986	2.65182	0	inf	5e-05	0.00107741
TCONS_05982488	XLOC_2789468	331	7.17254	85.9475	-3.5829	0.00055	0.00869548
TCONS_03616823	XLOC_1686033	502	16.4945	74.2584	-2.17057	5e-05	0.00107741
TCONS_00144661	XLOC_084432	572	0	0.469958	#NAME?	0.00025	0.0044149
TCONS_02882011	XLOC_1338249	1135	3.62028	0	inf	5e-05	0.00107741
TCONS_03529578	XLOC_1615203	822	0	1.08326	#NAME?	5e-05	0.00107741
TCONS_02895761	XLOC_1339293	529	6.49309	0	inf	0.00105	0.01513
TCONS_02895767	XLOC_1339360	948	4.95527	0	inf	5e-05	0.00107741
TCONS_05256373	XLOC_2450545	514	5.52192	0	inf	0.00335	0.0404248
TCONS_05256371	XLOC_2450545	787	4.17838	0	inf	5e-05	0.00107741
TCONS_00922451	XLOC_391272	637	10.2821	0	inf	5e-05	0.00107741
TCONS_04261147	XLOC_1939778	1139	54.7929	0	inf	5e-05	0.00107741
TCONS_03730911	XLOC_1731143	802	0.509296	0	inf	0.0002	0.00364176
TCONS_05806269	XLOC_2689647	1063	0	0.643277	#NAME?	5e-05	0.00107741
TCONS_05732869	XLOC_2689269	875	13.0104	0	inf	5e-05	0.00107741
TCONS_02304022	XLOC_1052750	625	16.6334	0	inf	5e-05	0.00107741
TCONS_03329429	XLOC_1560460	305	5.11747	0	inf	0.00255	0.0320525
TCONS_00667735	XLOC_283587	2868	36.8593	181.964	-2.30355	5e-05	0.00107741
TCONS_05527428	XLOC_2565008	356	0.931867	0	inf	0.0008	0.0120118
TCONS_03727189	XLOC_1730665	768	0.639929	0	inf	5e-05	0.00107741
TCONS_00073219	XLOC_043732	789	0.511206	12.8951	-4.65678	0.0001	0.00199578
TCONS_00116409	XLOC_068972	641	0.469181	0	inf	0.0004	0.00663038
TCONS_04064457	XLOC_1885879	702	67.0632	11.4627	2.54858	5e-05	0.00107741
TCONS_04783701	XLOC_2201132	1449	0.909242	0	inf	5e-05	0.00107741
TCONS_00407138	XLOC_113539	887	1.07016	0	inf	5e-05	0.00107741
TCONS_03472886	XLOC_1614805	1586	0.588111	0	inf	0.0022	0.028314
TCONS_01339342	XLOC_604107	853	0	1.13663	#NAME?	5e-05	0.00107741
TCONS_02420954	XLOC_1121132	1406	3.1	0	inf	0.00025	0.0044149
TCONS_03119414	XLOC_1493701	1840	0.577975	0	inf	5e-05	0.00107741
TCONS_01533459	XLOC_695484	336	1.04079	0	inf	0.001	0.0145166
TCONS_01730835	XLOC_796777	929	0	1.07228	#NAME?	5e-05	0.00107741
TCONS_00018735	XLOC_011187	394	1.91829	0	inf	0.00355	0.0424383
TCONS_04535821	XLOC_2068543	709	0.422144	0	inf	0.00015	0.00284683
TCONS_04597396	XLOC_2068893	1495	0.35322	0	inf	5e-05	0.00107741
TCONS_02074037	XLOC_971580	1364	0.934496	0	inf	5e-05	0.00107741
TCONS_02410051	XLOC_1120808	598	2.00657	0	inf	5e-05	0.00107741
TCONS_00414966	XLOC_114875	337	3.28898	0	inf	5e-05	0.00107741
TCONS_03344136	XLOC_1560247	571	1.04394	0	inf	0.0001	0.00199578
TCONS_00924990	XLOC_396026	1925	13.5168	0.166651	6.34178	0.0005	0.0080173
TCONS_04805908	XLOC_2198293	1144	0	0.769641	#NAME?	5e-05	0.00107741
TCONS_00922599	XLOC_391499	1683	0.699057	0	inf	5e-05	0.00107741
TCONS_04348507	XLOC_1945136	377	4.66851	32.8296	-2.81396	0.0006	0.00937297
TCONS_01547371	XLOC_695324	1085	0	0.288711	#NAME?	5e-05	0.00107741
TCONS_04859262	XLOC_2196937	647	0.971497	0	inf	5e-05	0.00107741
TCONS_02164251	XLOC_1055854	526	1.6769	0	inf	0.0024	0.0304793
TCONS_05968986	XLOC_2788386	643	1.40494	0	inf	5e-05	0.00107741
TCONS_01323045	XLOC_604602	3367	1.35971	0	inf	5e-05	0.00107741
TCONS_05349859	XLOC_2447870	511	0	0.632073	#NAME?	0.00035	0.00590739
TCONS_03756797	XLOC_1730209	1355	0.272849	0	inf	0.0001	0.00199578
TCONS_03730070	XLOC_1730121	583	2.06454	0	inf	5e-05	0.00107741
TCONS_03320123	XLOC_1558005	369	3.70855	0	inf	5e-05	0.00107741
TCONS_03731303	XLOC_1732036	2160	0.339992	0	inf	0.00135	0.0187461
TCONS_00077801	XLOC_046207	1839	1.43079	6.51941	-2.18793	0.002	0.0261339
TCONS_03053095	XLOC_1420161	560	0.421739	0	inf	0.0018	0.023923
TCONS_02082990	XLOC_971636	474	0.582179	0	inf	0.00015	0.00284683
TCONS_03462590	XLOC_1613721	812	20.0392	144.513	-2.8503	0.00225	0.0288596
TCONS_05255855	XLOC_2448829	427	3.08951	0	inf	0.00255	0.0320525
TCONS_01529450	XLOC_695910	1616	1.26782	0	inf	0.0022	0.028314
TCONS_01562933	XLOC_692159	730	0.948992	0	inf	5e-05	0.00107741
TCONS_05515283	XLOC_2565231	1051	0.579222	0	inf	5e-05	0.00107741
TCONS_01962691	XLOC_884648	893	431.581	4404.43	-3.35125	5e-05	0.00107741
TCONS_05277910	XLOC_2450386	355	51.1241	322.585	-2.6576	5e-05	0.00107741
TCONS_00414206	XLOC_113002	681	1.7375	0	inf	5e-05	0.00107741
TCONS_04783910	XLOC_2201924	563	1.21631	0	inf	5e-05	0.00107741
TCONS_05094898	XLOC_2322275	828	1.02322	0	inf	5e-05	0.00107741
TCONS_00773787	XLOC_391560	2460	0.470989	3.45379	-2.87442	0.0024	0.0304793
TCONS_00151936	XLOC_088421	1449	4.60569	0	inf	5e-05	0.00107741
TCONS_03479991	XLOC_1615006	751	0.483723	0	inf	0.0001	0.00199578
TCONS_05025694	XLOC_2322200	522	0.816238	0	inf	0.0001	0.00199578
TCONS_00384054	XLOC_112855	1094	0.439352	0	inf	5e-05	0.00107741
TCONS_03384984	XLOC_1559327	566	0	0.954858	#NAME?	5e-05	0.00107741
TCONS_04089066	XLOC_1885215	421	0.736503	0	inf	0.00025	0.0044149
TCONS_01318509	XLOC_605143	678	6.73313	0	inf	5e-05	0.00107741
TCONS_00044499	XLOC_028330	568	1.8445	0	inf	5e-05	0.00107741
TCONS_03378629	XLOC_1558992	537	1.72138	0	inf	5e-05	0.00107741
TCONS_00989460	XLOC_392701	514	0	0.514333	#NAME?	0.00045	0.00733058
TCONS_04776416	XLOC_2199043	2701	3.73464	0	inf	0.0017	0.0227899
TCONS_05967605	XLOC_2786685	414	8.00926	0	inf	5e-05	0.00107741
TCONS_05733427	XLOC_2690721	3638	0.443368	0	inf	5e-05	0.00107741
TCONS_03360538	XLOC_1559948	412	5.02481	0	inf	5e-05	0.00107741
TCONS_01132779	XLOC_510780	715	0.375646	0	inf	0.00035	0.00590739
TCONS_00407465	XLOC_114008	547	10.7463	0	inf	5e-05	0.00107741
TCONS_05969058	XLOC_2788448	458	2.07915	0	inf	0.0015	0.0204919
TCONS_02409901	XLOC_1120580	779	24.7521	84.9422	-1.77893	0.00135	0.0187461
TCONS_00408359	XLOC_116128	624	3.66912	0	inf	5e-05	0.00107741
TCONS_05276540	XLOC_2447729	331	0.996236	0	inf	0.00225	0.0288596
TCONS_00408350	XLOC_116086	731	2.48998	0	inf	0.0018	0.023923
TCONS_00924745	XLOC_395220	767	1.96308	0	inf	5e-05	0.00107741
TCONS_06004031	XLOC_2789102	702	29.6651	0	inf	5e-05	0.00107741
TCONS_01720802	XLOC_800370	1295	0.382556	0	inf	5e-05	0.00107741
TCONS_05757644	XLOC_2688346	525	23.383	0	inf	5e-05	0.00107741
TCONS_00055648	XLOC_034675	780	9.39879	134.732	-3.84147	5e-05	0.00107741
TCONS_03616076	XLOC_1683865	2734	0.775253	5.84828	-2.91527	0.0018	0.023923
TCONS_00674386	XLOC_283542	504	0.78167	0	inf	0.00035	0.00590739
TCONS_05969940	XLOC_2790386	403	10.2477	0	inf	5e-05	0.00107741
TCONS_05268932	XLOC_2448329	1583	1.5235	0	inf	5e-05	0.00107741
TCONS_01202023	XLOC_603299	873	740.433	96.1066	2.94566	5e-05	0.00107741
TCONS_04777739	XLOC_2202019	856	2.24239	15.1187	-2.75322	0.0004	0.00663038
TCONS_02521967	XLOC_1188715	1085	0.380502	0	inf	5e-05	0.00107741
TCONS_04078754	XLOC_1886357	855	0.84303	0	inf	5e-05	0.00107741
TCONS_00415362	XLOC_116207	616	1.40854	0	inf	5e-05	0.00107741
TCONS_05808676	XLOC_2689579	745	0	0.32378	#NAME?	0.00015	0.00284683
TCONS_01405729	XLOC_695999	873	1.3491	0	inf	5e-05	0.00107741
TCONS_03838291	XLOC_1785632	1103	0.352654	0	inf	5e-05	0.00107741
TCONS_03838295	XLOC_1785634	943	0.570974	0	inf	0.0001	0.00199578
TCONS_00680414	XLOC_282884	1144	0.336032	0	inf	0.0001	0.00199578
TCONS_03095859	XLOC_1419524	714	0.340717	0	inf	0.0001	0.00199578
TCONS_00669326	XLOC_285174	716	0.38291	0	inf	0.00015	0.00284683
TCONS_00120408	XLOC_070805	509	90.9363	0	inf	5e-05	0.00107741
TCONS_05008550	XLOC_2320172	3721	1.77355	7.9678	-2.16754	5e-05	0.00107741
TCONS_00422451	XLOC_113327	1398	2.69285	0	inf	5e-05	0.00107741
TCONS_05956054	XLOC_2787218	1009	0.58917	0	inf	0.00205	0.0266773
TCONS_05981347	XLOC_2786673	437	0.713183	0	inf	0.00075	0.0113615
TCONS_03730897	XLOC_1731109	409	113.779	0	inf	5e-05	0.00107741
TCONS_04775551	XLOC_2197828	997	0.627192	0	inf	5e-05	0.00107741
TCONS_05733210	XLOC_2690089	515	12.8319	0	inf	5e-05	0.00107741
TCONS_03325311	XLOC_1561142	401	0.988228	0	inf	0.00045	0.00733058
TCONS_03195880	XLOC_1495701	716	0.332396	0	inf	0.00025	0.0044149
TCONS_03192352	XLOC_1494988	857	0.923056	0	inf	0.0022	0.028314
TCONS_03192351	XLOC_1494987	1624	1.18695	0	inf	0.00135	0.0187461
TCONS_00936514	XLOC_393899	1357	2.15657	0	inf	5e-05	0.00107741
TCONS_05962942	XLOC_2789606	402	21.9285	0	inf	5e-05	0.00107741
TCONS_05035731	XLOC_2320330	1585	0.288566	0	inf	5e-05	0.00107741
TCONS_02410950	XLOC_1122073	1626	0.681643	0	inf	0.0021	0.027224
TCONS_01328637	XLOC_603948	988	0.836077	0	inf	5e-05	0.00107741
TCONS_03359277	XLOC_1558351	623	1.037	0	inf	5e-05	0.00107741
TCONS_00446341	XLOC_111190	1092	0	3.28179	#NAME?	5e-05	0.00107741
TCONS_01720251	XLOC_798363	1295	4.28209	0	inf	5e-05	0.00107741
TCONS_04797516	XLOC_2199892	1425	0	0.280669	#NAME?	5e-05	0.00107741
TCONS_02410602	XLOC_1121494	1440	1.23286	0	inf	5e-05	0.00107741
TCONS_00201434	XLOC_115737	603	0	3.03968	#NAME?	5e-05	0.00107741
TCONS_00174830	XLOC_099640	909	45.2731	3.88545	3.5425	0.0003	0.00516879
TCONS_03332500	XLOC_1558049	1499	0	0.296112	#NAME?	0.00015	0.00284683
TCONS_04263868	XLOC_1944890	668	18.3038	0	inf	5e-05	0.00107741
TCONS_05267352	XLOC_2446827	354	18.0895	0	inf	5e-05	0.00107741
TCONS_01005542	XLOC_394860	599	0.478086	0	inf	0.00065	0.0100467
TCONS_03243894	XLOC_1495690	475	0	0.883816	#NAME?	0.00015	0.00284683
TCONS_00908078	XLOC_395614	1039	2.00802	0	inf	5e-05	0.00107741
TCONS_03045503	XLOC_1421416	1614	2.82557	0	inf	5e-05	0.00107741
TCONS_04590660	XLOC_2067598	271	0	2.35685	#NAME?	0.0008	0.0120118
TCONS_02724008	XLOC_1192524	573	1778.58	108.567	4.03407	5e-05	0.00107741
TCONS_01908968	XLOC_884766	1058	5.88344	18.5145	-1.65393	0.0026	0.0325909
TCONS_00670030	XLOC_286811	339	2.87169	0	inf	5e-05	0.00107741
TCONS_01132757	XLOC_510688	616	2.16567	0	inf	5e-05	0.00107741
TCONS_00682812	XLOC_285014	824	0.393041	0	inf	5e-05	0.00107741
TCONS_04791001	XLOC_2201538	1054	1.12563	0	inf	5e-05	0.00107741
TCONS_04791008	XLOC_2201554	382	1.87406	0	inf	5e-05	0.00107741
TCONS_05255686	XLOC_2448356	607	2.08995	0	inf	5e-05	0.00107741
TCONS_01527699	XLOC_692764	476	191.109	0	inf	5e-05	0.00107741
TCONS_01129179	XLOC_510386	415	1.36796	0	inf	0.0002	0.00364176
TCONS_04055291	XLOC_1885144	840	0.501921	0	inf	0.0001	0.00199578
TCONS_03473203	XLOC_1615672	608	0.621719	0	inf	5e-05	0.00107741
TCONS_00156867	XLOC_091082	432	1.41077	0	inf	0.0003	0.00516879
TCONS_01598606	XLOC_693536	599	0	0.322645	#NAME?	0.00125	0.0175507
TCONS_04860075	XLOC_2199030	508	0.848419	0	inf	0.00415	0.0483477
TCONS_00145375	XLOC_084992	441	0.663863	0	inf	0.0006	0.00937297
TCONS_01720829	XLOC_800536	491	2.15015	0	inf	5e-05	0.00107741
TCONS_00407743	XLOC_114731	734	1.13241	0	inf	0.0011	0.01574
TCONS_01900884	XLOC_887167	687	3.71465	0	inf	5e-05	0.00107741
TCONS_03199711	XLOC_1494893	992	0.57894	0	inf	5e-05	0.00107741
TCONS_04844557	XLOC_2200637	378	7.10042	0	inf	0.00105	0.01513
TCONS_02073688	XLOC_971264	206	10.0071	0	inf	0.004	0.046869
TCONS_01537083	XLOC_693011	1196	13.9051	0	inf	5e-05	0.00107741
TCONS_04564166	XLOC_2067652	239	0	10.1563	#NAME?	0.0002	0.00364176
TCONS_05053136	XLOC_2321857	1641	0.32826	0	inf	5e-05	0.00107741
TCONS_02127837	XLOC_973479	973	3.87113	42.3092	-3.45014	0.0024	0.0304793
TCONS_03607228	XLOC_1685990	679	0.308024	0	inf	0.00055	0.00869548
TCONS_05262400	XLOC_2449981	810	2.22542	0	inf	5e-05	0.00107741
TCONS_02494759	XLOC_1123505	692	86.6558	18.5232	2.22596	0.00045	0.00733058
TCONS_02783638	XLOC_1189366	450	0	0.852341	#NAME?	0.0001	0.00199578
TCONS_02892208	XLOC_1338065	593	0.658741	0	inf	5e-05	0.00107741
TCONS_00653828	XLOC_285811	550	145.411	10.6667	3.76895	5e-05	0.00107741
TCONS_01899457	XLOC_884574	870	1.80912	0	inf	5e-05	0.00107741
TCONS_05036825	XLOC_2322043	1166	0.44021	0	inf	0.0001	0.00199578
TCONS_03731126	XLOC_1731681	556	0.465388	0	inf	0.0003	0.00516879
TCONS_00185582	XLOC_104624	998	1.53936	0	inf	5e-05	0.00107741
TCONS_05270077	XLOC_2451495	1484	1.2825	0	inf	5e-05	0.00107741
TCONS_00922882	XLOC_391810	1284	2.09614	7.07933	-1.75588	0.0043	0.0498068
TCONS_05535134	XLOC_2566481	1826	0	1.90962	#NAME?	5e-05	0.00107741
TCONS_03324351	XLOC_1558850	297	3.43413	0	inf	0.0002	0.00364176
TCONS_04535100	XLOC_2067819	574	4.71275	0	inf	5e-05	0.00107741
TCONS_03109015	XLOC_1494844	641	1.42315	0	inf	5e-05	0.00107741
TCONS_02422065	XLOC_1122334	1018	0.280228	0	inf	0.00045	0.00733058
TCONS_01171355	XLOC_511064	607	0.451599	0	inf	0.00045	0.00733058
TCONS_02246618	XLOC_1053064	2076	3.23808	0	inf	5e-05	0.00107741
TCONS_05255321	XLOC_2448040	1277	4.01782	24.2345	-2.59258	5e-05	0.00107741
TCONS_05521621	XLOC_2566830	809	5.35254	0	inf	5e-05	0.00107741
TCONS_03328714	XLOC_1559437	1063	0.611427	4.87809	-2.99607	0.00255	0.0320525
TCONS_04523614	XLOC_2067789	1251	0.489163	0	inf	0.0001	0.00199578
TCONS_02236137	XLOC_1052902	792	0.28614	0	inf	0.0002	0.00364176
TCONS_03985092	XLOC_1884799	1509	7.74364	26.8069	-1.79152	0.0002	0.00364176
TCONS_05025477	XLOC_2321811	1479	7.53909	0	inf	5e-05	0.00107741
TCONS_05025476	XLOC_2321811	1300	4.91726	0	inf	0.0011	0.01574
TCONS_05522024	XLOC_2568149	431	2.38303	0	inf	5e-05	0.00107741
TCONS_02899059	XLOC_1337621	538	0.995161	0	inf	5e-05	0.00107741
TCONS_01538563	XLOC_695352	694	28.9255	0	inf	5e-05	0.00107741
TCONS_02411622	XLOC_1123653	537	1.54148	0	inf	5e-05	0.00107741
TCONS_03861938	XLOC_1787566	1083	8.90646	0	inf	5e-05	0.00107741
TCONS_05075508	XLOC_2322415	577	6.90668	0	inf	0.00035	0.00590739
TCONS_04536906	XLOC_2069840	554	14.1091	69.3241	-2.29673	0.0003	0.00516879
TCONS_00924837	XLOC_395591	2153	1.79727	0	inf	0.0039	0.0458971
TCONS_01380183	XLOC_603131	451	3.68684	0	inf	5e-05	0.00107741
TCONS_03044291	XLOC_1419056	369	1.06484	0	inf	0.0005	0.0080173
TCONS_00670586	XLOC_288390	349	2.69588	0	inf	5e-05	0.00107741
TCONS_03605818	XLOC_1683505	776	1.12751	0	inf	0.00255	0.0320525
TCONS_04053153	XLOC_1885984	607	0.987385	0	inf	5e-05	0.00107741
TCONS_00669793	XLOC_286157	310	1.39229	0	inf	0.00215	0.0277713
TCONS_00669791	XLOC_286156	643	0.719692	0	inf	5e-05	0.00107741
TCONS_02892413	XLOC_1338657	779	0.472563	0	inf	0.0001	0.00199578
TCONS_02699147	XLOC_1192472	2162	3.44569	0	inf	5e-05	0.00107741
TCONS_04648120	XLOC_2200454	496	3.93672	0	inf	5e-05	0.00107741
TCONS_00692100	XLOC_285748	784	0	0.701086	#NAME?	0.0002	0.00364176
TCONS_01899152	XLOC_884149	991	3.05053	0	inf	5e-05	0.00107741
TCONS_03080398	XLOC_1419804	1927	0.982302	0	inf	5e-05	0.00107741
TCONS_04775455	XLOC_2197744	851	1.35528	0	inf	5e-05	0.00107741
TCONS_01129192	XLOC_510450	347	8.81282	0	inf	5e-05	0.00107741
TCONS_01900310	XLOC_885578	579	6.1809	0	inf	5e-05	0.00107741
TCONS_00079639	XLOC_047820	753	1.61874	0	inf	5e-05	0.00107741
TCONS_00408393	XLOC_116263	1049	1.39411	0	inf	5e-05	0.00107741
TCONS_03321737	XLOC_1560321	821	0.626212	0	inf	0.0001	0.00199578
TCONS_03321732	XLOC_1560303	1508	11.374	0	inf	5e-05	0.00107741
TCONS_04542787	XLOC_2068361	926	11.9333	3.14401	1.92432	0.0028	0.0347153
TCONS_05521367	XLOC_2565884	537	2.67316	0	inf	5e-05	0.00107741
TCONS_04790716	XLOC_2200615	475	0.654706	0	inf	0.0004	0.00663038
TCONS_04242148	XLOC_1939975	663	9.50244	0	inf	5e-05	0.00107741
TCONS_01720511	XLOC_799102	367	1.80941	0	inf	5e-05	0.00107741
TCONS_00407282	XLOC_113676	524	1.21284	0	inf	0.0024	0.0304793
TCONS_01963469	XLOC_887170	466	7.53528	0	inf	5e-05	0.00107741
TCONS_01317458	XLOC_602913	829	2.94555	0	inf	5e-05	0.00107741
TCONS_01317457	XLOC_602913	743	5.38225	0	inf	5e-05	0.00107741
TCONS_01388983	XLOC_601750	377	0.709392	0	inf	0.002	0.0261339
TCONS_03600147	XLOC_1685500	641	0.950839	0	inf	5e-05	0.00107741
TCONS_00414633	XLOC_113762	366	7.4412	0	inf	5e-05	0.00107741
TCONS_00747767	XLOC_284141	450	24.7416	108.287	-2.12985	0.0018	0.023923
TCONS_05797244	XLOC_2688441	796	3.47717	0	inf	5e-05	0.00107741
TCONS_04080779	XLOC_1884519	1019	4.2397	0	inf	5e-05	0.00107741
TCONS_05276876	XLOC_2447963	623	1.59403	10.0134	-2.65119	0.00085	0.0126365
TCONS_02416348	XLOC_1122979	358	1.31449	0	inf	0.0002	0.00364176
TCONS_05266511	XLOC_2445790	2512	2.0249	0	inf	5e-05	0.00107741
TCONS_01131802	XLOC_508765	683	1.16684	0	inf	5e-05	0.00107741
TCONS_02237189	XLOC_1054290	379	2.33064	0	inf	5e-05	0.00107741
TCONS_02412100	XLOC_1124927	563	14.5655	126.426	-3.11766	0.00075	0.0113615
TCONS_01720357	XLOC_798611	784	125.15	0	inf	5e-05	0.00107741
TCONS_00144985	XLOC_084389	918	0.995984	0	inf	5e-05	0.00107741
TCONS_00422994	XLOC_113970	1292	0.812467	0	inf	5e-05	0.00107741
TCONS_03724101	XLOC_1730293	856	1.43598	0	inf	5e-05	0.00107741
TCONS_03048922	XLOC_1420700	765	17.8009	0	inf	5e-05	0.00107741
TCONS_05036801	XLOC_2321977	1376	2.71614	0	inf	5e-05	0.00107741
TCONS_04759784	XLOC_2200649	370	2.13188	0	inf	5e-05	0.00107741
TCONS_04525563	XLOC_2070811	2907	6.04272	23.7489	-1.97459	0.00215	0.0277713
TCONS_02303650	XLOC_1051971	561	1.04233	0	inf	5e-05	0.00107741
TCONS_00080812	XLOC_049173	591	0.593845	0	inf	0.0001	0.00199578
TCONS_01714819	XLOC_796755	646	0.51088	0	inf	0.00015	0.00284683
TCONS_00669368	XLOC_285230	1278	1.33115	0	inf	5e-05	0.00107741
TCONS_00969934	XLOC_394661	1016	14.0715	56.2625	-1.9994	0.003	0.036829
TCONS_05588001	XLOC_2565449	2278	1.01583	0	inf	5e-05	0.00107741
TCONS_04788400	XLOC_2197276	474	2.69744	0	inf	5e-05	0.00107741
TCONS_02409888	XLOC_1120561	550	0.583128	0	inf	5e-05	0.00107741
TCONS_01903964	XLOC_884558	1882	2.14812	14.0592	-2.71037	5e-05	0.00107741
TCONS_03463443	XLOC_1614733	704	3.10914	0	inf	5e-05	0.00107741
TCONS_04783467	XLOC_2200334	312	1.54602	0	inf	0.00125	0.0175507
TCONS_05515264	XLOC_2565202	576	2.22915	0	inf	5e-05	0.00107741
TCONS_03723731	XLOC_1729935	731	12.1232	0	inf	5e-05	0.00107741
TCONS_02779512	XLOC_1189850	375	10.3211	0	inf	5e-05	0.00107741
TCONS_05302212	XLOC_2451513	551	0	0.35506	#NAME?	0.00165	0.022219
TCONS_05970041	XLOC_2790633	531	50.9904	0	inf	5e-05	0.00107741
TCONS_05534406	XLOC_2565003	969	0	0.576923	#NAME?	5e-05	0.00107741
TCONS_05519771	XLOC_2563497	1137	1.21338	0	inf	0.00205	0.0266773
TCONS_05968132	XLOC_2787274	1409	0.644719	0	inf	0.00145	0.0199091
TCONS_03231240	XLOC_1493355	1256	7.77555	0	inf	5e-05	0.00107741
TCONS_02248139	XLOC_1055895	452	7.19455	0	inf	5e-05	0.00107741
TCONS_03716551	XLOC_1730920	231	10.073	0	inf	0.0005	0.0080173
TCONS_05025454	XLOC_2321774	796	3.15269	0	inf	5e-05	0.00107741
TCONS_03181876	XLOC_1493780	850	6.75266	52.6205	-2.9621	0.00315	0.0383753
TCONS_00169571	XLOC_096957	456	1.7291	0	inf	5e-05	0.00107741
TCONS_02779838	XLOC_1191372	1185	0.748897	0	inf	5e-05	0.00107741
TCONS_01317175	XLOC_602582	516	1.29716	0	inf	0.00375	0.0444201
TCONS_05091554	XLOC_2322331	1248	0.630123	0	inf	0.0042	0.0488279
TCONS_03061286	XLOC_1421005	1852	0.876801	70.8665	-6.33671	5e-05	0.00107741
TCONS_01716081	XLOC_798835	391	8.00153	0	inf	5e-05	0.00107741
TCONS_04262998	XLOC_1942535	387	1.26879	0	inf	0.00205	0.0266773
TCONS_01193870	XLOC_511012	623	0	0.324129	#NAME?	0.0007	0.0107061
TCONS_03212087	XLOC_1493488	651	9.00043	78.4755	-3.12418	0.0023	0.0294018
TCONS_04278573	XLOC_1944252	595	22.5664	0	inf	5e-05	0.00107741
TCONS_00091748	XLOC_055080	395	17.0795	0	inf	0.0026	0.0325909
TCONS_05360719	XLOC_2563535	1405	55.264	0.288497	7.58164	0.0001	0.00199578
TCONS_02075468	XLOC_973981	739	0.521915	0	inf	0.0033	0.0399217
TCONS_04053175	XLOC_1886047	400	94.2855	0	inf	5e-05	0.00107741
TCONS_02920645	XLOC_1337752	769	0.271296	0	inf	0.0006	0.00937297
TCONS_02242238	XLOC_1055121	713	0.474723	0	inf	5e-05	0.00107741
TCONS_00937270	XLOC_396228	599	0.347922	0	inf	0.0004	0.00663038
TCONS_03329412	XLOC_1560400	802	3.59521	0	inf	0.00025	0.0044149
TCONS_05957170	XLOC_2788893	448	1.35094	0	inf	0.0039	0.0458971
TCONS_01316695	XLOC_601892	1581	10.4117	43.8212	-2.07342	0.00055	0.00869548
TCONS_02753273	XLOC_1188895	669	0	0.64796	#NAME?	0.00025	0.0044149
TCONS_00509914	XLOC_115233	1638	0.838933	0	inf	0.0006	0.00937297
TCONS_04347527	XLOC_1940618	1628	0.306649	0	inf	0.0001	0.00199578
TCONS_05733049	XLOC_2689639	1024	7.52631	47.137	-2.64685	0.00135	0.0187461
TCONS_00505464	XLOC_115691	2004	19.6543	0	inf	5e-05	0.00107741
TCONS_01715516	XLOC_797849	436	0.937289	0	inf	0.00015	0.00284683
TCONS_01715517	XLOC_797852	957	1.17163	0	inf	5e-05	0.00107741
TCONS_06000153	XLOC_2791110	642	0.327859	0	inf	0.00025	0.0044149
TCONS_04579238	XLOC_2070078	493	4.97023	45.5955	-3.19751	0.00385	0.0454079
TCONS_01726243	XLOC_800059	546	0.719627	0	inf	0.0002	0.00364176
TCONS_03600121	XLOC_1685337	788	4.33386	22.7838	-2.39428	0.0001	0.00199578
TCONS_05732945	XLOC_2689430	486	12.9748	0	inf	5e-05	0.00107741
TCONS_00930017	XLOC_395108	295	13.0062	0	inf	5e-05	0.00107741
TCONS_02304941	XLOC_1056405	400	47.1605	2.20394	4.41942	0.00075	0.0113615
TCONS_04086491	XLOC_1884597	4811	2.37363	0	inf	5e-05	0.00107741
TCONS_02398990	XLOC_1121259	706	2.68821	0	inf	0.00055	0.00869548
TCONS_04525543	XLOC_2070769	1529	1.35243	0	inf	5e-05	0.00107741
TCONS_05969359	XLOC_2788894	1144	0.809968	0	inf	0.0036	0.0429456
TCONS_05969358	XLOC_2788894	1270	0.93783	0	inf	0.00415	0.0483477
TCONS_00184491	XLOC_104122	216	13525.3	0	inf	5e-05	0.00107741
TCONS_00406039	XLOC_111864	641	0.486285	0	inf	5e-05	0.00107741
TCONS_02775467	XLOC_1191650	325	4.13981	0	inf	0.0002	0.00364176
TCONS_04536956	XLOC_2069926	1028	0.564109	0	inf	0.0001	0.00199578
TCONS_02078423	XLOC_971652	544	0.978764	0	inf	0.0034	0.0409398
TCONS_04610950	XLOC_2071832	474	101.02	0.760558	7.05337	0.00085	0.0126365
TCONS_01974015	XLOC_972129	1551	1.96522	0	inf	5e-05	0.00107741
TCONS_05555571	XLOC_2564432	860	0	0.365572	#NAME?	5e-05	0.00107741
TCONS_04523309	XLOC_2067454	400	1.50138	0	inf	0.0001	0.00199578
TCONS_05025926	XLOC_2322823	914	1.83721	0	inf	5e-05	0.00107741
TCONS_05254011	XLOC_2446344	324	2.49825	0	inf	5e-05	0.00107741
TCONS_02287179	XLOC_1054049	584	2.09203	13.5597	-2.69634	0.00085	0.0126365
TCONS_05562045	XLOC_2566878	892	61.7041	320.468	-2.37674	5e-05	0.00107741
TCONS_04537015	XLOC_2070060	297	7.16604	0	inf	0.00105	0.01513
TCONS_04328684	XLOC_1943173	634	0	0.965202	#NAME?	0.0033	0.0399217
TCONS_03837976	XLOC_1785325	1395	1.06627	0	inf	5e-05	0.00107741
TCONS_03519027	XLOC_1614867	937	0.286935	0	inf	0.00025	0.0044149
TCONS_00990334	XLOC_395686	1492	0.827839	0	inf	5e-05	0.00107741
TCONS_02146866	XLOC_1056399	643	1.29336	0	inf	5e-05	0.00107741
TCONS_04788163	XLOC_2197084	1103	0.942336	0	inf	5e-05	0.00107741
TCONS_02074286	XLOC_971896	482	0.509573	0	inf	0.00135	0.0187461
TCONS_01527997	XLOC_693089	681	0.60445	0	inf	0.0028	0.0347153
TCONS_02411934	XLOC_1124331	601	1.66889	0	inf	5e-05	0.00107741
TCONS_04775677	XLOC_2198058	731	1.35456	0	inf	5e-05	0.00107741
TCONS_00977932	XLOC_395694	966	0	1.03083	#NAME?	5e-05	0.00107741
TCONS_04278777	XLOC_1944775	622	2.07317	0	inf	5e-05	0.00107741
TCONS_04775679	XLOC_2198059	2028	4.88054	59.5169	-3.60819	5e-05	0.00107741
TCONS_04777819	XLOC_2202254	417	1.10763	0	inf	0.0002	0.00364176
TCONS_02791511	XLOC_1187946	1001	0	0.393381	#NAME?	5e-05	0.00107741
TCONS_00127629	XLOC_074932	984	0.334144	0	inf	5e-05	0.00107741
TCONS_05956757	XLOC_2788305	800	0.384474	0	inf	5e-05	0.00107741
TCONS_05513925	XLOC_2563494	780	1.10918	0	inf	5e-05	0.00107741
TCONS_05957483	XLOC_2789605	637	0.614432	0	inf	0.0002	0.00364176
TCONS_05957485	XLOC_2789606	1254	2.46059	0	inf	5e-05	0.00107741
TCONS_04268449	XLOC_1939976	1033	1.72816	0	inf	0.00275	0.0341935
TCONS_03471910	XLOC_1613497	1316	0.939028	0	inf	5e-05	0.00107741
TCONS_04844753	XLOC_2201615	580	0	0.994339	#NAME?	5e-05	0.00107741
TCONS_05254573	XLOC_2447197	1408	2.09188	0	inf	5e-05	0.00107741
TCONS_04269068	XLOC_1940893	690	1.00346	5.47267	-2.44726	0.0016	0.0216404
TCONS_00052782	XLOC_033173	1004	0.839234	0	inf	0.00015	0.00284683
TCONS_04059063	XLOC_1887422	571	0.515216	0	inf	0.0002	0.00364176
TCONS_05718878	XLOC_2688024	930	110.834	403.134	-1.86286	5e-05	0.00107741
TCONS_00423845	XLOC_115633	601	0.353512	0	inf	0.001	0.0145166
TCONS_04261526	XLOC_1940218	916	0.369991	0	inf	0.00285	0.0352489
TCONS_05269844	XLOC_2450953	688	0.670526	0	inf	0.0001	0.00199578
TCONS_02768634	XLOC_1191489	494	8.2889	0	inf	0.0007	0.0107061
TCONS_02891407	XLOC_1336998	795	5.42624	0	inf	5e-05	0.00107741
TCONS_05741512	XLOC_2688256	378	1.09335	0	inf	0.0004	0.00663038
TCONS_02460997	XLOC_1122122	668	0.430133	0	inf	0.00015	0.00284683
TCONS_00405741	XLOC_111495	687	17.6871	0.7574	4.5455	0.00025	0.0044149
TCONS_01536446	XLOC_692197	360	2.97867	0	inf	0.0001	0.00199578
TCONS_04058850	XLOC_1886865	737	0.926695	0	inf	5e-05	0.00107741
TCONS_05516167	XLOC_2566910	816	4.34919	0	inf	5e-05	0.00107741
TCONS_01116838	XLOC_509660	1732	25.5194	105.205	-2.04353	5e-05	0.00107741
TCONS_02237058	XLOC_1053958	550	1.24725	0	inf	0.0001	0.00199578
TCONS_02895400	XLOC_1337909	1168	0.861973	0	inf	5e-05	0.00107741
TCONS_02899979	XLOC_1339294	676	0.822467	0	inf	5e-05	0.00107741
TCONS_02304967	XLOC_1056486	897	2.78446	0	inf	5e-05	0.00107741
TCONS_04263789	XLOC_1944735	1230	3.24435	0	inf	5e-05	0.00107741
TCONS_02683732	XLOC_1191492	455	3.77653	0	inf	0.00065	0.0100467
TCONS_04263782	XLOC_1944726	721	4.27686	0	inf	5e-05	0.00107741
TCONS_00510022	XLOC_115699	248	25.7346	0	inf	5e-05	0.00107741
TCONS_02423065	XLOC_1124883	1003	0.317745	0	inf	0.0001	0.00199578
TCONS_01926388	XLOC_887563	1314	0.587325	3.95522	-2.75153	0.0002	0.00364176
TCONS_05945465	XLOC_2789583	1959	14.4708	0	inf	5e-05	0.00107741
TCONS_00408031	XLOC_115308	664	2.48909	0	inf	0.0041	0.0478558
TCONS_02246321	XLOC_1052709	690	0.63583	0	inf	5e-05	0.00107741
TCONS_04537474	XLOC_2071381	486	0.578104	0	inf	0.0008	0.0120118
TCONS_03644401	XLOC_1684026	1227	0.512675	0	inf	5e-05	0.00107741
TCONS_01304691	XLOC_604658	832	0.855159	0	inf	5e-05	0.00107741
TCONS_01528472	XLOC_693873	596	13.87	0	inf	5e-05	0.00107741
TCONS_04783423	XLOC_2200235	2128	0.981246	0	inf	5e-05	0.00107741
TCONS_03324449	XLOC_1559018	2118	1.49997	0	inf	5e-05	0.00107741
TCONS_05515887	XLOC_2566182	252	30.1881	0	inf	5e-05	0.00107741
TCONS_03320588	XLOC_1558507	648	5.15771	0	inf	5e-05	0.00107741
TCONS_00008338	XLOC_004833	201	143.97	0	inf	5e-05	0.00107741
TCONS_05025942	XLOC_2322882	706	0.335083	0	inf	0.00015	0.00284683
TCONS_02411687	XLOC_1123781	488	4.18036	0	inf	5e-05	0.00107741
TCONS_00190865	XLOC_107333	409	13.9469	0	inf	5e-05	0.00107741
TCONS_00924545	XLOC_394772	1156	1.08837	0	inf	0.00235	0.0299483
TCONS_00924548	XLOC_394805	630	2.70865	0	inf	5e-05	0.00107741
TCONS_03365787	XLOC_1560878	801	13.155	0.441158	4.89817	0.00085	0.0126365
TCONS_03522041	XLOC_1614175	1570	0.286344	0	inf	0.00215	0.0277713
TCONS_00007684	XLOC_004416	381	1.13358	0	inf	0.0003	0.00516879
TCONS_02410249	XLOC_1121056	794	45.6994	0	inf	5e-05	0.00107741
TCONS_01327442	XLOC_602550	760	13.1109	0	inf	5e-05	0.00107741
TCONS_01159437	XLOC_510380	585	0	0.79841	#NAME?	0.00015	0.00284683
TCONS_01899202	XLOC_884248	516	1.20124	0	inf	0.0001	0.00199578
TCONS_02411044	XLOC_1122204	597	1.26868	0	inf	0.00225	0.0288596
TCONS_02411047	XLOC_1122205	1101	6.44011	0	inf	5e-05	0.00107741
TCONS_02487749	XLOC_1119850	422	0	2.26758	#NAME?	0.0002	0.00364176
TCONS_02690672	XLOC_1192170	874	2.59492	0	inf	5e-05	0.00107741
TCONS_05255977	XLOC_2449212	2139	1.50519	0	inf	5e-05	0.00107741
TCONS_00141787	XLOC_082944	1901	2.04917	0	inf	5e-05	0.00107741
TCONS_02690678	XLOC_1192193	534	0.560299	0	inf	0.00055	0.00869548
TCONS_01128915	XLOC_509762	751	5.9471	0	inf	5e-05	0.00107741
TCONS_01529241	XLOC_695420	1060	10.3196	41.5919	-2.01091	0.00105	0.01513
TCONS_05316496	XLOC_2449454	2046	19.9602	75.2567	-1.91469	5e-05	0.00107741
TCONS_05957602	XLOC_2789858	286	224.281	0	inf	5e-05	0.00107741
TCONS_05957603	XLOC_2789858	976	56.7132	0	inf	5e-05	0.00107741
TCONS_04844880	XLOC_2202162	411	1.54522	0	inf	5e-05	0.00107741
TCONS_05024220	XLOC_2319810	1095	0.332003	0	inf	5e-05	0.00107741
TCONS_01132848	XLOC_510996	563	54.5187	0	inf	5e-05	0.00107741
TCONS_05732238	XLOC_2688349	359	6.46678	0	inf	5e-05	0.00107741
TCONS_00995636	XLOC_393981	1917	2.03501	0	inf	5e-05	0.00107741
TCONS_02910086	XLOC_1339037	349	0	0.863826	#NAME?	0.00195	0.0255911
TCONS_04052293	XLOC_1884578	1040	3.85021	0	inf	5e-05	0.00107741
TCONS_04052295	XLOC_1884578	564	8.46705	0	inf	0.00395	0.0463846
TCONS_04776845	XLOC_2199694	1004	7.12866	0	inf	5e-05	0.00107741
TCONS_03522450	XLOC_1615685	796	2.86765	0	inf	5e-05	0.00107741
TCONS_04524325	XLOC_2068608	689	4.09386	0	inf	5e-05	0.00107741
TCONS_02245726	XLOC_1052228	1703	1.12717	0	inf	5e-05	0.00107741
TCONS_01515144	XLOC_695352	1579	5.15938	0	inf	5e-05	0.00107741
TCONS_02410494	XLOC_1121381	1663	1.27749	0	inf	5e-05	0.00107741
TCONS_06012653	XLOC_2789550	399	3.88338	0	inf	5e-05	0.00107741
TCONS_02690447	XLOC_1191409	554	0.778807	0	inf	5e-05	0.00107741
TCONS_01019362	XLOC_509609	539	472.284	41.0611	3.52381	5e-05	0.00107741
TCONS_05024425	XLOC_2320069	610	0.926795	0	inf	0.00225	0.0288596
TCONS_01117092	XLOC_510067	1390	5.9366	0	inf	5e-05	0.00107741
TCONS_03048324	XLOC_1419415	376	1.21387	0	inf	5e-05	0.00107741
TCONS_03730836	XLOC_1730980	1116	0.671437	0	inf	5e-05	0.00107741
TCONS_03598595	XLOC_1682828	646	1.20283	0	inf	0.00405	0.0473615
TCONS_05957836	XLOC_2790494	651	2.3961	0	inf	0.0012	0.016951
TCONS_03473145	XLOC_1615391	680	5.46657	0	inf	5e-05	0.00107741
TCONS_03471898	XLOC_1613466	463	4.61173	0	inf	5e-05	0.00107741
TCONS_01720697	XLOC_799915	730	1.10446	0	inf	5e-05	0.00107741
TCONS_03471895	XLOC_1613451	344	1.81364	0	inf	0.0002	0.00364176
TCONS_02498316	XLOC_1189221	482	20.403	0	inf	5e-05	0.00107741
TCONS_04860334	XLOC_2199685	1040	0.576007	0	inf	5e-05	0.00107741
TCONS_03653774	XLOC_1729899	1054	0.6151	0	inf	5e-05	0.00107741
TCONS_03328249	XLOC_1558963	1474	0.766507	0	inf	5e-05	0.00107741
TCONS_03471766	XLOC_1613306	1734	0.613248	0	inf	0.0008	0.0120118
TCONS_01190521	XLOC_508950	576	1.10888	0	inf	0.0001	0.00199578
TCONS_03328797	XLOC_1559492	777	0.785277	0	inf	5e-05	0.00107741
TCONS_05740813	XLOC_2687697	297	1.82845	0	inf	0.0005	0.0080173
TCONS_03591553	XLOC_1683675	2148	2.09975	0	inf	0.00195	0.0255911
TCONS_00432434	XLOC_114358	624	1.43052	26.9074	-4.23339	0.0018	0.023923
TCONS_03948878	XLOC_1836849	748	44.2958	638.635	-3.84975	5e-05	0.00107741
TCONS_02419674	XLOC_1119499	496	13.5093	0	inf	5e-05	0.00107741
TCONS_02759965	XLOC_1187704	391	1.40626	0	inf	0.00015	0.00284683
TCONS_01726432	XLOC_800599	601	0.549004	0	inf	0.00015	0.00284683
TCONS_01726434	XLOC_800607	364	3.60155	0	inf	5e-05	0.00107741
TCONS_03213338	XLOC_1495139	663	0.436453	0	inf	0.00015	0.00284683
TCONS_05262129	XLOC_2448981	1076	83.9885	3.22978	4.70068	5e-05	0.00107741
TCONS_01715324	XLOC_797595	424	0.523997	0	inf	0.0014	0.0193276
TCONS_04263554	XLOC_1944035	1735	1.78619	0	inf	5e-05	0.00107741
TCONS_02698819	XLOC_1191622	461	1.50235	0	inf	5e-05	0.00107741
TCONS_04263889	XLOC_1944975	933	0.783081	0	inf	5e-05	0.00107741
TCONS_02683671	XLOC_1191288	1128	0.725985	0	inf	5e-05	0.00107741
TCONS_04801969	XLOC_2198943	522	1.75794	23.5373	-3.74299	0.0016	0.0216404
TCONS_01116686	XLOC_509499	1588	0.517677	0	inf	5e-05	0.00107741
TCONS_01392738	XLOC_604301	536	2.21051	0	inf	5e-05	0.00107741
TCONS_04055765	XLOC_1886736	704	3.67961	0	inf	5e-05	0.00107741
TCONS_03950547	XLOC_1835835	1197	1.13955	0	inf	5e-05	0.00107741
TCONS_05256757	XLOC_2451483	716	0.495304	0	inf	0.0002	0.00364176
TCONS_00667706	XLOC_283555	1582	0.939282	0	inf	5e-05	0.00107741
TCONS_05277833	XLOC_2450048	759	1015.88	12.9703	6.29137	5e-05	0.00107741
TCONS_00041261	XLOC_026352	368	69.3527	0.75001	6.5309	0.0027	0.0336679
TCONS_02951750	XLOC_1419816	994	1.0397	0	inf	5e-05	0.00107741
TCONS_00964559	XLOC_393959	702	1.19682	0	inf	5e-05	0.00107741
TCONS_00675076	XLOC_284371	834	0.61623	0	inf	0.0001	0.00199578
TCONS_01533300	XLOC_694925	325	1.80094	0	inf	0.00015	0.00284683
TCONS_01962665	XLOC_884564	1187	4.10673	0	inf	5e-05	0.00107741
TCONS_04523733	XLOC_2067883	1121	3.21499	28.9824	-3.17229	5e-05	0.00107741
TCONS_05516122	XLOC_2566822	453	51.8427	0	inf	5e-05	0.00107741
TCONS_05025515	XLOC_2321881	1236	3.65646	0	inf	5e-05	0.00107741
TCONS_00436291	XLOC_110996	1458	0	0.476394	#NAME?	5e-05	0.00107741
TCONS_02133646	XLOC_971812	502	10.6671	0.577008	4.20843	0.0035	0.0419469
TCONS_04802545	XLOC_2200428	556	0	0.287881	#NAME?	0.0023	0.0294018
TCONS_02882157	XLOC_1339055	718	0.467321	0	inf	0.00225	0.0288596
TCONS_03478745	XLOC_1613659	513	0.707885	0	inf	0.00015	0.00284683
TCONS_01323067	XLOC_604683	611	0.640375	0	inf	5e-05	0.00107741
TCONS_01420926	XLOC_694099	1058	1.53059	0	inf	0.0016	0.0216404
TCONS_01527831	XLOC_692953	1244	0.473142	0	inf	5e-05	0.00107741
TCONS_01190449	XLOC_508812	1204	118.404	0	inf	5e-05	0.00107741
TCONS_03836107	XLOC_1786155	1840	2.64473	0	inf	5e-05	0.00107741
TCONS_03599954	XLOC_1684881	342	1.00853	0	inf	0.00215	0.0277713
TCONS_05036449	XLOC_2321217	655	0.604995	0	inf	0.0002	0.00364176
TCONS_05094823	XLOC_2321980	476	0.915333	0	inf	0.0002	0.00364176
TCONS_05732522	XLOC_2688711	955	15.5222	0	inf	5e-05	0.00107741
TCONS_01599060	XLOC_695228	964	0	0.422249	#NAME?	0.00345	0.0414418
TCONS_05732521	XLOC_2688711	510	37.4254	0	inf	5e-05	0.00107741
TCONS_01528615	XLOC_694005	516	0.933755	0	inf	5e-05	0.00107741
TCONS_04261977	XLOC_1940782	786	1.10153	0	inf	5e-05	0.00107741
TCONS_02242048	XLOC_1054378	795	20.2594	0	inf	5e-05	0.00107741
TCONS_00674281	XLOC_283360	911	0.569875	0	inf	5e-05	0.00107741
TCONS_02779849	XLOC_1191400	360	25.9421	0	inf	5e-05	0.00107741
TCONS_02779848	XLOC_1191400	445	28.0125	0	inf	5e-05	0.00107741
TCONS_01922075	XLOC_885812	505	1.85195	23.5234	-3.66698	0.00185	0.0244806
TCONS_05733128	XLOC_2689856	2371	0.959955	0	inf	5e-05	0.00107741
TCONS_01329364	XLOC_605798	1421	0.882249	0	inf	5e-05	0.00107741
TCONS_00407861	XLOC_114994	1142	0.958111	0	inf	0.0037	0.0439311
TCONS_00072991	XLOC_043723	475	1.39297	0	inf	0.00015	0.00284683
TCONS_04850537	XLOC_2200274	1360	0.889408	0	inf	5e-05	0.00107741
TCONS_00020092	XLOC_012006	580	0.780102	0	inf	0.00015	0.00284683
TCONS_01724782	XLOC_797611	942	0.344978	0	inf	0.0001	0.00199578
TCONS_04530486	XLOC_2069724	1037	0.556544	0	inf	0.0022	0.028314
TCONS_05025183	XLOC_2321114	723	0.876931	0	inf	5e-05	0.00107741
TCONS_03600338	XLOC_1686011	303	3.49716	0	inf	5e-05	0.00107741
TCONS_02682651	XLOC_1189177	391	2.25925	0	inf	0.0002	0.00364176
TCONS_03948228	XLOC_1835980	808	0.931734	0	inf	5e-05	0.00107741
TCONS_04099040	XLOC_1940823	1541	1.12987	0	inf	0.00175	0.0233606
TCONS_00690415	XLOC_283557	1175	0	0.709893	#NAME?	0.0023	0.0294018
TCONS_01318349	XLOC_604655	463	2.19884	0	inf	5e-05	0.00107741
TCONS_01318341	XLOC_604642	644	1.18784	0	inf	5e-05	0.00107741
TCONS_01318344	XLOC_604653	1137	0.899499	0	inf	5e-05	0.00107741
TCONS_04525628	XLOC_2070950	900	28.7752	0	inf	5e-05	0.00107741
TCONS_04525629	XLOC_2070950	857	16.1273	0	inf	5e-05	0.00107741
TCONS_03875528	XLOC_1786086	559	0.918562	0	inf	0.00015	0.00284683
TCONS_02079313	XLOC_973228	825	0.542182	0	inf	0.00295	0.0363014
TCONS_02079276	XLOC_973065	664	0.420651	0	inf	0.0001	0.00199578
TCONS_05961594	XLOC_2786876	493	0.578444	0	inf	0.0003	0.00516879
TCONS_01739314	XLOC_799018	2387	0.55657	4.40045	-2.98302	5e-05	0.00107741
TCONS_02948788	XLOC_1337338	590	0	1.36607	#NAME?	5e-05	0.00107741
TCONS_02683266	XLOC_1190252	958	25.93	3.39036	2.93511	0.0002	0.00364176
TCONS_05127238	XLOC_2447087	2277	13.9743	0.192689	6.18036	0.00015	0.00284683
TCONS_02921196	XLOC_1339267	936	0.441619	0	inf	0.00015	0.00284683
TCONS_03723617	XLOC_1729815	567	2.66956	0	inf	5e-05	0.00107741
TCONS_00408222	XLOC_115745	422	7.46027	0	inf	5e-05	0.00107741
TCONS_02472568	XLOC_1122605	937	5.43428	0	inf	5e-05	0.00107741
TCONS_03378966	XLOC_1559627	712	0.371905	0	inf	0.00015	0.00284683
TCONS_01329011	XLOC_605005	690	12.2878	0	inf	5e-05	0.00107741
TCONS_01603380	XLOC_692431	333	0	0.87768	#NAME?	0.00275	0.0341935
TCONS_02126962	XLOC_971459	764	2.31177	0	inf	5e-05	0.00107741
TCONS_05253982	XLOC_2446276	526	52.4901	1.76244	4.8964	0.0001	0.00199578
TCONS_05025758	XLOC_2322425	374	1.41234	0	inf	0.0001	0.00199578
TCONS_02768573	XLOC_1190980	594	0.491181	0	inf	0.00065	0.0100467
TCONS_03313811	XLOC_1560799	1930	2.30914	0	inf	5e-05	0.00107741
TCONS_03774711	XLOC_1785522	784	1.892	0	inf	0.0023	0.0294018
TCONS_05110036	XLOC_2451665	408	1.78185	0	inf	0.00025	0.0044149
TCONS_02689872	XLOC_1189611	774	0.642695	0	inf	5e-05	0.00107741
TCONS_02104726	XLOC_974561	2777	0.832038	0	inf	5e-05	0.00107741
TCONS_01323044	XLOC_604602	955	4.24129	0	inf	5e-05	0.00107741
TCONS_04777133	XLOC_2200302	728	14.7174	0.689205	4.41644	0.00185	0.0244806
TCONS_04052252	XLOC_1884525	294	2.39977	0	inf	0.00015	0.00284683
TCONS_05597456	XLOC_2567756	720	0.818753	0	inf	0.0001	0.00199578
TCONS_05969726	XLOC_2789794	652	30.4793	0.286853	6.73138	0.0024	0.0304793
TCONS_01318283	XLOC_604413	539	3.89513	0	inf	5e-05	0.00107741
TCONS_00412781	XLOC_110698	537	0.900704	0	inf	0.0001	0.00199578
TCONS_00408423	XLOC_116359	524	1.20283	0	inf	5e-05	0.00107741
TCONS_01550412	XLOC_694664	524	0	0.468586	#NAME?	0.00055	0.00869548
TCONS_00198337	XLOC_111724	516	0.315201	0	inf	0.00425	0.0493099
TCONS_05957870	XLOC_2790637	572	5.35397	0	inf	5e-05	0.00107741
TCONS_05957875	XLOC_2790675	518	1.6748	0	inf	5e-05	0.00107741
TCONS_01191371	XLOC_511606	626	0.548988	0	inf	0.0003	0.00516879
TCONS_00701945	XLOC_285856	485	5.204	47.4116	-3.18755	0.0002	0.00364176
TCONS_00018209	XLOC_010855	278	3.49348	0	inf	0.00015	0.00284683
TCONS_03321243	XLOC_1559406	462	1.3718	0	inf	5e-05	0.00107741
TCONS_03321245	XLOC_1559407	1001	1.50225	0	inf	5e-05	0.00107741
TCONS_03321244	XLOC_1559407	1451	0.83607	0	inf	5e-05	0.00107741
TCONS_03049076	XLOC_1421209	397	1.87218	0	inf	5e-05	0.00107741
TCONS_01527423	XLOC_692163	375	2.52402	0	inf	5e-05	0.00107741
TCONS_00504969	XLOC_113322	671	2.64233	0	inf	0.00045	0.00733058
TCONS_04783797	XLOC_2201536	1356	0.303126	0	inf	5e-05	0.00107741
TCONS_02960754	XLOC_1418346	2152	3.04429	0	inf	5e-05	0.00107741
TCONS_03327958	XLOC_1558636	743	0.564236	0	inf	5e-05	0.00107741
TCONS_03192283	XLOC_1494881	1396	0.634678	0	inf	5e-05	0.00107741
TCONS_04578143	XLOC_2068251	1557	71.0765	4.81387	3.8841	5e-05	0.00107741
TCONS_03213379	XLOC_1495280	1873	0.5114	0	inf	5e-05	0.00107741
TCONS_00004426	XLOC_002542	259	2.22018	0	inf	0.0036	0.0429456
TCONS_02223609	XLOC_1051896	1060	55.6046	327.503	-2.55823	5e-05	0.00107741
TCONS_01725123	XLOC_797907	629	0.459093	0	inf	0.0001	0.00199578
TCONS_01905057	XLOC_886355	807	0.581592	0	inf	0.00205	0.0266773
TCONS_01543041	XLOC_693452	580	24.3108	194.663	-3.00131	0.00145	0.0199091
TCONS_02698369	XLOC_1190616	345	6.23916	0	inf	5e-05	0.00107741
TCONS_02074576	XLOC_972179	1246	1.02603	0	inf	5e-05	0.00107741
TCONS_02409452	XLOC_1119980	791	2.48915	0	inf	0.0037	0.0439311
TCONS_00669201	XLOC_285046	649	3.65312	0	inf	5e-05	0.00107741
TCONS_00669202	XLOC_285046	2766	0.360944	0	inf	0.0009	0.0132741
TCONS_01598590	XLOC_693507	1522	2.54999	63.1761	-4.63081	0.0001	0.00199578
TCONS_01904096	XLOC_884730	858	1.59598	0	inf	5e-05	0.00107741
TCONS_00421371	XLOC_112034	2613	3.01499	0	inf	5e-05	0.00107741
TCONS_00405606	XLOC_111279	822	3.75413	0	inf	0.0024	0.0304793
TCONS_04776762	XLOC_2199549	1420	0.421478	0	inf	5e-05	0.00107741
TCONS_02690690	XLOC_1192215	527	4.96631	0	inf	0.0014	0.0193276
TCONS_04347219	XLOC_1939777	2075	0.42143	0	inf	0.0001	0.00199578
TCONS_03045439	XLOC_1421237	782	13.7634	0	inf	5e-05	0.00107741
TCONS_03602055	XLOC_1683131	364	1.24791	0	inf	0.00025	0.0044149
TCONS_03846275	XLOC_1787542	965	0	0.39313	#NAME?	0.0002	0.00364176
TCONS_03192530	XLOC_1495389	1024	0.449017	0	inf	0.0022	0.028314
TCONS_04080935	XLOC_1884675	292	0	3.11414	#NAME?	0.00015	0.00284683
TCONS_01595748	XLOC_693628	968	0.670793	0	inf	5e-05	0.00107741
TCONS_00936616	XLOC_394140	839	0.88303	0	inf	5e-05	0.00107741
TCONS_01900578	XLOC_886173	772	3.49718	0	inf	5e-05	0.00107741
TCONS_05268647	XLOC_2448167	856	0.335558	0	inf	0.0002	0.00364176
TCONS_00443105	XLOC_115404	595	8.94883	134.047	-3.90489	5e-05	0.00107741
TCONS_01963285	XLOC_885882	555	3.73765	0	inf	0.00115	0.0163478
TCONS_03321584	XLOC_1559914	628	2.39327	0	inf	0.00085	0.0126365
TCONS_00178138	XLOC_101202	350	3.51161	0	inf	5e-05	0.00107741
[truncated: 14,165 more rows]

## Sheet: expression of DELs
transcript_id	Oocyte	Ca2cell	Ca4cell	Ca8cell	Ca16cell	Morula	Blast
TCONS_00000895	0.134451	0.511025	0.171945	0.173217	0.0269076	0	0.0657379
TCONS_00001497	2815.09	1118.69	770.649	395.22	1543.61	745.771	34.9257
TCONS_00002316	94.0244	102.541	120.357	25.7756	78.8814	69.4318	4.83374
TCONS_00002815	0.21468	0.459837	1.99491	0.436127	0.147404	0	0.291637
TCONS_00002971	0	0	0	0	0.0306299	0.233909	0.895569
TCONS_00003051	28.1325	31.155	28.9168	34.1366	44.8127	8.02106	0.225958
TCONS_00003402	0	0.0908749	0	0.165773	1.18628	0	0
TCONS_00004426	0	0	0	0	2.22018	0.239302	0
TCONS_00004560	0.13842	0	0.0983428	0.0700684	0.60583	0	0
TCONS_00005794	0	0.00664856	0.407346	1.59095	8.35538e-05	3.58523e-07	1.01362e-05
TCONS_00006488	3.72734	14.8999	7.21763	10.2347	10.1529	11.8706	2.4016
TCONS_00006953	0.910948	0.205494	0.748302	1.29551	224.075	178.144	1.51952
TCONS_00007323	0	0	0	0	8.8451	0.329131	1.62006
TCONS_00007684	0	0	0	0	1.13358	0.170099	0.201146
TCONS_00008042	0.137428	0.600116	0.625728	0.734785	0.131093	0	0.0641033
TCONS_00008338	0	0.782716	4.68882	5.61713	143.97	145.572	249.091
TCONS_00008722	0	0	0	0	0.340909	0.0468451	0.416717
TCONS_00009202	0	0	1.53863	11.92	7.1665	1.03605	0.0197788
TCONS_00013263	0	0.0647084	0.102335	0.209215	0.0365028	0.015352	0.418086
TCONS_00013378	0	0	1.21444	7.8208	5.19033	0.871504	0
TCONS_00014368	0	0	0	0.233642	3.85964	3.09807	1.27016e-12
TCONS_00014376	0	0	0	0.569689	4.01836	0.503187	3.09468e-08
TCONS_00015766	0.561358	0.45123	0.0294187	0.134588	0.246886	0	0
TCONS_00015900	2.92686	0.812505	0.743734	0.556008	1.2514	0	0
TCONS_00016391	1.11441	9.96358	7.0919	9.43189	1.95401	0	0
TCONS_00018209	0	0	0.109693	1.61587	3.49348	0	0
TCONS_00018735	0	1.89959e-05	5.61437e-05	0.0665128	1.91829	4.99678	4.79498e-05
TCONS_00018737	0	0.0430759	0.422809	0.434189	0.857415	2.03398	0.592605
TCONS_00019244	1.2925	0	0	0	33.5642	8.36202	0
TCONS_00020092	0	0.0157057	0.387198	1.38818	0.780102	1.86726	1.02322
TCONS_00020217	0	0	0.0672787	0.0183178	0.299404	0.842355	0.0847524
TCONS_00034153	35.6665	57.0321	36.9786	12.3994	5.44025	0	0
TCONS_00034338	0	0	0	0.142827	1.43401	2.23519	0.29125
TCONS_00035147	0.540969	0.306021	0.500403	0	0.940511	22.865	15.8194
TCONS_00038402	0	0	0	0	8.16857	3.18974	21.1092
TCONS_00038681	0	0	0.128839	0.261125	3.83611	0.323449	0
TCONS_00039678	0	4.28946e-06	0.15691	0	0	1.67668	0.28808
TCONS_00041261	0.75001	0.383107	1.85912	1.69883	69.3527	132.43	108.054
TCONS_00043644	0	0	0	0.221924	0.282656	1.89616	2.80925
TCONS_00044499	0	0	0.508777	2.0107	1.8445	2.73152	0
TCONS_00044744	0.061217	0.136755	0.192349	0	0.360556	0.323926	0.204065
TCONS_00044771	0	0.0602565	0	0	1.9468	7.19783e-07	0.0917645
TCONS_00045493	0	0	0	0	0.800279	0.155202	0.137601
TCONS_00045710	0	0	0.40273	1.11255	3.68885	0.335703	0
TCONS_00045888	0.539018	0.782379	0.612404	0.799445	0.116135	0.326375	0
TCONS_00045889	0.138303	0.264752	0.317238	5.29391e-05	0.504602	0.129905	0
TCONS_00046803	27.5045	24.9564	32.2824	29.0793	7.25367	0	0
TCONS_00048124	16.0811	13.6431	6.04473	4.42369	1.7565	0.57326	0.116681
TCONS_00048191	3.43716	11.2789	9.32467	17.9161	2.69796	0.204042	0.0671455
TCONS_00049409	114.539	178.484	130.262	231.471	79.5768	4.91532	2.06912
TCONS_00050462	2.59877	6.90631	7.43026	9.79007	3.90663	2.69329	0
TCONS_00050511	0	0.0364224	0.021324	0.0859987	0.361368	1.33225	0.290699
TCONS_00051642	34.9403	7.70832	13.9957	2.47393	2.6409	0	0
TCONS_00051794	5.93746	19.3055	8.78759	20.0924	1.87316	0	0
TCONS_00052335	0.262158	0.732984	0.127288	0.583816	0.243345	0	0.37038
TCONS_00052661	0	0.608922	2.59653	1.44368	43.8227	10.8845	0.798728
TCONS_00052782	0	0.319213	0.586065	1.22089	0.839234	0.404274	0.285981
TCONS_00053007	0	2.31663	1.91093	4.02176	16.6645	15.5241	34.3294
TCONS_00053598	0	0.0136786	0	0.03058	0	0.115494	0.953839
TCONS_00053757	6.97645	4.98084	10.7579	18.8281	122.763	25.5716	7.53728
TCONS_00053858	0	0.038956	0.0328818	0	0.711559	0.105647	0.413269
TCONS_00053884	8.61549	16.6682	11.8843	9.44089	1.66999	1.01283	0
TCONS_00054004	0	0.0521671	0	0	0	0.0204735	0.413474
TCONS_00054312	13.3726	21.8223	23.2015	9.98201	10.2654	6.30741	0
TCONS_00054780	0.332909	0.237082	0.290321	0.0845005	0.0231769	0	0
TCONS_00054985	0	0.129374	0.123644	0.149959	0.688384	0.26392	7.47694
TCONS_00055263	18.7525	17.9574	29.8216	29.7939	11.1634	2.55966	0.023961
TCONS_00055353	2.30837	8.9225	4.41096	2.09235	1.07254	0.142406	0
TCONS_00055366	189.783	261.892	277.756	160.586	85.5293	23.632	0
TCONS_00055561	0	0.00513102	0.0154093	0	0.048866	0.0642012	0.429107
TCONS_00055648	134.732	21.5986	39.171	60.7912	9.39879	0.400076	0.0186565
TCONS_00055694	0.0110648	0.00648146	0	0.0222944	0.0590187	0.376856	28.7186
TCONS_00056676	1.23356	0.87009	0.393342	0.223949	0	0.0892509	0
TCONS_00057088	1.12306	1.26103	0.356914	0.0812156	0.420491	0	0.118758
TCONS_00059441	0.602115	0.761723	0.45393	2.49561	15.667	2.71986	0.0244357
TCONS_00065634	0.387786	0	0.214112	0.0176197	0.0394911	0	0
TCONS_00067295	0.966932	0.641648	0.667274	0.198826	0.10254	0	0.0607178
TCONS_00067300	15.9366	6.2668	6.56801	6.94241	1.21878	0.708219	0.0594088
TCONS_00067603	0.283216	0.0655695	0.266236	0.0373816	0	0	0
TCONS_00067641	0.820974	0.872414	0.447022	0.116026	0.0378121	0	0.0117753
TCONS_00069942	0	0	0	0	0	0	0.500126
TCONS_00070377	0	0.0982191	0.116669	0.0455746	4.90311	2.54376	1.20079
TCONS_00070392	0	0.0573706	0.0345087	0.201953	0	0	2.87226
TCONS_00072626	0	0	0	0	0	0	0.790693
TCONS_00072991	0	0	0	0.0667436	1.39297	0.0439014	0
TCONS_00073082	0	0.0092063	0.102241	0.0386966	0.455792	0.378954	3.79981
TCONS_00073219	12.8951	3.55545	5.68374	1.7385	0.511206	0.0596365	0.0221215
TCONS_00077801	6.51941	4.00115	5.30059	5.23273	1.43079	0.433608	0.0190959
TCONS_00078236	1.41851	0.231544	0.234388	0	0	0	0
TCONS_00079630	0	0	0	0	4.87052	0	0.0770188
TCONS_00079639	0	0	0	0	1.61874	0.0581733	0.0392292
TCONS_00080405	0.041961	0.0220543	0.0748218	0.213555	5.81094	4.74742	0.714979
TCONS_00080812	0	0	0	0	0.593845	1.56305	1.58766
TCONS_00081403	1.26751	3.23035	2.40732	2.29031	5.89182	1.78243	0.278645
TCONS_00083500	0	0.219157	0.273456	0.109678	0.15881	2.93655	0.4269
TCONS_00085009	0	0	0	0	1.11371	0.296686	1.18298e-06
TCONS_00086154	0	0	0	0	0.578051	3.20743	4.8057
TCONS_00086955	0	0.316931	0.366217	0.21976	1.46799	2.35678	0.374232
TCONS_00087138	10.568	3.86854	4.40619	2.78019	27.6129	6.49141	8.06563
TCONS_00087427	0	0	0.049217	0	0.0771737	0	0.781666
TCONS_00087434	0.035629	0.0173845	0	0.0184261	0.0949965	0.0504185	0.479657
TCONS_00087444	117.915	9.6272	25.1537	19.1468	146.297	5.60655	8.93276
TCONS_00088018	6.37872	5.20661	3.37553	5.39565	48.4459	6.77333	2.36589
TCONS_00088250	0	0.248014	0	0.0971755	5.17715	1.71812	0
TCONS_00089951	0.450524	0.578733	0.251632	0.381581	0	0	0
TCONS_00090136	0.0562054	0.152834	0.0243828	2.68639	42.2176	2.90328	0
TCONS_00091748	0	0	0.291479	13.286	17.0795	3.78045	14.8286
TCONS_00093471	36.7477	24.8571	17.9303	11.8113	2.69136	0.391221	0.110083
TCONS_00093500	32.0067	15.9814	9.67927	5.04141	1.28918	0.710673	2.81685e-06
TCONS_00093531	130.246	28.0089	29.9263	15.8717	4.73234	0.511754	4.97072e-06
TCONS_00094474	0	0	0.0485946	0.417724	0.0238683	0.128402	0.121743
TCONS_00097252	0.0812928	0.144178	0.0829969	0.478306	0	0	0.0427624
TCONS_00097618	0	0	1.06741	9.60226	11.3309	4.20607	0
TCONS_00097772	0	0.0383055	4.24657	27.1978	22.9196	5.66224	0.0606482
TCONS_00098791	0.875014	0.419364	1.83894	0	0.592841	0	0
TCONS_00099029	1.3289	0.181607	0	0	0.613705	0.229298	0.506345
TCONS_00100180	0.112431	0.450905	0.292882	0.0742323	0.056407	0	0.0988592
TCONS_00102389	0	0	0	0	14.4772	2.65296	0.163209
TCONS_00104958	0	0	0.130641	0.121846	0	0	1.26596
TCONS_00105337	0	0	0	0	0	0	1.72195
TCONS_00107682	0	0	0	0	0.97976	0	0.222289
TCONS_00107899	0.124387	0.189561	0.144835	0.0679716	2.4578	20.4615	85.041
TCONS_00108303	0.28025	0.473145	0.165405	0.069246	0	0.154648	0.073609
TCONS_00109230	135.212	47.8939	69.7955	40.7157	51.3808	45.8543	81.6992
TCONS_00110181	0.0432884	0.0468253	0	0.060883	0.0601358	0.76159	1.173
TCONS_00110589	2.52205e-11	0.018729	0	0.0150786	0.132667	0.461591	1.53965
TCONS_00110836	0	0.0137668	3.54371e-07	0.317091	2.18284	0.134409	0.0334191
TCONS_00110982	0.0286204	0.020041	0	0.0685894	0.266929	1.82967	9.2154
TCONS_00111266	0.0504273	0	0.21845	0.248603	1.5953	0	0
TCONS_00111490	0	0	0	0	0.139114	0	0.872233
TCONS_00111853	0	0	0.0759102	0.0353623	0	2.06386e-05	0.649283
TCONS_00112295	0	0	2.27088e-07	0.232921	51.9999	33.2634	2.04849e-12
TCONS_00112318	0	0.00643136	1.6147e-10	1.06955e-06	39.8929	29.7244	0.00436116
TCONS_00112357	0	1.04835e-08	1.96084e-08	9.42786e-12	0.455919	0.438543	0.0070124
TCONS_00113378	0	0	0	0	1.4921	2.28594	1.20652
TCONS_00116409	0	0	0.0388958	0.235944	0.469181	4.09779	0.0795242
TCONS_00116518	0	0	0	0	0.0499791	0.784834	0.0757556
TCONS_00117070	0.0965504	0.414626	0.178873	4.03867e-06	1.28764e-12	0	1.38557e-13
TCONS_00118087	5.11998	14.2395	9.66405	26.3711	8.15644	2.20026	0
TCONS_00118223	49.1703	36.3729	22.5454	67.9507	48.8669	15.5338	0
TCONS_00118240	157.921	185.358	226.376	246.787	269.749	163.553	37.4896
TCONS_00119079	0	0.0506656	0.324204	0.104232	0.174794	5.6295e-09	0.0604628
TCONS_00120365	0	0	0	2.45565	1.32605	0.125787	0
TCONS_00120408	0	0	4.949	150.229	90.9363	37.0319	2.22926e-06
TCONS_00120940	0	0.00350664	0.924579	1.47213	2.25957	1.43404	9.57329e-107
TCONS_00120943	0	0	0.0990688	2.49157	2.84407	10.8836	0.221049
TCONS_00120944	0	0	0.297511	2.97563	1.23059	3.02245	7.51549e-08
TCONS_00121169	0	0	0	0	4.69295	1.79844	6.75719e-19
TCONS_00124002	0	0	0.0231878	0.0121711	0.309767	1.28982	0.611002
TCONS_00124051	8.31508	40.5763	30.4398	13.0093	5.8206	8.73546	14.4658
TCONS_00127238	1.4955	1.14399	0.847016	1.11774	0	0.16757	0
TCONS_00127629	0	0	0.0787082	0.105838	0.334144	0	2.1854
TCONS_00128467	0	0	0	0	0	0	0.791007
TCONS_00128679	1.07494	0.452034	1.47939	0.416329	0.142785	0	0.365045
TCONS_00129358	12.3389	1.16814	1.78854	1.18966	0.756386	0	0
TCONS_00130309	0.0773805	0.108729	0	0	0.434587	0.044982	0.331934
TCONS_00131007	0	0	0	0	1.77258	0.0604571	0.0635259
TCONS_00131449	0.0262534	0.0253156	0.0133553	0	0.031469	0.552833	0.76475
TCONS_00131553	24.9792	5.13878	3.81907	0.210035	6.94799	20.1808	21.3493
TCONS_00133554	68.6966	13.5052	16.3076	11.5374	2.64067	0.903281	3.83122e-06
TCONS_00134648	1.32092	1.06071	0.579466	1.48814	0.317798	0	0
TCONS_00134663	2.22525	1.38714	0.590045	1.47375	1.6983	0	0
TCONS_00135407	0	0.105495	0.121628	0.539767	0.0448913	0	0
TCONS_00135877	1.68351	0.318461	0.469827	0.121707	0.0581947	0	0.0379538
TCONS_00136009	0	0	0.053383	0.118865	0.718162	0.850483	0
TCONS_00137636	0	0.0136193	0	0	10.7354	1.6263	0.211934
TCONS_00138204	28.1156	5.33437	10.1957	10.3096	4.69493	0.529261	5.86064e-06
TCONS_00140290	0.170217	0.688323	0.534237	0.38981	0.058213	0	0
TCONS_00141107	0	0.0114964	0.0138449	0.0102592	0.00759857	0.316124	1.18492
TCONS_00141787	0	0	0.0282903	0	2.04917	0.446261	0.0431276
TCONS_00141869	0	0	0.155579	0.534127	0.0676382	0.0957213	0.0298664
TCONS_00142120	17.625	6.22675	8.44938	1.81633	1.23654	1.24671	0.0460907
TCONS_00142289	0	0	0.0205483	0.0406903	0.451035	0	0.0280423
TCONS_00142543	0	0	0	1.81128	149.811	41.2212	0
TCONS_00144661	0.469958	0.16638	0.289535	0.128532	0	0	0.0299132
TCONS_00144985	0	0	0	0.0102669	0.995984	1.82011	0.8452
TCONS_00145375	0	0	0	0	0.663863	0.132632	0.0482467
TCONS_00145592	0	0	0	0	0.711221	0	0.0681266
TCONS_00146431	0	0	0.307472	1.12342	4.21116e-05	0.0358068	0.170456
TCONS_00146744	0.159074	0.288382	0.486776	0.884747	6.46689	3.1839	0.258827
TCONS_00147422	0	0	0	0.095842	1.90678	0.352074	0.155446
TCONS_00148528	6.28714	11.0636	11.2019	5.89322	3.16071	0.225123	0
TCONS_00150127	0	0	0	0	0	0.907257	0.846569
TCONS_00150248	88.7316	25.0792	29.859	16.4638	7.65217	1.12539	0.217694
TCONS_00151919	0	0	0	0	19.35	50.2168	0
TCONS_00151935	0	0	2.24996e-10	0	3.67798	4.19136	0.00890832
TCONS_00151936	0	0	2.68095e-10	0	4.60569	3.52869	2.46126e-09
TCONS_00152369	0	0	0	0	0	0.77148	0.121486
TCONS_00153448	0	0	0.310825	0.199534	19.9968	19.6625	14.8933
TCONS_00153904	0	0	0.085923	0.639495	0.750008	0.724164	0.0624936
TCONS_00154278	0.00861002	0.00730715	0	0.0414248	0.533568	0	0.00710813
TCONS_00154279	0	0	0	0.00876507	0.778332	0.15874	0.0243572
TCONS_00156867	0	0	0	0	1.41077	0.323676	0.151101
TCONS_00158082	44.3265	7.9286	17.5031	14.4778	39.5257	80.0899	174.035
TCONS_00159471	0	0	0.127182	0.479047	0.203232	0.0657013	0.0226298
TCONS_00160666	0	0	0.0896112	0.110937	0	0.195289	0.626113
TCONS_00161551	0	0	0	0	0	0	0.650407
TCONS_00162226	0	0	0	0	1.283	0.384424	0.0232584
TCONS_00163094	0.141371	0.151197	2.41799e-06	0	0.34354	1.50496	12.8925
TCONS_00163181	0.817368	0.607028	0.231933	0	2.67045	2.63932	1.6926
TCONS_00164639	0.196198	0.11215	0.176009	0.0295765	2.29903	2.97582	3.52187
TCONS_00164659	0	0.0807585	0.119007	0.287088	0.299365	0.595903	0.0938028
TCONS_00165093	0.261286	6.53487	0	0	1.15136	0	0.124877
TCONS_00165542	0.0081963	0.00399734	0	0.0245482	2.0023	0.0524461	0.0695394
TCONS_00165889	0	0.0156706	8.4515e-09	0.0155973	0.74957	0.319955	0.181005
TCONS_00166202	0	0	0.102789	0.447917	0.0994458	0.339498	0.31305
TCONS_00168126	0	0	0.0427941	0.167089	0.423693	0.321459	0.0183249
TCONS_00168369	0.294683	0.260762	0.358359	0.219917	0.743042	3.04543	15.797
TCONS_00168374	0.0930966	0	0	0	1.1256	2.10794	6.96261
TCONS_00168615	0.0958619	0.239456	0.220881	0.310242	0.79273	0	0
TCONS_00168879	0	0	0	0	0.800699	0	0.216883
TCONS_00169244	0.799921	0.368798	0.326128	0.106461	0.373483	0	0.190052
TCONS_00169307	0	0	0	0	0	0	1.12663
TCONS_00169571	0	0	0	0	1.7291	0.0297266	0.0901665
TCONS_00169581	0	0	0	0	1.10263	0	0.135424
TCONS_00170237	0	0.0457326	0.096475	0.0505838	0.336701	0.0167425	0.0428227
TCONS_00171922	0	0	0	0.0962317	6.45371	0.0658473	0.14509
TCONS_00174350	10.0341	23.9713	13.6623	13.4928	3.55511	3.42258e-06	1.45103e-06
TCONS_00174351	33.9945	21.7805	27.794	28.7935	3.97941	0.108495	1.06535e-07
TCONS_00174383	9.92558	0.809491	0.905089	1.12491	0.0268077	0	0
TCONS_00174830	3.88545	5.44012	3.9684	6.57022	45.2731	5.15539	2.91673
TCONS_00176434	0	0.0144128	0	0	0	0	0.338551
TCONS_00178138	0	0.0504519	0	0	3.51161	0.593636	0.542125
TCONS_00178480	0	0	0	0.0165535	0.0867666	0.391556	0.548773
TCONS_00179096	14.496	7.53583	8.80141	10.9783	7.07577	0	0.486013
TCONS_00181355	0	0	0.140463	0.252399	0.802075	0.17167	0.0572114
TCONS_00181511	0	0.00438991	0.104484	0.320734	0.06817	0.175311	0.0340686
TCONS_00181614	0.0343749	0.000436885	0.532956	20.5362	420.037	109.154	2.74623e-07
TCONS_00183080	0	0.0263832	0.0167515	0.331847	2.63005	1.91028	0.155915
TCONS_00183738	0	0	0.0111706	0.0212408	0.107568	0.346153	3.27648
TCONS_00184362	0	0	0	0	3.65308	0.0685216	0.220573
TCONS_00184479	0	0	0.0131442	29.2511	337.408	76.8411	0.322678
TCONS_00184481	0	0	0.281936	0.469353	0.564067	0.117175	6.80218e-07
TCONS_00184491	0	0	3.60007	1014.82	13525.3	2649.64	3.12877
TCONS_00184502	0	0.0112768	0.435243	0.571152	0.784823	0.183845	6.1628e-09
TCONS_00185582	0	0	0	0	1.53936	0.0111409	0
TCONS_00186750	0	0	0	0	0.48607	4.12583	1.95706
TCONS_00186993	0	0	0	0.225324	8.4001	0.170657	0.299487
TCONS_00187151	0	0.778078	0.771191	0.742037	0	0	0
TCONS_00188463	0	0	0	0.569598	13.3631	11.4729	0.171924
TCONS_00190865	0	0	0	0.177517	13.9469	4.98054	0
TCONS_00191200	0.265436	0.418577	0.105512	0.51167	1.555	0	0.394589
TCONS_00192282	0	0.0694936	0.121476	0	0	0	0.41142
TCONS_00192369	15.6626	20.5755	23.4342	24.6414	4.55131	0.384188	0
TCONS_00192666	0	0	0.432465	0.951651	0.492534	0	0.0636896
TCONS_00192709	0.499692	5.61331	9.38674	11.4802	48.6381	7.16424	235.069
TCONS_00193819	0.0798486	0.390538	0.187388	0.428371	0.489252	0.161759	0
TCONS_00194440	0.817105	1.36295	1.01546	1.64102	2.34501	3.99926	11.2917
TCONS_00194491	5.26231	0.55291	1.02153	0.463166	0.256039	1.92179	43.3706
TCONS_00195294	0	0.0669242	0.294783	0.260539	0	0	0.319223
TCONS_00197318	0	0	0	0	0	0	1.22279
TCONS_00197405	0	0	0	0.0812847	0.10116	0.921505	0.893125
TCONS_00198120	0	0	0	0	0	0	2.28431
TCONS_00198337	0	0	0	0.0520251	0.315201	0	1.66358
TCONS_00199271	0	0	0	0	0.854001	0.915368	0.328395
TCONS_00199861	0	0	0	1.40789e-10	0.0236891	7.7015e-07	10.3043
TCONS_00199862	0	0	0	0.027446	5.7624e-10	0.239553	7.28463
TCONS_00200089	0.334705	0.199952	0.00531193	0	0	0.393913	1.63696
TCONS_00200208	0	0	0.0209668	0.00674729	0.0304924	0.0149834	0.951186
TCONS_00200498	0	0	0	0	0	1.73001	1.03486
TCONS_00200646	0	0	0.0562129	0.0457263	0.337815	1.34176	3.88812
TCONS_00200745	0	0	0	0	0	0	0.469109
TCONS_00200851	0	0	0.04459	0.0417331	0	0.0761916	1.27836
TCONS_00200940	2.38258	0.829775	0.261342	0.648734	61.3816	33.1644	35.9893
TCONS_00201127	0.644737	0.328597	0.262694	0.289287	0.00927368	0.311697	3.44793
TCONS_00201300	0	0	0	0	0	0	1.24157
TCONS_00201337	0.0296943	0.412334	0.786923	2.12817	11.8317	4.21509	1.72223
TCONS_00201338	2.89908	1.66157	1.39525	1.1276	5.92496	11.2567	3.43112
TCONS_00201434	3.03968	10.6456	0.202404	0.357051	0	0	17.0221
TCONS_00201656	0.133941	0.233573	0.23142	0.164337	2.86771	1.77018	1.56988
TCONS_00220590	1.87781e-08	0	0.0991654	0.579975	1.68326	3.21401	1.26142
TCONS_00224630	0	0	0.169939	0.271643	0.364703	0	0.124811
TCONS_00225799	0	0	0	0	3.89311e-32	0	3.05793
TCONS_00227685	0	0	0	0	0	0	0.431402
TCONS_00228690	0	0.00789728	0.00949503	0.0189876	0.0105761	0	0.3361
TCONS_00229647	0	0	0	0	0	0	0.741052
TCONS_00382426	0.324537	0.312337	0.211372	0.0687872	7.85328	2.25383	0.0913573
TCONS_00383707	84.0988	134.997	142.341	149.269	91.2671	28.7553	1.43411
TCONS_00384054	0	0	0	0.00856159	0.439352	8.58628	2.12823
TCONS_00384444	0	0	0	0	0.370324	0	0.407757
TCONS_00385155	0	0	1.56925e-07	0	0.486911	3.69746	3.68161
TCONS_00385309	0	0	0	0.011695	0	0.0311576	0.475908
TCONS_00385349	0	0	0	0	0	0.587759	0.0555785
TCONS_00405229	1.64242	1.42776	1.29668	6.8748	113.076	15.0836	3.65196
TCONS_00405296	0	0	0	0	0.476278	0	0
TCONS_00405445	0	8.90922e-09	0.14023	0.588056	0.548931	0.344242	0.0142091
TCONS_00405446	0	0.0397043	1.5901e-06	0.188078	1.89816	0.615064	7.92656e-13
TCONS_00405477	0	0.137048	0.0355597	0.187792	1.85507	0	0.103036
TCONS_00405606	0	0	7.63185e-14	3.7343e-14	3.75413	7.90905e-11	0
TCONS_00405626	2.81806	2.92452	3.38493	0.500998	1.27601	0.236043	0
TCONS_00405741	0.7574	0.335399	0.565997	0.223006	17.6871	0	0
TCONS_00405977	0.00863941	0.0482582	0.034149	0.00611622	0.660706	0	0.0726119
TCONS_00406039	0	0	0	0	0.486285	0.812653	0.0498488
TCONS_00406142	0	0	0.011524	0.421488	2.37439	1.25182	1.17439
TCONS_00406157	27.8634	11.2429	12.5166	5.72742	5.21772	0.594336	1.08454e-07
TCONS_00406471	0	0	0	0	0.889031	0.0254861	0.023283
TCONS_00406500	0	0	0.0381692	0.120653	0.768826	0	0.0171372
TCONS_00406515	0.337333	0.625922	0.491677	0.190696	0.167239	0	0.0516787
TCONS_00406758	1.02961	1.61686	1.22524	0.612638	0.417069	0.0131057	0
TCONS_00406764	0	0	0	0	0.489771	0	0.0815611
TCONS_00406857	0.760078	0.257016	0.133474	0.0373462	0.146014	0	1.40137e-08
TCONS_00406868	1.10677	2.91715	2.13418	1.18535	0.693584	0	0.047177
TCONS_00406915	0	0	0.0238835	0	1.07847	0.14401	0.0350749
TCONS_00406918	0	0	0	0	12.1265	6.59597	0.103769
TCONS_00407138	0	0	0	0.0107491	1.07016	0.719956	0.0156306
TCONS_00407282	0	0	0.0816328	0.075818	1.21284	0.181069	0.27864
TCONS_00407456	0	0	0.011106	0	0.889738	0.00926225	0.0285757
TCONS_00407457	0	0	0.193711	0.73967	0.767164	0.29695	0.0588093
TCONS_00407459	0	0	0	0	5.90424	0.352583	0.38589
TCONS_00407465	0	0	0	0	10.7463	1.60646e-07	0.134973
TCONS_00407470	0	0	0	0.113599	12.1448	0.998255	0
TCONS_00407510	0	0	1.28721e-06	2.48082e-06	0.885396	1.42183e-06	0.0265584
TCONS_00407521	31.5982	28.5172	31.265	20.7055	8.99243	2.33589	0
TCONS_00407522	10.347	5.80839	5.09002	6.51848	2.4524	0.449376	0
TCONS_00407537	1.20891e-53	0.396554	0.0604173	0.399811	0.55619	0.186081	2.93322e-66
TCONS_00407568	0	0	0	0	1.71574	0	0.078758
TCONS_00407743	0	0	0	0.077108	1.13241	0.145601	0
TCONS_00407775	173.288	54.1587	58.0907	31.9484	8.43632	2.42549	0.0190705
TCONS_00407851	0	0	0	0	3.77	0	0
TCONS_00407861	0	4.17315e-11	0.0263722	5.89485e-07	0.958111	7.10839e-06	0.141292
TCONS_00407902	0	0	0.0141572	0	3.98585	0.022559	0.0393689
TCONS_00408030	0.379261	0.216372	0.6679	0.881611	46.73	5.16645	0.212616
TCONS_00408031	0	0.0145155	0.347073	3.03045e-06	2.48909	0.0635737	0.00417742
TCONS_00408062	0	0	0	0	4.47353	0	0.0476601
TCONS_00408067	0	0	8.37801e-08	0	3.58759	0.221161	0.00252214
TCONS_00408144	0.0189922	0.163314	0	0	0.773697	0	0.00899251
TCONS_00408157	0.754527	0.237741	0.0694447	0.0840995	1.39991	16.5682	2.82832
TCONS_00408222	0	0.0642661	0	0.178234	7.46027	5.94662	1.16804
TCONS_00408269	2.17693	1.53038	1.51183	2.3528	2.06484	0.205703	0.164187
TCONS_00408272	2.8945e-28	0	0	0	2.16829	0.411826	0.470361
TCONS_00408326	0	0	0	0	0.890936	0.421087	0.769946
TCONS_00408350	0	0	0	0	2.48998	1.36743	0.0409419
TCONS_00408359	0	0	0	0.0188173	3.66912	0.294535	0.0779446
TCONS_00408388	0	0.0260286	0.0320205	0.154582	0.732271	0	0.0432229
TCONS_00408393	0	0	0.00974164	0	1.39411	0.38782	0.0403753
TCONS_00408408	12.6359	10.0009	9.75137	8.45156	43.5508	30.9502	11.8113
TCONS_00408423	0	0	0	0	1.20283	0.429119	0.0695041
TCONS_00408441	0.0146375	0.00848799	0.0352253	0.0111535	6.19071	0.226215	0.193122
TCONS_00408442	0	0.0891429	0.0394428	0.0601035	0.39076	0.283239	0.0320337
TCONS_00408449	9.20917	17.8254	13.4858	20.7247	6.89396	0.688285	0.0366458
TCONS_00408467	0	0	0.0107613	0	0.817381	0.206108	0.301962
TCONS_00412781	0	0	0	0	0.900704	0.103819	0
TCONS_00412859	0	0	0.010889	0	0.815229	0	0.0150599
TCONS_00412895	0	0.024991	0	0.029915	5.49235	2.81902	0
TCONS_00414206	0	0	0	0	1.7375	0.510344	0.0227271
TCONS_00414581	0	0	0	0	0.585209	0	0
TCONS_00414633	0	0	0	0	7.4412	2.47663	2.12615
TCONS_00414745	14.1961	5.94806	7.10539	4.88139	2.55969	0.577247	0
TCONS_00414746	9.47739	8.90908	18.4354	33.8985	8.95244	1.77811	0
TCONS_00414824	0.309111	0	0	0.0766756	1.35942	0.0603629	0.0629191
TCONS_00414884	0	0	0	0.17178	0.27172	0.0549188	0.126597
TCONS_00414966	0	0	0.146767	0.344994	3.28898	0.43189	0.187223
TCONS_00414999	0.550521	0.205232	0.144094	0	0.108504	0.054801	0.119642
TCONS_00415003	0	0	0	0.103685	4.47498	0.163425	0.0355917
TCONS_00415081	0	0	0.0028087	0.0413313	0.433515	0.0463003	0.430258
TCONS_00415230	0.0315336	0	0	0.105847	0.760616	0.606717	0.0086457
TCONS_00415250	0	0	0	3.66599e-19	1.45103	1.7725e-12	2.16798e-08
TCONS_00415316	0	0	0	0	0.382054	0	0.0534078
TCONS_00415338	0	0.017252	0	0.0438145	1.51927	0	0.0562374
TCONS_00415362	0	0	0	0	1.40854	0	0.0265274
TCONS_00415374	0	0	0.0707436	0	0.486059	0.06702	0.0402429
TCONS_00415378	0	0.0782637	0.102633	0.0466444	1.23782	0	0.263715
TCONS_00420137	0.104249	0.182095	0.185301	0.0382338	0.682496	0	0
TCONS_00420320	2.52064	1.00008	1.35352	0.779839	0.0247321	0	0.131439
TCONS_00420437	0.2238	0	0	0.240703	2.99487	0	0.0593505
TCONS_00420455	0	0	0	0	0.761272	0.138925	0
TCONS_00420469	50.137	12.0276	11.3527	3.92743	1.2956	0.177204	3.71716e-06
TCONS_00420989	0.0810293	0.236732	0.499011	0.180006	0.533887	0	0.144289
TCONS_00421006	0	0	0.0388852	0.348225	0.462878	0.00872606	0.0269337
TCONS_00421128	0	0	0.02185	1.25941	1.0227	0.187889	0.176493
TCONS_00421161	0	0	0	1.66549e-07	0.413009	0.0988802	0
TCONS_00421371	0	0	0.066607	0.936633	3.01499	0.619556	1.12263
TCONS_00422298	0	0	0	0	0.764634	0.0233201	0.0557811
TCONS_00422451	0	0	0.334956	1.80759	2.69285	1.71536	0.128769
TCONS_00422479	0	0	0.220666	0.411623	0.371605	0	0.0396244
TCONS_00422803	0.202635	0.66239	1.16523	0.978019	0.863097	0.0796428	0.0727614
TCONS_00422906	0.122349	0.0464278	0	0.170503	0.491939	0	0
TCONS_00422911	0	0	0	0.129567	0.528778	1.1092	0.606544
TCONS_00422963	0.00942976	0.0136233	0	0.00558152	0.824764	0.164378	0.16307
TCONS_00422994	0	0	0	0	0.812467	0.0939375	0.100219
TCONS_00423008	0	0	0	0	7.14134	0.356939	0.0881461
TCONS_00423084	9.06892	8.71925	11.4385	14.5709	3.42214	1.22209	0
TCONS_00423100	7.1593	1.42356	1.96665	0.379271	0.0861754	0.00747862	0.0269775
TCONS_00423240	0.0426047	0.0163293	0.0283414	0.116598	3.71062	1.12502	1.38595
TCONS_00423268	0.0706352	0.196637	0.308262	0.303534	0.187655	0	0
TCONS_00423621	0	0	0	0	0.215113	0.0947711	0.34267
TCONS_00423629	0	0	0	0	1.46731	0	0
TCONS_00423667	0	0	0.0129199	1.65955	1.37583	1.71287	0.0890915
TCONS_00423845	0	0	0	0	0.353512	0	0.118707
TCONS_00423929	0.0942275	0.234399	0.2807	0.35942	3.02356	0.219697	0
TCONS_00424113	0	0	0	0	0.430443	0	0
TCONS_00424115	0	0	0	0	2.48343	0.0942924	0
TCONS_00424209	0	0	0.401117	0.192797	0.0903723	0	0.0160191
TCONS_00430448	1.20433	0.239537	0.296723	0.0307236	0.0260223	0	0
TCONS_00431306	0.0843692	0.320553	0.0686311	0.0499153	5.34963e-17	0	0.037956
TCONS_00431353	0.164484	0.389162	0.303234	0.0721374	0.0445611	0	0.095597
TCONS_00431356	0.622778	0.273509	0.53719	0.131129	0	0.0190545	0.0963698
TCONS_00431716	0.319061	0.230002	0.215344	0.336852	0.269519	0	0.0257887
TCONS_00432393	1.65158	0.154555	0.339122	0	0.03063	0	0
TCONS_00432424	0.29408	0.245839	0.0470669	0.0438465	0	0	0
TCONS_00432434	26.9074	21.3638	24.5154	7.91724	1.43052	0.814058	0.0259924
TCONS_00432539	10.8011	5.16585	4.47502	0.360571	0.43187	2.31939	0
TCONS_00432675	1.05547	0.694089	0.468104	0.130501	0.0380528	0	0.0223799
TCONS_00432818	0.244444	1.24105	1.14058	0.68636	28.8719	3.34894	0.122074
TCONS_00432854	0.212557	0.271642	0.150297	0.213571	0.133265	0	0
TCONS_00432949	0.653428	0.456778	0.219825	0.030439	0	0	0.0802918
TCONS_00433031	1.44937	1.50924	0.881043	0.486428	0.045102	0	1.15626e-08
TCONS_00436291	0.476394	0.367462	0.361892	0.0353289	0	0	0.0167463
TCONS_00436362	0.0981785	0.31602	0.0493779	0	0.0405195	0	0.0595549
TCONS_00436557	0.218228	0.285648	0.328282	0.221861	0.0688674	0	0.0739417
TCONS_00437022	0.182546	0.375319	0.544467	1.58613	0.0200341	0	0
TCONS_00437141	0.0989283	0.808997	0.410572	0.224035	0.514838	0	3.38972e-06
TCONS_00437311	0.0192997	0.398123	0.385554	8.52481e-09	1.36247e-66	0	5.44025e-71
TCONS_00437748	1.83161	1.1119	0.0742544	0.370617	0.05214	0	0.0769343
TCONS_00437781	2.57102	1.50582	1.31701	1.89047	0.0290758	0	0
TCONS_00437806	0.345153	0.29178	0.0711036	0.0131137	0	0.0318108	0
TCONS_00437813	0.187848	0.421342	0	0.0256163	0	0	0.0168296
TCONS_00437849	0.558035	0.682979	0.423796	0.785018	0	0.127982	0.0657694
TCONS_00437873	0.635841	0.226381	0.484113	0	0	0	0.060743
TCONS_00438468	0.117126	0.422387	0.457126	0.0230288	4.53331e-10	0	0.0427979
TCONS_00441397	0.35323	0.297687	0.0298396	0.0525917	0	0	3.81388e-12
TCONS_00442262	0.556363	0.455456	0.402605	0	0	0	0.160666
TCONS_00442890	0.241118	1.05436	1.03573	0.860333	0.223739	0	0
TCONS_00442965	0	0.245682	0	0	0	0	1.26465
TCONS_00443105	134.047	56.2326	57.5417	29.9195	8.94883	1.67043	0
TCONS_00443251	5.49965	9.01085	2.60095	4.48245	0.738393	0.140305	0.0288556
TCONS_00443288	0.199368	0.528731	0.634437	0.157718	0.0143843	0	0.0228139
TCONS_00446154	0.992382	0.771463	1.23682	1.06671	0.0617682	0	0
TCONS_00446341	3.28179	0	1.83929	0	0	0.039703	0.0119251
TCONS_00447482	0	0	0.344811	0.018696	0	0.00967156	0.0422056
TCONS_00447736	0.118711	0.25293	0.38075	0.636614	4.02084	2.65261	3.79223
TCONS_00448669	2.29359	5.0155e-21	0.216172	4.54483e-08	4.65274e-21	0	0.0122854
TCONS_00456146	1.24616	0.409621	0.287476	0.180741	0.0237978	0	0.0082251
TCONS_00456611	0.0654728	0.364155	0.125386	0.028041	0.021858	0	0.0135911
TCONS_00457035	0.357243	0.2715	0.75226	0.125253	0.0995767	6.01243e-06	0
TCONS_00457753	0	0	0.216635	0.562227	0.51045	0	0
TCONS_00457766	0	0.47835	0.168369	0.147087	0	0	0.0501223
TCONS_00457977	1.53732	0.459705	0.227823	0	0	0	0.0596897
TCONS_00458028	2.50066	1.7187	1.18874	0.790593	4.92244e-07	0	0.0515724
TCONS_00460914	0.0156467	0.0288769	0.131219	0.406357	0.0139911	0	0
TCONS_00463774	0.232899	0.117978	0.447279	0.198171	0.093405	0	0.0297169
TCONS_00463852	0.516283	0.840855	0.999463	0.28279	0.15492	0	0.108942
TCONS_00463961	0.0742056	0.13666	0.236927	0.692366	5.27504	1.58341	1.01723
TCONS_00463992	0.178621	0.537043	0.769449	1.12384	2.30474	8.20769	9.76019
TCONS_00464011	1.00495	0.183954	0.0741482	0.433972	0.840939	0	0.188576
TCONS_00473176	1.07666	1.08559	1.73882	0.417546	0.394564	0	0
TCONS_00473815	53.0241	16.6811	17.4064	9.4501	5.08663	0.871748	0
TCONS_00474179	0	0.18533	0.213992	0.442083	0.0258872	0.171546	0.4811
TCONS_00474570	388.094	104.573	80.2133	52.8583	18.8737	0.870271	7.39487e-51
TCONS_00474800	0.250245	0.31429	0.269983	0.681148	0.0734204	9.67803e-06	0
TCONS_00481029	35.5631	30.6431	17.8299	3.85316	1.34369	1.88117	0
TCONS_00482343	0	0	0	0.35854	0.327612	0.172288	0.499477
TCONS_00482346	0.400778	0.112773	0.0206035	0.0805939	0	0	1.27545
TCONS_00482567	72.905	20.7422	12.8065	8.44795	3.16474	0.110859	0.0171405
TCONS_00482692	1.64701	0.649741	0.520525	0.107907	0	0	0.110613
TCONS_00488849	0.0286037	0.279894	0.421503	0.2793	0	0	0.0272278
TCONS_00490057	0.157384	0.110178	0.0925567	0.319041	0.310446	0	0.0195703
TCONS_00490163	0.808254	0.10651	0.510446	0.230848	0	0	0
TCONS_00490475	0	0	0.136764	0.327894	0.117214	0.0558291	0.0119113
TCONS_00490656	0	0.0160423	0.192566	0.620811	0.220074	3.44344	0
TCONS_00491075	0	0.0540867	0	0.332469	0.195107	0.112222	0
TCONS_00491307	0	0.101815	0.343832	0.221224	0.134582	0	0
TCONS_00496853	0.654674	0.567702	0.213678	0.19948	29.9186	7.67695	0.913421
TCONS_00498161	0	0	0	0	0.914626	0.734836	6.21041
TCONS_00498263	2.5686	1.66239	2.45667	2.17254	5.97803	15.7545	20.2806
TCONS_00498411	0	0	0	0.0204156	0.0119496	0.355912	0.486086
TCONS_00498486	0.00807097	5.89556e-08	0.00592454	0	1.19155e-07	0.429296	1.14637
TCONS_00504969	0	0	0	1.51712e-08	2.64233	0.204734	0.210233
TCONS_00505268	0	0	0	0	0.0561397	0.43838	2.31422
TCONS_00505338	0	0.0207546	0	0.0578577	0.491681	0.357944	0.195933
TCONS_00505455	1.06468	2.82588	3.41235	0.724526	0.627347	0.378856	0.0449827
TCONS_00505464	0	0	0	0.00832746	19.6543	61.3381	14.8971
TCONS_00509448	0	0	0	0.0733449	0	0.544506	0.287957
TCONS_00509535	0	0	0.0196409	0.118742	0.500127	2.35679	0.258655
TCONS_00509867	0	2.08892e-07	0	0.0259196	0.812639	1.60942	0.118722
TCONS_00509878	19.4459	19.102	11.046	13.2436	3.95119	1.29189	3.87253e-08
TCONS_00509914	0	9.9037e-07	0.098386	0.624589	0.838933	0.475462	0.0328151
TCONS_00510017	0	0.309982	0.412284	1.36393	0.344914	0.703547	0
TCONS_00510022	0	0.283784	0.572701	0.897964	25.7346	23.0842	1.66988
TCONS_00510046	0	0	0.0860191	0.102961	0.244122	0.579323	0.5057
TCONS_00510082	0	0	0.143027	0.548361	0	1.26088	0.423625
TCONS_00513461	0.693078	0.0644708	0	0	0	0	0
TCONS_00514048	0.520922	7.92697e-07	0.0590639	0.0390756	0	0	0.0756879
TCONS_00514330	0.465941	0.0333749	0	0.0184276	0	0	0
TCONS_00514331	0.741926	0	0	0	0	0	0
TCONS_00514592	0.143886	0.280197	0.192162	0.0578447	0	0	0.0531915
TCONS_00518745	11.7116	4.02538	8.28923	5.36361	8.73788	24.9898	13.955
TCONS_00519136	57.2137	35.0011	81.3672	47.8849	10.9339	3.91424	1.38807e-11
TCONS_00519275	23.821	14.6434	13.4763	7.67695	2.7053	0.96881	0.0383296
TCONS_00525626	0.0250792	0	0	0	0	0	3.33224
TCONS_00525798	0	0	0	0	0.0113294	0	2.31776
TCONS_00525941	0	0.0635327	0	0.147406	0.235042	0.444944	0.164927
TCONS_00528061	0	0	7.9612e-09	0	0.01013	0.648554	0.928043
TCONS_00529197	1.18054e-18	0	0.0329373	0.0130084	0.118544	0.219623	2.47865
TCONS_00529532	0	0.0914304	0.0501202	0	0.0555172	0	1.3397
TCONS_00529710	0	0	0	0	2.62711	0.946504	1.99917
TCONS_00529852	1.26007	0.601177	0.945144	0.563925	3.84534	2.61997	2.78542
TCONS_00529928	30.0253	19.9043	21.6436	14.0676	5.35386	3.44009	2.49505
TCONS_00529952	0	0	3.36902e-07	2.6839e-08	8.44491	1.10229	0.615732
TCONS_00530054	0	0	0	0	0.354727	0	1.33675
TCONS_00546009	0	0	0	0	0	0	0.323817
TCONS_00547392	0.0190114	0	0	0	0	0	0.626605
TCONS_00550605	0.709534	0	0.176409	0.0833465	0	0.130386	0.834283
TCONS_00556795	0	0	0.00485361	0	0	0	0.807608
TCONS_00557186	0	0	0.0405176	0.0103793	0.681065	0.175622	0.587695
TCONS_00557187	0.230903	0.68881	0.62036	0.287046	0.120805	0	0.205217
TCONS_00557332	0	0.0528687	0.166112	0.3261	0.172769	0	0.173507
TCONS_00651275	7.01757e-07	0	0.00633354	0.00519782	3.42333e-37	0.0471934	1.17337
TCONS_00651471	2.82183e-05	0.723697	0.356936	0.0828858	0.100524	0	0.710021
TCONS_00651542	0	0.0261239	0.0179456	0.115657	7.8356e-05	5.19027e-05	3.5578
TCONS_00653010	0	0	0	0	0	0.235348	0.751059
TCONS_00653820	0	0	0	0	0	0	1.1787
TCONS_00653828	10.6667	14.0363	14.0992	10.7412	145.411	46.3945	6.5961
TCONS_00654093	0.326139	0.356143	0.194297	0	0	0	0.26103
TCONS_00654255	0	0	0	0	0	0	0.549632
TCONS_00667434	0.671635	0.46103	0.433479	0.48718	0.272813	0	0.152096
TCONS_00667540	0	0	0	0.0188111	0.577073	0.0813103	0.598952
TCONS_00667574	0	0	0	0	1.68094	0.127136	0
TCONS_00667575	0	3.79435e-10	0	0	1.24495	0.277864	0.0458579
TCONS_00667706	0	0	0.0163862	0.101677	0.939282	0.471965	0.00761184
TCONS_00667735	181.964	67.8301	77.5108	84.4661	36.8593	4.00777	0.0117149
TCONS_00667879	0	0	0	0.28412	2.55948	5.53309e-07	0
TCONS_00668072	0.721326	0.681673	1.1555	0.473154	0.30702	0	0.021295
TCONS_00668319	0	0	0	0	0.61907	0	0.0708942
TCONS_00668532	0.159874	0.049404	0.0493429	0	2.53385	0	0.262054
TCONS_00668544	9.39575e-20	0	0.00796197	1.5286	11.1487	3.30414	0.0279916
TCONS_00669161	0	0	0	0	2.65193	0.0338774	6.25483e-07
TCONS_00669162	0	0	0	0	1.40075	0.630458	0.103144
TCONS_00669201	0	0	0	0	3.65312	0.289024	0
TCONS_00669202	0	0	0	0.0116457	0.360944	0.0284578	0.0324949
TCONS_00669326	0	0	0	0.80624	0.38291	0.0880392	0.0210995
TCONS_00669368	0	0	0.0533143	0.0291434	1.33115	3.1546e-08	0
TCONS_00669454	1.308	0.196207	0.214799	0.769252	0.201461	0.0580307	0
TCONS_00669487	0	0	0	0.136847	2.673	0.0122254	0.0937637
TCONS_00669514	7.35719	0.882646	7.86952	0.978223	1.02892	0.993489	0.0573174
TCONS_00669536	0.155489	0.123423	0.175027	0.020863	0.786133	0	0.0287458
TCONS_00669639	0	0.102201	0	0	7.05121	5.93294e-07	0.102231
TCONS_00669767	0	3.26725e-11	0	1.10009e-06	2.54706	0.936437	2.85336e-08
TCONS_00669791	0	0	0	0	0.719692	0	0.0248045
TCONS_00669793	0	0	0	0.467284	1.39229	0	0.368434
TCONS_00669902	0.0106191	0.0192359	0	0.144338	4.59464	1.89255	1.74357
TCONS_00670030	0	0	0	0	2.87169	0.310355	0.133945
TCONS_00670305	0	0	0	0	2.22824	1.97033	1.35075e-06
TCONS_00670306	0.434618	0	0.165728	0.0792407	0.24167	0	0
TCONS_00670519	1.20251e-26	0	1.1408e-12	0.0918894	4.89133	4.93039e-12	0.0387137
TCONS_00670520	0	0	0.0205372	0.0781361	4.20458	7.08968e-18	0
TCONS_00670539	1.44712	2.80566	1.4242	0.894663	0.391958	0.236845	0
TCONS_00670555	0	0	0	0.152963	6.28885	0.0311011	0.0601755
TCONS_00670586	0	0	0	0.305261	2.69588	2.52334	0
TCONS_00674089	0	0	0	0.102113	1.39281	0	0
TCONS_00674281	0	0	0	0	0.569875	0	0.0452458
TCONS_00674386	0	0.0705301	0.0567703	0.322178	0.78167	0.0390018	0.0372637
TCONS_00675076	0	0.0892505	0.099587	0.0258785	0.61623	0	0.050988
TCONS_00675277	0.921504	0.573548	0.262967	0.230323	0.258575	0.102661	0
TCONS_00675468	14.5138	31.5123	32.5408	73.468	45.4662	7.80056	8.59976e-22
TCONS_00675626	0	0	0	0	1.53794	6.6615	51.9783
TCONS_00675814	2.82243	1.6418	2.06564	2.11545	2.75047	0.473606	0
TCONS_00675899	0.00941924	9.92797	4.6953	0.318636	0.0671674	1.35856e-24	0
TCONS_00675978	4.94341e-07	1.0631e-06	0.028034	0.141943	0.926753	0.334204	0.240518
TCONS_00675995	0	2.44879e-07	0.00361163	0.00664017	2.53544	1.12774	0.181061
TCONS_00676010	0.757105	0.368189	0.465082	0.269326	0.598425	1.11841	2.64225
TCONS_00676245	0	0.0412147	0	0	0.666966	0	0
TCONS_00676269	0	0	0	0	0.460156	0	0.0885662
TCONS_00676376	0	0	0	0	2.98374	20.1405	0.942776
TCONS_00676487	0	0	0.0907152	1.07617	0.288021	1.65343	0.099135
TCONS_00680414	0	0	0.0336717	0.0897553	0.336032	0	0.0862
TCONS_00681033	0	0	0	0	0.690932	0	0.0649431
TCONS_00681385	0	0	0	0	0.394765	0.0536622	0.128207
TCONS_00681645	0.434579	0.485156	0.754957	0.0665112	0.337306	0.131322	0
TCONS_00682128	0.00967332	0.161539	0.372204	0.265286	0.0366772	0	0.0335995
TCONS_00682231	0	0	0	0	1.1148	0	0
TCONS_00682812	0	0	0	0.0131638	0.393041	0	0.0691233
TCONS_00683020	0.377892	0.968409	0.616795	0.50918	0.0958305	0	0.0387922
TCONS_00683043	0.0362863	0.0155764	0.0514973	2.65943	10.8748	0.48605	0.380417
TCONS_00683272	0	0	0.662793	8.46297	2.27519	9.48617	0
TCONS_00683293	0	0.045308	0	0.209831	0.792651	0.102461	2.55435
TCONS_00683335	0	0	0	0	0.331287	0	0.0107001
TCONS_00683567	0.292852	0.043236	0.0320891	0.121722	0.14674	0	0.0652055
TCONS_00683865	0	0.342118	0.29929	25.5134	51.033	47.9422	1.9101
TCONS_00683868	0	0	0.0811401	0.0731015	0.509322	0.0540515	0.121877
TCONS_00684027	0.318265	0.296013	0.436389	0.219487	0.127698	0	0.00910365
TCONS_00684139	0.369248	0.115576	0.257782	0.0316882	2.6842	0.334926	0
TCONS_00684223	9.94879	2.84715	3.2607	2.9362	3.27114	2.89858	15.383
TCONS_00684231	0	0	0.0879733	0	1.71339	0	0.192987
TCONS_00684312	0	0	0.110724	0.0628172	0.364187	2.26039e-08	0
TCONS_00684331	0.58137	0.621981	1.41129	2.20909	0.74765	0	0.077808
TCONS_00684349	0.457275	0.774383	1.01865	0.640177	0.193451	0	0.0368463
TCONS_00689811	2.12196	0.0981518	0.0697129	0.181204	0.0500322	0	0
TCONS_00689879	3.96059	1.58988	0.568306	0.898117	1.41192	0	0
TCONS_00690142	0.20248	0.203581	0.319246	0.204947	0.0595915	0	0.0660292
TCONS_00690211	0.324771	0.392573	0.366913	0.71406	0.454416	0.587399	5.21154
TCONS_00690415	0.709893	0.29296	0.355844	0.0389563	0	0	0.0404347
TCONS_00690976	0.122864	0.549612	0.530159	0.0278773	0.0262229	0	0.00776718
TCONS_00691009	1.33802	2.2464	2.28734	1.42974	0	0	0.480278
TCONS_00691125	0.096741	0.311461	0.232462	0.152477	1.95662e-17	0	0.0527895
TCONS_00691167	0.304348	0.301472	0.115033	0.324227	0	1.42528e-09	0
TCONS_00691706	0.117756	0.489341	0.447499	0.269072	0.154376	0	0
TCONS_00692100	0.701086	0.438969	0.231312	0.0282914	0	0	0.092612
TCONS_00692213	0.300175	0.0692973	0.148232	0.110271	0.395921	0	0
TCONS_00692226	1.07003	0.0798676	0.449487	0.188795	0	0.111918	0
TCONS_00692408	5.60921	1.19647	0.049483	1.54991	0.0356696	0	2.89007e-16
TCONS_00692608	0.312464	15.0189	0.736585	0.566408	1.13339e-05	0	7.3025e-07
TCONS_00695587	0.0250107	0.250017	0.359002	0.280883	0.0452027	0	0
TCONS_00695709	0.294545	0.477009	0.0217857	0.756627	0.0782611	0	3.11571e-08
TCONS_00695770	0.802149	0.355476	0.203856	0.0757292	0	0.562475	4.56394
TCONS_00695943	0.905824	1.56683	1.22359	0.310367	0.125441	0	0.0552694
TCONS_00697176	0.324576	0.277965	0.0404361	0.0387658	0	0	0
TCONS_00697345	0.621412	0.127075	0.307597	0.279255	0.182416	0	0
TCONS_00697680	4.74781	2.01609	1.77114	0.640155	0.203233	0	6.9445e-07
TCONS_00700070	0.0790415	0.303767	0.0422013	0.112592	1.40967e-41	0	0.0410081
TCONS_00701740	0.862099	1.52575	0.992702	0.842346	0.954207	0.628395	0
TCONS_00701945	47.4116	22.7334	16.7663	10.8155	5.204	2.62451	2.62483
TCONS_00702062	0.298009	0.621932	0.174396	0.195186	0.0532901	0.0639615	0
TCONS_00702063	0.194995	0.68849	0.687744	0.244034	0.019629	0.0316961	20.3555
TCONS_00702105	16.2729	10.8872	72.1797	22.7342	47.5178	44.103	35.1755
TCONS_00702195	0.611499	0.124095	0.19514	0.044038	0.0404141	0	0.0713854
TCONS_00706608	0.426934	0.0545912	0.203007	0.0796913	0.0359711	0	0.428751
TCONS_00706736	4.99882	3.51646	4.62808	4.21496	1.99137	2.23845	10.5124
TCONS_00707570	5.95363	2.38011	1.55035	2.59404	0.322278	0	0.0324063
TCONS_00707624	0	0.3412	0.290129	0	0.474777	1.34112	4.8623
TCONS_00707739	0	4.01992	0.389757	0.290064	0	0	0
TCONS_00713914	1.82595	2.94622	2.20342	3.90179	0.973883	0	1.46286e-13
TCONS_00714144	0.0124817	0.0918156	0.269095	0.0251601	0.1444	0	0.0380871
TCONS_00714213	3.17259	1.1531	1.16257	0.796012	0.236515	0.377302	0
TCONS_00714983	0.694423	1.14084	1.14865	0.92955	0.511165	0	0.0279698
TCONS_00715178	0.288824	0.205445	0.407417	0.156316	9.82157	0.429373	0.0308992
TCONS_00719944	0.20545	0.359209	0.362528	0.0572755	0.109972	0	0
TCONS_00720308	19.9928	17.198	16.9254	16.3262	6.57734	2.06651	4.79499e-06
TCONS_00720554	10.7244	5.40515	2.20468	1.12717	0.229187	0	0
TCONS_00728433	0.0532913	0.177339	0.111152	0.336826	0.113402	0	0.040482
TCONS_00728627	0.216026	0.353313	0.352702	0.389488	0.00908033	0	0.0793709
TCONS_00729423	1.7048	0.774576	0.326829	0.406181	0.0231001	0	0
TCONS_00729497	1.42928	0.930836	0.753292	0.739282	0.594571	0	1.1495e-05
TCONS_00734284	2.81172	4.35394	2.9949	0.615839	0.121809	0.153349	0.0197819
TCONS_00735288	1.10075	0.401783	0.00807609	0.453065	1.22491e-06	0	0.0618236
TCONS_00735743	0.0173106	0	0	0.364919	1.11763	0.234561	0.0657097
TCONS_00735992	20.2697	7.44133	5.33717	4.91937	1.54212	0.328304	0
TCONS_00736161	39.4341	12.0346	11.7871	4.99887	1.45793	0.513124	2.65779e-07
TCONS_00740828	0	1.66976	4.22728	3.94737	0	0	0
TCONS_00741363	85.1575	36.3584	55.1735	40.0551	71.1539	8.58672	0.0152995
TCONS_00741627	0.568298	2.40877	1.89023	1.56645	0.573212	0	0.0222066
TCONS_00741981	0.776294	0.973421	1.13173	1.13794	0.249719	3.87813e-16	0
TCONS_00742494	0.0885812	0.0207363	0.0482628	1.00108	0.743932	1.34294	0
TCONS_00742600	0	0	0	0.133465	0.211274	0.395571	0
TCONS_00742995	5.07411	1.91651	2.36363	2.69738	1.94722	0.775117	43.6309
TCONS_00743016	0	0	0	0.131574	1.00342	0.000140377	1.0692
TCONS_00747767	108.287	63.3804	47.9024	71.2937	24.7416	17.9012	0
TCONS_00748073	0	0	0	0	0.0504119	0.301399	2.75761
TCONS_00748693	0	0	0	0	1.0387	0.986768	3.12544
TCONS_00749132	0.164169	0	0	0	5.71676	0.641019	0.132994
TCONS_00754429	104.662	89.2364	97.4675	157.54	50.0467	4.11476	0.144091
TCONS_00754488	0	0	0	0.0617099	0.160535	0.519593	0.512717
TCONS_00755407	6.38652e-07	0	0	3.05003	244.911	63.7445	0
TCONS_00755435	24.0843	9.43757	13.7718	10.789	6.9285	3.10606	3.87284
TCONS_00758046	0.276896	0.328621	0.301766	0.480838	3.6164	10.5404	4.48345
TCONS_00758048	0	0	0	0	0.0819001	0.884242	0.788333
TCONS_00758181	0	0.0293748	0	0	0.447031	2.64344	0.83943
TCONS_00759223	0	0.00485015	0.0270123	0.00675141	0.148896	0.448771	0.00939391
TCONS_00759485	0	0	0.0434761	0.118824	0.124552	0.575433	0.126215
TCONS_00759492	4.65822	5.98156	4.85878	6.16567	2.03584	2.22225	0
TCONS_00759537	1.00001e-16	0	1.04606e-06	2.47776	61.8349	26.0568	0.0105187
TCONS_00759589	362.015	122.389	178.671	85.5969	61.3304	33.6468	15.7104
TCONS_00759715	0.148818	0.0539321	0.0274109	0	0	0.16579	0.892174
TCONS_00761732	0.239494	0.803471	0.271137	0	0.0817975	0	0
TCONS_00762992	29.1913	58.262	76.5504	53.3796	39.0423	11.4905	0.216693
TCONS_00763077	11.2458	3.2206	0.995209	1.42433	0	0	0
TCONS_00766176	44.4447	2.86488	8.05496	5.78297	1.92197	0	0.00393112
TCONS_00769945	0.745804	0.0655894	0.14662	0.0425719	6.52156e-09	0	1.30403
TCONS_00771011	0.420577	0.0930014	0.144124	0.0269347	0.0425427	0	0
TCONS_00771277	0.729169	0	0.0197004	6.98597e-07	0.112602	0.130144	7.83693e-07
TCONS_00771375	1.10891	0.136258	0.20662	0.107377	0	0	7.75282e-07
TCONS_00773094	0	0	0	0	0.015384	0.0317517	4.40948
TCONS_00773121	59.0012	29.0801	22.6211	16.5925	6.63171	18.7039	82.499
TCONS_00773787	3.45379	1.54939	1.44408	1.08183	0.470989	0.305619	0.170537
TCONS_00774164	0	0	0	0.00904895	0.114851	0.211424	0.546758
TCONS_00774297	0	0	0	0	1.6141	0.288882	1.0836
TCONS_00774375	0	0	0	0.0494355	0	0	1.30384
TCONS_00774444	0.0224764	0.0189808	0	0	0	0.93303	10.1852
TCONS_00775230	0	0	0	0	0	0	1.90241
TCONS_00775379	0	0	0	0.0105897	0.0352712	0.195855	1.02766
TCONS_00775462	0	0	0	4.18449e-12	0	2.37605e-09	2.6862
TCONS_00775516	0.368127	0.314179	0.296144	1.02113	14.3521	2.94272	3.79341
TCONS_00775858	0	0	0	0	0	0	0.761239
TCONS_00776763	0	0	0.0282777	0	0	0	1.22966
TCONS_00776811	0	0	0	0	0	0	0.56967
TCONS_00776816	0	0	0	0	0	0	1.31578
TCONS_00776819	129.964	62.2402	79.2474	58.0508	122.57	24.019	5.90603
TCONS_00776829	0	0	0	0	0	0	0.414184
TCONS_00776832	0	0	0	0	0	0	0.499277
TCONS_00776841	0.0502911	0.0522476	0	0	0	0	4.18982
TCONS_00797993	55.5386	11.0918	19.6579	11.5349	1.25972	0.112416	2.59419
TCONS_00800241	0	0	0	0	0.493874	0.299467	3.71638
TCONS_00801255	0	0	0	4.65085e-10	0.850683	0.0920411	1.90591
TCONS_00801373	0	0	0.369516	0	1.54727	3.70173	5.9231
TCONS_00801830	0	0	0	0	0	0.160999	1.55395
TCONS_00906501	0	0	0	0	0.0822829	0.514584	1.05389
TCONS_00906508	0.0120411	0	0	0.00858833	1.26529	0.720227	2.77493
TCONS_00907563	0	0	0	0	0	0	0.804123
TCONS_00907870	0	0	0	0	0	0.150639	2.51277
TCONS_00907911	0	0	0	0	0.509635	0.403643	0.496121
TCONS_00908078	0	0	0.0315004	0.108651	2.00802	0.140899	1.56792
TCONS_00908229	0	0	0	0	0	0.379384	11.0105
TCONS_00922451	0	0	0	1.51065	10.2821	0.457259	0.0503355
TCONS_00922465	0	0	0.0776024	0.0384809	0.808459	0.0324266	0
TCONS_00922468	0	0	7.21313e-06	0	1.30614	6.48909e-06	9.91365e-06
TCONS_00922506	0	0	0	0	1.29602	0.606406	0
TCONS_00922599	0	0	0	0	0.699057	0.17664	0.503453
TCONS_00922670	0.0635241	0	0.0510806	0.246497	2.94714	1.00715	0.88762
TCONS_00922819	0.207909	0.133643	0.162418	0.498935	9.37422	0.481599	0.179567
TCONS_00922847	3.79309	2.89951	0.874315	1.49517	0.478972	0.0511269	0
TCONS_00922882	7.07933	12.3335	11.393	7.93298	2.09614	0.798399	0.0462774
TCONS_00922918	0	0	0	0.906768	169.095	4.49816	0
TCONS_00923208	0	0	0	0	3.69042	0.0258219	0.0514486
TCONS_00923211	0	6.0082e-05	0.358016	32.7827	96.6221	22.0514	1.90074e-08
TCONS_00923213	0	0	0	1.08614	0.970442	0	0
TCONS_00923214	0	0.0480933	0.101242	0	3.66816	0	0
TCONS_00923333	0	0.446028	1.42708	5.17177	4.81728	4.1725	0
TCONS_00923349	0	0	0	0	0.60946	0.116046	0.152495
TCONS_00923394	0	0	0	0	0.838063	0	1.41123
TCONS_00923673	0	0	0.0147719	0.0304487	21.2921	2.88561	0.0119966
TCONS_00923674	0	0	0	8.16233e-07	46.3799	5.3175	0.254215
TCONS_00923675	0	0	6.62662e-06	5.85029e-10	17.7142	4.24628	1.07074e-05
TCONS_00923730	0	0	5.55046e-07	0.0498874	1.10863	3.01818e-17	0.0683108
TCONS_00923737	0	0	0	0	2.34736	0.39306	0
TCONS_00923777	1.73131	0.321043	0.57264	0.241209	0.213848	0	1.86995e-06
TCONS_00923846	0	0	0	0	1.22201	6.77398e-07	0.0883981
TCONS_00924016	0	0	0	0	0.410544	0	0.282221
TCONS_00924213	0	0	0.100505	0	0.552952	0.0650062	0.0661597
TCONS_00924274	0	0	0	0	0.924313	0	0.0173974
TCONS_00924333	0.0461025	0	3.88596e-06	0	4.5273	1.14641	4.63841e-06
TCONS_00924334	0.117223	0.0406501	0.00333107	0.0707178	0.813081	0.26542	0.310899
TCONS_00924409	4.8315	2.1586	1.76091	3.87058	4.45943	2.22771	0
TCONS_00924431	0	0	0	0.372735	1.85404	0.757488	0.146813
TCONS_00924452	0	0	0	0	1.50091	0.174705	0.166503
TCONS_00924456	29.3207	7.73538	10.259	8.53971	2.71989	1.89367e-08	4.54875e-10
TCONS_00924467	17.4987	30.7921	15.1967	25.2213	10.5251	0.179856	0
TCONS_00924545	0	0	0	0.0805934	1.08837	1.54426	0.0257007
TCONS_00924548	0	0	0.618234	0	2.70865	0	0
TCONS_00924615	0	0	0	0.00337085	2.98733	0.085787	0
TCONS_00924650	0	0	0	0	0.506167	0.000314064	0.000365575
TCONS_00924653	0	0	0.0117786	0.393476	1.07563	0.404683	0.085386
TCONS_00924690	0.628116	0.250177	0.171066	0.555256	0.208873	0	0.0266645
TCONS_00924694	0.00414769	0	0	0	1.02937	0.869575	0.0357556
TCONS_00924709	0	0	0	0	1.56872	0	0
TCONS_00924745	0	0	0	0.0827936	1.96308	0.775047	0.0191058
TCONS_00924837	0	0	0	0	1.79727	0.0893432	2.69833e-05
TCONS_00924858	0	0	1.11532e-07	2.02118	0.897961	3.16189e-08	4.24031e-10
TCONS_00924917	57.4467	50.7313	42.9682	20.9498	9.57059	3.73367	0
TCONS_00924990	0.166651	0.0745192	0.182916	0.170331	13.5168	6.69978	4.45109
TCONS_00928107	0.360812	0.815214	0.656999	0.444442	0.0887943	0	5.54764e-06
TCONS_00929445	0	0	0	0	5.9527	0	0
TCONS_00929878	4.79919	0.501313	0.726698	1.15173	2.7228	4.11988	1.42117
TCONS_00929988	0	0	0	0.0325472	0.528736	0	0
TCONS_00930017	0	0	0	0	13.0062	0.183468	0
TCONS_00930135	0	2.70893e-24	0.0612858	0.463423	1.69841	0.531673	0.102984
TCONS_00930224	0	0	0	0	0.562709	0	0
TCONS_00934073	0	0.0183228	0.0536579	0.0424463	0.179046	0.205503	0.66437
TCONS_00934157	1.3798	1.73633	1.16036	0.419079	0.743163	0	0.0120505
TCONS_00934249	1.33661	0.167546	0.0604621	0.187059	0.153708	0	0.0849194
TCONS_00935133	0	3.04413e-07	8.98953e-07	0	1.72082	0	0
TCONS_00935197	0.520253	0.798656	0.766938	0.266329	0.170495	0	0
TCONS_00935219	0	0	0	0	0.403939	2.3692	0.0684148
TCONS_00935513	0.20059	0.332142	0.493517	0.115662	0.0430077	0	0.25643
TCONS_00935694	0	0	0	1.24963e-07	6.82074	1.41103e-12	0
TCONS_00935729	0	0	0.000102269	0	1.1078	0.294976	0.00143451
TCONS_00935821	0.0993451	0	0.0246847	0.137634	1.26448	0	0.126245
TCONS_00935861	1.05057	0.334136	1.01114	0.582986	0.161748	0	0.049155
TCONS_00936351	0.362406	0.458848	0.752108	3.30298	10.2401	2.3384	3.15003
TCONS_00936514	0	0	0.210443	1.85524	2.15657	1.06797	0.00912783
TCONS_00936616	0	0	0.496119	3.39428	0.88303	0	0.0337142
TCONS_00936902	0.547652	0.281566	0.75567	0.290189	0.0884028	0	0.0917218
TCONS_00936907	0.106761	3.09638e-07	0	0.0507051	4.52412	0.684096	1.20603
TCONS_00936908	30.8397	18.6843	5.72805	2.96831	0.253634	0.133964	0.0256689
TCONS_00936982	280.622	71.6106	109.017	44.7117	37.1995	1.502	0
TCONS_00936991	0.728689	0.119886	0.15488	0.058202	0.14731	0	2.45586e-06
TCONS_00937087	0.457707	0.614766	0.926581	0.381077	0.0730238	0.137484	0
TCONS_00937141	0	0	0.0101195	0	0.19106	0.110676	0.475531
TCONS_00937252	0.556682	0.959869	0.33828	0.28464	0.215708	0.193833	0
TCONS_00937270	0	0.0148578	0.0203209	0	0.347922	0.0856769	0
TCONS_00941499	9.38092	11.3407	4.1721	0.757526	0.653596	4.59536e-12	0.0192425
TCONS_00941569	1.76911	3.6341	5.27198	1.2016	0.248923	0	0.153382
TCONS_00941709	0.937123	0.182831	0.56457	0.337279	8.56624e-09	0	0.347521
TCONS_00942163	0.0875335	0.149525	0.152973	0.343868	0.0413433	0	0
TCONS_00942383	0.072647	0.534567	0.763059	0.0370723	0	0	0.00872617
TCONS_00943292	0.456853	0.661005	0.692564	0.353542	9.42741e-07	0	0.162508
TCONS_00943444	2.58049e-05	0.531333	0.196295	0	0	0	0
TCONS_00943471	0	1.41977	1.63886	0.371502	0	0	0
TCONS_00943706	0.355857	0.152615	0.179554	0	1.92901e-10	0.0287862	0.135521
TCONS_00943711	1.38568e-05	0.320888	0.116887	0.200037	0	0	6.95471e-06
TCONS_00943752	0.817553	0.910807	1.39314	0.412174	0.0258056	0	0
TCONS_00943758	0.469891	0.312733	0.239345	0.094192	0	0	0.0519849
TCONS_00943804	0.602666	0.287101	0.244905	0.220195	5.3203e-06	0	2.68582e-11
TCONS_00943901	0.299757	0.396938	0.349876	0.0564745	1.09825e-20	0	3.08904e-15
TCONS_00943914	0.383946	0.322992	0.0783425	0.331693	0	0	0.0203821
TCONS_00943963	0.386829	0.197691	0.0706768	0.234318	0	0	0.000126846
TCONS_00943964	2.06098	1.25893	1.93114	1.63251	0	8.99549e-71	1.62785e-26
TCONS_00946499	0.0303685	0.0838531	0.349959	0.615401	0.00821088	0	0.0187026
TCONS_00947091	0.135535	0.468982	0.137493	0.87605	0.287138	0	0
TCONS_00947694	5.06872e-08	0.152694	0	0	0	0.134637	0.313803
TCONS_00948336	0.178451	0.393431	0.216442	0.148551	0	0	0
TCONS_00948380	0.0590919	0.0768573	0.448972	0.172286	0	0	0
TCONS_00948503	0.0697441	0.292009	0.0853293	0.0485915	0.0425243	0	0.0264501
TCONS_00948579	0.549362	0.460734	0.20287	0.405271	0.268856	0	0.34194
TCONS_00948585	0	0.114025	0	0.0823808	0.453947	0.0185251	0.119619
TCONS_00951021	1.18906	0.169172	0.195245	0.183862	0.0210628	0	0
TCONS_00952173	22.1362	17.355	25.0755	33.8455	16.9151	8.04983	12.0396
TCONS_00952660	1.66368	0.469896	0.0913568	0	0	0	0.155717
TCONS_00952817	0.753895	0.406774	0.355561	0.190668	0.12206	0.312957	0
TCONS_00953149	2.51803	0.83613	4.2444	1.52188	0	0.339588	0
TCONS_00955677	0	0.0232551	0.34307	0.0408081	0	0	0
TCONS_00956247	0	0.114023	0.496754	0.937357	5.54237	0.785929	0.514863
TCONS_00957849	1.03564	0.378126	0.69486	0.357461	0	0.0356275	0.161341
TCONS_00957889	0.321558	0.24771	0.294747	0.137741	0.49663	0	0
TCONS_00957972	0	0.628493	0.437335	0.223272	0.197821	0.324424	0.46837
TCONS_00963267	0.123778	0.155666	0.41413	0.122165	0	0	0
TCONS_00964551	0.685947	0.584082	1.14913	0.792058	0.131114	0.177202	0
TCONS_00964559	0	0	0.144051	0	1.19682	0.169073	0.0497211
TCONS_00964651	127.098	42.5309	50.7239	22.3807	16.24	0.000166828	0.0398595
TCONS_00965018	0.099321	0.0998476	0.449095	0.0379324	1.62974e-06	0	0
TCONS_00969229	0.0683306	0.0492836	0.282225	0.0257273	0.0394945	0	0.0467566
TCONS_00969241	17.4305	5.96081	7.07909	3.60853	3.38172	2.64441	2.57967
TCONS_00969934	56.2625	49.0384	47.73	41.108	14.0715	3.87001	0.0165924
TCONS_00969946	0.0825424	0.108175	0.379328	0.181788	0.0491261	0	0.0136607
TCONS_00969979	0	0.162894	0.940616	3.1579	2.6641	1.00912	0.0207331
TCONS_00976300	0.0574173	0	0.024916	0.450316	0	0	0.0637073
TCONS_00977681	0.102925	0.0347146	0.428456	0.346922	3.34693	0.975808	0
TCONS_00977705	143.666	35.2571	44.1623	18.4397	12.6913	0.805783	4.69105e-19
TCONS_00977932	1.03083	0.640623	0.123358	0.360767	0	0.0180949	0.0558363
TCONS_00981660	0	0.113566	0.0795539	0.351263	0.0557705	0.413245	0.0648902
TCONS_00983555	0	0	0.0389669	0.320888	6.02189e-11	0.0529056	0.0369484
TCONS_00983669	0	0	0	0.540791	4.81225	1.16711	0.368272
TCONS_00988421	0.287145	0.084046	0.223638	2.16892	18.7932	12.2382	0.830801
TCONS_00988661	0.263156	0.645324	0.249863	0.306893	0.125641	0	0.0268105
TCONS_00988767	0.278617	0.834071	0.396514	0.585578	0.0900882	0	2.05777e-07
TCONS_00989236	0.146043	0.0573021	0.076971	0.210371	0.533361	1.44878	0
TCONS_00989460	0.514333	0.0611666	0.0845159	0.187295	0	0	0
TCONS_00989469	29.4981	5.60073	10.6388	4.22555	13.0968	4.68366	55.8212
TCONS_00989600	0.775059	0.779043	0.270346	0.216815	0.0164864	0	0.021073
TCONS_00989713	0	0	0	3.84479	7.56023	4.05547	0.283374
TCONS_00989898	0	0.165469	0.264536	0.586193	0.026645	0	3.79638
TCONS_00989909	0.0336089	0.334626	0.101984	0.419144	0.23685	0	0.0873059
TCONS_00990334	0	0.430769	1.60404	2.96706	0.827839	0.258118	5.38098e-07
TCONS_00990336	0	0	0.0083623	2.49082	0.303311	3.02431e-10	9.36148e-08
TCONS_00994372	0	0	0	0	0.0767894	0.998022	0.0264163
TCONS_00995307	0	0.018349	0	0	0	0.452464	0.0296682
TCONS_00995624	0.00833537	0.00426387	0	0.0593046	0.378886	0.290485	0.473713
TCONS_00995628	0.155348	0.756273	0.521145	0.649588	0.387801	0.316184	0
TCONS_00995636	0	0	0	0	2.03501	0.354276	0.122055
TCONS_01001293	0	0	0	0.0602171	5.44744	5.58005	0.0538242
TCONS_01001505	0	0	0.0150571	0	0.215017	0.326864	0.0864561
TCONS_01001597	16.1856	10.4545	6.37275	10.1254	8.06992	2.0948	0
TCONS_01001614	0	0.0963084	0.0698872	0.100562	0.107342	0.858718	1.67507
TCONS_01001769	0.0779208	0.0873294	0.109508	0.181335	6.14131	0.426796	0.168688
TCONS_01004315	0	0	0.132507	0.0259325	0	0.349807	0.365517
TCONS_01004543	0	0	0	0	0	0.942526	6.44062e-05
TCONS_01004874	0	0	0.282698	0.640279	0.120987	0.318907	0.080505
TCONS_01004879	0	0	2.96818	3.46697	1.29283	0.610949	0.0462976
TCONS_01005065	0	0.0531065	0.278057	0.188647	0.255803	0.318776	0
TCONS_01005116	0	0	0	0.0879565	11.7545	7.54001	0.0146767
TCONS_01005364	0	0	0	0	0	0.51813	0.0320813
TCONS_01005365	0	0.00771229	0.0213661	0.0106508	0.197034	0.844938	0.119637
TCONS_01005471	0	0	0.00265822	0.146527	2.08075	0.696856	0.493152
TCONS_01005532	0	0	0	0.321963	1.11962	0.297582	0.117344
TCONS_01005542	0	0	0.021667	0	0.478086	0.517736	0.358481
TCONS_01005665	0	0.00938816	0.025931	0.0259325	0.532608	0.603928	0.0178801
TCONS_01008119	1.31423	1.08899	0.669453	0.664125	0.144904	0	3.67513e-45
TCONS_01008641	3.38789	1.07242	1.41209	0.549653	12.2227	14.7677	23.3357
TCONS_01009733	22.521	8.90786	11.6002	8.39858	2.04196	0.910946	0
TCONS_01011873	1.34674	0.37454	0.541024	0.367959	0.328674	0	0.0290085
TCONS_01012085	0.70908	0.976846	0.887401	0.59679	0.172099	0	0
TCONS_01012512	291.31	84.987	129.151	85.6372	149.306	267.969	373.61
TCONS_01013301	0.726018	0.575325	0.108351	0.528725	0.672137	0	0
TCONS_01013336	0.690436	0.1366	0.167334	0.0917273	0	0	0.0375165
TCONS_01016396	69.0113	99.5177	77.7846	82.3868	26.7439	2.13107	0.229382
TCONS_01016422	0.223698	0.31693	0.173228	0.0438145	0.476155	0	0
TCONS_01019053	0	0	0.0307749	0	0	0	0.658567
TCONS_01019159	0.110105	0.69145	0.36705	0.147423	0	0.176651	3.22622
TCONS_01019362	41.0611	29.0367	45.0288	36.0153	472.284	342.862	73.5896
TCONS_01019481	0	0	0	0.0726578	0.0545317	0.111522	0.674041
TCONS_01019841	0	0	0	0	0	2.84887e-10	1.05818
TCONS_01019923	0	0	0	0	0.0241815	0.136335	0.429251
TCONS_01019963	0	0	0	0	0	0	0.530585
TCONS_01020139	0	0	0	0	0.0551168	0.0854255	0.490788
TCONS_01020140	0	0	0	0	0	0	2.01136
TCONS_01031098	0	9.70662e-09	0	3.73761e-10	0.064179	0.148585	3.11254
TCONS_01033960	0	0	0	0	0	0	0.427115
TCONS_01034286	11.0158	4.48777	7.60921	5.83811	7.94757	7.43728	19.0013
TCONS_01034319	0	0.0190188	0.051645	0.171952	0.0981034	0.0594176	0.682383
TCONS_01116686	0	0.0237124	0.111751	0.294957	0.517677	0.113301	0.0553927
TCONS_01116838	105.205	57.7025	48.2277	69.9507	25.5194	17.4514	0.294513
TCONS_01117092	0	0	0	0	5.9366	0.680921	0.147005
TCONS_01117190	0	0	0	0	0	0.140303	1.59301
TCONS_01117191	0	0	0	0	0	0	0.902359
TCONS_01117193	0	0	0	0	0.43156	0.40915	1.32704
TCONS_01117291	1.50772	0	0	0	0	0	6.19836
TCONS_01117342	0	5.95769e-07	1.07109e-07	1.78552e-07	6.48594e-06	4.83261e-08	0.658469
TCONS_01127785	0	0	0	0	2.48019	0	0.0261241
TCONS_01128147	0	0	0.0709926	0.0149991	1.77581	6.96156e-15	0.0218137
TCONS_01128163	0	0.152738	0.172271	0	0.925694	0	0.056427
TCONS_01128702	0	0	0	0	0.435461	0.197261	0.510834
TCONS_01128915	0	0	0	0	5.9471	0.567231	0.0984473
TCONS_01128916	0	0	0	0	5.15351	1.02328e-06	1.85485e-07
TCONS_01129048	0	9.00308e-07	1.06237e-20	0.112839	1.56992	5.22217e-10	2.19481e-10
TCONS_01129103	0	0	0.0139047	0.016408	1.4142	0.206376	0.0226771
TCONS_01129179	0	0	0	0.0453159	1.36796	1.27428	0
TCONS_01129192	0	0	0	0	8.81282	0.783007	0
TCONS_01129215	0	0.0153515	0.00608022	0.00924848	1.93486	0.23309	0.107702
TCONS_01129290	0.0629001	0.228585	0	1.48604	5.75745	6.58222	0.568468
TCONS_01129402	0	0	0	0.0944522	12.643	0.315887	0.254123
TCONS_01129420	0	0	0	0	0.492904	0	0.0179793
TCONS_01129509	0	0	0	0	1.48476	0	0
TCONS_01129516	0	0	0	0.0886424	0.619593	0	0
TCONS_01131609	0.402573	0.117139	0.0467641	0	0.0550494	0.0618227	0
TCONS_01131612	0	0	0	0	1.15928	14.2887	3.1615
TCONS_01131802	0	0.0119946	0	0.118827	1.16684	0.4863	0.181019
TCONS_01132291	4.85958e-07	0.541172	0.392041	0.0468425	0.234794	0	5.5594e-19
TCONS_01132575	0	7.03213e-07	9.27123e-21	0.0604871	1.45492	1.10671	5.98733e-10
TCONS_01132633	0	0	0	0.145421	1.0382	0	0.075212
TCONS_01132634	0	0	0.00469917	0.00451459	0.593204	0.2066	0.0224279
TCONS_01132703	0	0	0	0.00589226	0.353892	0	0.0621973
TCONS_01132727	0	0	0	0	0.886842	0	0.0420271
TCONS_01132757	0	0.0141731	0.11775	0.453144	2.16567	0.588666	0
TCONS_01132779	0	0	0	0	0.375646	0	0
TCONS_01132785	0	0	1.85855	10.9264	5.70126	0.386023	0.0238502
TCONS_01132789	0.32707	0.103655	0.610357	0.488792	0.351341	0	0.0286659
TCONS_01132832	0	0	0	0	0.374719	0.00725403	0.0364708
TCONS_01132847	5.8908	8.87378	8.15743	5.80136	3.75855	0.681849	0
TCONS_01132848	0	0	0	0.103428	54.5187	4.46804	0.0307151
TCONS_01132950	0	3.36744e-07	0.037214	0.891744	0.63778	6.30548e-06	4.27266e-07
TCONS_01135290	0	0	0	0	0.756502	0	0.0850078
TCONS_01135353	0	0	0	0	1.15117	0.0658248	0.146302
TCONS_01135638	0	0	0.0620837	1.68605	80.9239	49.4559	0.387027
TCONS_01135995	0	0	0	0	0.187603	0	0.364341
TCONS_01136057	0.13016	0.385563	0.443004	0.36756	0.374407	0	0.109999
TCONS_01136266	7.91811	6.32908	7.79973	15.6906	3.03312	0.565578	0.109767
TCONS_01136403	0.24182	0.120494	0.298775	0.636284	0.172463	0	4.92663e-23
TCONS_01136542	0.551902	1.07405	0.861784	1.00049	0.407513	0.0928855	0.0477746
TCONS_01136681	0	0.0707917	0	0.376309	0.163912	0	0.171315
TCONS_01137052	0.0146852	0.0689317	0.0615315	0	0.448606	0	0
TCONS_01137145	0	0	0.530712	0.663064	0.480735	0.335129	0.0818606
TCONS_01137230	2.39734	0.0884718	0.370931	0.740223	0.275354	0	0
TCONS_01137269	0.890671	0.474952	0.412643	5.90569e-05	0.213448	0	5.77708e-05
TCONS_01137305	0	0	0.0220938	0.10342	0.27024	2.57758	0.0300878
TCONS_01137467	0.39743	0.130907	0.417675	0.12718	0.0777406	0	0.0958397
TCONS_01137476	0	0.0754284	0.781633	0.239781	0.216022	0	0.19627
TCONS_01137484	0.189017	0.278481	0.101577	0.0448077	0.0232084	0.146927	0
TCONS_01137521	1.49153	0.809661	0.783519	0.514584	0.871149	0	0
TCONS_01137538	0.260658	0.192145	0.339765	0.0143941	0.0174067	2.5976e-15	0
TCONS_01137722	0	0	0.0619768	0.0143905	0.430766	0	0.173437
TCONS_01141930	0.794857	0.299456	0.789179	0.295399	0	0	0.0646208
TCONS_01142305	0.663206	0.204902	0.167369	0.23301	0.0916915	0	1.57224e-05
TCONS_01142353	0.131388	0.701888	0.403458	4.40112e-05	0.000307767	0	0.0940326
TCONS_01143117	12.2087	16.7427	29.0784	8.63088	17.6082	2.36076	0
TCONS_01143247	0.0964891	0.304766	0.172736	0	0	0.0506237	0.0312139
TCONS_01143388	0.718274	0.331012	0.495485	0.42132	0	0	0.0389528
TCONS_01143411	0.661675	0.564179	0.788037	0.118729	0	0	0
TCONS_01143421	0.261072	0.382525	0.158021	0.138093	0.212819	0	0
TCONS_01143543	0.185403	0.0746098	0.18714	0.121042	1.18308	0.874803	0.743525
TCONS_01145271	0.0939379	0.0442299	0.108844	0.362895	0.185013	0.136711	0
TCONS_01145535	0.133254	0.371044	0.0834956	0.023492	0	0	0
TCONS_01145592	0.486757	0.227634	0.29655	0.301043	0.446459	0	0.0415195
TCONS_01145856	1.88283	0.50293	0.153823	3.32719e-17	0.361771	0	0
TCONS_01145857	0.121665	0.459963	9.97638e-07	0.0981363	0.0683224	0	0
TCONS_01146381	0.564616	0.630573	0.163715	0	0.231313	0	0.0412924
TCONS_01146409	0.492672	1.54454	0.886696	1.11757	0.20558	0	0.0575204
TCONS_01146431	0.103836	0.447033	2.79523e-09	0.0733879	0.426564	0	0
TCONS_01146580	0.723365	0.257203	0.282186	0.265573	0.389325	0	0.0176355
TCONS_01146701	0.097876	0.445505	0.159132	0.129486	0.100098	0	0.13828
TCONS_01148520	0.0469144	0.612242	0.44681	0.264148	0	0	0
TCONS_01148938	0.191275	0.211602	0.123404	0.307204	0	0.0260078	0.0183224
TCONS_01148996	143.756	85.5577	85.5845	29.5478	13.8988	0.995546	0.073158
TCONS_01149168	7.97118e-07	0.407189	0.371223	0.25844	0.0797869	0	0.137688
TCONS_01149515	0.116101	0.461922	0.397923	0.177956	0.156859	0	1.42979e-06
TCONS_01149693	0.208768	0.581445	0.303656	0.442337	0.113676	0	0.310799
TCONS_01153015	0.10406	0.0508143	0.15498	0.408074	0.180747	0	0.0164799
TCONS_01153112	4.97516	3.07622	4.21003	3.5851	1.80771	0.048628	0
TCONS_01153181	0	0.00372571	0.151982	0.563411	0.196617	0.0746228	0.0222462
TCONS_01153325	0	0	0.0802903	0	6.84055	2.43358	0
TCONS_01159437	0.79841	0.557657	0.210796	0.173016	0	0	0.0864784
TCONS_01159677	1.62118	8.92112e-06	0.210741	0.386775	0.0632327	0	1.10031
TCONS_01163541	2.46723	2.22421	2.46296	0.659074	0.964423	0	0
TCONS_01163576	0.997256	0	0.300715	0.277755	0.0928311	0	0
TCONS_01163610	0.0370513	0	0.359491	0.138636	0.0162275	0.0196406	0.0607343
TCONS_01163698	0.713096	0.40973	0.302214	0.261912	0.0664792	0	0.0403237
TCONS_01163703	0	0.098129	0.764428	0.790708	0.210451	0	0
TCONS_01163711	0	0.240513	0.800744	0.557675	0.0740617	1.15391	0.0392126
TCONS_01170449	0	0	0	0.501503	0.0993444	0.0554145	0.0859434
TCONS_01170904	0	0	0	0.321092	2.0248	0.52871	0
TCONS_01171098	0	0	0	0.124979	0.387962	0.0453831	0.0900964
TCONS_01171288	0	0	0	0.189326	0.296432	0.0392717	0.881591
TCONS_01171355	0	0	0	0.0186701	0.451599	0.441236	0
TCONS_01176490	0.901343	0.612068	1.88204	0.501625	0	0	0
TCONS_01180841	0	0	1.07883e-06	1.73755	71.4802	7.68125	5.9721e-41
TCONS_01181744	0	0.364104	0.312021	1.35408	1.882	0.601991	0.54584
TCONS_01181776	0.382063	1.47299	1.11231	1.65798	0.678369	0	0.0355687
TCONS_01184900	0.284651	0.503459	0.822305	0.917756	0.141727	0.267564	0
TCONS_01184911	0	0.00659363	0.522387	0.43325	0.277834	0.465823	0.111099
TCONS_01188401	0	0	0.0639282	0.010756	4.08984	0.257316	0.0568365
TCONS_01188549	0	0	0	0.143468	0.282821	0.820923	0.0954158
TCONS_01188553	0	0	0	0	1.59005	0.799614	0.266098
TCONS_01188683	0.028005	0	0.0397953	0.0648134	1.17937	0.591908	0.0265523
TCONS_01190377	0	0	0.00526795	0.0711842	2.45401	2.17329	0.00567865
TCONS_01190441	0	0.00341121	0.0888402	0.136499	0	1.36151	10.9494
TCONS_01190442	0	0.0715771	0.0763209	0.0553606	0	0.396419	7.47817
TCONS_01190448	0	0	3.32811e-13	0.154394	8.66147	25.0993	0.625104
TCONS_01190449	0	0	1.8548e-13	1.13669	118.404	32.6474	0.709226
TCONS_01190521	0	0	0	0.254714	1.10888	1.73989	0.0591402
TCONS_01190666	0	0	0	0	12.6002	10.3384	0.0381184
TCONS_01190946	0	0	0.157199	0.950716	0.700404	0.721229	0
TCONS_01190949	0	0.0194644	0.186132	0.07265	0.0657277	0.325213	0.110163
TCONS_01191255	0	0	0	0.412963	0.0234423	0.262985	0
TCONS_01191316	0.15189	0	0.0217664	0.0430658	0.0484086	0.774704	0.0296551
TCONS_01191319	0	0	0	0	0.0703978	1.0201	0
TCONS_01191349	36.4636	23.8748	7.54987	14.2878	6.43463	2.34129	0.077285
TCONS_01191371	0	0	0.0505894	0.035562	0.548988	0.848391	0.0517241
TCONS_01193320	3.84437	0.921883	2.08139	0.711151	0.497858	0	0.113012
TCONS_01193870	0.324129	0.0320044	0.159115	0.132306	0	0	0
TCONS_01193871	3.41069	1.2073	0.743534	0.837608	0.281132	0	0.00129632
TCONS_01195434	0.40897	0.100563	0.269278	0.169379	0.189534	0	0.147161
TCONS_01195514	1.59482	1.51247	1.32922	0.805786	0.39966	0	0.0993694
TCONS_01197525	1.27269	0.503577	0.392223	0.380057	0.182409	0	0.0378972
TCONS_01197763	1.54247	0.421022	0.64741	0.458439	0.150104	0	7.08202e-07
TCONS_01197910	0.824534	0.168242	0.321158	0.0420575	0	0	0
TCONS_01198202	0.161726	0.310346	0.00962134	0.0139371	0.0252242	0	0.116187
TCONS_01198257	1.12043	2.90979	2.38683	2.27569	1.28046	0	0.00282114
TCONS_01200736	568.376	289.886	328.358	291.902	356.229	83.3337	6.19156
TCONS_01200799	0	0	0	0	0	0.067823	1.59093
TCONS_01200813	0	0	0	0	0.158012	0.105705	1.36172
TCONS_01200854	0.0310002	0.0437449	0.0538706	0	0	0	0.689623
TCONS_01201096	0	0	3.18407e-12	0.00907102	0.503007	0.361207	0.931015
TCONS_01201138	0	0	7.62444e-19	4.6051e-72	4.36169	6.70016	0.0647042
TCONS_01201705	0	0	0	0	1.4739	0.703725	0.226699
TCONS_01202023	96.1066	40.4193	52.3319	55.8388	740.433	831.99	388.443
TCONS_01202565	0	3.03837e-11	5.28774e-07	1.38909e-14	3.152e-18	2.04775e-12	0.876426
TCONS_01202933	0	0	0	0	0	0	0.868861
TCONS_01215446	0	0.00865614	0.0037369	0	1.83673	4.80915	4.15093
TCONS_01219707	0	0	0	0.15995	1.34187	0.432345	0.770105
TCONS_01220830	0	0.0232071	0.00692838	0.00995818	0.010699	0	0.306983
TCONS_01221611	0	0	0.0099429	0.00921396	0.51418	0.117207	2.28726
TCONS_01221720	0	0	0	0	0.361836	0.0547079	0.359913
TCONS_01222057	0	2.14403e-07	0.108157	0.0353756	0.133887	1.62906e-08	2.18338
TCONS_01222059	0	0	0	0	0	0	0.40424
TCONS_01302950	2891.9	976.585	835.194	722.683	281.667	127.263	0.373151
TCONS_01303127	0	0	0.0233587	0	0.311809	0.647139	2.64693
TCONS_01303960	0.192143	0.338125	0.344271	0.335446	1.46911	1.30668	0.668102
TCONS_01304524	0.0446407	0.112715	0.0953927	0.18454	0	2.59676	0.0939294
TCONS_01304691	0	0	0	0.299874	0.855159	0.86953	0.586689
TCONS_01316296	0	0	0.285007	0.143791	0.178773	0.977499	0.105453
TCONS_01316309	0	0	0.039335	0	2.67627	7.66299e-06	0.0290878
TCONS_01316333	0.768639	0.313502	0.60823	0.654458	0.421967	0	0.103838
TCONS_01316440	0	0	0	0	0.475032	0	0
TCONS_01316695	43.8212	12.4155	15.1166	16.5052	10.4117	2.61115	0.0735175
TCONS_01316903	0	0	0.608196	2.91922	0.946306	0.446257	0.200086
TCONS_01316923	2.87982	1.94848	1.16084	0.381991	1.30207	0.177206	0.0187033
TCONS_01316989	0	0	0	0	1.03158	0.173995	0.0414585
TCONS_01316990	62.6812	138.054	107.839	233.826	133.524	64.0502	7.86589
TCONS_01316992	0	0	0	0	0.62683	0	0
TCONS_01317112	0	0	0	0	8.98448	0	0
TCONS_01317175	0	0	0.0213109	0.321998	1.29716	2.59606	5.1558e-09
TCONS_01317176	0	0	0.0133759	0.118364	5.45307	4.58237	0.300922
TCONS_01317266	0	0	0	0.230857	1.04124	0.485153	0
TCONS_01317295	0	0.0637532	0	0	0.513172	0	0.611995
TCONS_01317457	0	0	0	1.03843e-06	5.38225	2.22671	0.170169
TCONS_01317458	0	0	0.0248347	0.0329878	2.94555	0.625504	0.00517585
TCONS_01317495	0	0	0	0.664593	9.228	1.37071e-12	0.0307054
TCONS_01317594	0	0	0	0	0.67819	0.0329199	0.0317555
TCONS_01317650	1.09845	0.521871	0.484995	0.445462	0.625402	0.0555672	0
TCONS_01317807	0	0	0	9.07292e-35	2.11843	0.0418185	5.80181e-07
TCONS_01317814	0	0	0.00871725	0.139413	1.82134	0.286993	0.120929
TCONS_01317877	0	0	0	0	2.28047	0.841995	0.348464
TCONS_01317956	0	0	0.120585	0.0423968	9.43313	0.586099	0.0410946
TCONS_01317957	0	0	1.36085e-09	0.137406	36.3662	1.51711	0
TCONS_01318206	0	1.11096e-06	0.0875276	5.94213	319.797	19.9187	0.000453499
TCONS_01318262	12.7654	2.26605	2.21804	4.61042	93.4071	1.67495	2.13047
TCONS_01318283	0	0.0381631	0.162661	0.789379	3.89513	0.963572	0.110697
TCONS_01318338	36.4109	20.1072	9.04445	4.84716	1.09411	0.200451	0.00316712
TCONS_01318341	0	0	0.00199315	0	1.18784	0.00508221	0.00318996
TCONS_01318344	0	0	8.24838e-07	0	0.899499	0.119013	5.42815e-07
TCONS_01318349	0	0	0	0	2.19884	0.0830502	1.50065
TCONS_01318464	0	0.0393576	0	0.155557	0.381659	0.617592	0.129046
TCONS_01318473	0	0	0	0	1.6714	0.871471	3.05343
TCONS_01318509	0	0	0	0	6.73313	1.4397	0
TCONS_01318511	0	0	0	0	0.504286	0.974702	1.0611
TCONS_01318644	0.100312	0	0.021726	0.0216571	396.56	120.007	0
TCONS_01318691	0.0290959	0.0223591	4.63801e-86	3.71483e-90	1.42718	0	0
TCONS_01318706	0	0	1.98446e-06	0.131754	0.69435	0.102266	0.0431402
TCONS_01318723	7.34121e-07	0.0456275	0.0312026	0.380965	3.80208	0.445879	6.40415e-07
TCONS_01318750	2.37513	1.79759	1.67476	1.32688	0.632296	0.310582	4.06343
TCONS_01318764	0	0.0261704	0.247969	0.43603	0.735719	0	0.0565249
TCONS_01321250	0	0	0	0	3.60934	1.53181	0.206193
TCONS_01321257	0	0.0269032	0	0.0110056	1.24113	0.263259	0.0290589
TCONS_01321549	0	0	0	0	0.642346	0.165022	0
TCONS_01321645	0.0119585	0.122694	0.0696567	2.35061e-09	2.26232	1.0666e-29	0
TCONS_01322007	0.0427873	0	0.0716094	0	8.40194	0.886051	0
TCONS_01322320	0	0	0.0124207	0	0.51046	0.10362	0
TCONS_01322418	182.55	127.777	113.928	126.399	81.3331	26.4967	0
TCONS_01322648	0.0022308	0.018519	0.0261131	0.288819	6.99083	0.438539	0.253675
TCONS_01322798	0.484436	0.937402	1.39973	1.53158	0.492414	0	0.00639808
TCONS_01322799	0	0	0	4.20101e-09	0.68048	0.0892589	0.0393963
TCONS_01322823	2.82067	4.65171	4.37893	4.77064	2.72515	1.31877	0
TCONS_01322834	17.3698	4.39924	1.77921	3.98563	1.13655	1.55055	0
TCONS_01322958	0.503604	0.121941	0.386189	0.149309	0.181336	0	1.76244e-08
TCONS_01323014	0	0	0	0	2.68674	0.327925	0
TCONS_01323044	0	0.00139848	0	0	4.24129	0	0.115899
TCONS_01323045	0	1.74742e-20	0	0.0121594	1.35971	0.00272702	0.0181636
TCONS_01323059	0	0	0	0	0.830225	0.0337624	0.292048
TCONS_01323067	0	0	0	0	0.640375	0.403481	0
TCONS_01323115	0.0579528	0.341345	0.33886	0.145913	1.19874	1.61123	9.84124
TCONS_01323153	0	0	0	0.0619537	0.158717	0.212672	0.311826
TCONS_01323176	44.6688	33.2883	26.6653	13.2775	8.27351	1.73574	1.46028e-05
TCONS_01323277	0.147423	0	0.284045	0.409113	0.313884	0.0587736	0.525432
TCONS_01323303	0	0	0.0542571	0.0668362	0.417012	0	0.0560708
TCONS_01323399	0	0	1.5419e-06	1.45827e-10	0.483086	1.57821e-06	1.83743
TCONS_01326508	0	0	0	0.0586412	0.459422	0.134809	0.346788
TCONS_01326875	0.334174	0.294693	0.222533	0.0585046	4.36986e-07	0	6.27817e-07
TCONS_01326934	1.22998	1.36972	1.38098	0.632992	0.30098	0	0
TCONS_01326952	0	0	0	0	1.9548	0	0
TCONS_01327123	0.0825428	0.338797	0.112217	0.165553	0.408233	0.342744	0
TCONS_01327442	0	0	9.64605e-10	0	13.1109	0.30157	9.39862e-05
TCONS_01327771	0	0	0	0.0584559	0.463208	0	0.429968
TCONS_01327838	1.48435	0.643417	0.277031	0.126627	0.12815	0	0.0291459
TCONS_01328230	0	0	0	0	0.16486	0.0335699	0.551622
TCONS_01328534	0.460188	0.0485442	0.570908	0.409401	0.455136	0	0.0404606
TCONS_01328554	0	0	0	0.339558	1.26423	13.0918	1.08515
TCONS_01328626	0.170969	0.181585	0.331707	0.13156	0.234934	0	0
TCONS_01328637	0	0.0165147	0.121423	0.0279673	0.836077	0.0564396	0.0948876
TCONS_01328646	52.3545	19.6491	20.8626	13.3498	7.68215	1.49072	0
TCONS_01328664	0	0.0120504	0.0214519	0.000876855	0.255933	0.5244	0
TCONS_01328705	0.501583	0.225675	0.224373	0.298844	0.191933	0	0.0882044
TCONS_01328761	1.04669	0.442411	0.382063	0.0676431	0.0328352	0	0.0236316
TCONS_01328846	5.5914e-08	0	0.0591899	0.56428	0.216439	0	0.0473849
TCONS_01328857	0	0	0	0	1.27349	0	0.0957628
TCONS_01329001	0	0	0	0	0.116426	0	0.490109
TCONS_01329011	0	0	0	0.11386	12.2878	16.3384	28.0611
TCONS_01329217	0	0	0	0.101168	0.533554	0.0364343	0.111562
TCONS_01329257	0	0	1.3156	0.749496	0.520984	0	0.0808297
TCONS_01329262	0.035349	0.0758765	0	0	3.14512	0.0412221	0
TCONS_01329282	0	0	0	0.161201	2.12614	0.731958	0.132862
TCONS_01329326	0.435354	0.404369	0.248641	0.513081	0.068025	0	0.0422778
TCONS_01329364	0	0	0.411976	1.5977	0.882249	0	0.1123
TCONS_01333255	0.2219	0.267281	0.130675	0.136761	0.433816	0	0.0111437
TCONS_01333256	10.6589	3.38183	2.51711	1.20998e-06	1.4295	0	0
TCONS_01333366	0.444636	0.205573	0.146178	5.55592e-06	0	0	7.32222e-15
TCONS_01333456	0	1.06429	1.00313	6.64568	2.23047	0.39558	0
TCONS_01333592	0.719398	0.660218	0.631568	0.341292	7.44395e-51	0	0.0492039
TCONS_01333685	0.21666	0.242978	0.386789	0.420861	0	0	0.0498488
TCONS_01333918	0	0.264921	0.337036	0.201587	0.08286	0	0.0254787
TCONS_01334161	739.924	566.662	557.731	560.624	488.99	120.209	0.561941
TCONS_01334423	25.1414	12.1827	19.86	22.0455	11.3717	4.41815	7.3709
TCONS_01334813	0.687648	0.899163	0.297963	0.23899	0.068235	0	0.0216725
TCONS_01334905	0.159748	0.0907041	0.280711	0.134827	0.0422052	0	1.64327e-07
TCONS_01335109	0.261769	0.477879	0.361852	0.195562	0	0	0.0681266
TCONS_01335226	1.06458	1.05005	0.897291	0.162995	0.290886	0	0
TCONS_01335292	0.0761194	0.269279	0.102093	0.0630846	0.0836724	0	0.00802033
TCONS_01335502	0.667214	0.0658148	0.238033	1.21599e-07	1.36667e-13	0	0.0326468
TCONS_01337624	35.0724	7.17822	9.88032	2.98799	0.76399	0.0988958	0.0446931
TCONS_01337764	12.2302	1.55945	1.31637	0.0734497	2.59595e-08	0	0
TCONS_01337961	3.42966	2.91745	3.19509	0.650704	0.362335	0.17135	0.231973
TCONS_01338219	0.466057	0.0814068	7.02162e-06	0.110179	1.88878e-09	0	0.0216644
TCONS_01339116	0.235678	0.553173	0.192946	0.443449	0.15712	0	0
TCONS_01339274	0.0337069	0.355466	0.0306484	0	0	0	0.0425794
TCONS_01339325	0.294346	0.414053	0.289526	0.522554	0.155497	0	0
TCONS_01339342	1.13663	0.490802	0.735257	0.571674	0	0	0.0329598
TCONS_01339343	84.2431	80.3918	66.8563	27.74	18.0526	0.192726	0
TCONS_01339438	0.67908	0.692321	0.626502	0.25008	0.15074	0	0
TCONS_01339467	0.492287	0.602812	0.189519	0.322298	0.224773	0	0.0827762
TCONS_01339474	0.832826	0.179237	0.591751	0.168606	0.0302461	0	0.0107447
TCONS_01341948	4.45353	4.069	0.412239	2.93031	0.767105	0.0002845	0.000659205
TCONS_01342210	0.248378	0.201866	0.332357	0.392713	0	0	0.0338397
TCONS_01343552	0.335517	0.183477	0	0.280502	0.0367606	0	0.197801
TCONS_01343610	0.000615022	0.747215	0.558845	0.00269658	0.0784638	0	0
TCONS_01343967	0.0310437	0.310578	0.431475	0.235378	0.0482659	0	0.099392
TCONS_01346081	1.20687	0.712981	0.278153	0.481238	1.82681	0	0.0611251
TCONS_01347093	2.87232	1.40457	2.20545	1.92266	1.0837	2.80271	11.7194
TCONS_01347665	0.353799	0.539709	0.824821	1.54599	0.248306	0	0.0267771
TCONS_01348330	0	2.19872	2.14575	1.22707	0	0	0
TCONS_01348621	0.375096	0.85735	0.624211	0.553917	0.261811	0	0.0143072
TCONS_01348887	0	0.133943	0.930293	2.95931	8.13217	5.99304	0.210057
TCONS_01354103	0.900261	1.0428	0.403748	0.0522604	14.2824	3.17313e-17	0
TCONS_01354195	0.424903	0.257647	0.195744	0.163724	0	0	0
TCONS_01354516	0.549013	0.333091	0.191237	0.269427	0.0854098	0	1.76037e-06
TCONS_01355522	0	0	0.103455	0.235368	0.62656	0.171478	0.0520168
TCONS_01358825	0.740321	0.596426	0.451761	0.428917	0.0237576	0	0.0147543
TCONS_01359421	0.261875	0.361588	0.383733	0.35333	0.221095	0	0.0515286
TCONS_01360153	0.0585684	0.0455104	0.278865	0.199817	0.0191096	0	0.0673341
TCONS_01366567	0	0	0.0649108	0.52155	0.00861748	0	0.0107447
TCONS_01367930	0.433937	0.373487	0.452621	0.400303	4.03857	3.70149	9.40954
TCONS_01368550	0	0	0.0143313	0.190857	0.767817	0.11163	0
TCONS_01368602	0.0476324	0	0.0409984	0.313689	0	0	0.151526
TCONS_01368640	0	0	0.0383695	0.362658	0.103225	0.0691746	0.0710475
TCONS_01368778	0.293914	0.225615	0.171496	0.337656	0.201493	0	0.00763116
TCONS_01372537	171.695	65.5501	79.8468	22.766	7.47656	1.09186	0.0339974
TCONS_01372685	2.47246	0.971965	0.907176	1.01819	0.923069	0	0.473657
TCONS_01373160	1.45097	0.980912	0.913026	0.441269	0.14724	0	0.0551708
TCONS_01374429	0.277319	0.305491	0.45059	0.263414	0.554079	0	0.0421047
TCONS_01374610	0	0	0.389963	0.401274	0.121076	0.048473	0.470827
TCONS_01374621	0	0	0.0645298	0.604653	0.037363	4.22594e-09	0.177786
TCONS_01374645	0.0581491	0.0693885	0	0.479448	45.5895	7.68293	3.60778
TCONS_01374708	0	0.0354549	0	1.5972	149.117	1.81713	3.08222e-07
TCONS_01374796	1.20902	1.02608	0.7386	2.6167	0.292373	0	0.0134902
TCONS_01378955	601.806	241.723	192.439	72.851	31.1212	32.0015	0.0277023
TCONS_01379421	0	0	0.0249455	0.690257	0.0474512	0	0
TCONS_01379755	0.179997	0.0539115	0.0966047	0.584601	0.120195	0	0
TCONS_01380047	0	0	0.595615	1.78626	1.64086	0.930868	0.0252519
TCONS_01380183	0	0	0	1.01236	3.68684	0	0
TCONS_01380503	0	0.0847787	0.195407	0.378053	0.134929	0	1.17712e-06
TCONS_01380727	0.352278	0.460152	0.416581	1.22142	0.663221	10.0331	0.506001
TCONS_01380879	0.580067	0.0966232	0.258999	0.273014	0.120378	0	0.0593784
TCONS_01380925	0	0	0.187847	0.643372	0.0988207	0.0850234	3.51383e-07
TCONS_01384496	0	0	0.138226	0.0362995	0.122306	0.487695	0.0622907
TCONS_01385342	0	0	0.0566397	0.0207397	0.0468841	0.336813	0.285763
TCONS_01385668	0	0.00892992	1.82666e-07	0.0323901	7.36794	0.434113	0.11164
TCONS_01385669	0	0.0564201	0.0526655	0.0074036	0.0601354	0.832664	0.0999914
TCONS_01388760	0.291494	0	0	0	0.97657	1.741	0.280314
TCONS_01388761	0	0	0	0.443758	2.96972	3.94089	0
TCONS_01388983	0	0	0	0	0.709392	1.20072	0
TCONS_01389001	0.0618314	0.0401527	0	0	1.68195	2.05911	0
TCONS_01389243	0	0	0	0	1.42405	0.591863	0.07458
TCONS_01392096	0	0	0	0	0.0967847	0.396176	0.819467
TCONS_01392133	0	0	0.0142763	0	0.312152	0.470316	0
TCONS_01392152	0.0357146	0	0	0.0716178	2.26089	1.02084	1.13177
TCONS_01392338	0.466154	0.270862	0.114481	0	6.86716	3.0658	0.179309
TCONS_01392574	0	0.252708	0.344382	0.425949	0.116898	0.187678	0.0959857
TCONS_01392736	0.0455878	0	0.0154234	0.0279246	0	1.28767	0.237635
TCONS_01392738	0	0	0	0	2.21051	1.15283	2.55735
TCONS_01392745	0	0	0	0.071298	2.63489	0.614113	0.349992
TCONS_01392834	0	0	2.42647	44.7565	7.08335	55.7599	0.0765339
TCONS_01392884	0.0405349	0.0136536	0.0870351	0.247458	24.472	21.5403	46.6204
TCONS_01394653	0.356403	0.0553047	0.0626184	0.0988642	0.0182257	0	0.0224794
TCONS_01395305	55.2567	0.62803	0.997953	0.167825	7.5458	1.01103	1.85207
TCONS_01395936	0.846461	0	0.486434	0	17.0887	0.207601	0
TCONS_01396083	2.18107	0.11395	0.537111	0.790998	2.00847e-05	0	0
TCONS_01399072	2.53607	0.821912	0.593206	0.725659	0.257056	0	0
TCONS_01401953	0.883435	0.114166	0.11668	0	0	0	0.117186
TCONS_01403272	0	0	0	0	1.55661	1.88064	0.103091
TCONS_01404527	0.0160596	0	0	0	0	0	0.635908
TCONS_01404571	0	0	0	0	1.3278	0.448084	0.252825
TCONS_01405036	29.5639	19.9971	18.5524	15.6907	18.453	23.7	10.2414
TCONS_01405103	0	0	0	0.0407562	0	0.0645825	0.823093
TCONS_01405319	0	0	0	0	1.74805	1.59578	1.13861
TCONS_01405361	0.0520285	0.040533	0.034326	0.0602382	0.0196547	0	1.46221
TCONS_01405525	0.141679	0.137968	0	0	0.147402	0.114403	3.52313
TCONS_01405729	0	0.0289699	0.057787	0.047912	1.3491	0.410546	0.72365
TCONS_01414921	0	0	0	0	0.350006	0.119124	0.479549
TCONS_01415736	0	0	0	1.45587e-05	1.21743	1.15478	2.35984
TCONS_01420926	0	0	0.0213977	0	1.53059	0.0281368	0.404999
TCONS_01421655	0	0	0	0	0	0	0.89592
TCONS_01421971	0	0	0	0	0	0	0.670643
TCONS_01514173	0	0	0	0	0	0	2.13822
TCONS_01514307	0.223799	0.136952	0.0541135	0.044446	0	0	1.05124
TCONS_01514596	0	0	0.0621595	0.0575752	0.036111	0	0.366509
TCONS_01514900	0	0	0	0	0.180667	0	1.0203
TCONS_01514901	0	0	0	0	0.110979	0.767507	0.601827
TCONS_01515013	3.06965	3.21519	4.13074	3.37859	2.21967	1.41991	0.422578
TCONS_01515137	0	0	0	0	0	0	1.00862
TCONS_01515138	0.0469144	0.0293891	0.0273143	0	0	0	1.9268
TCONS_01515142	0	0	0	0.0248122	8.98569	5.96362	0.456869
TCONS_01515144	0	0	0	0.0301292	5.15938	0.813389	0.221872
TCONS_01515244	6.58652	1.53555	2.13565	2.10121	0.687443	0.349044	0.0710663
TCONS_01527423	0	0	0	0	2.52402	0.537207	0
TCONS_01527561	0	0	0	0	1.07009	0	0.0725264
TCONS_01527567	0	0.0167633	0.0205655	0.356134	1.97588	0.613388	0.0677527
TCONS_01527638	0.132673	0.0216164	0.0495366	0	1.79039	0.392813	0
TCONS_01527699	0	0	0.0650767	10.921	191.109	4.76283	1.23834
TCONS_01527716	0.0660298	0.684194	0.110826	0.142009	0.463317	0	0
TCONS_01527745	0	0	0	0.0190453	0.846838	0.152299	0.697892
TCONS_01527826	0	0	0	0.0557191	0.821953	0	0
TCONS_01527831	0	0	0.0545285	0.0304568	0.473142	0.0708945	0.251537
TCONS_01527832	0	0	0	0.0201782	4.87395	1.35184	0.083446
TCONS_01527833	0.143806	0	0.0149605	0	1.97712	0.368061	0.153701
TCONS_01527873	0.0111152	0	0.0275229	0	0.453497	0	0.0197819
TCONS_01527907	0	0	0	0	0.95451	0.35003	0.0574192
TCONS_01527925	3.84957	3.98281	8.03374	2.4767	1.31137	0.00620433	9.86417e-07
TCONS_01527997	0	0	0	0	0.60445	0.595518	0.081504
TCONS_01528016	39.4017	9.66806	10.1927	5.81531	2.63253	0.655233	0.0720974
TCONS_01528017	102.375	18.7625	29.6429	13.5909	5.60391	0.887867	1.61506e-06
TCONS_01528336	2.2878e-09	0	3.79381e-09	0.106122	4.42262	0.429848	0.0971234
TCONS_01528337	2.92225e-10	0	5.69386e-10	0.274387	4.43809	2.70797e-05	0.0565112
TCONS_01528472	0	0	0	0	13.87	0.0701515	0
TCONS_01528615	0	0	0	0	0.933755	0	0
TCONS_01528715	4.39989e-09	0	0	0	0.849744	0	0
TCONS_01528827	0	3.09872e-06	0.0428161	0.0180556	3.80692	0	0
TCONS_01528923	0	0	0	0.0909049	0.617859	0.471307	0.287762
TCONS_01528949	0	0	0	0.016408	0.724194	0.191999	0
TCONS_01528991	0.186755	0.0252235	0	0.206078	0.898268	0	0.160715
TCONS_01529010	0.0404247	0.0155855	0.0696429	0	1.22463	0.0387255	0.0597164
TCONS_01529176	6.58372	4.78784	7.03857	4.74431	2.20892	0.445205	0.0196589
TCONS_01529182	8.38678	2.38661	4.49843	0.982004	0.351479	0.575766	0
TCONS_01529241	41.5919	24.8914	29.6645	16.2737	10.3196	1.77571	0.0460993
TCONS_01529242	0	0.00838432	0.0317367	0.0502092	0.409	0.185754	0.0139402
TCONS_01529262	0.00418825	0	0.00283144	0.0389893	1.12323	0.206971	0.0898661
TCONS_01529296	0	0	0.368246	0.0302283	2.40375	0.191488	0
TCONS_01529351	0	0	0	0.626372	43.7764	4.88288	2.17992
TCONS_01529356	0	0.0611808	0	0.00791012	4.71615	1.65459	0.199995
TCONS_01529380	0.0464988	0.22629	0.197628	0.298857	0.00629316	0	0.110143
TCONS_01529434	0	0	0.0537809	0.0242964	2.68513	2.01446e-08	0
TCONS_01529450	0	0	0.0207426	0.0678721	1.26782	0.0726527	4.47045e-20
TCONS_01532018	0	0	0	0	0.756922	0.401039	0.121212
TCONS_01532196	2.79701	0.550949	0.625306	1.89533	0.841237	0	0
TCONS_01532237	0	0	0.00535558	0.0253613	1.5987	0.207094	0.473551
TCONS_01532257	0	0	0	0	0.317616	0.576324	0.187675
TCONS_01532358	0	0	0.0261471	0.198735	10.8041	2.67389	0.0483678
TCONS_01532415	22.9557	42.7062	36.5168	22.8227	7.31124	1.04435	0
TCONS_01532585	0	0	0	0	1.28396	0.113901	0.201727
TCONS_01533061	0	0	0	0	2.34667	0	0
TCONS_01533232	0	0	0	0	2.12649	0.346444	0
TCONS_01533275	0	0.0663701	5.5344	4.58044	2.39405	0.90953	0.0695667
TCONS_01533300	0	0	0	0	1.80094	0	0
TCONS_01533392	0	0	0	0.0875313	0.686178	0	0
TCONS_01533420	2.75194	1.85383	1.13457	1.07641	0.726593	0	0.019652
TCONS_01533459	0	0	0	0	1.04079	0	0
TCONS_01533542	0.266241	0.419367	0.36698	0.173965	0.284404	0	0.083323
TCONS_01536375	3.64189	0.208419	0.293907	0.176711	0.341963	0	0
TCONS_01536446	0	0.223048	0.121538	0.275163	2.97867	0.205022	0.759334
TCONS_01536558	0	0.0923483	0.164659	0.431657	0.217258	0	0.0446667
TCONS_01536853	0	0	0.0469837	0.133008	2.65285	1.42247	0.0648919
TCONS_01536870	0.233108	0.365964	0.651738	0.510313	0.191639	0	0.0236118
TCONS_01536919	0.110268	1.96838	0.317267	0.489884	0.736094	0	0
TCONS_01537030	0	0.232633	0	1.22376	31.9493	5.39402	4.96438
TCONS_01537083	0	0	4.05417e-06	0.0996387	13.9051	10.4858	0.195187
TCONS_01537253	0.0860949	0.419449	0.820748	0.176309	0.163804	0	0.0606057
TCONS_01537263	0	0	0	0	0.500322	0.331385	0.211339
TCONS_01537331	1.00555	0.977404	0.735331	0.652477	0.210833	0	0
TCONS_01537360	0.437884	0.525504	0.230448	0.24187	0.0321574	0	0.0397586
TCONS_01537763	0	0	0	0	0.651228	0	0.137047
TCONS_01538021	0	0	0	0.160766	0.181303	0.055185	0.691499
TCONS_01538281	2155.31	1081.39	358.886	69.0403	34.1822	0.490186	3.01848e-203
TCONS_01538282	1541.57	577.012	375.285	140.279	63.0648	0.622477	2.23658e-206
TCONS_01538310	3.26887	1.66074	0.593758	0.180618	0.108822	0	6.71768e-07
TCONS_01538425	0	0	0.0244473	0	1.32033	0.0277899	0
TCONS_01538429	1.20095	0.725987	0.280428	0.606478	0.165358	0	0.0132995
TCONS_01538437	0	0	0.772214	0.99253	0.369253	0	0.0935002
TCONS_01538463	0.315109	0.455473	0.30317	0.683107	0.34562	0	0.0232794
TCONS_01538563	0	0	0	7.61617e-07	28.9255	14.4527	0.560336
TCONS_01538631	0	0.0370084	0	0	2.06394	0	0
TCONS_01538739	0.154022	0.0496847	0.346392	0.198313	0.123116	0	0
TCONS_01538776	0.236878	0	0.0305751	0.0665335	2.15904	0.600315	0.315358
TCONS_01538803	0	0.186223	0.062855	0.146484	0.782328	1.91681	0.143694
TCONS_01538819	0	0	0.100558	0.325685	0.0718435	0.0848086	0.0262452
TCONS_01538825	0	0	0	4.87015e-07	1.35381	0.111616	3.05495e-08
TCONS_01538828	0	0	0.0116676	0	0.790395	0	0
TCONS_01542534	0.35337	0.928776	0.659595	0.38976	0.212315	0	5.09991e-15
TCONS_01542589	3.73498e-05	0.524749	0.588121	0.434758	0.111809	0	0.0311449
TCONS_01542782	0.193839	0.894835	0.732002	0.528294	0.321598	0	2.37543e-06
TCONS_01542842	0.206861	0.0994081	0.479042	0.0788831	0.103126	0	0
TCONS_01543041	194.663	53.6075	62.43	40.6565	24.3108	8.51733	9.64509e-18
TCONS_01543542	0	0.161746	0	0	0	0	2.67679
TCONS_01543749	0.370375	0.726561	0.730858	0.31586	7.65102e-15	0	3.59158e-25
TCONS_01543822	1.13148	1.2924	1.29625	0.401281	0.7334	0	0.0314397
TCONS_01543835	0.552677	0.51082	0.206009	0.63912	0	0	0
TCONS_01543866	0.270609	0.590872	2.27816	0.266347	0.233391	0	0
TCONS_01543934	4.0753	2.4008	4.23225	3.86865	4.89387e-05	1.04616	0
TCONS_01546323	1.20997	0.627754	0.462311	5.00386e-06	0.0913618	0	0.0199131
TCONS_01546495	1.23804	0.635485	0.393448	0.350659	0.32362	0	0
TCONS_01547119	0	0.193337	0.0135551	0.00628013	3.442	0	0.019761
TCONS_01547250	0.368346	0.519353	0.26408	0.105855	0.0113789	0	0.0167327
TCONS_01547336	0.139712	0.282997	0.0979655	0.703251	0.0651817	0	0.024101
TCONS_01547371	0.288711	0.0666228	0.154187	0	0	0	0.0445589
TCONS_01547381	35.1672	19.3183	26.6417	26.8787	9.62762	0.626582	0.0218305
TCONS_01547418	0.278111	0.262339	0.118159	0	0	0	0.11997
TCONS_01547493	0.166868	0.278884	0.266181	0.167359	0.0258843	0	0.00874097
TCONS_01547495	0	0.416836	0.133225	0	0.0458961	0	0.109851
TCONS_01549768	0	0.145282	0	0	0.0548971	0.196444	0.755661
TCONS_01550412	0.468586	0.0944074	0.217688	0.399963	0	0	0.0695041
TCONS_01553330	0.702233	3.87888	3.57044	2.82448	2.37204	0	1.28092e-08
TCONS_01553659	3.40748	0.840297	0.636877	0.346451	0.0421238	0	0
TCONS_01554272	0.297663	0.0141262	0.0668537	0.0663702	0	0	0
TCONS_01554437	0	0.0989592	0.644174	0.351497	0.0436373	0	0.134016
TCONS_01559628	8.605e-09	0.16139	0.0379178	0.40874	0	0	0.0324892
TCONS_01560799	0.695675	0.527186	0.591587	0.440508	0.0651095	0	0.0120084
TCONS_01562933	0	0	0.111858	0.0444753	0.948992	0.0417152	0.512908
TCONS_01563435	1.19034	0.690208	0.562074	0.672804	0.0356571	0	8.2968e-39
TCONS_01563444	0	0.0174357	0.305871	0.501563	0.115865	0.0928673	0.0568523
TCONS_01563569	0	0	0.477084	0.132559	0.0672506	0	0.0239407
TCONS_01564951	0	0	0.315672	0.177302	0.135705	0.606418	12.4557
TCONS_01565164	0.288199	0.44128	0.542488	0.412039	0.203523	0	0.0743397
TCONS_01565177	0	0	0.4019	0.0332293	1.30472e-06	0	0.0483287
TCONS_01565230	0	0.321093	0.623006	1.26278	3.99996	1.64966	1.43357
TCONS_01572339	0	0	0.417894	2.06713	0.551675	0	0.00177433
TCONS_01572557	0	0	0.0928008	0.236056	0.438161	0.0547903	0.0416258
TCONS_01572985	0	0.0617203	0.035756	0.457996	9.4121	4.99828	0.151949
TCONS_01573028	0	0	0	0.942939	53.6153	2.60865	1.80471
TCONS_01577680	0.948613	0.833449	0.654441	0.391228	0.486593	0	0.0617769
TCONS_01578840	0	0	0.221889	0.860287	13.3751	1.0897	0.0321516
TCONS_01579030	0	0	0	0.300692	20.8636	0.930566	0
TCONS_01583857	0	0	0	1.59051	0.123972	0.138951	0.0168377
TCONS_01583889	0	0.229393	0.0755679	0.32049	0.218519	0.0944261	0.034381
TCONS_01584622	0	0	0	0.278514	0	0	0.0330655
TCONS_01584875	0	0	0.142164	0.32637	0	0	0.0497407
TCONS_01584954	0	0	0	0.0697225	2.30428	0.354965	0.047579
TCONS_01585139	0	0	0	0.593961	58.4875	7.89237	0.972997
TCONS_01588487	0	0	0	0	0.174396	1.21775	3.40189
TCONS_01588740	0.326566	0.0166252	0	0	0	0.181129	0.676924
TCONS_01589025	0	0	0	0	0	0.257896	0.939795
TCONS_01589452	0	0.0273728	0.169515	0.486823	0.261578	1.76255	0.0348457
TCONS_01593263	771.264	307.937	164.463	42.3098	28.6832	0.92655	0.0227073
TCONS_01595268	0.0191515	0	0.0463429	0.0145978	0.149154	0.353186	0.454123
TCONS_01595524	0	0	0.0619473	0.309315	0.0336613	0.231277	0.038245
TCONS_01595748	0	0.0515683	0.0100541	0.147343	0.670793	1.15101	0.158754
TCONS_01595868	0	0	0.17098	1.17839	0.499373	0.798496	0.0135042
TCONS_01596012	0	0	0.0198464	0.107606	0.463956	0.63182	0.0736697
TCONS_01596060	0	0.717253	1.55391	3.45997	0.934153	0.475366	0.358433
TCONS_01596241	0	0	0	0	0	0.400305	0.38399
TCONS_01596273	0	0	0	0	0	0.89269	0.0217676
TCONS_01596336	0	0.00488409	0.372009	1.37401	1.55189	3.07849	0.0384471
TCONS_01596339	0	0	0	0.0512237	4.79702	1.77514	0.0375349
TCONS_01596356	2.65335e-06	0	8.0127e-05	0	5.41692	3.18318	0
TCONS_01596362	5.70422	2.6761	4.35486	2.78025	1.76938	2.17938	1.05129
TCONS_01596379	0	0.20849	1.01872	1.16695	9.73986	5.02718	1.41103
TCONS_01598070	0.281285	0.273699	0.0912672	0.188614	0	0	0
TCONS_01598509	1.52686	2.88704	4.28206	1.15934	0.0877468	0	0
TCONS_01598590	63.1761	11.5491	22.1376	9.20437	2.54999	1.05025	0.00813665
TCONS_01598606	0.322645	0.0510684	0	0	0	0	0.360627
TCONS_01599060	0.422249	0.127383	0.125525	0.00962604	0	0	0.0559878
TCONS_01601752	0.375482	0.40389	0.0695073	0.0170791	0.370321	0	1.08059e-05
TCONS_01601803	0.452936	0.450694	0.610966	0.639227	0.107277	0	0
TCONS_01603380	0.87768	0.131285	0	0	0	0	0
TCONS_01603532	0.223095	0	0	0	0.173471	6.24656	0.0770188
TCONS_01603859	43.9716	18.5972	19.0449	9.01297	7.97527	8.82781	8.13724
TCONS_01604006	0.218118	0.146792	0.12279	0.393531	0.0626657	0	0
TCONS_01606617	0	0	0	0	0	0	0.879675
TCONS_01606671	0	0	0	0.115993	0.0434061	0.625302	0.612462
TCONS_01607462	0	0.016287	0.0207105	0.0192313	0.705374	0.328338	0.339469
TCONS_01607664	0.0244963	0	0.050952	0	0	0	0.367467
TCONS_01607795	3.27779	1.6214	1.80516	1.18356	0.197622	0.644217	15.3703
TCONS_01607955	0	0.0144383	0	0	4.95845	3.95629	7.86372
TCONS_01608199	0	0	0	0	0	0.41342	6.0685
TCONS_01617291	0.42695	0.398281	0.333555	0.129945	0.0857697	0	0.184203
TCONS_01620470	11.5032	5.21018	4.85562	6.14612	0.958889	1.38586	247.626
TCONS_01625008	0	0	0	0	0	0.544592	0.466644
TCONS_01625550	0.118771	0	0.0120153	0	23.4034	4.52205	1.36432
TCONS_01625854	0	0.202534	0.411214	0.17466	0	0	0.728776
TCONS_01702200	0.17212	0.475491	0.352088	0.192956	0.0980016	0	0.416678
TCONS_01702215	4.62737	0.344474	0.44982	0	0.501113	0.985187	0.363486
TCONS_01703949	0	0	0	0	0	0	0.917239
TCONS_01704057	0	0	0.0304212	0	0.101364	0.272268	2.61919
TCONS_01704081	0.0773336	0.151237	0.308819	0.35594	3.20616	1.01657	1.39484
TCONS_01704345	0	0	0	0	0	0	1.698
TCONS_01714559	0	0	0	0.0269026	0.793011	1.40375	0.0373744
TCONS_01714611	0	0	0	0	1.08831	0	0.044887
TCONS_01714662	0	0	0	4.98059e-06	1.65773	2.29887e-06	0
TCONS_01714676	0	0	0	0	0.917896	0.0155582	0.0411257
TCONS_01714712	0.268964	0.417157	0.262109	0.112949	0.288385	0	0.0157741
TCONS_01714819	0	0.0302654	0	0	0.51088	0	0
TCONS_01714847	0	0	0	0	2.5218	1.75466e-05	0
TCONS_01714875	0.945603	0.657069	1.11373	0.77042	0.63081	0.000642293	8.4168e-08
TCONS_01715037	0.98705	0.717057	0.159782	0.544056	0.4716	0	6.42925e-120
TCONS_01715096	0.0470906	0.0872616	0.246253	0.0888036	4.86335	2.89154	2.14835
TCONS_01715139	0.368947	1.7991	1.21875	0.405498	0.222186	0	0.074008
TCONS_01715197	0	0	0	0.101296	5.9488	0.276735	0.0877272
TCONS_01715324	0	0	0	0	0.523997	0	0
TCONS_01715397	0	0	0	0	0.837556	1.18593	1.69385
TCONS_01715414	35.0496	22.1161	22.7257	11.5484	2.09009	0.5191	0
TCONS_01715473	0	0.012977	0	0.0176616	1.3361	0.678461	0
TCONS_01715516	0	0	0	0	0.937289	0	0.133735
TCONS_01715517	0	0	0.0566925	0	1.17163	0.0117694	0
TCONS_01715613	10.576	65.8719	21.1596	8.24985	13.2448	4.28916	1.52699e-06
TCONS_01715726	1.3701	1.63451	1.52976	0.138068	0.630547	0	0
TCONS_01715840	0	0	0.0523777	0	0.606487	0	0.0341044
TCONS_01716004	74.1263	47.1932	53.9909	58.6927	76.3422	21.069	3.05433e-05
TCONS_01716050	0	0	0	0.0236752	0.408032	0	0.0325576
TCONS_01716052	0	0	0	1.18484e-06	3.8835	0.949108	0.0524957
TCONS_01716077	0	0	0	0	0.721597	0.0680501	0
TCONS_01716081	0	0	0	0.0929872	8.00153	0.167603	0
TCONS_01716160	1.77682	2.10717	3.8005	1.76558	0.451267	0	0.0106779
TCONS_01716180	0	0	5.1706e-05	7.47622e-06	2.21273	0.387519	0.0351882
TCONS_01716181	0	0	0	0.064228	8.5745	13.4637	1.32377
TCONS_01716186	0	0	0	0	0.43078	0	0.120501
TCONS_01716216	0	0	0	0.0686696	6.40221	0.321153	0.33422
TCONS_01716449	0	0	0	0	22.9546	0.0887488	0.00298878
TCONS_01716468	0	0	0	0.0196033	1.81272	0.148658	0.013609
TCONS_01716486	18.3356	8.83594	7.60499	5.86538	1.22109	0	9.11094e-07
TCONS_01716509	0	0	0	0	0.598838	0	0.0771012
TCONS_01716558	0.865398	0.956441	0.734888	1.18359	1.09015	0	0
TCONS_01716582	0	0	0	0	0.578182	0	0.129223
TCONS_01719208	0	0	0	2.72254e-10	6.05018	6.20694e-23	0
TCONS_01719579	0.430499	0.423216	0.541376	0.535293	1.59513	0	0.0929459
TCONS_01719652	0.304457	0.645631	0.939094	0.632513	3.87768	0.615212	4.39425
TCONS_01719801	0.0219123	0	0	0	0.702367	0.0707109	0.0597687
TCONS_01720246	0.370216	1.34669	0.316723	0.802158	6.66417	10.5198	9.96134
TCONS_01720251	0	0.0238922	0	0.0720746	4.28209	0.0223084	0.00965393
TCONS_01720357	0	0	0.176519	43.7005	125.15	29.5601	0.00480268
TCONS_01720367	0	0	0	0	16.519	7.2516	0.614671
TCONS_01720380	0	0.0463159	0	0.318274	0.262908	1.08198	0.199395
TCONS_01720486	0	0	6.17011e-08	0	0.940523	3.09178	3.3115e-07
TCONS_01720488	0.0127731	0	0	0	1.73711	7.44241e-10	0.0424519
TCONS_01720511	0	0	0	0	1.80941	3.13291	1.53711
TCONS_01720563	0	0	0	0	10.4026	1.81858	0.0117351
TCONS_01720697	0	0	0	0	1.10446	0.104288	0.020512
TCONS_01720729	0	0	0	0	1.2917	0	0
TCONS_01720802	0	0	0	0.013884	0.382556	0.385606	0.403491
TCONS_01720829	0	0.0716211	0	0	2.15015	0.287392	0.266006
TCONS_01724142	0	0	0	0	2.95983	0.331929	0
TCONS_01724350	0	0	0	0.0391241	1.33977	0	0.151722
TCONS_01724468	0	0	0.24484	0.615633	0.65697	0.620671	0
TCONS_01724478	0.063439	0	0.0323851	0.0851996	3.71816	1.09731	0.526603
TCONS_01724632	2.55755	2.25452	2.50991	0.779198	0.523362	0	0.049179
TCONS_01724782	0	0.00868879	0	0.0103957	0.344978	0.0120174	0.0288556
TCONS_01724785	1.63244	0.155748	0.0777494	0.0825058	0.043295	0	0
TCONS_01724941	0	0	0.338045	0.498835	0.167985	6.43661e-08	5.94517e-08
TCONS_01725123	0	0	0	0	0.459093	0	0
TCONS_01725182	0	0	0	0	1.6588	0	0.0644499
TCONS_01725707	0	0	0	0	0.577878	0	0.30617
TCONS_01725829	0	0	0	2.91749e-06	2.22405	1.77019	0.182141
TCONS_01725922	0	0	0	0	0.381071	0.117788	0.0269432
TCONS_01726072	0	0.00260753	0	0.130018	0.546088	0.546883	0.230471
TCONS_01726239	0	0	0	0	8.98077	0.317509	0.059071
TCONS_01726243	0	0	1.85076e-05	0	0.719627	0	0.09706
TCONS_01726257	0.0346214	0	5.9087e-13	0	19.5422	7.51144	3.85676
TCONS_01726384	0.23059	0.575562	0.347598	0.104406	0.0846138	0	0.114149
TCONS_01726402	0	0	0.12008	1.30964	0.551806	0.102551	0.0350909
TCONS_01726426	0	0.171378	0.31967	0.445547	1.97192	0.023984	0
TCONS_01726432	0	0.0688625	0.0215499	0	0.549004	0	0.173891
TCONS_01726434	0	0	0	0	3.60155	0	0
TCONS_01726444	0	0	0	0	0.607843	0	0.0716781
TCONS_01730446	0.100369	0.30154	0.422247	0.622356	5.41233e-08	0	0.0094388
TCONS_01730477	8.71736	6.4488	3.61124	0.978372	0.539146	7.51354e-07	0
TCONS_01730677	0.659226	0.408619	0.498005	0.196922	0.0194831	0	0
TCONS_01730681	0.100825	0.362399	0.0218962	0	0.0284576	0	0
TCONS_01730696	1.79806	0.885806	0.212448	0.444001	0.926815	0	0.0670166
TCONS_01730835	1.07228	0.922977	0.6704	1.32302	0	0.367315	0.0953236
TCONS_01730901	0.251113	0.456969	0.577757	0.157443	0.0617564	0	0
TCONS_01730973	3.63765	3.30323	4.12727	2.86787	1.03861	1.36541	9.90238
TCONS_01731431	0.162523	0.119769	0.496454	0.104245	0	0	1.44939e-07
TCONS_01731745	0.313933	0.450112	0.257935	0.0880538	0.0293353	0	0.0181635
TCONS_01732117	0.292082	0.19417	0.195449	20.3776	72.6626	18.6281	0
TCONS_01732160	0.290172	0.3011	0.262759	0.496202	0.137132	0	0
TCONS_01732173	0.228967	0.908943	0.686354	0.248262	0.438248	0	0.0390988
TCONS_01732359	0.705365	0.265519	0.371094	0.0407946	0.154784	0	0.0370002
TCONS_01732480	7.92734	2.12246	1.31832	1.67005	1.04639	0.0553773	0.319105
TCONS_01732619	0.515027	0.733173	0.548441	0.160151	0	0.458386	0.140703
TCONS_01734708	1.11931	3.98853	5.06401	3.8247	1.52443	0.90256	0.0619918
TCONS_01734885	0.38856	0.499935	0.382774	0.38105	0.34999	0	2.29864e-07
TCONS_01734945	0.48918	0.445484	0.721467	1.01572	0.228609	0	0.332484
TCONS_01735233	3.2949	2.1756	1.41139	0.7947	1.47015	0	0
TCONS_01735475	0.286696	0.589506	0.301428	0.201257	0	0.0378224	0
TCONS_01735602	0.929501	0.56056	0.262065	0.847811	0.319081	0	0.0899536
TCONS_01735782	1.93933	0.323732	0.25907	0.278879	0.00212872	0	0.000921492
TCONS_01735827	0.479607	0.236935	0.104301	0.270921	0	0	0.0870705
TCONS_01735828	0.603051	0.3678	0.26162	0.275128	0	0	0
TCONS_01738728	0.75586	1.67826	1.54052	0.811878	0.690362	0	0
TCONS_01739185	3.82008e-07	0.161197	0.0258884	0	1.31135	0.0313554	0.0330785
TCONS_01739236	0.333739	0.496448	0.374093	0.541293	0.0135961	0	0.0430952
TCONS_01739314	4.40045	1.32331	1.66171	1.10509	0.55657	0.517629	1.48031
TCONS_01739466	0	0.0403874	0	0	0	0.697435	0.0739926
TCONS_01741867	3.07338	1.34987	2.17541	1.44029	0.192113	0	0.0841084
TCONS_01742228	0	0	0.764794	0.409164	0.0897471	0.213386	0.533307
TCONS_01743143	6.70288	2.57014	6.17829	4.96055	1.44887	0.984235	0
TCONS_01748066	1.4907	0.23978	0.226831	0.161966	0.0966793	0	0.033494
TCONS_01748280	0	0	0.111649	0.105778	2.53425	0.565665	0.68645
TCONS_01748339	40.5322	21.4332	23.8592	19.7271	4.00573	12.1694	18.1579
TCONS_01748505	1.16836	0.212052	0.271678	0.568998	0.284453	0	0.0959829
TCONS_01748580	0.265246	0.351546	0.791025	0.191933	0.608641	0	6.57075e-07
TCONS_01748716	0.370585	1.14929	1.33447	0.317732	1.54024e-07	6.36349e-09	0
TCONS_01750818	0	0.00416141	0.284022	0.503947	0.060378	0.00700334	0.02818
TCONS_01751281	0.287106	0.165548	0.20311	0.111062	0.153337	0	0.0799442
TCONS_01751642	2.97766	1.5104	1.66993	1.09155	0.137822	0	0
TCONS_01751789	0.811274	0.530427	0.457948	0.111705	0.0297699	0	0.0208784
TCONS_01751820	0	0	0.18224	0	19.757	3.91462	2.54612
TCONS_01752635	0.379492	0.444736	0.344977	0.385892	0	0	0.0649103
TCONS_01757346	2.74061	1.08807	0.740974	1.15076	0.354983	2.44258	10.4724
TCONS_01758219	3.16308e-05	0.0278065	1.44387e-05	0.669133	1.04982e-06	0	0.000134585
TCONS_01758404	0.446756	0.477499	0.19421	0.661905	0.0535762	0	6.77893e-07
TCONS_01758951	0.647842	1.21226	0.814702	0.861269	0.323518	0	0
TCONS_01762948	0.0230327	0.0449966	0	0.398331	0	0	0
TCONS_01763652	0.813804	0.0984627	0.22379	0.462323	0.150931	0.168596	0
TCONS_01766752	0	0	0	0.346667	18.5167	1.00476	0.0619565
TCONS_01767165	2.51448	6.25092	1.81566	2.29933	0.27027	0	0
TCONS_01768428	0.489798	1.10085e-07	0.0190662	0.0605164	0	0	0.0461117
TCONS_01771500	0	0	0	0.0117927	0.954229	0.163501	0.392928
TCONS_01771714	0	0	0	0	2.42838	3.93716	0.451176
TCONS_01772178	0	0	0	0	0.874848	0.332103	0
TCONS_01772360	0	0.0241436	0	0	0.580151	0.199076	0.158202
TCONS_01772375	0.000148398	1.35147e-05	0.000292736	5.30708e-05	1521.93	369.36	6.85046e-05
TCONS_01772389	0	0	0	0	0.0194782	0.722824	0.420696
TCONS_01772562	0.436272	0.269756	0.687323	0.606793	1.90462	2.18866	10.0995
TCONS_01775502	0	0	0	0	0.457119	0.321334	0
TCONS_01775857	0	0	0.0189453	0.00454467	0.00646305	0.68284	0.046414
TCONS_01776010	0	0	0	0.0391477	0	0.491245	0.0534673
TCONS_01776112	0	0	0	0	0.106258	0.56508	0.240033
TCONS_01776217	0	0	0	0	0.0499155	0.434196	0
TCONS_01776263	0	0	0.0373201	0.093504	0.191187	0.513661	0.0728177
TCONS_01776350	0.0138927	0	0	0.0190711	7.69529	5.18005	4.66582
TCONS_01778435	0	0.0228117	0.0291552	0.0135207	0.669821	0.970305	0.243415
TCONS_01778451	0	0	0	0	0.221335	0.723692	0.193597
TCONS_01778483	32.1305	38.0138	24.1488	49.8598	13.6328	4.89224	0
TCONS_01778696	0	0	0.616105	1.98511	0.592287	0.702838	0.209476
TCONS_01779015	0	0	2.09295	14.0359	5.86321	50.4817	0.0612385
TCONS_01779048	0	0	0	0	0.305624	3.84296	0
TCONS_01779106	0	0.0055564	0.0083326	0	0	0.576389	0.107335
TCONS_01779334	0	0.0105601	0.163939	0.525435	0.783683	2.09005	0.754825
TCONS_01780694	42.3681	26.5469	28.9065	8.89127	11.3358	0.936972	0
TCONS_01781541	0.627586	8.86508e-05	0.27136	5.6019e-06	0.0862431	0	0.0614295
TCONS_01781721	1.24476	0	0.309485	0.0891416	0	0	0.0373988
TCONS_01783473	0.526383	0.161679	0.148332	0.126271	0.0325788	0	0
TCONS_01783936	0.980692	1.12291	1.57148	1.39131	2.53733	3.16022	4.33073
TCONS_01784295	8.47	7.70759	5.96629	9.25662	1.19263	1.6872	0
TCONS_01784374	11.0684	24.4535	12.5938	49.4116	20.3264	2.33193	0
TCONS_01784419	0.228067	0	0	0.0901939	1.04797	0.811868	2.17311
TCONS_01786864	0.262409	0.0317663	0	0.0543047	1.00964	0	0.257144
TCONS_01788168	0.266845	0	0	0.720927	2.90094	4.21823	16.3109
TCONS_01788881	0	0	0.0913734	0	0.405515	0.514831	1.49006
TCONS_01789074	0	0	0	0	0.310137	0.343804	0.95165
TCONS_01789089	0	0.0601756	0.522808	0.0618454	0.14812	0.187533	0.546933
TCONS_01789389	0	0	0	0	0	0	1.0205
TCONS_01789825	0	0	0	0.0937422	0.057372	0	1.05459
TCONS_01790498	0	0	0	0.00546812	1.90659	1.36996	0.3921
TCONS_01790717	0	0.807643	0.605966	0.14271	0.0623797	0.106218	0.0261258
TCONS_01790857	0.443646	0	0.111176	0.0386994	0	0.0697589	0.112388
TCONS_01790940	20.918	10.2407	12.4915	8.68546	238.896	1033.15	211.12
TCONS_01791059	3.7908e-36	0.0522346	6.22609e-20	1.13848e-20	0	0	2.3068
TCONS_01791115	0	2.24047e-06	3.13108e-08	0	0	0.0291456	7.93639
TCONS_01791150	0	0	0	0.0482011	0.663584	0.355682	1.49628
TCONS_01801300	0	0	0	0	0.0991779	0	0.783979
TCONS_01801965	0	0	0	0	0	0.166539	1.37746
TCONS_01803246	0	0	0	0	0	0	2.40069
TCONS_01803765	4.34033	1.9039	3.19632	1.70202	2.34408	8.30002	17.2608
TCONS_01804589	0	0	0	0	0	0	0.330149
TCONS_01804883	0	0	0.0906165	0.536864	0.220124	0.272326	0.327014
TCONS_01807760	0	0	1.38236	0.139275	0	0.0214489	0.48771
TCONS_01808258	0	0	0.0277623	0.0359838	1.83497e-08	0.14318	1.6396
TCONS_01886725	27.3984	14.9347	18.7585	19.1868	4.78221	2.87922	0.993503
TCONS_01886936	0.107934	0.0343818	0.329228	0	0	0.0506636	1.08282
TCONS_01886955	0	0	0	0.0074717	0.155091	0.912778	0.353362
TCONS_01887340	0	0	0	0	0	0	1.63125
TCONS_01888131	0	0	0	0	0	0	0.705997
TCONS_01888271	0	0	0	0	0.363186	0.443361	0.446998
TCONS_01888347	0	0	0.0331933	0.0128638	0	0.0462969	1.5477
TCONS_01888375	0	0	0	2.76483e-06	0.118299	0	5.01785
TCONS_01888395	0	0	0	0	0	0	1.01153
TCONS_01899037	0.396389	0.264064	0.635115	1.27141	21.9298	5.54163	2.62628
TCONS_01899047	0	0	0	0.0217814	1.16617	0.182673	0.176272
TCONS_01899109	0	0	4.09761e-06	0.632587	1.33374	0.119237	7.62861e-05
TCONS_01899152	0	0.0210839	0	0.0097241	3.05053	1.4434	1.201
TCONS_01899202	0	0	1.62186e-05	2.25453e-05	1.20124	0	0
TCONS_01899232	212.42	23.0476	21.3324	10.1951	2.18913	0.532082	0
TCONS_01899239	0	0	0	0	0.701327	0	0
TCONS_01899260	0.163441	0.167237	0.164358	0.350592	0.572398	0	0
TCONS_01899332	0	0	0	0	2.71904	0	0.0237131
TCONS_01899357	0	0	0	0	0.452132	0	0.0803176
TCONS_01899457	0	0	0	0	1.80912	2.91572	0
TCONS_01899560	0	0.0858849	0.0285869	0.028301	1.87571	2.15607	0.0257565
TCONS_01899623	0	0	0	1.3355e-06	5.70366	2.60816	2.5891
TCONS_01899751	0	0	0	0	5.2747	0.707172	5.12812e-07
TCONS_01899977	1.48422	1.29278	1.55901	1.0886	0.766644	0.022985	0
TCONS_01900005	595.65	204.619	207.88	136.65	51.5971	18.0285	0.425143
TCONS_01900173	0	0	0	0.201256	2.29419	0.642778	0.0111928
TCONS_01900309	0	0	0.144038	2.44128	2.69969	1.81605	0.0592269
TCONS_01900310	0	0	0.133301	2.01682	6.1809	0.151305	0
TCONS_01900346	0.242702	0.215742	0.0470258	0.0581758	1.223	0	0
TCONS_01900441	0	0	0.063181	0.0315904	1.37971	0.610433	0.0823756
TCONS_01900578	0	0	0	0	3.49718	0	0.113583
TCONS_01900726	0	0	2.80681e-07	0.0444977	9.1551	2.80913	0.0191058
TCONS_01900884	0	0	0.12126	1.4909	3.71465	2.03413	0.0672915
TCONS_01900910	0.0802871	0.110774	0.0780818	0.118019	3.06365	2.24093	0.545043
TCONS_01901013	160.336	307.309	350.564	157.408	298.915	55.3346	0.0292595
TCONS_01901014	0.255434	0.491429	0.221274	0.160944	0.113269	0	0.0460027
TCONS_01901037	0	0	0	0.0776906	0.457846	0	0.0619154
TCONS_01901044	0	0	0	0	0.741867	0.0515735	0.0894357
TCONS_01901075	0	0	8.85682e-13	0.121844	1.80427	0.248859	5.52851e-14
TCONS_01901120	0	0	6.59148e-07	0.0350674	4.61722	0	0
TCONS_01901128	0.293459	0.731883	0.140288	0.24714	0.315949	0	0
TCONS_01903561	0	0.0115601	0	0.0927453	1.31169	0	0.0568958
TCONS_01903607	0.633751	0.835174	3.63975	15.175	5.26414	0.49076	0.0422463
TCONS_01903706	0	0.0540548	0.0989283	0.367386	0.502555	0.132294	0.0253534
TCONS_01903857	0.109262	0	0.0269471	0	1.9463	2.42082	0.61217
TCONS_01903877	0.113885	0.137159	0	0.0615011	11.3177	6.40176	0.0827762
TCONS_01903964	14.0592	16.4735	6.63506	4.92616	2.14812	0.848626	0.0373909
TCONS_01904096	0	0	0	0	1.59598	0.841826	0.0394764
TCONS_01904122	0.0091139	0.00914463	0.0388052	0.343069	2.0917	0.387861	1.48032
TCONS_01904197	0.626575	0	0	0	0.884001	1.34365	112.779
TCONS_01904493	6.98444	4.96204	2.58619	0.759243	0.489237	0.189347	0
TCONS_01904773	0	0	0.0691337	0	0.387261	0.754629	0
TCONS_01905057	0	0	0	0	0.581592	0.0577666	0.0177876
TCONS_01905070	0	0	0	0	0.882122	0.0151095	0.0571986
TCONS_01905204	0.0731341	0.0686189	0.199265	1.79448	67.7154	7.32691	0.281422
TCONS_01905374	0	0	0	0	0.80052	0.0327542	1.06874
TCONS_01908302	0	0	0	0	5.36497	6.30727	0.533954
TCONS_01908356	0	0	0.391762	5.39593	16.3423	8.05528	0
TCONS_01908696	35.3005	7.33969	3.41685	2.13928	11.915	7.19166	0.842697
TCONS_01908935	0.315505	0.228787	0.149487	0.191228	0.0063864	0	0.0239492
TCONS_01908968	18.5145	6.73413	9.51226	10.5328	5.88344	3.30244	0.637825
TCONS_01909089	0.142056	0.47852	0.420026	0.505423	0.120307	0	0.0334212
TCONS_01909371	0.208129	0.0902356	0.311062	0.0888181	0.091472	0	0.0326657
TCONS_01909566	0.0699626	0.42916	0.409342	0.260912	0.378615	0	0.0671525
TCONS_01910034	0	0	0.0488194	0	0.399834	0.193369	1.38379
TCONS_01910127	0	0	0.0463342	0.305021	0.146191	0.314149	0.0250331
TCONS_01910209	0.0968408	0	0.0412667	0	27.25	1.1149	0.167656
TCONS_01910508	0	0	0	0	0.88279	0	0.311002
TCONS_01910542	0	0	0.185682	1.45157	0.0463211	1.10292e-59	0.152602
TCONS_01910578	0	0.119091	0.138177	11.0701	74.1499	4.88791	1.10773
TCONS_01914067	7.62239	2.0486	3.27848	0.662407	0.28023	0	0.0521493
TCONS_01914134	0.0133077	0.12919	0.225895	0.378811	0	0	0.0368356
TCONS_01914164	2.12363	0.483525	0.672411	0.186181	0.0964763	0	0.0344042
TCONS_01914271	2.62407	1.24832	0.811445	0.661862	0.244433	1.56594e-05	0
TCONS_01914410	0.209829	0.282715	0.123156	0.0559974	0	0	0.0153743
TCONS_01915323	0.0321403	0.221402	0	0.132288	0	0	0.485534
TCONS_01915349	0.217868	0.796663	0.400444	0.25446	0.0410044	0	0.0749741
TCONS_01915768	0.395905	1.77203	1.24956	0.15123	4.29545e-11	0	1.03171e-09
TCONS_01917880	0.278058	0.149201	0.454107	0.141197	0	0	0
TCONS_01918392	0.542996	0.945918	0.813574	0.961941	0.00912646	0	0.105384
TCONS_01918518	0.826153	1.25872	0.471493	0.0395969	0.0376231	0	0
TCONS_01918910	0.294588	0.302761	0.408618	0.140969	0.214734	0	0.103007
TCONS_01918924	0	0.134177	0	0	0	9.78969e-09	1.06929
TCONS_01918929	1.44632	2.44199	1.33107	1.12426	0.621792	0	0
TCONS_01919066	2.21477	1.77273	0.720175	0.876038	0.533732	0	0
TCONS_01919241	0.273542	0.497405	0.251638	0.232166	0.0301178	0	0.0970826
TCONS_01919255	4.6216e-05	2.60618e-06	7.5644e-09	0.0291986	2.17322e-06	0	3.92687
TCONS_01919289	0.73398	2.38225	0.330818	0.0885885	0.0238519	0	0.445063
TCONS_01919349	0.243597	0.847529	0.044625	0.188814	0	0	6.16737e-05
TCONS_01919378	0.439533	0.206974	0.200353	0.0162275	0	0	0
TCONS_01921359	2.91769	0.897545	0	0	0.625491	15.2351	33.6827
TCONS_01922061	0.0942951	0.177243	0	0.0769951	27.4296	1.40508	0.0594306
TCONS_01922075	23.5234	10.1076	9.79629	8.9999	1.85195	0	0
TCONS_01922103	0.475017	0.622013	0.278493	0.0544345	2.12405e-06	0	0.0503922
TCONS_01922218	1.14067	0.163878	0.127538	0.300282	1.11815e-06	0	4.69173e-20
TCONS_01922263	0.218437	0.428502	0.32082	0.45892	0.00893722	0	0.035883
TCONS_01922403	0.266314	1.23552	0.43765	0.623782	0.040065	0	0
TCONS_01922516	79.4409	18.7662	18.5255	21.3283	6.2202	1.87773	1.44343
TCONS_01924251	0.931099	0.0774993	0.2758	0.227716	0.049799	0	0
TCONS_01924385	0	0	0.438484	1.19871	0.383794	4.01718e-10	0.0882905
TCONS_01924434	0.0202325	0.0808873	0.12929	0.324128	0.0545557	0	0.0289483
TCONS_01924750	0.494733	0.480493	0.642408	0.2083	0.191888	0	0.044376
TCONS_01925223	0.163268	0.706328	0.419315	0.203987	0	0	0.0170241
TCONS_01925341	0.961428	1.50641	0.213095	0.436168	0	0.213118	0.0721797
TCONS_01926093	0.0748312	0.083014	0.142555	0.0832051	0	0	0.303611
TCONS_01926297	0	0	1.43501	2.95138	0.793995	0.0876132	0.0400154
TCONS_01926388	3.95522	0.900662	2.37378	1.92668	0.587325	0.0385679	5.21524
TCONS_01931100	0.408462	0.319169	0.237829	0.362616	0	0	0.0724541
TCONS_01931774	0	0	0.454226	0	0	0	0
TCONS_01931887	0.0304748	0.07512	0.141331	0	0.415453	0.408891	0.416794
TCONS_01931998	0.0350837	0.0501607	0.556719	0.0803139	0	0	0.0779056
TCONS_01932124	0	0.30364	0.525151	0.0697741	0.220882	0	0.0657611
TCONS_01934011	0	0.00717249	0.445678	0.400454	0.254495	0.0904943	0.0652535
TCONS_01935669	49.8223	2.4557	7.6765	0.394372	6.83676e-22	1.75548	7.97858
TCONS_01935727	0.808457	0.731427	0.716991	0.56199	0.26063	0	0.118651
TCONS_01936124	0.673453	1.18599	0.788065	1.67874	0.964086	0	0.320655
TCONS_01936152	0.00968273	0.194072	0.275126	3.48017e-05	1.4307e-07	0	0.046604
TCONS_01940967	0.475877	1.19804	1.6011	1.52145	0.553199	0	0.0968842
TCONS_01941652	0.260334	0.393724	0.273059	0.464456	0.27461	0	0
TCONS_01942247	0.0828099	0	0.444179	0.105261	0	0	0
TCONS_01942442	1.82273	0.194731	0.0654122	0.0543384	1.77354e-12	0	0
TCONS_01947047	18.091	11.151	11.8737	11.6664	40.5164	88.4962	54.225
TCONS_01947083	0	0	0.122297	0.296015	0.0651091	0	0.0799936
TCONS_01947227	6.22178	5.10094	4.34062	4.69345	0.128737	0	0
TCONS_01947328	0	0.0186049	0.454794	0.476046	0.0991613	0	0.0303534
TCONS_01950793	0	0.0914304	0.10412	0.60432	0.0555172	0	0
TCONS_01951502	0	0.0622262	0.242291	0.332834	0.062104	0.370096	0.189285
TCONS_01952224	0	0	0.752217	1.74358	6.09988	5.89745	0
TCONS_01952289	5.24603	1.84179	2.71821	3.31633	2.33494	0.819612	0.77874
TCONS_01952340	0	0	1.95591e-06	2.45052	3.38872	1.25308	9.34095e-06
TCONS_01952427	0	0	0	0.447005	0.338185	0.678102	0.017696
TCONS_01952513	0.172538	0.16259	0.134669	0.404118	0.0862454	0	0.126027
TCONS_01955327	0	0	0	0	2.10704	7.59875	0
TCONS_01956395	0	0	0	0	0.225923	0.567701	0.0403237
TCONS_01956399	0	0.026218	0.058204	0.059118	0	0.144485	1.01153
TCONS_01960242	0	0	0	0	0.138173	0.401985	0.265181
TCONS_01960487	0	0	0	0	4.4996	12.0937	17.0896
TCONS_01960500	0.0139176	0	0	0	0	0.359602	0.0154202
TCONS_01960535	0	0	0	0.036347	0.173315	0.91653	0.0726172
TCONS_01960572	0.19178	0	0	0.0453526	0.0857728	5.39566	12.5487
TCONS_01960645	0	0	0.226133	1.16586	2.90505	2.83128	0.0632847
TCONS_01960732	0	0.010067	0	0	0	0.533675	0.890651
TCONS_01962538	0.313801	0.124471	0.143715	0	0	0.197758	0
TCONS_01962665	0	0	0.285729	3.02175	4.10673	3.50367	0.118191
TCONS_01962691	4404.43	1432.08	1023.68	1057.09	431.581	46.3076	0.38418
TCONS_01963039	0	0.0916853	0.121185	0.0169728	0	1.0301	0
TCONS_01963285	0	0	0	0	3.73765	7.07821	0.524959
TCONS_01963426	0	0	0	0	0.148634	0.662685	0.363668
TCONS_01963469	0	0	0.794214	6.53489	7.53528	2.52438	0.215975
TCONS_01963571	0	0	0	0	0	0.820662	0.0407001
TCONS_01965183	0.435504	0.0368347	0.0659396	0.0427517	0	0	0.00956824
TCONS_01965996	0.462236	0.0923091	0.0261761	0.0935588	0.219567	0	0.173317
TCONS_01968582	0.315479	0.29547	0.285405	0.145305	0.0716275	0	0.0441882
TCONS_01969097	0.231606	0.297379	0.262416	0.2418	0	0	0.148276
TCONS_01969168	11.3069	30.5831	5.62174	3.50909	3.93542	7.61336	1.57254e-05
TCONS_01970644	1.13928	0.8263	0.887206	0.556164	0.127278	2.34002e-09	0
TCONS_01970678	125.987	7.15158	9.00092	4.38806	1.23216	0.0311269	0.0558171
TCONS_01971052	0.291679	0.00592144	0.0802185	0.37586	0.100239	0	4.63539e-08
TCONS_01971145	4.7539	0	1.01926	0.701641	0	0	0.38346
TCONS_01972882	0	0	0	0	0	0	0.475379
TCONS_01972941	0	0	0	0	1.4623	2.25582	4.09632
TCONS_01973335	0	0	0	0	0	0	0.918038
TCONS_01973344	3.70972	1.43947	2.2626	1.52909	17.9877	19.0551	37.0899
TCONS_01974015	0	0.0142553	0	0.0337723	1.96522	3.76657	4.84974
TCONS_01974102	0	0	0	0	1.82111	0.107704	0.752148
TCONS_01974342	13.9478	37.8651	24.1551	31.773	11.8939	22.2968	12.2144
TCONS_01975120	0	0	0.0689539	0.136923	352.182	30.2183	0.582218
TCONS_01975121	0	0	0	0.235588	58.2566	9.58077	0.325829
TCONS_01975166	0	0	0	0	0	0	1.41638
TCONS_01985070	2.57577	2.2484	1.67031	2.52639	8.48005	2.73338	0.561044
TCONS_01986911	0.0179962	0.0138962	0.0203465	0.147933	0	0	0.440577
TCONS_01988915	0	0	0.018778	0	0	0	0.327551
TCONS_02062701	0	0.00850351	0.0354307	0.071745	0.996142	2.96164	0.607067
TCONS_02062828	0	0	0.0437859	0	0	0	5.35839
TCONS_02064124	164.131	70.3746	14.2253	0.465698	3.48513	10.4609	10.0809
TCONS_02064133	0	0.0104106	0	0	0	0	0.660579
TCONS_02064261	5.90411e-07	0.0697232	0.0149604	0.149347	2.65496	4.52628	0.169052
TCONS_02073594	0	0	0	0	1.91918	0	0.053212
TCONS_02073688	0	0	0	0	10.0071	0	0
TCONS_02073915	4.43944e-07	0	0.0337471	0.330156	0.703468	0.770964	8.32229e-06
TCONS_02073916	3.91552e-07	0	6.00702e-06	0.0809762	0.608266	0.371491	5.52347e-06
TCONS_02074037	0	0	0.026077	0.0198331	0.934496	0	0.0434014
TCONS_02074049	0.0207881	0	0.0178795	0.041414	0.567055	0.162879	0
TCONS_02074118	0	0	0.206979	1.09688	0.495264	0.282175	0
TCONS_02074220	0	0	0	0.0375802	0.873463	1.55731	0
TCONS_02074238	0	0	0	0.00847308	0.407911	0.0396274	0.0213504
TCONS_02074241	0.0371827	0	0	0	1.57302	0.0870488	0
TCONS_02074286	0	0	0.0952834	0	0.509573	0.0798771	0
TCONS_02074292	0	0	0	0.378229	2.14536	0	0
TCONS_02074576	0	0	0.00623296	0	1.02603	0.250981	0.0229139
TCONS_02074837	0	0	0	0	0.801069	0	0.0316449
TCONS_02074871	0	0	0.016281	0.193459	1.0516	1.03105	1.3976
TCONS_02074945	0.072899	0.131127	0	0.0401576	0.44162	0.457273	0.328299
TCONS_02075157	1.87482	0.71087	1.53524	1.1641	16.9216	4.02149	1.06051
TCONS_02075165	0	0	0	3.5507e-05	0.973821	0.397501	0
TCONS_02075166	0	0	0	0.0375277	2.82025	0.808246	0
TCONS_02075244	0	0	0	0	1.48707	0	0
TCONS_02075266	0	0	0.0141935	0.0403097	0.713828	0.762243	0.144692
TCONS_02075273	0	0	0	0	2.20379	0.0990316	0
TCONS_02075335	0	0	0.105694	0	0.534096	1.55655	0
TCONS_02075468	0	0	0	0	0.521915	0	0.0403024
TCONS_02075486	0	0	0	0	1.54321	0.832257	0.0563682
TCONS_02075527	7.30459	26.8251	12.3	0.371906	6.71469	3.78728e-06	0
TCONS_02075627	3.27798	1.29001	1.79215	0.669228	0.689606	0	0.0729556
TCONS_02075719	0	0.0731314	0.0127185	0.0753752	0.915863	0	0.0175454
TCONS_02075728	0.0758675	0	0	0.126212	2.2622	0.431266	0
TCONS_02078355	0	0	0	0	5.62251	0.432071	0.0430663
TCONS_02078423	0	0	0	0.179221	0.978764	0.305866	0.042762
TCONS_02078818	0	0	0	0.0107255	0.562599	0	0.0708503
TCONS_02078875	0	0	0.0496938	0.131767	0.581983	0.00514878	0.0959867
TCONS_02079056	0	0	1.38656e-06	0	1.87884	1.30878	0.108265
TCONS_02079276	0	0	0.0184151	0	0.420651	0	0.0708354
TCONS_02079313	0	0	0.11972	0.111081	0.542182	0.0672124	0.0172519
TCONS_02079320	0	0.00586193	0	0.0141675	0.407963	0.12457	0.199803
TCONS_02079321	0	0	0.0123686	0.0943184	0.766269	0.803463	0.0258288
TCONS_02079384	2.62668	3.35148	4.79152	6.32649	1.36073	0.191496	0.0732758
TCONS_02079587	0	0	1.23381e-08	0.0104854	0.711944	0.00599958	0.598039
TCONS_02079616	0.115785	0.155664	0.0227354	0.0527736	0.801487	0	0.0433909
TCONS_02082848	0	0	0.111478	0.269602	0.218581	0.0871665	6.15115e-06
TCONS_02082990	0	0	0	0	0.582179	0	0
TCONS_02083202	0	0	0	0.299817	0.520757	0	0.0334013
TCONS_02083824	1.40548	0.490859	0.329795	0.784371	0.257788	0	0
TCONS_02084083	0.109298	0.371418	0.661263	0.379687	0.0577308	0	0.0613364
TCONS_02084187	0.0635324	0.0516077	0.17983	0.883243	0.420164	0	0
TCONS_02084203	0.364716	0.507542	0.311254	0.19382	0.213424	0.0535653	0
TCONS_02084281	0	0	0	0	0.590151	0	0.0800215
TCONS_02084308	0	0	0.108576	6.78214	4.33806	5.529	0
TCONS_02084332	0	0	0	0	1.25453	0.840435	2.8517
TCONS_02084679	0	0	0	0.270943	1.25958	0	0.0649431
TCONS_02087742	0.517258	0.721784	0.483985	0.153475	0	0	0.0279847
TCONS_02087787	0.357377	0.428634	0.929501	0.288129	0.181221	0	0.0712006
TCONS_02088239	1.45663	1.17031	1.2103	0.885822	0.122086	0	0
TCONS_02088480	0.0347811	0.216603	0.361986	0.0816955	0.0141176	0	0.0878803
TCONS_02088552	1.2216	0.355871	0.164074	0.0536042	0	0	0
TCONS_02088922	1.35022	1.37588	0.569069	0.667802	0.300679	0	0.0366023
TCONS_02089097	6.44556	0.833707	1.00158	1.53085	0.0515396	0	0.0396742
TCONS_02089291	0.157836	0.165131	0.295107	0.0496255	0.147946	0	0
TCONS_02089386	0.171099	0.76028	0.400199	0.689821	0.129566	0	0.0344957
TCONS_02089542	2.01154	1.74098	1.34976	2.76642	80.9001	33.3038	3.83486
TCONS_02091522	0.304912	1.46302	0.893944	0.102128	1.90175e-06	0	5.61821e-66
TCONS_02091606	0.269842	1.04867	0.489555	0.268873	0.786018	0	3.44632e-07
TCONS_02091618	0.0648021	0.641795	0.578027	0.185817	0.0295261	0	0
TCONS_02091712	0	0.129314	0	0	0.366245	0.0666948	0.037148
TCONS_02092373	0.350892	0.370922	4.17759e-07	0.202001	0.0628874	0	1.59204e-07
TCONS_02092447	0.0250107	0.148465	0.0339607	0.0201232	0	0	0.361038
TCONS_02092676	0.0338604	0.149056	0.0106892	0	0.242193	0.0885904	0.543856
TCONS_02094594	0.355926	0.290134	0.27156	0.0866489	0.155611	0	0.0545186
TCONS_02094991	0.217257	0.287442	0.402727	0.602457	0.0944652	0	0.0407001
TCONS_02097894	4.67398e-22	0	0.103944	0.117251	0.820758	3.30452e-06	0.176359
TCONS_02098222	7.79331	3.8393	3.02991	2.68046	4.26264	2.67999	1.59682
TCONS_02098282	0.403523	0.424646	0.660891	0.304872	0.103361	0	0
TCONS_02099378	0	0	0.218769	0.426707	6.55467e-09	9.2171e-09	0.129825
TCONS_02099416	0.296699	0.455976	0.326801	0.262298	0	0	0.0831974
TCONS_02103573	0.810774	7.72638e-24	0.566744	6.63319e-18	0	0	0
TCONS_02104648	1.65915	0.759792	1.0158	0.981459	0.330529	0	3.27727e-05
TCONS_02104726	0	0.00772683	0.0394115	0.311915	0.832038	0.0969586	0.397848
TCONS_02106514	0	0	0.115964	0.293068	0	0	0
TCONS_02107225	0.460187	0.430577	0.526288	0.266969	0.583326	0.154068	0
TCONS_02107976	0.387978	0.291007	0.617958	0.386684	0.161407	0	0.0459607
TCONS_02108418	0	0.018844	0.134797	0.0505784	0	0.0181653	0.643686
TCONS_02112618	0	0	0.291924	0.995247	0.241439	0.136845	0.0495454
TCONS_02113025	0.163957	0.639138	0.245616	0.602183	4.35711e-05	0	7.91505e-08
TCONS_02113911	0.203599	0.288018	0.191738	0.146759	0.122515	0	0.0752254
TCONS_02113928	0.239567	0.512948	0.69264	0.345119	11.3939	6.4823	4.81804
TCONS_02114023	1.34512	0.917101	0.933583	1.71832	2.12591	6.44238	7.75949
TCONS_02114214	1.10453	4.52822	2.30796	1.74584	4.78282	2.67841	12.9384
TCONS_02118804	0.0968411	0.112202	0.595963	38.0524	74.4082	511.601	4.55194e-09
TCONS_02118917	0	0.329591	0.214134	0.861295	0.251451	0	0
TCONS_02122603	0	0	0.0135894	0.335773	0.0453848	0	0.0187242
TCONS_02122712	0	0	0	0.0991557	0.821951	0	0
TCONS_02123312	0.021642	0.311222	0.354689	0.263507	0.209051	0	0.0479928
TCONS_02123495	0	0	0.258511	0.664877	0.0252488	0.10108	0
TCONS_02123592	0	0	1.33885e-06	0.359857	13.4738	0.347573	0.159098
TCONS_02126962	0	0	0.0619097	0.0264227	2.31177	1.25232	0.150955
TCONS_02126977	0	0	0	0	7.56005	0.131473	1.17001e-22
TCONS_02127295	0	0	0.035925	0.0989821	0.192886	1.07543	5.01584
TCONS_02127796	0	0	0	0.0451883	0.136487	0.57341	0
TCONS_02127837	42.3092	44.2728	24.3172	7.29801	3.87113	0.777866	0.0175844
TCONS_02130716	0.527673	0.152496	0.175281	0.350678	10.3928	7.5586	2.26328
TCONS_02130918	7.89974	12.551	8.66802	3.16632	2.45125	2.11054	0
TCONS_02131102	0	0	0.020434	0.0383494	0	0.36797	0.469736
TCONS_02131213	0	0	0	0	0	0.61766	0
TCONS_02131284	0	0	0	0.194235	1.87649	3.06518	1.28861
TCONS_02131302	0	0.0921575	0.0179186	0.0332612	0.0552652	0.431055	0
TCONS_02131372	0	0	0.0317958	0	0	0.587792	0.0572308
TCONS_02133558	0	0	0	0	0.0944981	0.361778	0.00922583
TCONS_02133567	8.62304	12.7427	15.8182	21.0213	13.0407	7.026	3.62188
TCONS_02133646	0.577008	0.236446	0.259839	0.136816	10.6671	0.566892	0
TCONS_02133658	0	0	0.48987	0.733332	0.0382897	0.417514	0.00451187
TCONS_02133659	0	0	0.333891	0.411934	0.162647	0.138283	0.00448304
TCONS_02133670	0	0	0	0	0.390817	0.324814	0.265793
TCONS_02133815	0	0	0.146906	0.580987	0.128963	0.224272	0.0274806
TCONS_02133885	0	0	0	0.120103	0.0912815	1.54697	0.504187
TCONS_02134079	0	0	0.0857363	0.380048	6.22401	1.34734	8.25941e-12
TCONS_02134130	4.80891	0	0	0	0	1.19654	7.98883
TCONS_02134141	0	0	0.0810592	0	0	1.21058	0.0276661
TCONS_02134250	0	0	0.075934	0.0222401	0.219392	0.877742	0.0647067
TCONS_02134272	0	0	0	0	0.0365899	0.728492	0.0706953
TCONS_02134344	0	0	0	0	0.527573	1.31936	1.96084
TCONS_02134348	0	0	0	0.628309	2.83138	5.37326	0.0525596
TCONS_02134423	0	0.0284541	0.0168283	0.196295	0.465459	1.624	0.0692497
TCONS_02136457	0.313133	0.170618	0.314668	0.136537	0	0.0412229	0.248081
TCONS_02136870	0.67681	0.0443731	0	0.0880729	0.432454	0	0
TCONS_02138456	1.50425	0	0.120395	0	0.0438312	0	0.35485
TCONS_02139118	19.8488	8.43571	10.6241	10.7135	6.54273	3.77234	14.0812
TCONS_02139454	0.439442	0.015889	0.0158254	0.0732531	0	0.0107086	0.0385865
TCONS_02141141	0.169435	0.379844	0.118785	0.0183324	0	0	0.106658
TCONS_02141175	1.38862	0.526267	0.630088	0.229698	4.14004e-06	0	0
TCONS_02141315	0.94837	0.619144	0.320355	0.193811	1.75227e-11	0	0.00212163
TCONS_02144456	21.6759	45.4115	46.4237	19.5152	6.0155	1.63026	2.5023
TCONS_02144671	0	0	0.0340166	0	0.250671	0.303619	1.53485
TCONS_02145605	135.623	32.116	32.1693	17.1438	91.7552	72.3928	179.587
TCONS_02146417	0	0	0	0	0	0	0.766495
TCONS_02146866	0	0.407518	0.296208	0.337743	1.29336	4.85296	5.41146
TCONS_02146952	0	0	0.14015	0.0974008	0.945882	0.69339	12.6776
TCONS_02158243	0	0	0.0287699	0.0277122	0	0.205317	2.27606
TCONS_02158891	0	0	0.0129199	0.0271765	0	0.339547	0.457037
TCONS_02159387	16.2181	25.606	27.8174	10.0446	4.00838	1.42177	4.03944
TCONS_02162019	0	0	0	0.139467	15.3141	6.25017	6.93073
TCONS_02164251	0	0	0	0.0466552	1.6769	0.179799	0.207116
TCONS_02223508	0	0	0	0	0	0	0.441143
TCONS_02223609	327.503	84.5458	66.1329	86.8695	55.6046	20.2777	0.14046
TCONS_02223952	0.345965	0.234661	0.202923	0.0512397	0	0	0.29384
TCONS_02224950	0.371461	0.145662	0.0980331	0.0269685	0.105882	0.525765	5.33745
TCONS_02225021	0	0.0661259	0.0110562	0.0129957	0.224059	3.28666	4.77669
TCONS_02225448	16.4331	3.56752	3.62165	4.04947	5.82825	2.03158	1.60108
TCONS_02226061	0	0	0	0	2.60093e-08	0	1.29192
TCONS_02226259	0	0	0	0	0	0.67062	0.149971
TCONS_02226319	0.264871	0.168269	0.284608	1.29298	8.83461	8.07973	16.892
TCONS_02235089	5.56086	0.803854	1.77854	1.2784	1.18896	0.0898579	0
TCONS_02235316	0.203421	0.87549	0.355789	0.814297	0.339085	0	0.098893
TCONS_02235631	0.0946402	0.307934	0.0906006	0.218965	16.0938	3.43812	0.439123
TCONS_02235639	0	0	0	0	1.20505	0	0.128665
TCONS_02235671	0	0	1.57136e-16	0.00676681	1.28658	0.0103114	0.0376544
TCONS_02235703	0	0	1.10489e-06	0	9.89873	0.476142	1.78229e-11
TCONS_02236018	0	0.118698	0.0119853	0.0374523	2.89716	0.356097	0.0584138
TCONS_02236033	0	0	0	0.113417	9.81148	1.17212	0.0653708
TCONS_02236137	0	0.0450072	0	0	0.28614	0.121807	0.16482
TCONS_02236591	0.218042	0.371448	0.41363	0.476937	7.4492	2.18302	1.58373
TCONS_02236859	0.00870153	0.00424408	0.00442703	0.0624859	6.59649	0.337972	0.158735
TCONS_02236866	0	0	0	0.172204	125.235	21.5311	15.2114
TCONS_02237058	0	0	0	0.278022	1.24725	0.230739	0.335568
TCONS_02237152	0	0.0102965	2.14228e-09	0.0228981	0.445492	0.110726	0.0191363
TCONS_02237154	0	2.37237e-05	1.18835e-09	1.50861e-05	1.02519	0.805856	2.11151e-05
TCONS_02237189	0	0	0	0.0969098	2.33064	1.99045	0.999388
TCONS_02237190	0	0	0	0	0.886261	0.306254	0.132017
TCONS_02237212	0	0.00786309	0.0185155	0.000287263	9.19625	7.59532e-13	0.000369603
TCONS_02237272	0	0	0	0.0313058	4.45506	1.32456	0.0910805
TCONS_02237305	0	0	0	0	0.904605	0	0.0275821
TCONS_02237377	1.30629e-05	0	3.62222e-06	4.98586e-06	1.37293	0	4.3027e-06
TCONS_02237426	0	0	0	0	1.62689	0.299249	0.0873611
TCONS_02237523	0	0	0.0435585	0.380536	3.15666	4.10507	0.263988
TCONS_02237537	0.123016	0.0435079	0.0265423	0.0701567	0.667884	0.402569	0
TCONS_02237547	0	0	0	0	2.27601	0.792539	0
TCONS_02237550	0.219699	0.352704	0.724572	0.0867683	4.48976	0.295077	6.27838e-10
TCONS_02237709	0	0	0	0	0.946733	0.0164811	0.241661
TCONS_02237859	0	1.01848e-19	0	0.0727052	0.639134	0.637458	0.471849
TCONS_02237935	0	0	0	0.0158441	0.995582	0.132078	0.377574
TCONS_02237936	0	0	0	0	25.7636	9.36864	0.49878
TCONS_02237971	0.0225717	0	0.0501498	0	1.79635	0.262164	0.0858027
TCONS_02240528	0.0072154	0.00411356	0.00573513	0	0.869753	0.647683	0.203233
TCONS_02241126	0	0	0	0	0.483913	0.0501098	0.153631
TCONS_02241373	0	0	0	0	14.7329	3.49795	1.17405
TCONS_02241754	0	0	0	0.0547089	3.58214	3.66338	2.1181
TCONS_02241963	0	0.00748059	0	0	3.62807	0.873297	0
TCONS_02242048	0	0	1.01842e-07	0	20.2594	0.249858	3.57558e-20
TCONS_02242238	0	0	0	0	0.474723	0.0885862	0.28475
TCONS_02242265	0	0	0	0.0662786	1.07968	0.336454	0.135844
TCONS_02242511	0.0365728	0.0612399	0.0236787	0.00949244	0.893505	0.963713	0.0702199
TCONS_02242665	0.0253399	0.00623205	0.00738959	0	0.710672	1.10287	4.62284
TCONS_02245248	0.524071	0.141021	0	0.42663	0.446937	0	0.688324
TCONS_02245554	13.2238	11.6603	7.78234	12.9233	40.233	7.84342	0.0858952
TCONS_02245689	0	0.152696	0.0584873	0.14012	0.433838	0.42403	0.104726
TCONS_02245726	0	0	0.357275	1.68034	1.12717	0.718666	0.0214596
TCONS_02245950	0.141101	0.931436	0.579683	1.20145	0.105565	0	2.61571e-06
TCONS_02246321	0	0.0137055	0.0521163	0.327272	0.63583	0.729387	0.0445702
TCONS_02246369	0.0338049	0.0266865	0.0385829	0.00682983	0.489161	0	0.0705841
TCONS_02246449	0	8.11896e-09	0.0477188	0.0262967	0.280617	0.68599	0.25059
[truncated: 3,161 more rows]
