# Supplementary material for: Identification of lncRNAs by RNA Sequencing Analysis During in Vivo Pre-Implantation Developmental Transformation in the Goat
Source: Front Genet. 2019 Oct 25;10:1040. doi: 10.3389/fgene.2019.01040 (PMC6823246; doi:10.3389/fgene.2019.01040)
Supplement: Supplemental Table S7 — The GO enriched term of DELs (8- vs 16-cell stage). [file Table_7.xlsx]

## Sheet: Sheet1
GO_accession	Description	Term_type	Over_represented_pValue	Corrected_pValue	CAD_item	CAD_list	Bg_item	Bg_list	Gene_names	Gene_description
GO:0004930	G-protein coupled receptor activity	molecular_function	6.1507e-79	2.6085e-75	780	4119	1494	17664	102182519,102186917,102190774,102173838,102185677,102188133,102190953,102189055,102185647,102182659,102184531,102168904,102172739,102181533,102186401,102181522,102185169,102185981,102170865,102174177,102184454,102183846,102181272,102190593,102182674,102179402,102190403,102168836,102190743,102176692,102169865,102179278,102174652,102176500,102176400,102177241,102183891,102186294,102182425,102189009…	LOC102182519|LOC102186917|LOC102190774|LOC102173838|LOC102185677|LOC102188133|LOC102190953|LOC102189055|LOC102185647|LOC102182659|LOC102184531|LOC102168904|LOC102172739|LOC102181533|LOC102186401|LOC102181522|LOC102185169|LOC102185981|LOC102170865|LOC102174177|LOC102184454|LOC102183846|LOC102181272|AVPR2|LOC102182674|LOC102179402|LOC102190403|LOC102168836|PTH2R|LOC102176692|LOC102169865|LOC1021792…
GO:0007186	G-protein coupled receptor signaling pathway	biological_process	2.9096e-72	6.1698e-69	828	4119	1703	17664	102188991,102182470,102183344,102188949,102175118,102182867,102169951,102188915,102189331,102183034,102173055,102181966,102175664,102172545,102187587,102179868,102183437,102190120,102180409,102181470,102176185,102188396,102183723,102184051,102176894,102191139,102175328,102185215,102187936,102173673,102187340,102178916,102189013,102191257,102168202,102189384,102182383,102185648,102168981,102175539…	LOC102188991|LOC102182470|LOC102183344|LOC102188949|LOC102175118|LOC102182867|LOC102169951|SNED1|LOC102189331|LOC102183034|LOC102173055|ADGRF3|LOC102175664|LOC102172545|LOC102187587|LOC102179868|LOC102183437|LOC102190120|LOC102180409|LOC102181470|RXFP4|LOC102188396|LOC102183723|LOC102184051|GRK1|LOC102191139|ARL4D|LOC102185215|PTGER1|LOC102173673|NADK|LOC102178916|MRGPRF|LOC102191257|LOC102168202…
GO:0004888	transmembrane signaling receptor activity	molecular_function	1.4372e-70	2.0317e-67	804	4119	1640	17664	102188883,102178995,102190977,102170447,102179076,102178911,102173586,102188218,106502331,102171445,102168819,102188816,102187473,102180331,102186788,102175650,102173589,102181009,102190151,102177727,102186662,102185741,102190940,102185930,102189127,102177799,102186371,102171598,102171420,102168750,102176087,102184642,102191446,102177355,102180732,102190056,102174230,102191600,102184811,102190534…	HCAR1|LOC102178995|LOC102190977|LOC102170447|LOC102179076|LOC102178911|LOC102173586|LOC102188218|KISS1R|LOC102171445|LOC102168819|LOC102188816|LOC102187473|LOC102180331|LOC102186788|LOC102175650|LOC102173589|LOC102181009|LOC102190151|LOC102177727|GPR84|LOC102185741|LOC102190940|ADGRD2|LHFPL2|CNR1|LOC102186371|LOC102171598|LOC102171420|LOC102168750|LOC102176087|LOC102184642|LOC102191446|DRD2|LOC10…
GO:0007166	cell surface receptor signaling pathway	biological_process	4.436e-68	4.7033e-65	861	4119	1853	17664	102176982,102182581,102182372,102183924,102191094,102173704,102181122,102189960,102180313,102186247,102173953,102189139,102172265,102191623,106501898,102185534,102184938,102183146,102181485,102181688,102183332,102179497,102169661,102185207,102183709,102175865,102186275,102191610,102171541,102191387,102176669,102182673,102175344,102169099,102185387,102186677,106502636,102172388,102178720,102179792…	LOC102176982|LOC102182581|LOC102182372|PTH1R|LOC102191094|LOC102173704|LOC102181122|LOC102189960|LOC102180313|P2RY1|LOC102173953|OXGR1|S1PR3|LCLAT1|LOC106501898|LOC102185534|LOC102184938|LOC102183146|LOC102181485|LOC102181688|LOC102183332|LOC102179497|LOC102169661|TBX3|LOC102183709|LOC102175865|LOC102186275|LOC102191610|LOC102171541|LOC102191387|LOC102176669|LOC102182673|LOC102175344|LOC102169099…
GO:0004872	receptor activity	molecular_function	3.7677e-67	3.1958e-64	843	4119	1808	17664	102178968,102191272,102188385,102168592,102190683,102174576,102177021,102178833,102172707,102190508,102177219,102189577,102171373,102174258,106502023,102190246,102187540,102175499,102171175,102190833,102191798,102188210,102184399,102182952,102183054,102180464,102169174,102188498,102180031,102177822,102182883,102185520,106502295,102188761,102186943,102187794,102175286,102170236,102178173,102176925…	GPRC5B|LOC102191272|GPR162|LOC102168592|LOC102190683|PROM2|LOC102177021|OXER1|LOC102172707|LOC102190508|LOC102177219|LOC102189577|APOH|LOC102174258|LOC106502023|LOC102190246|GPR132|LOC102175499|LOC102171175|LOC102190833|HTR1B|LOC102188210|LOC102184399|LOC102182952|LOC102183054|LOC102180464|LOC102169174|LOC102188498|LOC102180031|LOC102177822|LOC102182883|LOC102185520|LOC106502295|LOC102188761|LOC1…
GO:0038023	signaling receptor activity	molecular_function	5.2084e-67	3.6814e-64	822	4119	1735	17664	102179468,102179792,102172388,106502636,102186677,102178720,102182673,102175344,102185387,102169099,102176669,102191387,102180269,102184552,102187492,102176512,102185713,106502639,102170673,102178290,102188848,102191214,102179850,102190896,102175096,102172368,102177619,102176376,102172701,102180313,102189139,102172265,102173953,102186247,102181122,102173704,102189960,102170063,102182372,102179748…	LOC102179468|LOC102179792|LOC102172388|LOC106502636|LOC102186677|LOC102178720|LOC102182673|LOC102175344|LOC102185387|LOC102169099|LOC102176669|LOC102191387|LY6G6D|LOC102184552|LOC102187492|LOC102176512|LOC102185713|LOC106502639|LOC102170673|LOC102178290|LOC102188848|LOC102191214|ADRA1B|LOC102190896|LOC102175096|HRH3|LOC102177619|LOC102176376|NR0B1|LOC102180313|OXGR1|S1PR3|LOC102173953|P2RY1|LOC10…
GO:0004871	signal transducer activity	molecular_function	1.0075e-62	5.3411e-60	875	4119	1959	17664	102180732,102170840,102188146,102181234,102177355,102191446,102184642,102176087,102168750,102176142,102171420,102171598,102182580,102178556,102182384,102179741,102173954,102184811,102190534,102183027,102191600,102174230,102190056,102181009,102175650,102173589,102180331,102186788,102188816,102168819,102187473,102171445,102169370,106502331,102188218,102178911,102173586,102179076,102190977,102178995…	LOC102180732|COL11A1|RXRA|SEPT9|DRD2|LOC102191446|LOC102184642|LOC102176087|LOC102168750|NCOA2|LOC102171420|LOC102171598|LOC102182580|LOC102178556|LOC102182384|LOC102179741|LOC102173954|LOC102184811|LOC102190534|ARNT|LOC102191600|LOC102174230|LOC102190056|LOC102181009|LOC102175650|LOC102173589|LOC102180331|LOC102186788|LOC102188816|LOC102168819|LOC102187473|LOC102171445|ARAF|KISS1R|LOC102188218|L…
GO:0060089	molecular transducer activity	molecular_function	1.0075e-62	5.3411e-60	875	4119	1959	17664	102178148,102182058,102172147,102180954,102185650,102175911,102179115,102177434,102185366,102172502,102183604,102168715,102188962,102183310,102181800,102178703,102184898,102182522,102168718,102173625,100860765,102171791,102179373,102178269,102171777,102179653,102191789,102189853,102180195,102185795,102180535,102168685,102169204,102179687,102174145,102183765,100860827,102171326,102190187,102190601…	LOC102178148|LOC102182058|LOC102172147|LOC102180954|LOC102185650|LOC102175911|LOC102179115|LOC102177434|LOC102185366|LOC102172502|LOC102183604|LOC102168715|LOC102188962|LOC102183310|LOC102181800|LOC102178703|LOC102184898|DISP1|LOC102168718|PTGFR|GNAI2|LOC102171791|P2RY8|RXFP3|B3GNT3|LOC102179653|LOC102191789|LOC102189853|LOC102180195|LOC102185795|GCGR|LOC102168685|LOC102169204|LOC102179687|P2RX7|…
GO:0016021	integral to membrane	cellular_component	3.5229e-39	1.66e-36	1203	4119	3533	17664	102191012,102191662,102179202,102170904,102180457,102182053,102180442,106503212,102170845,102185763,102185386,102180655,102186902,102172144,102171995,102170584,102172875,102186321,102190098,106502100,102189352,102187333,102172284,102190095,102190875,102169711,102176714,102173447,102182236,102185302,102179119,102169857,102185912,102173446,102172778,102174172,102188680,102181025,106503093,102186483…	TBC1D10B|LOC102191662|LOC102179202|FFAR1|LOC102180457|ADGRB3|CNR2|LOC106503212|RHBDL2|LOC102185763|LOC102185386|LOC102180655|SLC13A2|LOC102172144|LOC102171995|LOC102170584|MRGPRG|SDC4|EEPD1|LOC106502100|TSPAN3|LOC102187333|LOC102172284|LOC102190095|LOC102190875|AMER3|PIGR|LOC102173447|GAREML|CEACAM20|MARC2|LOC102169857|LOC102185912|LOC102173446|LOC102172778|PRRT1|SLC30A6|LOC102181025|MC1R|LOC1021…
GO:0031224	intrinsic to membrane	cellular_component	1.0745e-38	4.5569e-36	1206	4119	3554	17664	102176669,102191387,102176601,102191649,102175344,102182673,102169099,102185387,102176848,102168760,102179792,102186677,102171043,102172908,102175657,102172368,102176376,102191214,102179850,102173344,102175096,106502639,102171507,102184552,102187492,102176512,102182372,102183924,102191094,102181122,102173704,102181056,102172265,102189139,102173953,102174753,102173825,102185534,102179140,102185150…	LOC102176669|LOC102191387|FLNA|ATP1B2|LOC102175344|LOC102182673|LOC102169099|LOC102185387|P3H1|TLCD1|LOC102179792|LOC102186677|PRRG3|B3GNT2|PHF21B|HRH3|LOC102176376|LOC102191214|ADRA1B|NOTCH4|LOC102175096|LOC106502639|LOC102171507|LOC102184552|LOC102187492|LOC102176512|LOC102182372|PTH1R|LOC102191094|LOC102181122|LOC102173704|GRINA|S1PR3|OXGR1|LOC102173953|ANTXR1|ERAS|LOC102185534|CLDN14|LOC10218…
GO:0007165	signal transduction	biological_process	7.1154e-35	2.7433e-32	1110	4119	3246	17664	102190984,102182580,102178556,102182384,102173954,102183027,102190056,102171634,102180732,102181234,102170840,102191446,102168750,102176142,102189747,102171598,102178972,102186371,102177723,102182750,102185930,102185741,102190940,102190151,100860794,102173589,102175650,102187473,102168819,102178326,102175153,102173586,102178911,106501743,102190977,102187124,102178995,102190667,102190806,102180867…	RAB4B|LOC102182580|LOC102178556|LOC102182384|LOC102173954|ARNT|LOC102190056|RAB29|LOC102180732|SEPT9|COL11A1|LOC102191446|LOC102168750|NCOA2|HERC6|LOC102171598|PLCE1|LOC102186371|SNX17|SEPT14|ADGRD2|LOC102185741|LOC102190940|LOC102190151|LEP|LOC102173589|LOC102175650|LOC102187473|LOC102168819|JAKMIP3|RRAD|LOC102173586|LOC102178911|LOC106501743|LOC102190977|LOC102187124|LOC102178995|LOC102190667|S…
GO:0007154	cell communication	biological_process	4.0919e-34	1.4462e-31	1124	4119	3315	17664	102173298,102185678,102187648,102169559,102176948,102190385,102180468,102181699,102191157,102169469,102185355,102176060,102182350,102170179,102183312,102170885,102188476,102190221,102189513,102188971,102173983,102174004,102175047,102183252,102187180,102176082,102182153,102182105,100860866,102172332,102170881,102189080,102187941,102188491,102172035,102174154,106502698,102173640,102182987,102179168…	LOC102173298|LOC102185678|LOC102187648|LOC102169559|GPR119|LOC102190385|LOC102180468|LOC102181699|LOC102191157|LOC102169469|LOC102185355|LOC102176060|GPR155|EVPL|LOC102183312|ARHGAP21|ARHGAP9|LOC102190221|RHPN2|LOC102188971|LOC102173983|LOC102174004|LOC102175047|LOC102183252|NRAS|MGLL|LOC102182153|LOC102182105|PDYN|LOC102172332|LOC102170881|LOC102189080|LOC102187941|LOC102188491|MMRN2|ZNF304|LOC1…
GO:0044700	single organism signaling	biological_process	5.8589e-34	1.9113e-31	1112	4119	3271	17664	102169262,102186104,102177548,102188679,102186654,102187644,102187052,102184418,102179505,102178087,102183287,102182509,102181131,102184424,102188546,102187490,102182330,102182232,102190420,102175555,102181141,102189128,102175946,102178333,102179245,102178740,102176499,102189027,102172636,102175319,102181032,102189302,102180867,102190806,102190667,106501743,102173586,102178911,102190977,102187124…	LOC102169262|LOC102186104|LOC102177548|LOC102188679|GPR35|EPHB4|LOC102187052|LOC102184418|CABP1|MYL9|LOC102183287|LOC102182509|GPR45|LOC102184424|DCDC2B|RRAGD|LOC102182330|LOC102182232|PTGDR|LOC102175555|GPR153|LOC102189128|LOC102175946|IRAK3|CCR3|LOC102178740|LOC102176499|LOC102189027|NOTCH1|LOC102175319|JADE2|LOC102189302|LOC102180867|SCNN1D|LOC102190667|LOC106501743|LOC102173586|LOC102178911|L…
GO:0023052	signaling	biological_process	7.1215e-34	2.1573e-31	1112	4119	3272	17664	102181141,102182232,102175555,102190420,102178333,102189128,102175946,102172636,102189027,102175319,102178740,102176499,102179245,102190667,102190806,102180867,102181032,102189302,102177548,102186104,102169262,102184418,102179505,102187052,102187644,102188679,102186654,102178087,102182330,102187490,102181131,102188546,102184424,102183287,102182509,102176142,102168750,102171598,102189747,102180732…	GPR153|LOC102182232|LOC102175555|PTGDR|IRAK3|LOC102189128|LOC102175946|NOTCH1|LOC102189027|LOC102175319|LOC102178740|LOC102176499|CCR3|LOC102190667|SCNN1D|LOC102180867|JADE2|LOC102189302|LOC102177548|LOC102186104|LOC102169262|LOC102184418|CABP1|LOC102187052|EPHB4|LOC102188679|GPR35|MYL9|LOC102182330|RRAGD|GPR45|DCDC2B|LOC102184424|LOC102183287|LOC102182509|NCOA2|LOC102168750|LOC102171598|HERC6|LO…
GO:0044425	membrane part	cellular_component	1.9914e-33	5.6304e-31	1307	4119	4066	17664	102184947,102172039,102174952,102181946,102170225,102178644,102169201,102182777,102182953,102190804,102168401,102187225,102189502,102170804,102170776,102190341,102172238,102182609,102188493,102173318,102183771,102188213,102184244,102174724,102173864,102187167,102169081,102186872,106502151,102186459,102178239,102173814,102190857,102185051,102184828,102172739,102168904,102174177,100861084,102177199…	AP2M1|LOC102172039|LOC102174952|PPAP2C|LOC102170225|LOC102178644|LOC102169201|LOC102182777|GPR152|LOC102190804|LOC102168401|CCR6|LOC102189502|LOC102170804|LOC102170776|LOC102190341|LOC102172238|THBD|LOC102188493|LOC102173318|PYGM|LOC102188213|LOC102184244|LOC102174724|LOC102173864|SLC6A3|LOC102169081|SLC24A1|GALR3|LOC102186459|LOC102178239|TMEM19|LOC102190857|CSF1|SLC30A8|LOC102172739|LOC10216890…
GO:0051716	cellular response to stimulus	biological_process	6.7703e-27	1.7945e-24	1186	4119	3705	17664	102186760,102186931,102190578,102189653,102178576,102187726,102190992,102174542,102177975,102181436,102180466,102183848,102179548,102187917,102172357,102172561,102183807,102170364,102172341,102180925,102180193,102176653,102189754,102180844,102187535,102171954,102189563,102182756,102172223,102179759,102183694,102175910,102188140,102182493,102180519,102179115,102175911,102185650,102182058,102178148…	LOC102186760|LOC102186931|GRK5|PLCB3|ZNF501|LOC102187726|LOC102190992|LOC102174542|TBXA2R|RASA2|LOC102180466|EPHA1|LOC102179548|LOC102187917|RAB8B|LOC102172561|LOC102183807|LOC102170364|FAM200B|LOC102180925|LOC102180193|LOC102176653|ANXA6|LOC102180844|RCN2|LOC102171954|IDS|KNDC1|LOC102172223|LOC102179759|LOC102183694|ATPIF1|LOC102188140|LOC102182493|LOC102180519|LOC102179115|LOC102175911|LOC10218…
GO:0016020	membrane	cellular_component	1.9201e-26	4.7902e-24	1686	4119	5853	17664	102184911,102191309,102184333,102186787,102189486,102186645,102180063,102175945,102185233,102181145,102187181,102170521,102168540,102185107,102182185,102184432,102169065,102184259,102188573,102191478,102186308,102175227,100860868,102173403,102175633,102174144,102177648,102175311,102175820,102171023,106503570,100861306,102173147,102168442,102191750,102175834,102182980,102168531,102177535,102182806…	DUOXA2|SLC22A11|LOC102184333|LOC102186787|LOC102189486|LOC102186645|LOC102180063|LOC102175945|LOC102185233|TRPV4|SLC6A17|CLN6|LOC102168540|LOC102185107|IGSF3|KIAA1161|LOC102169065|NTSR1|SCARB2|GPR61|TMEM252|LOC102175227|K26|LOC102173403|LOC102175633|EDNRA|PCDH10|LOC102175311|TGIF1|SARS|LOC106503570|FFAR3|C25H16orf93|LOC102168442|LOC102191750|LOC102175834|CDH24|LOC102168531|LOC102177535|PTK6|KRT18…
GO:0050896	response to stimulus	biological_process	3.4242e-22	8.0679e-20	1312	4119	4288	17664	102174172,102172778,102182221,106503093,102181025,102181582,102184549,102190865,102185912,102173446,102169857,102179921,102180430,102187387,102178363,102173447,102187333,102190475,102190875,102172284,102184479,102171995,102180571,102172144,102180655,102171885,102170584,102179511,102172875,102185763,106503212,102173927,102185386,102177059,102190357,102180442,102180333,102188266,106502325,102191662…	PRRT1|LOC102172778|RAET1E|MC1R|LOC102181025|LOC102181582|CTCF|TLR10|LOC102185912|LOC102173446|LOC102169857|LOC102179921|LOC102180430|ASB9|SMOC1|LOC102173447|LOC102187333|FAM65B|LOC102190875|LOC102172284|PLCD1|LOC102171995|STAT6|LOC102172144|LOC102180655|SEPT10|LOC102170584|LOC102179511|MRGPRG|LOC102185763|LOC106503212|ZNF157|LOC102185386|IFNE|LRRC34|CNR2|MAPK8IP1|TNS1|TRIM41|LOC102191662|TBC1D10B…
GO:0044763	single-organism cellular process	biological_process	8.6213e-16	1.9244e-13	1731	4119	6396	17664	102186206,102169186,102170284,102176899,102182191,102180047,100860812,102189575,102175539,102180107,102172311,102177547,102182281,102189564,102179017,102177815,102182383,102178916,102171786,102173033,102189013,102178979,102172074,102189384,102185577,102191139,102175328,102187936,102180076,102173673,102187340,102182413,102188396,102183723,102184051,102176894,102176185,102182572,102181816,102188158…	LOC102186206|LOC102169186|ZNF311|NPBWR2|LOC102182191|LOC102180047|IGFBP4|LOC102189575|LOC102175539|LOC102180107|INSRR|LOC102177547|TYR|WBP2NL|ZDHHC12|STMN2|LOC102182383|LOC102178916|LOC102171786|LOC102173033|MRGPRF|SOCS2|PCDH8|DGKQ|BMP10|LOC102191139|ARL4D|PTGER1|JUP|LOC102173673|NADK|SLC5A6|LOC102188396|LOC102183723|LOC102184051|GRK1|RXFP4|ARMCX5|SRP54|DFFA|RPL31|LOC102179868|LOC102183437|ATF1|L…
GO:0044699	single-organism process	biological_process	2.0002e-15	4.2414e-13	1884	4119	7063	17664	102187877,102170309,102173110,102179939,102179539,102184797,102174701,102176586,102178262,102173047,102181862,102182392,102175422,102174978,102171701,102178508,102175055,102189310,102178963,102188703,102172829,102171517,102184973,102181024,102188156,102176137,102171774,102184789,102183422,102190810,102186392,102169438,102189153,102175020,102179000,102183215,102174312,102179966,102183957,102173952…	LOC102187877|LOC102170309|RAB7B|LOC102179939|TBC1D12|GABRA4|ARNT2|LOC102176586|LOC102178262|LOC102173047|LOC102181862|GUF1|LAYN|KNG1|LOC102171701|LOC102178508|LOC102175055|BAG1|MAN1A2|LOC102188703|LOC102172829|LOC102171517|LOC102184973|LOC102181024|LOC102188156|LOC102176137|CABS1|TIRAP|LOC102183422|ADGRG3|LOC102186392|ACKR1|VASP|MTRF1L|LOC102179000|LOC102183215|STKLD1|LOC102179966|RAB24|LOC102173…
GO:0050794	regulation of cellular process	biological_process	2.2795e-15	4.6035e-13	1448	4119	5102	17664	102186211,102174891,100860875,102172237,102184153,102170952,102188763,102189855,102183057,102173231,102176226,102177791,102178063,102182725,102187393,102180852,102187858,102182824,102180663,102183769,102189945,102177777,102189330,106502927,102180783,102173093,102184624,106503862,102191379,102175099,102170562,102187312,102189641,102188842,102191300,102179792,102186677,106502209,102191268,102185189…	LOC102186211|LOC102174891|RORB|THRB|LOC102184153|LOC102170952|LOC102188763|LOC102189855|LOC102183057|LOC102173231|LOC102176226|LOC102177791|LOC102178063|LOC102182725|LOC102187393|LOC102180852|LOC102187858|LOC102182824|LOC102180663|LOC102183769|LOC102189945|LOC102177777|LOC102189330|LRRC55|DEPDC7|ATG14|SOGA3|LOC106503862|GPR33|LOC102175099|BAK1|LOC102187312|LOC102189641|LOC102188842|PSD|LOC1021797…
GO:0050789	regulation of biological process	biological_process	3.4897e-14	6.7271e-12	1457	4119	5180	17664	102191551,102171762,102187753,102185916,102168655,102180740,102185806,102171975,100860938,102176443,102181275,100861400,102174789,102173676,102188430,102175468,102174017,102177688,102186434,102179048,102170621,102169042,102188937,102180985,102180572,102175950,102189605,106502537,102183043,102173555,102188484,102177260,102175186,102179457,102184501,102187087,102181969,102175006,102172554,102182293…	MED31|HOXA13|SPARCL1|LOC102185916|LOC102168655|PITX2|LOC102185806|TBC1D2|COL3A1|LOC102176443|RAD9A|TXNL4A|LOC102174789|FMO2|LOC102188430|NUDT4|RAX2|LOC102177688|NFKBIZ|VIMP|LOC102170621|SLC17A7|LOC102188937|LOC102180985|LOC102180572|LOC102175950|LOC102189605|LOC106502537|LOC102183043|LOC102173555|TEC|LOC102177260|C28H10orf54|SSTR3|GAS2|ADGRF2|RGS20|LOC102175006|PROKR2|LOC102182293|GNG7|CD300E|FAM…
GO:0065007	biological regulation	biological_process	5.3375e-13	9.8418e-11	1489	4119	5362	17664	102182870,102191148,102180757,102170112,100861126,102181566,102188975,102182806,102177535,102177814,102168531,100860752,102180336,102168442,102191750,102175834,102172400,102175117,102171419,102191465,102187558,102171446,100861291,102169132,102186483,102181729,102174198,102170521,102185107,100860800,102168540,102177144,102185233,102188563,102186645,102180063,102186787,102189486,102184333,102175820…	PDE6A|PKN3|LOC102180757|ZNRF2|LOC100861126|KRT18|GABPA|PTK6|LOC102177535|PTK2|LOC102168531|FTH1|HNF1A|LOC102168442|LOC102191750|LOC102175834|EPB41L3|LOC102175117|LOC102171419|RPP25|ADRB1|LOC102171446|FSHR|CHD3|LOC102186483|CCDC36|PLS3|CLN6|LOC102185107|SPARC|LOC102168540|AWAT2|LOC102185233|IKBIP|LOC102186645|LOC102180063|LOC102186787|LOC102189486|LOC102184333|TGIF1|FFAR3|LOC106503570|LOC102175311…
GO:0050909	sensory perception of taste	biological_process	1.3779e-06	0.0058436	15	1641	48	17664	1.02172e+134	LOC102171582|LOC102180468|LOC102171311|LOC102191644|LOC102169944|DSC2|LOC102179923|LOC102181009|LOC102168291|LOC102171004|LOC102180198|LOC102171271|LOC102178740|LOC102169653|LOC102171852|
