# Supplementary material for: Identification of lncRNAs by RNA Sequencing Analysis During in Vivo Pre-Implantation Developmental Transformation in the Goat
Source: Front Genet. 2019 Oct 25;10:1040. doi: 10.3389/fgene.2019.01040 (PMC6823246; doi:10.3389/fgene.2019.01040)
Supplement: Supplemental Table S8 — The GO enriched term of DELs (oocytes vs 2-cell embryos). [file Table_8.xlsx]

## Sheet: Sheet1
Over_represented_pValue：P-value for enrichment analysis
Corrected_pValue（P-adj)：Corrected P-value
CAD_item:Number associated with the GO
CAD_list:Number of GO annotations
Bg_item:Number of background (all) genes associated with the GO
Bg_list:Number of background (all) genes for GO annotation
GO_accession	Description	Term_type	Over_represented_pValue	Corrected_pValue	CAD_item	CAD_list	Bg_item	Bg_list	Gene_names	Gene_description
GO:0004930	G-protein coupled receptor activity	molecular_function	7.7141e-124	3.2716e-120	665	2000	1494	17664	102178841,106503856,102186294,102178627,102186070,102172739,102178556,100860874,102188427,102176899,102191128,102168592,102180750,102186371,102182372,102189641,102189281,102180319,102170236,102176925,102175096,102188213,102174652,102181961,102185824,102189300,102175633,102183344,102179432,102169661,102185483,102188493,102182824,102179759,102171326,102181470,102187636,102169857,102175369,102178720…	LOC102178841|LOC106503856|LOC102186294|LOC102178627|LOC102186070|LOC102172739|LOC102178556|CXCR3|LOC102188427|NPBWR2|LOC102191128|LOC102168592|LOC102180750|LOC102186371|LOC102182372|LOC102189641|GPR182|LOC102180319|TAAR1|LOC102176925|LOC102175096|LOC102188213|LOC102174652|LOC102181961|LOC102185824|LOC102189300|LOC102175633|LOC102183344|LOC102179432|LOC102169661|LOC102185483|LOC102188493|LOC102182…
GO:0004888	transmembrane signaling receptor activity	molecular_function	1.5077e-117	3.1971e-114	679	2000	1640	17664	102185080,102188218,102169559,102177907,102180925,102185677,102178083,102191094,102172332,102189330,102176376,102173318,102180061,102182674,102183694,102183310,102185763,102170881,102189945,102189694,102177841,102171940,102184368,102170309,102171517,102184032,102185922,102177777,102182383,102186211,102187540,102171141,102182883,102182725,102170584,102184973,102188745,102180757,102182384,102178634…	LOC102185080|LOC102188218|LOC102169559|LOC102177907|LOC102180925|LOC102185677|LOC102178083|LOC102191094|LOC102172332|LOC102189330|LOC102176376|LOC102173318|LOC102180061|LOC102182674|LOC102183694|LOC102183310|LOC102185763|LOC102170881|LOC102189945|LOC102189694|LOC102177841|LOC102171940|LOC102184368|LOC102170309|LOC102171517|LOC102184032|LOC102185922|LOC102177777|LOC102182383|LOC102186211|GPR132|LO…
GO:0007186	G-protein coupled receptor signaling pathway	biological_process	3.6374e-117	5.1421e-114	689	2000	1703	17664	102173589,102181385,102190977,102187726,102180597,102182952,102172502,102187907,102175865,102182493,102172147,102189404,102180572,102170671,102174385,102183252,102188490,102185107,102185795,102171598,102175603,102175650,102177035,102184528,102189302,102177116,102177799,102187612,102182777,102179076,102172223,102176880,102171175,102188786,106502922,102173055,102180466,102183072,102176948,102175343…	LOC102173589|LOC102181385|LOC102190977|LOC102187726|LOC102180597|LOC102182952|LOC102172502|LOC102187907|LOC102175865|LOC102182493|LOC102172147|LOC102189404|LOC102180572|LOC102170671|LOC102174385|LOC102183252|LOC102188490|LOC102185107|LOC102185795|LOC102171598|LOC102175603|LOC102175650|LOC102177035|LOC102184528|LOC102189302|MIER1|CNR1|LOC102187612|LOC102182777|LOC102179076|LOC102172223|LOC10217688…
GO:0038023	signaling receptor activity	molecular_function	6.0062e-111	6.3681e-108	682	2000	1735	17664	102172038,102188423,102187881,102190896,102184399,102169117,102180710,102179993,102171132,102180142,102190953,102187359,102187877,102180732,102188962,102178269,102173231,102177619,102169174,106501738,102189622,102172311,102173288,102172582,102177516,102182053,102188430,102168531,102184595,102181766,102185912,102173320,102183924,102170447,102175633,102169661,102179432,102183344,102185483,102188493…	LOC102172038|LOC102188423|LOC102187881|LOC102190896|LOC102184399|LOC102169117|CXCR6|LOC102179993|LOC102171132|LOC102180142|LOC102190953|LOC102187359|LOC102187877|LOC102180732|LOC102188962|RXFP3|LOC102173231|LOC102177619|LOC102169174|LOC106501738|LOC102189622|INSRR|LOC102173288|ADGRB2|LOC102177516|ADGRB3|LOC102188430|LOC102168531|LOC102184595|LOC102181766|LOC102185912|LOC102173320|PTH1R|LOC1021704…
GO:0004872	receptor activity	molecular_function	4.0878e-110	3.4673e-107	691	2000	1808	17664	102174652,102188213,102187693,102188493,102185483,102182824,102169661,102175633,102183344,102179432,102189300,102185824,102181961,102169857,102175369,102187636,102181470,102171326,102179759,102174001,102186598,102186473,102185914,102178720,106503589,102176899,102178556,100860874,102188427,102178627,102172739,102186070,102178841,102186294,106503856,102182372,102189641,102186371,102180750,102191128…	LOC102174652|LOC102188213|LOC102187693|LOC102188493|LOC102185483|LOC102182824|LOC102169661|LOC102175633|LOC102183344|LOC102179432|LOC102189300|LOC102185824|LOC102181961|LOC102169857|LOC102175369|LOC102187636|LOC102181470|LOC102171326|LOC102179759|LOC102174001|LOC102186598|LOC102186473|LOC102185914|LOC102178720|HTR6|NPBWR2|LOC102178556|CXCR3|LOC102188427|LOC102178627|LOC102172739|LOC102186070|LOC1…
GO:0007166	cell surface receptor signaling pathway	biological_process	1.2001e-109	8.4824e-107	699	2000	1853	17664	102175047,102190566,102170865,102181966,106502924,102181882,102170234,102180954,102178740,102179245,102171408,102185366,102183439,102185520,102184898,102191600,102183144,102179850,102174358,102185386,102184424,102181122,102184708,102174112,102176217,102189331,102171357,102173953,102172561,102173311,102183877,102169028,102185258,102184254,102184244,102184259,102184552,102182659,102179202,102177355…	LOC102175047|LOC102190566|LOC102170865|ADGRF3|LOC106502924|LOC102181882|LOC102170234|LOC102180954|LOC102178740|CCR3|LOC102171408|LOC102185366|LOC102183439|LOC102185520|LOC102184898|LOC102191600|LOC102183144|ADRA1B|GPR22|LOC102185386|LOC102184424|LOC102181122|LOC102184708|LOC102174112|LOC102176217|LOC102189331|LOC102171357|LOC102173953|LOC102172561|TEX29|LOC102183877|CDH22|LOC102185258|LOC10218425…
GO:0004871	signal transducer activity	molecular_function	3.2056e-106	1.6994e-103	708	2000	1959	17664	102169028,102173311,102183877,102172561,102173953,102171357,102189331,102176217,102184708,102174112,102181122,100860926,102185809,102170225,102191446,102170028,102177355,102179202,102171727,102182659,102184552,102184259,102184254,102184244,102185258,102181638,102180954,102178740,102170234,102181882,106502924,102181966,102183027,102183639,102170865,102190566,102175047,102184424,102185386,102179850…	CDH22|TEX29|LOC102183877|LOC102172561|LOC102173953|LOC102171357|LOC102189331|LOC102176217|LOC102184708|LOC102174112|LOC102181122|ACVR1|LOC102185809|LOC102170225|LOC102191446|LOC102170028|DRD2|LOC102179202|LOC102171727|LOC102182659|LOC102184552|NTSR1|LOC102184254|LOC102184244|LOC102185258|LY6G5B|LOC102180954|LOC102178740|LOC102170234|LOC102181882|LOC106502924|ADGRF3|ARNT|AHRR|LOC102170865|LOC10219…
GO:0060089	molecular transducer activity	molecular_function	3.2056e-106	1.6994e-103	708	2000	1959	17664	102173674,102170771,102189128,106501883,102182425,102190246,102181844,102190151,102173720,102172873,102190122,102179115,102172185,102174230,102187492,102190018,102177241,102185804,102180306,102174680,102183807,102189258,102173640,100861291,102179936,102177262,102178467,102179186,102182609,102181590,102182586,102176185,102183765,102184051,102184454,102188848,102183973,102189976,102170804,102181391…	LOC102173674|LOC102170771|LOC102189128|LOC106501883|LOC102182425|LOC102190246|LOC102181844|LOC102190151|LOC102173720|LOC102172873|LOC102190122|LOC102179115|GPR4|LOC102174230|LOC102187492|GPR37|LOC102177241|GNAI1|LOC102180306|LOC102174680|LOC102183807|LOC102189258|LOC102173640|FSHR|LOC102179936|LOC102177262|LOC102178467|LOC102179186|THBD|LOC102181590|LOC102182586|RXFP4|LOC102183765|LOC102184051|LO…
GO:0016021	integral to membrane	cellular_component	4.4125e-83	2.0793e-80	860	2000	3533	17664	102187612,102177799,102172908,102189302,102180141,102175650,102177035,102184528,102185150,102175603,102184642,102183072,102176948,102175343,102180466,102171175,102173055,106502922,102188786,102176880,102179076,102172223,102182777,102180597,102182952,102187155,102190977,102187726,102181385,102174234,102173589,102172444,102171598,102185795,102188490,102185107,102170671,102180572,102183252,102174385…	LOC102187612|CNR1|B3GNT2|LOC102189302|APOA1|LOC102175650|LOC102177035|LOC102184528|LOC102185150|LOC102175603|LOC102184642|LOC102183072|GPR119|LOC102175343|LOC102180466|LOC102171175|LOC102173055|LOC106502922|LOC102188786|LOC102176880|LOC102179076|LOC102172223|LOC102182777|LOC102180597|LOC102182952|CCDC116|LOC102190977|LOC102187726|LOC102181385|KIF21B|LOC102173589|ELOVL4|LOC102171598|LOC102185795|L…
GO:0031224	intrinsic to membrane	cellular_component	1.5202e-82	6.4473e-80	861	2000	3554	17664	102183072,102175343,102176948,102184642,102171175,102188786,106502922,102173055,102180466,102176880,102182777,102172223,102179076,102187612,102177799,102172908,102189302,102180141,102175603,102185150,102177035,102175650,102184528,102185795,102171598,102180572,102170671,102183252,102174385,102185107,102188490,102185051,102182493,102172147,102189404,102172502,102187907,102175865,102180597,102187155…	LOC102183072|LOC102175343|GPR119|LOC102184642|LOC102171175|LOC102188786|LOC106502922|LOC102173055|LOC102180466|LOC102176880|LOC102182777|LOC102172223|LOC102179076|LOC102187612|CNR1|B3GNT2|LOC102189302|APOA1|LOC102175603|LOC102185150|LOC102177035|LOC102175650|LOC102184528|LOC102185795|LOC102171598|LOC102180572|LOC102170671|LOC102183252|LOC102174385|LOC102185107|LOC102188490|CSF1|LOC102182493|LOC10…
GO:0044425	membrane part	cellular_component	4.7038e-72	1.8135e-69	896	2000	4066	17664	102176982,102169380,102169099,102174952,102179458,102188143,102169178,102187078,102181570,102186677,102185938,102168715,102183691,102179868,102187866,102188396,102169995,106503524,102185169,102176500,102179653,102173838,102188211,102188763,102186032,102175344,102182580,102191309,102181272,102168401,102174258,102187794,102175664,102178644,102179457,102181615,102183587,102191052,102168685,102181608…	LOC102176982|LOC102169380|LOC102169099|LOC102174952|LOC102179458|SNRNP27|LOC102169178|SLC4A1|LOC102181570|LOC102186677|KCNJ11|LOC102168715|LOC102183691|LOC102179868|LOC102187866|LOC102188396|SPPL2C|LOC106503524|LOC102185169|LOC102176500|LOC102179653|LOC102173838|LOC102188211|LOC102188763|LOC102186032|LOC102175344|LOC102182580|SLC22A11|LOC102181272|LOC102168401|LOC102174258|LOC102187794|LOC1021756…
GO:0007165	signal transduction	biological_process	1.0326e-64	3.4186e-62	781	2000	3246	17664	102173288,102189622,102172311,102169174,106501738,102180732,102187877,102188962,102173231,102178269,102177619,102180142,102171132,102179993,102190953,102187359,102169117,102180710,102187881,102184399,102190896,102188423,102172038,102189640,102170447,102183924,102173320,102181766,102185912,102184595,102168531,102188430,102177516,102182053,102172582,102179206,102179759,102171326,102187636,102181470…	LOC102173288|LOC102189622|INSRR|LOC102169174|LOC106501738|LOC102180732|LOC102187877|LOC102188962|LOC102173231|RXFP3|LOC102177619|LOC102180142|LOC102171132|LOC102179993|LOC102190953|LOC102187359|LOC102169117|CXCR6|LOC102187881|LOC102184399|LOC102190896|LOC102188423|LOC102172038|SCGN|LOC102170447|PTH1R|LOC102173320|LOC102181766|LOC102185912|LOC102184595|LOC102168531|LOC102188430|LOC102177516|ADGRB3…
GO:0044700	single organism signaling	biological_process	1.0479e-64	3.4186e-62	784	2000	3271	17664	102189694,102188146,102177841,102171940,102170881,102185763,102187132,102189945,102183310,102182674,102183694,102171517,102184368,102170309,102180925,102185677,102177907,102188218,102169559,102190806,102185080,102180061,102173318,102189330,102176376,102172332,102191094,102178083,102182384,102188745,102180757,102182725,102170584,102184973,102172039,102178634,102172157,102190865,102189972,102188413…	LOC102189694|RXRA|LOC102177841|LOC102171940|LOC102170881|LOC102185763|RP1L1|LOC102189945|LOC102183310|LOC102182674|LOC102183694|LOC102171517|LOC102184368|LOC102170309|LOC102180925|LOC102185677|LOC102177907|LOC102188218|LOC102169559|SCNN1D|LOC102185080|LOC102180061|LOC102173318|LOC102189330|LOC102176376|LOC102172332|LOC102191094|LOC102178083|LOC102182384|LOC102188745|LOC102180757|LOC102182725|LOC1…
GO:0023052	signaling	biological_process	1.3621e-64	4.1261e-62	784	2000	3272	17664	102186088,102183163,102191540,102189384,102181800,102170776,102182953,102180331,102185215,102184153,102175380,100860812,102170621,102178378,102189977,102182064,102171896,102191214,102183769,102190622,102174004,102179468,102178239,102182122,102177502,102187419,102186483,102180519,102184938,102183232,102175834,102180468,102191387,102184531,102171420,102190341,102177547,106502639,106502331,102168819…	LOC102186088|LOC102183163|LOC102191540|DGKQ|LOC102181800|LOC102170776|GPR152|LOC102180331|LOC102185215|LOC102184153|RBM47|IGFBP4|LOC102170621|LOC102178378|LOC102189977|LOC102182064|LOC102171896|LOC102191214|LOC102183769|LOC102190622|LOC102174004|LOC102179468|LOC102178239|LOC102182122|LOC102177502|LOC102187419|LOC102186483|LOC102180519|LOC102184938|GNG7|LOC102175834|LOC102180468|LOC102191387|LOC10…
GO:0007154	cell communication	biological_process	1.1849e-63	3.3501e-61	787	2000	3315	17664	102176926,102172035,102185930,102175117,102176785,102175286,102171886,102179315,102180396,102169865,102190651,102188399,102181024,102191750,102184187,102177052,102181533,102183723,102168750,102175499,102184039,102185247,106502151,102181022,102172368,102185534,102185657,102176396,102171995,102171791,102169201,102189196,102173704,102180571,102171252,102188679,102172238,102190187,102190120,102182595…	LOC102176926|MMRN2|ADGRD2|LOC102175117|S1PR4|OPN1LW|LOC102171886|LOC102179315|DLL4|LOC102169865|LOC102190651|LOC102188399|LOC102181024|LOC102191750|SPHK2|GNA15|LOC102181533|LOC102183723|LOC102168750|LOC102175499|LOC102184039|LOC102185247|GALR3|LOC102181022|HRH3|LOC102185534|LOC102185657|LOC102176396|LOC102171995|LOC102171791|LOC102169201|LPAR5|LOC102173704|STAT6|SLC25A25|LOC102188679|LOC102172238…
GO:0016020	membrane	cellular_component	1.9844e-59	5.2598e-57	1057	2000	5853	17664	102169951,102189978,102184641,102190810,102183709,102175319,102184269,102190610,102191789,102189486,102180063,102178063,102179480,102184418,102190221,102180842,102179951,102182330,102189666,102183332,102169886,102168836,102182754,106503577,102183132,102170364,102182293,102187921,102170720,102187917,102188633,102184874,102187372,106501739,102187333,102182107,102188152,102183964,102172707,102187648…	LOC102169951|LOC102189978|LOC102184641|ADGRG3|LOC102183709|LOC102175319|LOC102184269|DTNB|LOC102191789|LOC102189486|LOC102180063|LOC102178063|LOC102179480|LOC102184418|LOC102190221|LOC102180842|GNPNAT1|LOC102182330|N4BP3|LOC102183332|SLC2A10|LOC102168836|LOC102182754|LOC106503577|CHRDL1|LOC102170364|LOC102182293|LOC102187921|AARS|LOC102187917|LOC102188633|NPC1L1|LOC102187372|LOC106501739|LOC10218…
GO:0051716	cellular response to stimulus	biological_process	5.6141e-52	1.4006e-49	800	2000	3705	17664	102187636,102181470,102175369,102169857,102179206,102179759,102171326,102185914,102186473,102186598,102174001,102180376,106503589,102178720,102174652,102188213,102169661,102175633,102179432,102183344,102182824,102188493,102185483,102185824,102181961,102185658,102189300,102180319,102189281,102176925,102170236,102168656,102175096,102188427,102178556,100860874,102176899,102175859,106503856,102186294…	LOC102187636|LOC102181470|LOC102175369|LOC102169857|EDAR|LOC102179759|LOC102171326|LOC102185914|LOC102186473|LOC102186598|LOC102174001|ARHGAP22|HTR6|LOC102178720|LOC102174652|LOC102188213|LOC102169661|LOC102175633|LOC102179432|LOC102183344|LOC102182824|LOC102188493|LOC102185483|LOC102185824|LOC102181961|ZBTB25|LOC102189300|LOC102180319|GPR182|LOC102176925|TAAR1|RGS2|LOC102175096|LOC102188427|LOC1…
GO:0050896	response to stimulus	biological_process	7.497e-45	1.7664e-42	859	2000	4288	17664	102179315,102175286,102176785,102171886,102169865,102180396,102190651,102188399,102181024,102191750,102176926,102172035,102185930,102175117,102184039,106502151,102185247,102181022,102187246,102172368,102185534,102177052,102184187,102181533,106502626,102168750,102175499,100861304,102183723,102173704,102180571,102172238,102188679,102171252,102182595,102190120,102190187,102176396,102185657,102171995…	LOC102179315|OPN1LW|S1PR4|LOC102171886|LOC102169865|DLL4|LOC102190651|LOC102188399|LOC102181024|LOC102191750|LOC102176926|MMRN2|ADGRD2|LOC102175117|LOC102184039|GALR3|LOC102185247|LOC102181022|LOC102187246|HRH3|LOC102185534|GNA15|SPHK2|LOC102181533|LOC106502626|LOC102168750|LOC102175499|CAST|LOC102183723|LOC102173704|STAT6|LOC102172238|LOC102188679|SLC25A25|LOC102182595|LOC102190120|LOC102190187|…
GO:0044763	single-organism cellular process	biological_process	3.8286e-35	8.5458e-33	1028	2000	6396	17664	106503800,102174369,102180193,102187007,102185233,102186206,102190804,102171954,102168313,102183287,102170611,102184357,106502637,102182105,102177723,102169262,102190253,102185650,102173446,102169993,102181485,102187858,102177507,102175004,102188883,102189947,102173896,102187540,102169402,102186211,102171634,102185922,102170710,102185368,102178634,102172039,102170584,102182384,102188745,102172332…	PASD1|TSC22D3|LOC102180193|XIRP1|LOC102185233|LOC102186206|LOC102190804|LOC102171954|FCER1A|LOC102183287|LOC102170611|LOC102184357|LOC106502637|LOC102182105|SNX17|LOC102169262|CCDC102A|LOC102185650|LOC102173446|KRT40|LOC102181485|LOC102187858|LOC102177507|LOC102175004|HCAR1|LOC102189947|MDFI|GPR132|TNFRSF4|LOC102186211|RAB29|LOC102185922|KCNQ2|CD207|LOC102178634|LOC102172039|LOC102170584|LOC10218…
GO:0050794	regulation of cellular process	biological_process	6.6392e-34	1.4079e-31	899	2000	5102	17664	102180842,102180672,102179792,102190221,102179480,102184418,102182030,102190598,102177429,102177628,102183332,102190462,102185489,102189666,102182330,102177795,102175319,102190810,102184641,102183709,102184269,102168616,102189978,102169951,102185916,102189486,102178063,102180063,102191789,102190610,102180852,102187372,102178916,102172284,102187333,106501739,106501895,102188152,102183964,102182107…	LOC102180842|TRAF3IP2|LOC102179792|LOC102190221|LOC102179480|LOC102184418|LOC102182030|LOC102190598|LOC102177429|CYLC2|LOC102183332|LOC102190462|PPP2R5A|N4BP3|LOC102182330|CETN3|LOC102175319|ADGRG3|LOC102184641|LOC102183709|LOC102184269|CCSER1|LOC102189978|LOC102169951|LOC102185916|LOC102189486|LOC102178063|LOC102180063|LOC102191789|DTNB|LOC102180852|LOC102187372|LOC102178916|LOC102172284|LOC1021…
GO:0044699	single-organism process	biological_process	9.4118e-34	1.9007e-31	1096	2000	7063	17664	100860844,106503077,102188703,102182806,102179966,102169739,102184980,102181975,102168700,102184369,102186787,102173954,102183312,102186943,102177801,102175086,102182279,102170537,102174383,102181116,102176692,102176894,102173864,102187312,102170391,102184210,102182709,106502023,102190401,102189214,102187167,102191750,106503920,102180396,102175117,102191456,102172368,102185534,106502100,102168750…	TLR5|LOC106503077|LOC102188703|PTK6|LOC102179966|KCNJ5|LOC102184980|CHD5|LOC102168700|GAS2L2|LOC102186787|LOC102173954|LOC102183312|LOC102186943|LOC102177801|LOC102175086|FGD6|LOC102170537|LOC102174383|PGBD2|LOC102176692|GRK1|LOC102173864|LOC102187312|LOC102170391|PEX19|LOC102182709|LOC106502023|LOC102190401|LOC102189214|SLC6A3|LOC102191750|LOC106503920|DLL4|LOC102175117|CLTC|HRH3|LOC102185534|LO…
GO:0050789	regulation of biological process	biological_process	4.0229e-32	7.7551e-30	901	2000	5180	17664	102174017,102189575,102185841,102180195,102171506,102188140,102179548,102183891,102186654,102191610,102182402,102175539,102190940,102168540,102185008,102181688,102189467,102176226,102170396,102179269,102184333,102176512,102189778,102186538,102183034,102183845,102179795,102178995,102173673,102190833,102173047,102180755,102170300,102182052,102189777,102169979,102170072,102182812,102190875,102183215…	RAX2|LOC102189575|LOC102185841|LOC102180195|LOC102171506|LOC102188140|LOC102179548|LOC102183891|GPR35|LOC102191610|LOC102182402|LOC102175539|LOC102190940|LOC102168540|TXNDC9|LOC102181688|LOC102189467|LOC102176226|LOC102170396|LOC102179269|LOC102184333|LOC102176512|LOC102189778|FBXO36|LOC102183034|EARS2|LOC102179795|LOC102178995|LOC102173673|LOC102190833|LOC102173047|LOC102180755|LOC102170300|NEUR…
GO:0065007	biological regulation	biological_process	1.6171e-30	2.9819e-28	915	2000	5362	17664	102175096,102168656,102170236,102176925,102189281,102175041,102180319,102180750,102191128,102168592,102182372,102189641,102184232,102186371,102178627,102172739,102186070,102178841,102186294,106503856,102175859,102176899,100860874,102178556,102188427,102174703,102178720,106503589,102180376,102174001,102186598,102186473,102185914,102171326,102179759,102179206,102169857,102175369,102181470,102187636…	LOC102175096|RGS2|TAAR1|LOC102176925|GPR182|LOC102175041|LOC102180319|LOC102180750|LOC102191128|LOC102168592|LOC102182372|LOC102189641|PDGFB|LOC102186371|LOC102178627|LOC102172739|LOC102186070|LOC102178841|LOC102186294|LOC106503856|PLEKHG3|NPBWR2|CXCR3|LOC102178556|LOC102188427|COL18A1|LOC102178720|HTR6|ARHGAP22|LOC102174001|LOC102186598|LOC102186473|LOC102185914|LOC102171326|LOC102179759|EDAR|LO…
GO:0005575	cellular_component	cellular_component	1.4632e-21	2.5857e-19	1389	2000	10173	17664	102182689,102174865,102168927,102178833,102174533,106502582,102180799,102176206,102176669,102170952,102177822,102170072,102179985,102189777,106502095,102173047,102190833,102184488,102173673,102179488,102178790,102180755,102170300,102190357,102186538,102176255,102183845,102174268,102168540,102190940,102176512,102176226,102179269,102184333,102183891,102191610,102186654,102182402,102185841,102191507…	LOC102182689|LRCOL1|LOC102168927|OXER1|ZNF316|NEURL3|RPL37|LOC102176206|LOC102176669|LOC102170952|LOC102177822|LOC102170072|LOC102179985|LOC102189777|LOC106502095|LOC102173047|LOC102190833|ATP5A1|LOC102173673|UCN|DPY19L1|LOC102180755|LOC102170300|LRRC34|FBXO36|B3GNT9|EARS2|PDGFA|LOC102168540|LOC102190940|LOC102176512|LOC102176226|LOC102179269|LOC102184333|LOC102183891|LOC102191610|GPR35|LOC102182…
GO:0008150	biological_process	biological_process	6.207e-13	1.053e-10	1613	2000	13093	17664	102179903,102168403,102182824,102188493,102175633,102187702,102185460,102185751,102172754,102188213,102186598,102184718,102174703,106503589,102175369,102181470,102187636,102177237,102186759,102171326,102186257,102180240,102170215,102177050,102184232,102191409,102189641,102186306,102186371,102180750,102188238,102168592,102191128,102173797,102183062,102186449,102188427,100860874,102190192,102178627…	PTPN2|SSR1|LOC102182824|LOC102188493|LOC102175633|ABCB9|AMZ1|PRRC2B|MRPL10|LOC102188213|LOC102186598|ALDH1B1|COL18A1|HTR6|LOC102175369|LOC102181470|LOC102187636|KCNV2|LOC102186759|LOC102171326|DNER|CNGA4|GK|TMEM38A|PDGFB|SRPK3|LOC102189641|LOC102186306|LOC102186371|LOC102180750|LOC102188238|LOC102168592|LOC102191128|RPRD1A|PTTG1|PSMA5|LOC102188427|CXCR3|RPL5|LOC102178627|LOC106503856|PLEKHG3|LOC1…
GO:0009987	cellular process	biological_process	1.1353e-09	1.8518e-07	1333	2000	10551	17664	102180852,102172284,102178916,102175709,106502002,102174685,102190857,106501895,102183302,106503628,102189523,102174423,102189221,102191325,106503281,102188557,102180853,102188036,102187810,102176068,102178727,102168753,102168442,102190593,102175950,102180336,102190763,102177748,102171672,102169612,102187225,102173038,102180672,102179792,102180862,102182030,102186874,102190598,102185208,102177429…	LOC102180852|LOC102172284|LOC102178916|LOC102175709|CROCC2|SLC5A1|LOC102190857|LOC106501895|SMCO2|LOC106503628|SNX33|LOC102174423|TRMT12|LOC102191325|LOC106503281|CAP1|RHOBTB2|LOC102188036|PFKL|SIAH1|LOC102178727|LOC102168753|LOC102168442|AVPR2|LOC102175950|HNF1A|CCDC88B|SCN4A|ALDH4A1|LOC102169612|CCR6|ERN1|TRAF3IP2|LOC102179792|TMEM214|LOC102182030|CLHC1|LOC102190598|LOC102185208|LOC102177429|CY…
GO:0003674	molecular_function	molecular_function	2.5606e-05	0.004022	1815	2000	15661	17664	102171252,102188679,102182595,102181364,102190187,102171847,102189239,102172629,102187401,102170254,102171967,102178685,102176396,102174543,102170987,102169343,102191257,102177231,102185648,102189598,102185250,102168748,102180985,106502685,102183101,102184103,102184067,102185197,102180509,102191688,102173083,106503951,102191750,102182910,102178496,106503920,102180458,102180396,102175117,102175423…	SLC25A25|LOC102188679|LOC102182595|C28H10orf71|LOC102190187|SLC22A20|ZIM2|PABPN1|LOC102187401|PERM1|LOC102171967|LOC102178685|LOC102176396|RAP1B|CARD9|PLCD4|LOC102191257|LOC102177231|LOC102185648|SAMD10|CDHR5|KCNQ3|LOC102180985|CLIC3|AIPL1|PLA2G7|PRDM12|LOC102185197|SLC32A1|LOC102191688|LOC102173083|LOC106503951|LOC102191750|LOC102182910|GMPPB|LOC106503920|WDR86|DLL4|LOC102175117|EIF2D|CLTC|ZNRF4…
GO:0015711	organic anion transport	biological_process	1.3853e-06	0.0058749	10	261	95	17664	1.0217e+89	LOC102170172|TPCN1|LOC102173775|RP9|LOC102174328|LOC102169897|LOC102173498|LOC102173224|LOC102174057|ZCCHC10|
GO:0015171	amino acid transmembrane transporter activity	molecular_function	5.7798e-06	0.0060392	7	261	48	17664	1.0217e+62	LOC102170172|LOC102173498|LOC102174328|LOC102174057|LOC102173775|LOC102173224|LOC102169897|
GO:0006820	anion transport	biological_process	6.7951e-06	0.0060392	12	261	161	17664	1.02173e+107	LOC102173498|CLCN6|ZCCHC10|COPS7B|LOC102174057|LOC102173224|TPCN1|LOC102170172|LOC102169897|LOC102174328|LOC102173775|RP9|
GO:0008514	organic anion transmembrane transporter activity	molecular_function	8.7256e-06	0.0060392	8	261	69	17664	1.02173e+71	LOC102173498|LOC102174057|LOC102173224|LOC102170172|TPCN1|LOC102173775|LOC102174328|LOC102169897|
GO:0003333	amino acid transmembrane transport	biological_process	9.2457e-06	0.0060392	7	261	51	17664	1.0217e+62	LOC102170172|LOC102173498|LOC102173224|LOC102174057|LOC102173775|LOC102174328|LOC102169897|
GO:0015849	organic acid transport	biological_process	9.968e-06	0.0060392	9	261	94	17664	1.0217e+80	LOC102170172|RP9|LOC102173775|LOC102174328|LOC102169897|LOC102173498|LOC102173224|LOC102174057|ZCCHC10|
GO:0046942	carboxylic acid transport	biological_process	9.968e-06	0.0060392	9	261	94	17664	1.02173e+80	LOC102173498|ZCCHC10|LOC102174057|LOC102173224|LOC102170172|LOC102169897|LOC102174328|RP9|LOC102173775|
GO:0006865	amino acid transport	biological_process	1.2335e-05	0.0063666	7	261	53	17664	1.02173e+62	LOC102173498|LOC102170172|LOC102169897|LOC102174328|LOC102174057|LOC102173224|LOC102173775|
GO:0008509	anion transmembrane transporter activity	molecular_function	1.3511e-05	0.0063666	10	261	118	17664	1.02173e+89	LOC102173498|CLCN6|LOC102174057|COPS7B|LOC102173224|TPCN1|LOC102170172|LOC102169897|LOC102174328|LOC102173775|
GO:0005342	organic acid transmembrane transporter activity	molecular_function	6.7627e-05	0.026073	7	261	68	17664	1.02174e+62	LOC102174328|LOC102174057|LOC102173775|LOC102173224|LOC102169897|LOC102170172|LOC102173498|
GO:0046943	carboxylic acid transmembrane transporter activity	molecular_function	6.7627e-05	0.026073	7	261	68	17664	1.02173e+62	LOC102173498|LOC102170172|LOC102169897|LOC102174328|LOC102174057|LOC102173224|LOC102173775|
