# Supplementary material for: Identification of lncRNAs by RNA Sequencing Analysis During in Vivo Pre-Implantation Developmental Transformation in the Goat
Source: Front Genet. 2019 Oct 25;10:1040. doi: 10.3389/fgene.2019.01040 (PMC6823246; doi:10.3389/fgene.2019.01040)
Supplement: Supplemental Table S9 — Number of DELs (FPKM > 0.01 at least one sample during seven stages) contained in the stage high correlation modules. [file Table_9.xlsx]

## Sheet: Sheet1
Oocyte	2-cell	4-cell	8-cell	16-cell	Morula	Blastocyst
XLOC_000860	XLOC_000519	XLOC_001318	XLOC_003302	XLOC_001934	XLOC_022477	XLOC_024579
XLOC_009299	XLOC_001585	XLOC_060043	XLOC_004641	XLOC_002542	XLOC_026352	XLOC_034372
XLOC_021826	XLOC_003706	XLOC_070127	XLOC_005361	XLOC_002601	XLOC_031217	XLOC_052841
XLOC_032484	XLOC_029683	XLOC_082410	XLOC_007842	XLOC_003970	XLOC_033783	XLOC_052844
XLOC_034283	XLOC_032911	XLOC_086376	XLOC_009700	XLOC_004416	XLOC_034565	XLOC_066314
XLOC_034675	XLOC_034012	XLOC_1052419	XLOC_030499	XLOC_005061	XLOC_049173	XLOC_1051798
XLOC_035182	XLOC_055080	XLOC_1052428	XLOC_031813	XLOC_008471	XLOC_050534	XLOC_1053179
XLOC_035386	XLOC_059534	XLOC_1052907	XLOC_032558	XLOC_010855	XLOC_065699	XLOC_1053960
XLOC_040600	XLOC_063551	XLOC_1053587	XLOC_033173	XLOC_011496	XLOC_067191	XLOC_1055317
XLOC_040757	XLOC_069287	XLOC_105395	XLOC_057143	XLOC_024741	XLOC_077166	XLOC_1055482
XLOC_040785	XLOC_072898	XLOC_1054163	XLOC_058736	XLOC_028474	XLOC_087349	XLOC_111005
XLOC_040808	XLOC_094775	XLOC_110963	XLOC_059119	XLOC_029028	XLOC_088623	XLOC_1120966
XLOC_040809	XLOC_1051643	XLOC_1119989	XLOC_070048	XLOC_033110	XLOC_089433	XLOC_1121033
XLOC_043732	XLOC_1052401	XLOC_1120172	XLOC_070780	XLOC_033772	XLOC_1052177	XLOC_1121819
XLOC_046207	XLOC_1052461	XLOC_1120202	XLOC_079212	XLOC_043693	XLOC_105222	XLOC_1124120
XLOC_047678	XLOC_1053451	XLOC_1120902	XLOC_082946	XLOC_047806	XLOC_1052882	XLOC_1124620
XLOC_055758	XLOC_1054580	XLOC_1121546	XLOC_085474	XLOC_047820	XLOC_1052889	XLOC_1124780
XLOC_055762	XLOC_1054845	XLOC_1121642	XLOC_092315	XLOC_049165	XLOC_1055688	XLOC_113571
XLOC_059536	XLOC_108126	XLOC_1121991	XLOC_102787	XLOC_049390	XLOC_1056215	XLOC_114022
XLOC_063493	XLOC_110888	XLOC_1122274	XLOC_1051948	XLOC_051383	XLOC_1056399	XLOC_115688
XLOC_074591	XLOC_111151	XLOC_1122564	XLOC_1052052	XLOC_052845	XLOC_1121563	XLOC_1187471
XLOC_075499	XLOC_1120021	XLOC_112321	XLOC_1052228	XLOC_052860	XLOC_1122280	XLOC_1189559
XLOC_075856	XLOC_1120184	XLOC_1124035	XLOC_1052270	XLOC_053358	XLOC_1124253	XLOC_1189693
XLOC_078210	XLOC_1120330	XLOC_1124873	XLOC_1052397	XLOC_054541	XLOC_1124265	XLOC_1190027
XLOC_079860	XLOC_1120630	XLOC_112505	XLOC_1053890	XLOC_061970	XLOC_112855	XLOC_1190205
XLOC_083230	XLOC_1120790	XLOC_112983	XLOC_1054200	XLOC_063614	XLOC_113436	XLOC_1190988
XLOC_084432	XLOC_1120951	XLOC_113005	XLOC_1054212	XLOC_065929	XLOC_113623	XLOC_1192267
XLOC_087549	XLOC_1121733	XLOC_113699	XLOC_1056043	XLOC_066300	XLOC_114161	XLOC_1193047
XLOC_099395	XLOC_112279	XLOC_114569	XLOC_1056244	XLOC_070947	XLOC_114557	XLOC_1337717
XLOC_099434	XLOC_112283	XLOC_114783	XLOC_108297	XLOC_080894	XLOC_114989	XLOC_1338822
XLOC_101762	XLOC_1123235	XLOC_115084	XLOC_110751	XLOC_083607	XLOC_115594	XLOC_1339055
XLOC_1051723	XLOC_112589	XLOC_115608	XLOC_1119525	XLOC_085013	XLOC_115691	XLOC_1419621
XLOC_1051896	XLOC_112590	XLOC_116334	XLOC_1120043	XLOC_085701	XLOC_115863	XLOC_1420086
XLOC_1051939	XLOC_112932	XLOC_116374	XLOC_1120585	XLOC_085971	XLOC_116429	XLOC_1420239
XLOC_1051945	XLOC_114278	XLOC_116465	XLOC_1120765	XLOC_089816	XLOC_1187637	XLOC_1494849
XLOC_1051986	XLOC_114932	XLOC_1187701	XLOC_1122121	XLOC_089817	XLOC_1187808	XLOC_1496255
XLOC_1052154	XLOC_115454	XLOC_1188073	XLOC_1122122	XLOC_095003	XLOC_1187835	XLOC_1496350
XLOC_1052436	XLOC_116265	XLOC_1188645	XLOC_1122343	XLOC_096276	XLOC_1188863	XLOC_1496587
XLOC_1052728	XLOC_1187314	XLOC_1188757	XLOC_1122707	XLOC_096468	XLOC_1188903	XLOC_1558177
XLOC_1052841	XLOC_1187465	XLOC_1189637	XLOC_112403	XLOC_096957	XLOC_1189803	XLOC_1559503
XLOC_1053618	XLOC_1187488	XLOC_1190124	XLOC_1124883	XLOC_096964	XLOC_1190067	XLOC_1559940
XLOC_1053639	XLOC_1188335	XLOC_1190215	XLOC_1124896	XLOC_097273	XLOC_1190980	XLOC_1613519
XLOC_1053832	XLOC_1188355	XLOC_1190406	XLOC_1124995	XLOC_098053	XLOC_1192318	XLOC_1614200
XLOC_1053913	XLOC_1189095	XLOC_1190913	XLOC_113568	XLOC_099640	XLOC_1192395	XLOC_1614565
XLOC_1054109	XLOC_1189147	XLOC_1191656	XLOC_113982	XLOC_101202	XLOC_1339363	XLOC_1614954
XLOC_1054187	XLOC_1189447	XLOC_1191691	XLOC_114591	XLOC_102783	XLOC_1418458	XLOC_1683819
XLOC_1054247	XLOC_1189633	XLOC_1191994	XLOC_114869	XLOC_103455	XLOC_1418786	XLOC_1729844
XLOC_1054829	XLOC_1189747	XLOC_1192487	XLOC_115497	XLOC_104123	XLOC_1419561	XLOC_1730702
XLOC_1055885	XLOC_1189961	XLOC_1338117	XLOC_1188543	XLOC_104624	XLOC_1420310	XLOC_1730840
XLOC_1056166	XLOC_1190960	XLOC_1338270	XLOC_1188560	XLOC_1051971	XLOC_1421015	XLOC_1787257
XLOC_110954	XLOC_1191058	XLOC_1338327	XLOC_1189073	XLOC_1052061	XLOC_1421509	XLOC_1787315
XLOC_110962	XLOC_1191211	XLOC_1338631	XLOC_1189161	XLOC_1052108	XLOC_1493505	XLOC_1885436
XLOC_110996	XLOC_1191375	XLOC_1338951	XLOC_1190305	XLOC_1052387	XLOC_1493780	XLOC_1886103
XLOC_111132	XLOC_1192358	XLOC_1339026	XLOC_1190499	XLOC_1052427	XLOC_1494931	XLOC_1886126
XLOC_111283	XLOC_1192360	XLOC_1339243	XLOC_1192146	XLOC_1052459	XLOC_1495827	XLOC_1939296
XLOC_111306	XLOC_1192421	XLOC_1419776	XLOC_1192986	XLOC_1052679	XLOC_1496538	XLOC_1939906
XLOC_111386	XLOC_1192646	XLOC_1419872	XLOC_1337913	XLOC_1052701	XLOC_1558050	XLOC_1939939
XLOC_111510	XLOC_1336752	XLOC_1420618	XLOC_1339168	XLOC_1052750	XLOC_1559057	XLOC_1940016
XLOC_111805	XLOC_1336785	XLOC_1421584	XLOC_1339267	XLOC_1052902	XLOC_1559738	XLOC_1940185
XLOC_111823	XLOC_1337064	XLOC_1493417	XLOC_1339273	XLOC_1053064	XLOC_1559938	XLOC_1943524
XLOC_1119776	XLOC_1337576	XLOC_1493878	XLOC_1418224	XLOC_1053101	XLOC_1560465	XLOC_1943697
XLOC_1119851	XLOC_1337612	XLOC_1494081	XLOC_1418778	XLOC_1053145	XLOC_1561188	XLOC_2067604
XLOC_1119977	XLOC_1338488	XLOC_1494162	XLOC_1419973	XLOC_1053366	XLOC_1613401	XLOC_2069315
XLOC_1120082	XLOC_1338637	XLOC_1558081	XLOC_1420142	XLOC_1053403	XLOC_1614028	XLOC_2197458
XLOC_1120193	XLOC_1338648	XLOC_1558195	XLOC_1420463	XLOC_105343	XLOC_1614156	XLOC_2197609
XLOC_1120199	XLOC_1338687	XLOC_1558721	XLOC_1420850	XLOC_1053685	XLOC_1614521	XLOC_2197776
XLOC_1120228	XLOC_1338819	XLOC_1559489	XLOC_1420879	XLOC_1053958	XLOC_1614575	XLOC_2198390
XLOC_112042	XLOC_1338834	XLOC_1559848	XLOC_1421684	XLOC_1054060	XLOC_1682936	XLOC_2199833
XLOC_1120580	XLOC_1339372	XLOC_1560768	XLOC_1493349	XLOC_1054061	XLOC_1683387	XLOC_2202158
XLOC_1120920	XLOC_1418351	XLOC_1560976	XLOC_1557994	XLOC_1054391	XLOC_1684729	XLOC_2202269
XLOC_1121268	XLOC_1418431	XLOC_1561098	XLOC_1558375	XLOC_1054531	XLOC_1685793	XLOC_2319884
XLOC_1121808	XLOC_1419266	XLOC_1561390	XLOC_1558636	XLOC_1054614	XLOC_1730820	XLOC_2319921
XLOC_1122131	XLOC_1419451	XLOC_1615196	XLOC_1559808	XLOC_1054909	XLOC_1730843	XLOC_2321780
XLOC_1122740	XLOC_1419755	XLOC_1615365	XLOC_1560464	XLOC_1054999	XLOC_1836139	XLOC_2322788
XLOC_112323	XLOC_1419771	XLOC_1615453	XLOC_1561218	XLOC_1055048	XLOC_1836172	XLOC_2446757
XLOC_112345	XLOC_1421143	XLOC_1615829	XLOC_1561310	XLOC_1055260	XLOC_1836575	XLOC_2449793
XLOC_1123472	XLOC_1421412	XLOC_1616157	XLOC_1561430	XLOC_1055337	XLOC_1836595	XLOC_2450099
XLOC_1123995	XLOC_1421455	XLOC_1683197	XLOC_1613268	XLOC_1055432	XLOC_1836613	XLOC_2563759
XLOC_1124148	XLOC_1421554	XLOC_1683490	XLOC_1613400	XLOC_1055853	XLOC_1885639	XLOC_2564811
XLOC_1124156	XLOC_1421688	XLOC_1684063	XLOC_1613709	XLOC_1055854	XLOC_1887538	XLOC_2565390
XLOC_1124927	XLOC_1493414	XLOC_1685639	XLOC_1613734	XLOC_1055895	XLOC_1940687	XLOC_2567700
XLOC_1125009	XLOC_1493670	XLOC_1685989	XLOC_1614410	XLOC_1056039	XLOC_1940823	XLOC_2567825
XLOC_1125016	XLOC_1493896	XLOC_1729502	XLOC_1614473	XLOC_1056196	XLOC_1940933	XLOC_2687449
XLOC_112881	XLOC_1493907	XLOC_1729620	XLOC_1614638	XLOC_1056198	XLOC_1940967	XLOC_2690109
XLOC_112883	XLOC_1493980	XLOC_1729914	XLOC_1615221	XLOC_1056401	XLOC_1941047	XLOC_2690547
XLOC_112884	XLOC_1495068	XLOC_1729915	XLOC_1684104	XLOC_1056405	XLOC_1942959	XLOC_2790512
XLOC_112947	XLOC_1495104	XLOC_1730166	XLOC_1684595	XLOC_1056422	XLOC_1944114	XLOC_284685
XLOC_112993	XLOC_1495279	XLOC_1730169	XLOC_1684711	XLOC_1056423	XLOC_1945225	XLOC_285613
XLOC_113682	XLOC_1558709	XLOC_1731559	XLOC_1686034	XLOC_1056433	XLOC_2068251	XLOC_285771
XLOC_113766	XLOC_1559911	XLOC_1731674	XLOC_1730209	XLOC_1056486	XLOC_2068628	XLOC_286850
XLOC_113937	XLOC_1560314	XLOC_1785373	XLOC_1730220	XLOC_1056505	XLOC_2070368	XLOC_287925
XLOC_114062	XLOC_1560973	XLOC_1785824	XLOC_1730326	XLOC_106013	XLOC_2070478	XLOC_391048
XLOC_114090	XLOC_1561354	XLOC_1786125	XLOC_1730787	XLOC_107333	XLOC_2070589	XLOC_392362
XLOC_114160	XLOC_1561469	XLOC_1786942	XLOC_1731115	XLOC_108896	XLOC_2071705	XLOC_392720
XLOC_114216	XLOC_1614078	XLOC_1787153	XLOC_1731670	XLOC_110697	XLOC_2072006	XLOC_393389
XLOC_114296	XLOC_1614184	XLOC_1787640	XLOC_1785319	XLOC_110698	XLOC_2197153	XLOC_395485
XLOC_114358	XLOC_1614406	XLOC_1835642	XLOC_1785397	XLOC_110792	XLOC_2197204	XLOC_510964
XLOC_114597	XLOC_1614924	XLOC_1836433	XLOC_1785460	XLOC_110906	XLOC_2198296	XLOC_511435
XLOC_114773	XLOC_1615012	XLOC_1836653	XLOC_1785634	XLOC_110946	XLOC_2199190	XLOC_604522
XLOC_114818	XLOC_1615266	XLOC_1836938	XLOC_1786109	XLOC_111097	XLOC_2199361	XLOC_693237
XLOC_114821	XLOC_1615468	XLOC_1837066	XLOC_1787616	XLOC_111152	XLOC_2199697	XLOC_693875
XLOC_114861	XLOC_1616171	XLOC_1837429	XLOC_1835840	XLOC_111279	XLOC_2199784	XLOC_694230
XLOC_115005	XLOC_1683256	XLOC_1884675	XLOC_1836309	XLOC_111373	XLOC_2200709	XLOC_694287
XLOC_115072	XLOC_1683991	XLOC_1884905	XLOC_1836426	XLOC_111495	XLOC_2201718	XLOC_695189
XLOC_115172	XLOC_1684894	XLOC_1885044	XLOC_1837422	XLOC_111802	XLOC_2202345	XLOC_884528
XLOC_115404	XLOC_1684895	XLOC_1939793	XLOC_1884442	XLOC_111839	XLOC_2321463	XLOC_884656
XLOC_115554	XLOC_1684973	XLOC_1940634	XLOC_1885586	XLOC_1119499	XLOC_2322108	XLOC_885030
XLOC_115621	XLOC_1685498	XLOC_1941283	XLOC_1886039	XLOC_1119718	XLOC_2322487	XLOC_886722
XLOC_115676	XLOC_1685698	XLOC_1942485	XLOC_1939035	XLOC_1119836	XLOC_2322830	XLOC_887728
XLOC_115708	XLOC_1685910	XLOC_1942731	XLOC_1939394	XLOC_1119934	XLOC_2445924	XLOC_974004
XLOC_115957	XLOC_1729485	XLOC_1944400	XLOC_1941505	XLOC_1119980	XLOC_2446139	XLOC_974485
XLOC_115989	XLOC_1729493	XLOC_2067766	XLOC_2069009	XLOC_1120413	XLOC_2446268	XLOC_001679
XLOC_116089	XLOC_1729499	XLOC_2069230	XLOC_2069637	XLOC_1120564	XLOC_2446331	XLOC_001733
XLOC_116383	XLOC_1729638	XLOC_2069246	XLOC_2069707	XLOC_1120737	XLOC_2447251	XLOC_004833
XLOC_1187473	XLOC_1730110	XLOC_2069310	XLOC_2069766	XLOC_1120746	XLOC_2447691	XLOC_007785
XLOC_1187570	XLOC_1731480	XLOC_2069955	XLOC_2070534	XLOC_1120808	XLOC_2448488	XLOC_027825
XLOC_1187636	XLOC_1785982	XLOC_2070155	XLOC_2070930	XLOC_1121020	XLOC_2448529	XLOC_029135
XLOC_1187838	XLOC_1786156	XLOC_2071734	XLOC_2070972	XLOC_1121056	XLOC_2449834	XLOC_033294
XLOC_1187910	XLOC_1786270	XLOC_2197237	XLOC_2072003	XLOC_1121132	XLOC_2563520	XLOC_033856
XLOC_1187946	XLOC_1786385	XLOC_2197722	XLOC_2197889	XLOC_1121257	XLOC_2563804	XLOC_034518
XLOC_1187962	XLOC_1787035	XLOC_2197866	XLOC_2198536	XLOC_1121259	XLOC_2564698	XLOC_034645
XLOC_1188086	XLOC_1787374	XLOC_2198380	XLOC_2199333	XLOC_1121381	XLOC_2564865	XLOC_034700
XLOC_1188115	XLOC_1787377	XLOC_2199042	XLOC_2199531	XLOC_1121386	XLOC_2565451	XLOC_043695
XLOC_1188128	XLOC_1787593	XLOC_2200622	XLOC_2199780	XLOC_1121494	XLOC_2566158	XLOC_043743
XLOC_1188198	XLOC_1836345	XLOC_2201433	XLOC_2200776	XLOC_1121668	XLOC_2566806	XLOC_043758
XLOC_1188473	XLOC_1836651	XLOC_2201803	XLOC_2202284	XLOC_1121890	XLOC_2567748	XLOC_052247
XLOC_1188545	XLOC_1837360	XLOC_2202316	XLOC_2319302	XLOC_1122073	XLOC_2568330	XLOC_063510
XLOC_1188596	XLOC_1884614	XLOC_2202386	XLOC_2319424	XLOC_1122194	XLOC_2687921	XLOC_063530
XLOC_1188696	XLOC_1884783	XLOC_2319390	XLOC_2319487	XLOC_1122204	XLOC_2688154	XLOC_065917
XLOC_1188745	XLOC_1886032	XLOC_2320697	XLOC_2319594	XLOC_1122205	XLOC_2689091	XLOC_066310
XLOC_1188895	XLOC_1886444	XLOC_2321712	XLOC_2319595	XLOC_1122265	XLOC_2690115	XLOC_070044
XLOC_1189366	XLOC_1886445	XLOC_2321994	XLOC_2319886	XLOC_1122335	XLOC_2690361	XLOC_076456
XLOC_1189557	XLOC_1887204	XLOC_2322092	XLOC_2320162	XLOC_1122605	XLOC_2786953	XLOC_077170
XLOC_1189736	XLOC_1939866	XLOC_2322134	XLOC_2320384	XLOC_1122640	XLOC_2787392	XLOC_091729
XLOC_1190344	XLOC_1940316	XLOC_2446310	XLOC_2321161	XLOC_1123011	XLOC_2787621	XLOC_092929
XLOC_1190382	XLOC_1940360	XLOC_2446960	XLOC_2321344	XLOC_1123134	XLOC_2787905	XLOC_094586
XLOC_1190393	XLOC_1940548	XLOC_2446964	XLOC_2321667	XLOC_1123505	XLOC_2787992	XLOC_096422
XLOC_1190600	XLOC_1940855	XLOC_2448136	XLOC_2321857	XLOC_1123609	XLOC_2788662	XLOC_096427
XLOC_1190690	XLOC_1941356	XLOC_2449623	XLOC_2322043	XLOC_1123653	XLOC_2788966	XLOC_096956
XLOC_1191002	XLOC_1941922	XLOC_2451403	XLOC_2322435	XLOC_1123781	XLOC_2789527	XLOC_100490
XLOC_1191012	XLOC_1942022	XLOC_2564839	XLOC_2445712	XLOC_1123818	XLOC_2789533	XLOC_101414
XLOC_1191020	XLOC_1942391	XLOC_2564997	XLOC_2447537	XLOC_1124063	XLOC_2789583	XLOC_103770
XLOC_1191103	XLOC_1942973	XLOC_2565529	XLOC_2447751	XLOC_1124064	XLOC_2790466	XLOC_1052624
XLOC_1191129	XLOC_1943656	XLOC_2565674	XLOC_2448143	XLOC_1124169	XLOC_282956	XLOC_1052742
XLOC_1191250	XLOC_1943711	XLOC_2565823	XLOC_2448222	XLOC_1124175	XLOC_283214	XLOC_1053001
XLOC_1191501	XLOC_1943715	XLOC_2566172	XLOC_2449507	XLOC_1124176	XLOC_283813	XLOC_1053355
XLOC_1191529	XLOC_1943741	XLOC_2567036	XLOC_2449638	XLOC_1124310	XLOC_284132	XLOC_1053452
XLOC_1191533	XLOC_1943825	XLOC_2567351	XLOC_2450019	XLOC_1124315	XLOC_284684	XLOC_1053676
XLOC_1191616	XLOC_1943834	XLOC_2567470	XLOC_2450689	XLOC_1124322	XLOC_287360	XLOC_1053719
XLOC_1191675	XLOC_1944017	XLOC_2568257	XLOC_2451511	XLOC_1124331	XLOC_288343	XLOC_1054041
XLOC_1191697	XLOC_1944626	XLOC_2687485	XLOC_2564151	XLOC_1124564	XLOC_391060	XLOC_1054049
XLOC_1191738	XLOC_2067455	XLOC_2687647	XLOC_2564936	XLOC_1124572	XLOC_391252	XLOC_1054165
XLOC_1191742	XLOC_2067559	XLOC_2688590	XLOC_2565729	XLOC_1124723	XLOC_393020	XLOC_1054238
XLOC_1191825	XLOC_2068224	XLOC_2688734	XLOC_2566423	XLOC_112479	XLOC_508567	XLOC_1054991
XLOC_1191865	XLOC_2068228	XLOC_2688779	XLOC_2566568	XLOC_1124798	XLOC_509612	XLOC_1055554
XLOC_1191868	XLOC_2068230	XLOC_2689506	XLOC_2568219	XLOC_112500	XLOC_510987	XLOC_1056491
XLOC_1192641	XLOC_2068328	XLOC_2689695	XLOC_2568222	XLOC_112562	XLOC_601885	XLOC_1056542
XLOC_1192651	XLOC_2068330	XLOC_2689729	XLOC_2568234	XLOC_112741	XLOC_603768	XLOC_1056585
XLOC_1192725	XLOC_2068361	XLOC_2689897	XLOC_2568252	XLOC_112890	XLOC_603829	XLOC_1056587
XLOC_1336851	XLOC_2068442	XLOC_2689947	XLOC_2687607	XLOC_113364	XLOC_605147	XLOC_108068
XLOC_1336859	XLOC_2068461	XLOC_2786877	XLOC_2688148	XLOC_113676	XLOC_692857	XLOC_108313
XLOC_1336905	XLOC_2069100	XLOC_2787318	XLOC_2688247	XLOC_113762	XLOC_694293	XLOC_109171
XLOC_1336950	XLOC_2069682	XLOC_2787437	XLOC_2688875	XLOC_113784	XLOC_796371	XLOC_109613
XLOC_1336985	XLOC_2069985	XLOC_2787969	XLOC_2689197	XLOC_113970	XLOC_796899	XLOC_1119881
XLOC_1337174	XLOC_2070003	XLOC_2789210	XLOC_2689505	XLOC_113980	XLOC_797061	XLOC_1119929
XLOC_1337198	XLOC_2070417	XLOC_2790298	XLOC_2689516	XLOC_113986	XLOC_797284	XLOC_1120433
XLOC_1337338	XLOC_2070431	XLOC_2790629	XLOC_2690349	XLOC_114021	XLOC_797494	XLOC_1120591
XLOC_1337637	XLOC_2070798	XLOC_2790668	XLOC_2690721	XLOC_114140	XLOC_798357	XLOC_1120629
XLOC_1337686	XLOC_2072054	XLOC_2791110	XLOC_2786673	XLOC_114309	XLOC_798477	XLOC_1120794
XLOC_1337830	XLOC_2198283	XLOC_283058	XLOC_2787368	XLOC_114554	XLOC_798815	XLOC_1120873
XLOC_1337841	XLOC_2198424	XLOC_284083	XLOC_2787907	XLOC_114731	XLOC_799813	XLOC_1122015
XLOC_1337899	XLOC_2198532	XLOC_284466	XLOC_2789592	XLOC_114824	XLOC_800370	XLOC_1122317
XLOC_1337903	XLOC_2198672	XLOC_286345	XLOC_2790451	XLOC_114994	XLOC_886093	XLOC_1122334
XLOC_1337916	XLOC_2199274	XLOC_391294	XLOC_2791179	XLOC_115083	XLOC_886674	XLOC_1122702
XLOC_1338052	XLOC_2199763	XLOC_391816	XLOC_284546	XLOC_115240	XLOC_886899	XLOC_1122857
XLOC_1338370	XLOC_2199808	XLOC_392427	XLOC_284835	XLOC_115305	XLOC_887137	XLOC_1122979
XLOC_1338510	XLOC_2199892	XLOC_392836	XLOC_285174	XLOC_115308	XLOC_887183	XLOC_1123643
XLOC_1338514	XLOC_2199920	XLOC_393858	XLOC_288312	XLOC_115403	XLOC_973258	XLOC_112405
XLOC_1338633	XLOC_2200001	XLOC_393917	XLOC_391045	XLOC_115446	XLOC_072900	XLOC_1124387
XLOC_1338663	XLOC_2200809	XLOC_394688	XLOC_391579	XLOC_115500	XLOC_084389	XLOC_1124408
XLOC_1338693	XLOC_2201064	XLOC_394727	XLOC_391869	XLOC_115567	XLOC_088422	XLOC_112852
XLOC_1338709	XLOC_2201117	XLOC_394817	XLOC_392036	XLOC_115706	XLOC_1121280	XLOC_112896
XLOC_1338756	XLOC_2319494	XLOC_395686	XLOC_392416	XLOC_115805	XLOC_1123368	XLOC_113447
XLOC_1338980	XLOC_2319718	XLOC_396226	XLOC_392865	XLOC_115852	XLOC_1123618	XLOC_113683
XLOC_1338985	XLOC_2319961	XLOC_508620	XLOC_393462	XLOC_115861	XLOC_113786	XLOC_113981
XLOC_1339003	XLOC_2319978	XLOC_508638	XLOC_393730	XLOC_116050	XLOC_1190350	XLOC_114224
XLOC_1339037	XLOC_2320421	XLOC_508699	XLOC_394140	XLOC_116086	XLOC_1191348	XLOC_114472
XLOC_1339233	XLOC_2320852	XLOC_509316	XLOC_394850	XLOC_116120	XLOC_1191353	XLOC_114707
XLOC_1339319	XLOC_2321204	XLOC_509505	XLOC_395690	XLOC_116128	XLOC_1336841	XLOC_114769
XLOC_1418198	XLOC_2321246	XLOC_509594	XLOC_508574	XLOC_116230	XLOC_1337310	XLOC_114927
XLOC_1418273	XLOC_2321482	XLOC_510042	XLOC_509303	XLOC_116310	XLOC_1337463	XLOC_115226
XLOC_1418296	XLOC_2445912	XLOC_510859	XLOC_509356	XLOC_116359	XLOC_1419777	XLOC_115983
XLOC_1418332	XLOC_2446318	XLOC_511059	XLOC_509713	XLOC_116381	XLOC_1421518	XLOC_1187535
XLOC_1418347	XLOC_2446624	XLOC_511532	XLOC_509885	XLOC_116382	XLOC_1560245	XLOC_1187655
XLOC_1418563	XLOC_2448161	XLOC_602733	XLOC_509947	XLOC_116493	XLOC_1613557	XLOC_1187917
XLOC_1419309	XLOC_2449419	XLOC_603450	XLOC_510404	XLOC_116528	XLOC_1613659	XLOC_1187941
XLOC_1419354	XLOC_2450153	XLOC_603515	XLOC_510818	XLOC_1187285	XLOC_1729825	XLOC_1188068
XLOC_1419473	XLOC_2451335	XLOC_603696	XLOC_511627	XLOC_1187321	XLOC_1730436	XLOC_1188460
XLOC_1419474	XLOC_2451653	XLOC_605597	XLOC_601255	XLOC_1187704	XLOC_1786443	XLOC_1188462
XLOC_1419522	XLOC_2563969	XLOC_605694	XLOC_601721	XLOC_1187949	XLOC_1786629	XLOC_1188774
XLOC_1419525	XLOC_2565256	XLOC_692709	XLOC_601726	XLOC_1188187	XLOC_1836013	XLOC_1188800
XLOC_1419529	XLOC_2565465	XLOC_692775	XLOC_601977	XLOC_1188189	XLOC_1884378	XLOC_1189121
XLOC_1420006	XLOC_2565665	XLOC_692948	XLOC_602138	XLOC_1188552	XLOC_1940178	XLOC_1189207
XLOC_1420111	XLOC_2565757	XLOC_693116	XLOC_602257	XLOC_1188908	XLOC_1940618	XLOC_1189208
XLOC_1420123	XLOC_2565911	XLOC_693126	XLOC_602447	XLOC_1189084	XLOC_1941286	XLOC_1189295
XLOC_1420187	XLOC_2566301	XLOC_694802	XLOC_602900	XLOC_1189139	XLOC_1944392	XLOC_1189543
XLOC_1420224	XLOC_2567086	XLOC_694894	XLOC_603042	XLOC_1189163	XLOC_2201690	XLOC_1189740
XLOC_1420602	XLOC_2567481	XLOC_695039	XLOC_603466	XLOC_1189178	XLOC_2202212	XLOC_1189883
XLOC_1420630	XLOC_2567530	XLOC_695215	XLOC_603617	XLOC_1189427	XLOC_2319312	XLOC_1189890
XLOC_1420852	XLOC_2567714	XLOC_695730	XLOC_604495	XLOC_1189430	XLOC_2320189	XLOC_1189977
XLOC_1420854	XLOC_2687491	XLOC_695771	XLOC_604533	XLOC_1189458	XLOC_2322219	XLOC_1190086
XLOC_1420872	XLOC_2687593	XLOC_796250	XLOC_604542	XLOC_1189580	XLOC_2322829	XLOC_1190142
XLOC_1421005	XLOC_2687655	XLOC_796588	XLOC_604659	XLOC_1189660	XLOC_2445642	XLOC_1191025
XLOC_1421148	XLOC_2688107	XLOC_796829	XLOC_604888	XLOC_1189789	XLOC_2448077	XLOC_1191635
XLOC_1421151	XLOC_2689742	XLOC_797089	XLOC_605230	XLOC_1190252	XLOC_2448404	XLOC_1191724
XLOC_1421157	XLOC_2689906	XLOC_797735	XLOC_605798	XLOC_1190396	XLOC_2566781	XLOC_1191743
XLOC_1421234	XLOC_2690670	XLOC_800186	XLOC_692396	XLOC_1190616	XLOC_2690131	XLOC_1191912
XLOC_1421311	XLOC_2690764	XLOC_884092	XLOC_692430	XLOC_1190643	XLOC_285430	XLOC_1192260
XLOC_1421382	XLOC_2786769	XLOC_885008	XLOC_692788	XLOC_1191197	XLOC_392374	XLOC_1192554
XLOC_1421493	XLOC_2786881	XLOC_885641	XLOC_692856	XLOC_1191200	XLOC_601311	XLOC_1192620
XLOC_1493438	XLOC_2787183	XLOC_886675	XLOC_693676	XLOC_1191216	XLOC_601750	XLOC_1192702
XLOC_1493488	XLOC_2787303	XLOC_887410	XLOC_694013	XLOC_1191288	XLOC_604011	XLOC_1192703
XLOC_1493667	XLOC_2788312	XLOC_887608	XLOC_694507	XLOC_1191372	XLOC_797876	XLOC_1337081
XLOC_1493772	XLOC_2788592	XLOC_971286	XLOC_694735	XLOC_1191373	XLOC_798247	XLOC_1337287
XLOC_1493865	XLOC_2790606	XLOC_971626	XLOC_695075	XLOC_1191395	XLOC_798840	XLOC_1337783
XLOC_1494572	XLOC_2791076	XLOC_971909	XLOC_695925	XLOC_1191400	XLOC_798982	XLOC_1337844
XLOC_1495033	XLOC_282880	XLOC_972113	XLOC_796981	XLOC_1191409	XLOC_799102	XLOC_1338495
XLOC_1495067	XLOC_283041	XLOC_972125	XLOC_797792	XLOC_1191476	XLOC_799231	XLOC_1339089
XLOC_1495098	XLOC_283090	XLOC_972386	XLOC_797872	XLOC_1191489	XLOC_884671	XLOC_1339158
XLOC_1495156	XLOC_283158	XLOC_972640	XLOC_798468	XLOC_1191492	XLOC_885166	XLOC_1418147
XLOC_1495538	XLOC_284217	XLOC_972759	XLOC_800506	XLOC_1191657	XLOC_886038	XLOC_1418679
XLOC_1495648	XLOC_284291		XLOC_884053	XLOC_1191677	XLOC_886239	XLOC_1419958
XLOC_1495649	XLOC_284422		XLOC_884062	XLOC_1192193	XLOC_972280	XLOC_1420552
XLOC_1495690	XLOC_284500		XLOC_884212	XLOC_1192394	XLOC_972283	XLOC_1493838
XLOC_1495691	XLOC_284752		XLOC_884314	XLOC_1192411	XLOC_972480	XLOC_1494503
XLOC_1496066	XLOC_285029		XLOC_884987	XLOC_1192441	XLOC_972505	XLOC_1494673
XLOC_1496085	XLOC_285151		XLOC_886291	XLOC_1192472	XLOC_972739	XLOC_1494800
XLOC_1496113	XLOC_285153		XLOC_887542	XLOC_1192524		XLOC_1494910
XLOC_1496627	XLOC_286663		XLOC_887762	XLOC_1192525		XLOC_1495705
XLOC_1558049	XLOC_287023		XLOC_971244	XLOC_1192732		XLOC_1496161
XLOC_1558280	XLOC_287727		XLOC_971277	XLOC_1192895		XLOC_1496560
XLOC_1558498	XLOC_391335		XLOC_971463	XLOC_1336998		XLOC_1496589
XLOC_1558980	XLOC_391659		XLOC_971683	XLOC_1337006		XLOC_1558390
XLOC_1559135	XLOC_391772		XLOC_971850	XLOC_1337019		XLOC_1559378
XLOC_1559314	XLOC_392353		XLOC_972157	XLOC_1337209		XLOC_1559472
XLOC_1559327	XLOC_393408		XLOC_972653	XLOC_1337258		XLOC_1559562
XLOC_1559338	XLOC_393744		XLOC_973247	XLOC_1337330		XLOC_1559865
XLOC_1559368	XLOC_394561		XLOC_973468	XLOC_1337347		XLOC_1613244
XLOC_1559437	XLOC_395098		XLOC_973959	XLOC_1337535		XLOC_1613416
XLOC_1559515	XLOC_395489		XLOC_974217	XLOC_1337594		XLOC_1614478
XLOC_1559635	XLOC_395649			XLOC_1337621		XLOC_1615762
XLOC_1559647	XLOC_396133			XLOC_1337719		XLOC_1616099
XLOC_1559791	XLOC_508894			XLOC_1337752		XLOC_1682961
XLOC_1559824	XLOC_510089			XLOC_1337806		XLOC_1683031
XLOC_1559975	XLOC_510237			XLOC_1337909		XLOC_1684068
XLOC_1559995	XLOC_510297			XLOC_1337988		XLOC_1684264
XLOC_1560220	XLOC_510348			XLOC_1338065		XLOC_1684489
XLOC_1560761	XLOC_510477			XLOC_1338104		XLOC_1684599
XLOC_1560975	XLOC_510583			XLOC_1338209		XLOC_1685324
XLOC_1560977	XLOC_510826			XLOC_1338249		XLOC_1685633
XLOC_1561015	XLOC_511500			XLOC_1338324		XLOC_1685660
XLOC_1561165	XLOC_602014			XLOC_1338365		XLOC_1685802
XLOC_1561236	XLOC_602337			XLOC_1338500		XLOC_1685804
XLOC_1613382	XLOC_603472			XLOC_1338611		XLOC_1729681
XLOC_1613559	XLOC_603698			XLOC_1338614		XLOC_1729899
XLOC_1613640	XLOC_603889			XLOC_1338657		XLOC_1730515
XLOC_1613670	XLOC_604038			XLOC_1338875		XLOC_1730779
XLOC_1613721	XLOC_604252			XLOC_1338880		XLOC_1730923
XLOC_1613803	XLOC_604880			XLOC_1338994		XLOC_1731183
XLOC_1613931	XLOC_604890			XLOC_1339066		XLOC_1731913
XLOC_1613994	XLOC_605393			XLOC_1339293		XLOC_1731914
XLOC_1614013	XLOC_692829			XLOC_1418344		XLOC_1732055
XLOC_1614041	XLOC_692847			XLOC_1418346		XLOC_1732056
XLOC_1614380	XLOC_693041			XLOC_1418571		XLOC_1785390
XLOC_1614492	XLOC_693060			XLOC_1418652		XLOC_1785496
XLOC_1614591	XLOC_693099			XLOC_1418663		XLOC_1785587
XLOC_1614941	XLOC_693224			XLOC_1418718		XLOC_1787094
XLOC_1615127	XLOC_695302			XLOC_1418781		XLOC_1787135
XLOC_1615203	XLOC_695746			XLOC_1419025		XLOC_1787148
XLOC_1615460	XLOC_695751			XLOC_1419056		XLOC_1835632
XLOC_1615807	XLOC_695758			XLOC_1419415		XLOC_1835934
XLOC_1616064	XLOC_695772			XLOC_1419425		XLOC_1836047
XLOC_1616076	XLOC_796616			XLOC_1419601		XLOC_1836072
XLOC_1616086	XLOC_796681			XLOC_1419687		XLOC_1836297
XLOC_1616167	XLOC_796836			XLOC_1419701		XLOC_1836606
XLOC_1682736	XLOC_797493			XLOC_1419799		XLOC_1836733
XLOC_1683048	XLOC_797754			XLOC_1419804		XLOC_1836911
XLOC_1683200	XLOC_797948			XLOC_1419815		XLOC_1837384
XLOC_1683380	XLOC_798837			XLOC_1419816		XLOC_1837650
XLOC_1684156	XLOC_799576			XLOC_1419848		XLOC_1884628
XLOC_1684819	XLOC_800227			XLOC_1419863		XLOC_1885162
XLOC_1684821	XLOC_800505			XLOC_1420092		XLOC_1885347
XLOC_1684856	XLOC_885174			XLOC_1420127		XLOC_1885422
XLOC_1684878	XLOC_886049			XLOC_1420170		XLOC_1885561
XLOC_1684962	XLOC_886208			XLOC_1420177		XLOC_1885636
XLOC_1684977	XLOC_886353			XLOC_1420178		XLOC_1885803
XLOC_1684995	XLOC_886555			XLOC_1420192		XLOC_1885841
XLOC_1685265	XLOC_886587			XLOC_1420231		XLOC_1885865
XLOC_1685337	XLOC_887150			XLOC_1420331		XLOC_1885967
XLOC_1685607	XLOC_887570			XLOC_1420558		XLOC_1886102
XLOC_1686033	XLOC_887579			XLOC_1420700		XLOC_1887201
XLOC_1729950	XLOC_887580			XLOC_1421237		XLOC_1887473
XLOC_1730167	XLOC_887751			XLOC_1421400		XLOC_1939004
XLOC_1730230	XLOC_887831			XLOC_1421416		XLOC_1939444
XLOC_1730497	XLOC_887832			XLOC_1421440		XLOC_1939975
XLOC_1730498	XLOC_887858			XLOC_1493500		XLOC_1940293
XLOC_1730772	XLOC_971467			XLOC_1493603		XLOC_1941205
XLOC_1730885	XLOC_971606			XLOC_1493909		XLOC_1941309
XLOC_1731156	XLOC_971616			XLOC_1494251		XLOC_1941378
XLOC_1731481	XLOC_972303			XLOC_1494476		XLOC_1941382
XLOC_1731507	XLOC_972725			XLOC_1494674		XLOC_1941831
XLOC_1731624	XLOC_973820			XLOC_1494844		XLOC_1942416
XLOC_1731651	XLOC_974081			XLOC_1494881		XLOC_1942503
XLOC_1785555				XLOC_1494987		XLOC_1942589
XLOC_1785734				XLOC_1495280		XLOC_1942620
XLOC_1785746				XLOC_1495340		XLOC_1942680
XLOC_1785803				XLOC_1495347		XLOC_1943108
XLOC_1785960				XLOC_1495666		XLOC_1943277
XLOC_1786448				XLOC_1495888		XLOC_1943829
XLOC_1786492				XLOC_1496223		XLOC_1944892
XLOC_1787349				XLOC_1496266		XLOC_1945054
XLOC_1787400				XLOC_1558005		XLOC_2067645
XLOC_1835662				XLOC_1558262		XLOC_2067712
XLOC_1835695				XLOC_1558351		XLOC_2067993
XLOC_1835891				XLOC_1558507		XLOC_2069157
XLOC_1835899				XLOC_1558629		XLOC_2069378
XLOC_1835975				XLOC_1558963		XLOC_2070219
XLOC_1836014				XLOC_1558987		XLOC_2070257
XLOC_1836769				XLOC_1558991		XLOC_2070371
XLOC_1836849				XLOC_1559018		XLOC_2071640
XLOC_1836864				XLOC_1559406		XLOC_2197401
XLOC_1836920				XLOC_1559407		XLOC_2198185
XLOC_1837333				XLOC_1559462		XLOC_2198361
XLOC_1837443				XLOC_1559491		XLOC_2199220
XLOC_1884387				XLOC_1559495		XLOC_2199281
XLOC_1884643				XLOC_1559535		XLOC_2199340
XLOC_1884674				XLOC_1559779		XLOC_2199631
XLOC_1884678				XLOC_1559914		XLOC_2199692
XLOC_1885389				XLOC_1559948		XLOC_2199768
XLOC_1885986				XLOC_1560247		XLOC_2199824
XLOC_1885987				XLOC_1560400		XLOC_2200166
XLOC_1886468				XLOC_1560449		XLOC_2200649
XLOC_1939017				XLOC_1560553		XLOC_2201666
XLOC_1939046				XLOC_1560714		XLOC_2201990
XLOC_1939831				XLOC_1560762		XLOC_2202067
XLOC_1939832				XLOC_1560767		XLOC_2202113
XLOC_1939865				XLOC_1560877		XLOC_2202169
XLOC_1939904				XLOC_1560878		XLOC_2202275
XLOC_1940279				XLOC_1561163		XLOC_2202324
XLOC_1940379				XLOC_1613277		XLOC_2319339
XLOC_1940418				XLOC_1613278		XLOC_2319521
XLOC_1940512				XLOC_1613306		XLOC_2319942
XLOC_1940563				XLOC_1613413		XLOC_2320068
XLOC_1940641				XLOC_1613451		XLOC_2320705
XLOC_1940671				XLOC_1613466		XLOC_2321009
XLOC_1940893				XLOC_1613468		XLOC_2321553
XLOC_1940911				XLOC_1613494		XLOC_2321619
XLOC_1940923				XLOC_1613497		XLOC_2322437
XLOC_1941327				XLOC_1613743		XLOC_2322593
XLOC_1941418				XLOC_1613904		XLOC_2322778
XLOC_1941849				XLOC_1614015		XLOC_2322817
XLOC_1942075				XLOC_1614733		XLOC_2322992
XLOC_1942109				XLOC_1614805		XLOC_2445433
XLOC_1942153				XLOC_1614988		XLOC_2446130
XLOC_1942936				XLOC_1615006		XLOC_2446345
XLOC_1943010				XLOC_1615084		XLOC_2446611
XLOC_1943056				XLOC_1615391		XLOC_2447614
XLOC_1943173				XLOC_1615672		XLOC_2448169
XLOC_1943257				XLOC_1615792		XLOC_2448283
XLOC_1943274				XLOC_1615944		XLOC_2448358
XLOC_1943515				XLOC_1616132		XLOC_2449219
XLOC_1943550				XLOC_1683041		XLOC_2449412
XLOC_1943726				XLOC_1683126		XLOC_2449984
XLOC_1943857				XLOC_1683170		XLOC_2450564
XLOC_1943870				XLOC_1683227		XLOC_2450757
XLOC_1943894				XLOC_1683360		XLOC_2450771
XLOC_1943995				XLOC_1683377		XLOC_2451679
XLOC_1944016				XLOC_1683461		XLOC_2564179
XLOC_1944083				XLOC_1683471		XLOC_2564426
XLOC_1944133				XLOC_1683505		XLOC_2564861
XLOC_1944269				XLOC_1683630		XLOC_2565582
XLOC_1944714				XLOC_1683641		XLOC_2566091
XLOC_1944733				XLOC_1684069		XLOC_2566585
XLOC_1944814				XLOC_1684158		XLOC_2567032
XLOC_1945136				XLOC_1684211		XLOC_2567238
XLOC_1945203				XLOC_1684321		XLOC_2567775
XLOC_2067506				XLOC_1684429		XLOC_2567822
XLOC_2067598				XLOC_1684725		XLOC_2568020
XLOC_2067652				XLOC_1684811		XLOC_2687409
XLOC_2067696				XLOC_1684827		XLOC_2687412
XLOC_2067697				XLOC_1684881		XLOC_2687784
XLOC_2067701				XLOC_1684960		XLOC_2688268
XLOC_2067820				XLOC_1685060		XLOC_2688272
XLOC_2067841				XLOC_1685172		XLOC_2688339
XLOC_2067883				XLOC_1685399		XLOC_2688733
XLOC_2067980				XLOC_1685500		XLOC_2688743
XLOC_2068075				XLOC_1685538		XLOC_2688814
XLOC_2068088				XLOC_1685589		XLOC_2688918
XLOC_2068227				XLOC_1685888		XLOC_2689839
XLOC_2068371				XLOC_1685931		XLOC_2689953
XLOC_2068486				XLOC_1685990		XLOC_2689954
XLOC_2068931				XLOC_1686011		XLOC_2690326
XLOC_2069062				XLOC_1729617		XLOC_2786973
XLOC_2069262				XLOC_1729815		XLOC_2787230
XLOC_2069738				XLOC_1729935		XLOC_2787833
XLOC_2069823				XLOC_1730293		XLOC_2788014
XLOC_2069840				XLOC_1730771		XLOC_2788358
XLOC_2069859				XLOC_1730785		XLOC_2788395
XLOC_2069958				XLOC_1730838		XLOC_2788929
XLOC_2069989				XLOC_1730908		XLOC_2789276
XLOC_2070047				XLOC_1730980		XLOC_2790156
XLOC_2070052				XLOC_1731010		XLOC_2790264
XLOC_2070078				XLOC_1731077		XLOC_2790894
XLOC_2070337				XLOC_1731083		XLOC_2791065
XLOC_2070338				XLOC_1731109		XLOC_282878
XLOC_2070340				XLOC_1731163		XLOC_283167
XLOC_2070354				XLOC_1731399		XLOC_283169
XLOC_2070522				XLOC_1785254		XLOC_283188
XLOC_2070592				XLOC_1785321		XLOC_283212
XLOC_2070702				XLOC_1785415		XLOC_283216
XLOC_2070811				XLOC_1785433		XLOC_284091
XLOC_2071062				XLOC_1785558		XLOC_284562
XLOC_2071355				XLOC_1785920		XLOC_284828
XLOC_2071518				XLOC_1785967		XLOC_285043
XLOC_2196972				XLOC_1785998		XLOC_285154
XLOC_2197033				XLOC_1786086		XLOC_285335
XLOC_2197123				XLOC_1786155		XLOC_286047
XLOC_2197191				XLOC_1786393		XLOC_286476
XLOC_2198044				XLOC_1786397		XLOC_286487
XLOC_2198059				XLOC_1786487		XLOC_286488
XLOC_2198293				XLOC_1786602		XLOC_287000
XLOC_2198679				XLOC_1786841		XLOC_287246
XLOC_2198769				XLOC_1786965		XLOC_287487
XLOC_2198770				XLOC_1787028		XLOC_288137
XLOC_2198810				XLOC_1787311		XLOC_288364
XLOC_2198904				XLOC_1787566		XLOC_391040
XLOC_2198943				XLOC_1835672		XLOC_391152
XLOC_2199208				XLOC_1835687		XLOC_392223
XLOC_2199268				XLOC_1835698		XLOC_392604
XLOC_2199753				XLOC_1835980		XLOC_392710
XLOC_2199899				XLOC_1836080		XLOC_393251
XLOC_2199915				XLOC_1836160		XLOC_393390
XLOC_2199927				XLOC_1836437		XLOC_393885
XLOC_2199928				XLOC_1836438		XLOC_393938
XLOC_2200389				XLOC_1836634		XLOC_395332
XLOC_2200428				XLOC_1836695		XLOC_395589
XLOC_2200681				XLOC_1837383		XLOC_396157
XLOC_2200682				XLOC_1837548		XLOC_396188
XLOC_2200723				XLOC_1884383		XLOC_508810
XLOC_2200742				XLOC_1884445		XLOC_509390
XLOC_2201595				XLOC_1884525		XLOC_509511
XLOC_2201636				XLOC_1884574		XLOC_510574
XLOC_2201704				XLOC_1884578		XLOC_510575
XLOC_2202019				XLOC_1884779		XLOC_510623
XLOC_2319317				XLOC_1885064		XLOC_510671
XLOC_2319422				XLOC_1885357		XLOC_510969
XLOC_2319443				XLOC_1885377		XLOC_511646
XLOC_2319486				XLOC_1885587		XLOC_511649
XLOC_2319525				XLOC_1885879		XLOC_511696
XLOC_2319621				XLOC_1885977		XLOC_602204
XLOC_2319647				XLOC_1886047		XLOC_602958
XLOC_2319656				XLOC_1886322		XLOC_603098
XLOC_2319894				XLOC_1886977		XLOC_603354
XLOC_2319987				XLOC_1886979		XLOC_603412
XLOC_2320067				XLOC_1886993		XLOC_603707
XLOC_2320085				XLOC_1887276		XLOC_603949
XLOC_2320131				XLOC_1887436		XLOC_604849
XLOC_2320172				XLOC_1887525		XLOC_605004
XLOC_2320191				XLOC_1939454		XLOC_605005
XLOC_2320647				XLOC_1939663		XLOC_605733
XLOC_2320853				XLOC_1939758		XLOC_605870
XLOC_2320997				XLOC_1939846		XLOC_693097
XLOC_2321252				XLOC_1940160		XLOC_693190
XLOC_2321258				XLOC_1940181		XLOC_693469
XLOC_2321262				XLOC_1940218		XLOC_693536
XLOC_2321366				XLOC_1940258		XLOC_693881
XLOC_2321650				XLOC_1940277		XLOC_694018
XLOC_2321655				XLOC_1940417		XLOC_694785
XLOC_2321713				XLOC_1940541		XLOC_694816
XLOC_2321715				XLOC_1940670		XLOC_695325
XLOC_2321736				XLOC_1940688		XLOC_695359
XLOC_2321763				XLOC_1940782		XLOC_796295
XLOC_2321772				XLOC_1940946		XLOC_796360
XLOC_2321838				XLOC_1941050		XLOC_796909
XLOC_2321925				XLOC_1941189		XLOC_796957
XLOC_2321933				XLOC_1941602		XLOC_797095
XLOC_2321957				XLOC_1942014		XLOC_797233
XLOC_2322028				XLOC_1942015		XLOC_798609
XLOC_2322050				XLOC_1942535		XLOC_798941
XLOC_2322142				XLOC_1942592		XLOC_799298
XLOC_2322155				XLOC_1943376		XLOC_799352
XLOC_2322199				XLOC_1943569		XLOC_800632
XLOC_2322303				XLOC_1943791		XLOC_883946
XLOC_2322305				XLOC_1944109		XLOC_883953
XLOC_2322306				XLOC_1944237		XLOC_884505
XLOC_2322508				XLOC_1944726		XLOC_884649
XLOC_2322611				XLOC_1944766		XLOC_884867
XLOC_2322636				XLOC_1944775		XLOC_884919
XLOC_2322710				XLOC_1944890		XLOC_884968
XLOC_2322765				XLOC_1944912		XLOC_885318
XLOC_2322990				XLOC_1944913		XLOC_885863
XLOC_2446015				XLOC_1944975		XLOC_885879
XLOC_2446051				XLOC_1945014		XLOC_885929
XLOC_2446419				XLOC_1945107		XLOC_885940
XLOC_2446647				XLOC_2067454		XLOC_886156
XLOC_2446812				XLOC_2067465		XLOC_886225
XLOC_2447013				XLOC_2067484		XLOC_886586
XLOC_2447128				XLOC_2067737		XLOC_886640
XLOC_2447230				XLOC_2067819		XLOC_887497
XLOC_2447446				XLOC_2067828		XLOC_887563
XLOC_2447678				XLOC_2068185		XLOC_887908
XLOC_2447753				XLOC_2068543		XLOC_971281
XLOC_2447793				XLOC_2068608		XLOC_971647
XLOC_2447858				XLOC_2068895		XLOC_971874
XLOC_2447870				XLOC_2068896		XLOC_972119
XLOC_2447883				XLOC_2068922		XLOC_972289
XLOC_2447884				XLOC_2069026		XLOC_973186
XLOC_2447885				XLOC_2069104		XLOC_973410
XLOC_2447886				XLOC_2069108		XLOC_973596
XLOC_2447936				XLOC_2069338		XLOC_973993
XLOC_2447941				XLOC_2069926		XLOC_974131
XLOC_2447963				XLOC_2070060		XLOC_033605
XLOC_2448040				XLOC_2070292		XLOC_043737
XLOC_2448048				XLOC_2070607		XLOC_063617
XLOC_2448106				XLOC_2070659		XLOC_074932
XLOC_2448210				XLOC_2070769		XLOC_075387
XLOC_2448302				XLOC_2070927		XLOC_082754
XLOC_2448309				XLOC_2070931		XLOC_093416
XLOC_2448479				XLOC_2070941		XLOC_094176
XLOC_2448536				XLOC_2070950		XLOC_1053238
XLOC_2449361				XLOC_2070980		XLOC_1054069
XLOC_2449454				XLOC_2071057		XLOC_109170
XLOC_2449601				XLOC_2071381		XLOC_110881
XLOC_2449624				XLOC_2071386		XLOC_111569
XLOC_2449647				XLOC_2071515		XLOC_111724
XLOC_2449702				XLOC_2071760		XLOC_1119779
XLOC_2450146				XLOC_2071801		XLOC_1122741
XLOC_2450370				XLOC_2071832		XLOC_1122908
XLOC_2450769				XLOC_2071850		XLOC_1123484
XLOC_2450989				XLOC_2196937		XLOC_112976
XLOC_2451056				XLOC_2196960		XLOC_113266
XLOC_2451057				XLOC_2197084		XLOC_113386
XLOC_2451280				XLOC_2197129		XLOC_113761
XLOC_2451513				XLOC_2197169		XLOC_114212
XLOC_2451525				XLOC_2197207		XLOC_114427
XLOC_2451535				XLOC_2197276		XLOC_115197
XLOC_2563447				XLOC_2197744		XLOC_115198
XLOC_2563486				XLOC_2197828		XLOC_115330
XLOC_2563641				XLOC_2198362		XLOC_115575
XLOC_2563654				XLOC_2198386		XLOC_115737
XLOC_2563748				XLOC_2199043		XLOC_115810
XLOC_2563755				XLOC_2199256		XLOC_1187302
XLOC_2563771				XLOC_2199549		XLOC_1187766
XLOC_2563777				XLOC_2199840		XLOC_1188715
XLOC_2563785				XLOC_2199885		XLOC_1188941
XLOC_2563818				XLOC_2199972		XLOC_1189882
XLOC_2563887				XLOC_2200012		XLOC_1189929
XLOC_2563987				XLOC_2200235		XLOC_1190987
XLOC_2564201				XLOC_2200302		XLOC_1191534
XLOC_2564352				XLOC_2200325		XLOC_1192201
XLOC_2564432				XLOC_2200334		XLOC_1192273
XLOC_2564563				XLOC_2200336		XLOC_1192588
XLOC_2564678				XLOC_2200430		XLOC_1193052
XLOC_2564820				XLOC_2200454		XLOC_1336826
XLOC_2565003				XLOC_2200613		XLOC_1337382
XLOC_2565420				XLOC_2200615		XLOC_1337389
XLOC_2565438				XLOC_2200637		XLOC_1337585
XLOC_2565494				XLOC_2200662		XLOC_1337649
XLOC_2565588				XLOC_2200675		XLOC_1418785
XLOC_2565599				XLOC_2200725		XLOC_1419762
XLOC_2565760				XLOC_2201251		XLOC_1419906
XLOC_2565879				XLOC_2201254		XLOC_1419935
XLOC_2566035				XLOC_2201388		XLOC_1420037
XLOC_2566085				XLOC_2201502		XLOC_1421501
XLOC_2566275				XLOC_2201536		XLOC_1494675
XLOC_2566440				XLOC_2201538		XLOC_1495849
XLOC_2566481				XLOC_2201541		XLOC_1559864
XLOC_2566525				XLOC_2201641		XLOC_1561004
XLOC_2566784				XLOC_2201781		XLOC_1613796
XLOC_2566850				XLOC_2201924		XLOC_1614005
XLOC_2566859				XLOC_2201991		XLOC_1614165
XLOC_2566878				XLOC_2202100		XLOC_1615145
XLOC_2566911				XLOC_2202185		XLOC_1615305
XLOC_2567041				XLOC_2202202		XLOC_1615388
XLOC_2567303				XLOC_2202254		XLOC_1615396
XLOC_2567412				XLOC_2202261		XLOC_1615726
XLOC_2567764				XLOC_2202423		XLOC_1615814
XLOC_2567783				XLOC_2319478		XLOC_1683830
XLOC_2567789				XLOC_2319659		XLOC_1683865
XLOC_2567871				XLOC_2319663		XLOC_1684301
XLOC_2568001				XLOC_2319810		XLOC_1685643
XLOC_2568155				XLOC_2319820		XLOC_1685871
XLOC_2568210				XLOC_2319917		XLOC_1686035
XLOC_2687659				XLOC_2320069		XLOC_1729481
XLOC_2687804				XLOC_2320078		XLOC_1729790
XLOC_2687901				XLOC_2320514		XLOC_1729848
XLOC_2687939				XLOC_2320655		XLOC_1730050
XLOC_2688024				XLOC_2321066		XLOC_1730930
XLOC_2688036				XLOC_2321067		XLOC_1730932
XLOC_2688047				XLOC_2321096		XLOC_1731376
XLOC_2688048				XLOC_2321114		XLOC_1785522
XLOC_2688057				XLOC_2321163		XLOC_1785583
XLOC_2688060				XLOC_2321168		XLOC_1785857
XLOC_2688243				XLOC_2321635		XLOC_1786041
XLOC_2688258				XLOC_2321748		XLOC_1786631
XLOC_2688306				XLOC_2321774		XLOC_1786655
XLOC_2688363				XLOC_2321778		XLOC_1787542
XLOC_2688554				XLOC_2321811		XLOC_1836028
XLOC_2688570				XLOC_2321839		XLOC_1884597
XLOC_2689146				XLOC_2321900		XLOC_1885637
XLOC_2689313				XLOC_2321902		XLOC_1885750
XLOC_2689424				XLOC_2322162		XLOC_1887195
XLOC_2689579				XLOC_2322200		XLOC_1887395
XLOC_2689639				XLOC_2322415		XLOC_1887466
XLOC_2689647				XLOC_2322425		XLOC_1939118
XLOC_2689650				XLOC_2322600		XLOC_1939569
XLOC_2689661				XLOC_2322895		XLOC_1939700
XLOC_2689670				XLOC_2322977		XLOC_1939849
XLOC_2689701				XLOC_2445582		XLOC_1939926
XLOC_2689786				XLOC_2445691		XLOC_1940287
XLOC_2689838				XLOC_2445708		XLOC_1941682
XLOC_2689854				XLOC_2445790		XLOC_1941989
XLOC_2689866				XLOC_2445830		XLOC_1942123
XLOC_2690283				XLOC_2445964		XLOC_1943255
XLOC_2690438				XLOC_2446125		XLOC_1943399
XLOC_2690479				XLOC_2446276		XLOC_2068686
XLOC_2690737				XLOC_2446344		XLOC_2068893
XLOC_2786663				XLOC_2446595		XLOC_2069866
XLOC_2786860				XLOC_2446596		XLOC_2070946
XLOC_2786927				XLOC_2446827		XLOC_2071390
XLOC_2786976				XLOC_2446870		XLOC_2071695
XLOC_2787478				XLOC_2446924		XLOC_2071751
XLOC_2787591				XLOC_2447037		XLOC_2197217
XLOC_2787592				XLOC_2447087		XLOC_2197400
XLOC_2788037				XLOC_2447152		XLOC_2198365
XLOC_2788277				XLOC_2447197		XLOC_2198642
XLOC_2788426				XLOC_2447238		XLOC_2199048
XLOC_2788575				XLOC_2447611		XLOC_2199294
XLOC_2788597				XLOC_2447860		XLOC_2200432
XLOC_2788907				XLOC_2448127		XLOC_2201111
XLOC_2788908				XLOC_2448167		XLOC_2201132
XLOC_2789176				XLOC_2448227		XLOC_2201526
XLOC_2789311				XLOC_2448229		XLOC_2201780
XLOC_2789375				XLOC_2448330		XLOC_2202182
XLOC_2789459				XLOC_2448354		XLOC_2319296
XLOC_2789464				XLOC_2448356		XLOC_2319405
XLOC_2789468				XLOC_2448790		XLOC_2319406
XLOC_2789474				XLOC_2448829		XLOC_2320464
XLOC_2789521				XLOC_2448918		XLOC_2320694
XLOC_2789613				XLOC_2448981		XLOC_2321054
XLOC_2789645				XLOC_2449212		XLOC_2321895
XLOC_2789736				XLOC_2449248		XLOC_2322220
XLOC_2789868				XLOC_2449333		XLOC_2322482
XLOC_2789876				XLOC_2449411		XLOC_2322647
XLOC_2789880				XLOC_2449425		XLOC_2322750
XLOC_2789886				XLOC_2449513		XLOC_2322785
XLOC_2790845				XLOC_2449683		XLOC_2322883
XLOC_2790850				XLOC_2449969		XLOC_2322983
XLOC_2790896				XLOC_2449981		XLOC_2445487
XLOC_2790930				XLOC_2450048		XLOC_2446586
XLOC_2790967				XLOC_2450108		XLOC_2446756
XLOC_2791039				XLOC_2450545		XLOC_2447620
XLOC_282909				XLOC_2450597		XLOC_2449440
XLOC_282947				XLOC_2451495		XLOC_2449604
XLOC_283211				XLOC_2451664		XLOC_2449852
XLOC_283557				XLOC_2451670		XLOC_2450082
XLOC_283586				XLOC_2451671		XLOC_2450386
XLOC_283587				XLOC_2563463		XLOC_2450610
XLOC_283612				XLOC_2563494		XLOC_2451675
XLOC_283724				XLOC_2563497		XLOC_2563516
XLOC_284057				XLOC_2563528		XLOC_2564236
XLOC_284141				XLOC_2563535		XLOC_2564253
XLOC_284501				XLOC_2563904		XLOC_2564345
XLOC_284561				XLOC_2563975		XLOC_2564854
XLOC_284588				XLOC_2564163		XLOC_2565563
XLOC_284617				XLOC_2564912		XLOC_2565649
XLOC_284843				XLOC_2564921		XLOC_2565986
XLOC_285159				XLOC_2564926		XLOC_2566208
XLOC_285168				XLOC_2565182		XLOC_2566299
XLOC_285447				XLOC_2565188		XLOC_2567213
XLOC_285459				XLOC_2565202		XLOC_2567864
XLOC_285639				XLOC_2565231		XLOC_2568251
XLOC_285641				XLOC_2565279		XLOC_2687411
XLOC_285748				XLOC_2565280		XLOC_2688919
XLOC_285856				XLOC_2565317		XLOC_2689591
XLOC_286137				XLOC_2565449		XLOC_2690121
XLOC_286376				XLOC_2565530		XLOC_2690416
XLOC_286411				XLOC_2565538		XLOC_2690733
XLOC_286470				XLOC_2565848		XLOC_2786837
XLOC_286813				XLOC_2565883		XLOC_2786876
XLOC_287040				XLOC_2565884		XLOC_2786954
XLOC_287121				XLOC_2566271		XLOC_2788228
XLOC_287196				XLOC_2566542		XLOC_2788388
XLOC_287363				XLOC_2566802		XLOC_2788912
XLOC_287425				XLOC_2566822		XLOC_2789221
XLOC_287742				XLOC_2566830		XLOC_2789551
XLOC_287806				XLOC_2566832		XLOC_2790168
XLOC_287883				XLOC_2566910		XLOC_282941
XLOC_288208				XLOC_2567501		XLOC_283111
XLOC_288210				XLOC_2567693		XLOC_283228
XLOC_288243				XLOC_2567732		XLOC_283871
XLOC_391221				XLOC_2567841		XLOC_284687
XLOC_391228				XLOC_2568054		XLOC_285476
XLOC_391276				XLOC_2568259		XLOC_285522
XLOC_391284				XLOC_2568266		XLOC_287022
XLOC_391318				XLOC_2568376		XLOC_287032
XLOC_391514				XLOC_2687464		XLOC_287996
XLOC_391560				XLOC_2687581		XLOC_391062
XLOC_391765				XLOC_2687591		XLOC_391857
XLOC_391810				XLOC_2687814		XLOC_392071
XLOC_391848				XLOC_2687941		XLOC_392176
XLOC_392352				XLOC_2687969		XLOC_392367
XLOC_392701				XLOC_2687970		XLOC_392452
XLOC_392840				XLOC_2688039		XLOC_392608
XLOC_392916				XLOC_2688078		XLOC_392742
XLOC_392920				XLOC_2688079		XLOC_392866
XLOC_394070				XLOC_2688118		XLOC_392924
XLOC_394071				XLOC_2688134		XLOC_394335
XLOC_394537				XLOC_2688150		XLOC_394787
XLOC_394543				XLOC_2688256		XLOC_395610
XLOC_394661				XLOC_2688271		XLOC_395613
XLOC_394808				XLOC_2688308		XLOC_395619
XLOC_394941				XLOC_2688334		XLOC_395642
XLOC_394948				XLOC_2688441		XLOC_395711
XLOC_394954				XLOC_2688586		XLOC_395813
XLOC_394979				XLOC_2688657		XLOC_509098
XLOC_395096				XLOC_2688663		XLOC_509296
XLOC_395113				XLOC_2688711		XLOC_509298
XLOC_395116				XLOC_2688869		XLOC_510576
XLOC_395340				XLOC_2689094		XLOC_510883
XLOC_395380				XLOC_2689111		XLOC_511655
XLOC_395395				XLOC_2689162		XLOC_602115
XLOC_395481				XLOC_2689227		XLOC_602249
XLOC_395615				XLOC_2689269		XLOC_602268
XLOC_395617				XLOC_2689430		XLOC_602296
XLOC_395655				XLOC_2689688		XLOC_602369
XLOC_395680				XLOC_2689841		XLOC_603717
XLOC_395694				XLOC_2690113		XLOC_604514
XLOC_395847				XLOC_2690170		XLOC_604975
XLOC_396015				XLOC_2690234		XLOC_604976
XLOC_396192				XLOC_2690328		XLOC_605270
XLOC_508558				XLOC_2786972		XLOC_605352
XLOC_508640				XLOC_2787205		XLOC_692724
XLOC_508650				XLOC_2787218		XLOC_693611
XLOC_509047				XLOC_2787404		XLOC_694104
XLOC_509102				XLOC_2787572		XLOC_694732
XLOC_509283				XLOC_2787685		XLOC_694743
XLOC_509367				XLOC_2788290		XLOC_695326
XLOC_509394				XLOC_2788298		XLOC_797247
XLOC_509427				XLOC_2788305		XLOC_797539
XLOC_509660				XLOC_2788386		XLOC_797707
XLOC_510221				XLOC_2788459		XLOC_798428
XLOC_510328				XLOC_2788946		XLOC_798642
XLOC_510820				XLOC_2789102		XLOC_798899
XLOC_510875				XLOC_2789105		XLOC_799693
XLOC_510906				XLOC_2789241		XLOC_800362
XLOC_510922				XLOC_2789471		XLOC_800395
XLOC_510923				XLOC_2789542		XLOC_884106
XLOC_510931				XLOC_2789550		XLOC_884683
XLOC_510985				XLOC_2789605		XLOC_884685
XLOC_511012				XLOC_2789606		XLOC_885247
XLOC_511014				XLOC_2789641		XLOC_887543
XLOC_511027				XLOC_2789672		XLOC_887631
XLOC_511471				XLOC_2789725		XLOC_887644
XLOC_511499				XLOC_2789858		XLOC_887753
XLOC_511666				XLOC_2790060		XLOC_971311
XLOC_601325				XLOC_2790226		XLOC_971635
XLOC_601330				XLOC_2790494		XLOC_971657
XLOC_601383				XLOC_2790601		XLOC_971666
XLOC_601407				XLOC_2790633		XLOC_972044
XLOC_601434				XLOC_2790637		XLOC_972129
XLOC_601459				XLOC_2790675		XLOC_973440
XLOC_601470				XLOC_2790731		XLOC_973600
XLOC_601479				XLOC_2790762		XLOC_974570
XLOC_601576				XLOC_2791152
XLOC_601889				XLOC_283143
XLOC_601891				XLOC_283336
XLOC_601892				XLOC_283354
XLOC_601907				XLOC_283357
XLOC_601916				XLOC_283358
XLOC_601917				XLOC_283542
XLOC_601929				XLOC_283555
XLOC_602060				XLOC_283727
XLOC_602182				XLOC_283745
XLOC_602215				XLOC_284210
XLOC_602577				XLOC_284410
XLOC_602736				XLOC_284462
XLOC_603019				XLOC_285017
XLOC_603026				XLOC_285046
XLOC_603084				XLOC_285173
XLOC_603154				XLOC_285230
XLOC_603461				XLOC_285385
XLOC_603807				XLOC_285540
XLOC_603998				XLOC_285628
XLOC_604029				XLOC_285811
XLOC_604107				XLOC_286007
XLOC_604108				XLOC_286156
XLOC_604109				XLOC_286157
XLOC_604201				XLOC_286483
XLOC_604293				XLOC_286811
XLOC_604421				XLOC_287210
XLOC_604596				XLOC_287261
XLOC_604614				XLOC_287362
XLOC_604634				XLOC_287803
XLOC_604638				XLOC_288154
XLOC_604984				XLOC_288207
XLOC_605050				XLOC_288215
XLOC_605563				XLOC_288330
XLOC_605598				XLOC_391272
XLOC_605606				XLOC_391299
XLOC_605843				XLOC_391371
XLOC_692002				XLOC_391420
XLOC_692400				XLOC_391499
XLOC_692431				XLOC_391522
XLOC_692747				XLOC_391750
XLOC_692779				XLOC_391856
XLOC_692848				XLOC_391975
XLOC_693052				XLOC_392256
XLOC_693115				XLOC_392257
XLOC_693257				XLOC_392262
XLOC_693452				XLOC_392411
XLOC_693507				XLOC_392719
XLOC_693594				XLOC_392816
XLOC_693890				XLOC_392819
XLOC_694290				XLOC_393015
XLOC_694664				XLOC_393136
XLOC_694665				XLOC_393184
XLOC_694667				XLOC_393259
XLOC_694723				XLOC_393564
XLOC_694876				XLOC_393721
XLOC_694939				XLOC_393896
XLOC_695020				XLOC_393959
XLOC_695098				XLOC_393981
XLOC_695112				XLOC_394003
XLOC_695179				XLOC_394006
XLOC_695198				XLOC_394311
XLOC_695228				XLOC_394320
XLOC_695229				XLOC_394395
XLOC_695324				XLOC_394538
XLOC_695330				XLOC_394805
XLOC_695381				XLOC_394812
XLOC_695420				XLOC_394973
XLOC_695469				XLOC_395051
XLOC_695589				XLOC_395106
XLOC_695660				XLOC_395108
XLOC_695939				XLOC_395109
XLOC_695961				XLOC_395122
XLOC_796288				XLOC_395153
XLOC_796349				XLOC_395220
XLOC_796419				XLOC_395374
XLOC_796586				XLOC_395521
XLOC_796611				XLOC_395614
XLOC_796627				XLOC_395850
XLOC_796777				XLOC_396026
XLOC_796855				XLOC_396228
XLOC_796870				XLOC_508559
XLOC_796980				XLOC_508617
XLOC_797001				XLOC_508812
XLOC_797477				XLOC_508879
XLOC_797708				XLOC_508880
XLOC_797746				XLOC_508902
XLOC_797763				XLOC_508952
XLOC_797823				XLOC_509499
XLOC_797962				XLOC_509762
XLOC_798031				XLOC_509879
XLOC_798040				XLOC_510067
XLOC_798046				XLOC_510083
XLOC_798112				XLOC_510176
XLOC_798178				XLOC_510450
XLOC_798483				XLOC_510531
XLOC_798648				XLOC_510570
XLOC_798655				XLOC_510996
XLOC_798692				XLOC_511400
XLOC_798825				XLOC_511412
XLOC_799018				XLOC_601310
XLOC_799023				XLOC_601336
XLOC_799111				XLOC_601460
XLOC_799811				XLOC_601556
XLOC_799892				XLOC_602255
XLOC_800124				XLOC_602550
XLOC_800166				XLOC_602570
XLOC_800351				XLOC_602697
XLOC_883963				XLOC_602725
XLOC_884224				XLOC_602944
XLOC_884225				XLOC_602948
XLOC_884241				XLOC_602950
XLOC_884293				XLOC_603064
XLOC_884299				XLOC_603131
XLOC_884380				XLOC_603299
XLOC_884409				XLOC_603328
XLOC_884532				XLOC_603332
XLOC_884546				XLOC_603348
XLOC_884558				XLOC_603421
XLOC_884648				XLOC_603511
XLOC_884696				XLOC_603618
XLOC_884739				XLOC_603948
XLOC_884766				XLOC_604160
XLOC_885145				XLOC_604301
XLOC_885203				XLOC_604326
XLOC_885222				XLOC_604412
XLOC_885257				XLOC_604413
XLOC_885258				XLOC_604460
XLOC_885259				XLOC_604554
XLOC_885293				XLOC_604602
XLOC_885315				XLOC_604642
XLOC_885338				XLOC_604653
XLOC_885811				XLOC_604655
XLOC_885812				XLOC_604658
XLOC_885889				XLOC_604683
XLOC_886105				XLOC_604693
XLOC_886198				XLOC_605140
XLOC_886335				XLOC_605143
XLOC_886751				XLOC_605459
XLOC_886878				XLOC_605525
XLOC_887023				XLOC_605547
XLOC_887133				XLOC_605605
XLOC_887446				XLOC_605632
XLOC_887490				XLOC_605633
XLOC_887632				XLOC_605665
XLOC_887822				XLOC_605835
XLOC_971254				XLOC_692163
XLOC_971503				XLOC_692252
XLOC_971602				XLOC_692497
XLOC_971765				XLOC_692674
XLOC_971839				XLOC_692764
XLOC_971847				XLOC_692777
XLOC_971903				XLOC_692821
XLOC_971973				XLOC_692822
XLOC_972120				XLOC_692946
XLOC_972184				XLOC_692956
XLOC_972263				XLOC_692968
XLOC_972444				XLOC_693006
XLOC_972581				XLOC_693011
XLOC_973138				XLOC_693033
XLOC_973298				XLOC_693089
XLOC_973300				XLOC_693625
XLOC_973479				XLOC_693628
XLOC_973946				XLOC_693634
XLOC_974218				XLOC_693873
XLOC_974289				XLOC_694005
XLOC_009376				XLOC_694090
XLOC_030459				XLOC_694145
XLOC_054266				XLOC_694151
XLOC_079112				XLOC_694249
XLOC_080990				XLOC_694579
XLOC_096899				XLOC_694672
XLOC_1052234				XLOC_694681
XLOC_1052412				XLOC_694752
XLOC_1053661				XLOC_694794
XLOC_111190				XLOC_694926
XLOC_1119850				XLOC_695000
XLOC_1124042				XLOC_695422
XLOC_112885				XLOC_695475
XLOC_114361				XLOC_695519
XLOC_114604				XLOC_695582
XLOC_115643				XLOC_695696
XLOC_1187376				XLOC_695703
XLOC_1187934				XLOC_695706
XLOC_1191369				XLOC_695841
XLOC_1191507				XLOC_695871
XLOC_1337147				XLOC_695910
XLOC_1338334				XLOC_695929
XLOC_1419521				XLOC_695932
XLOC_1420110				XLOC_695999
XLOC_1420865				XLOC_796243
XLOC_1495644				XLOC_796476
XLOC_1613855				XLOC_796530
XLOC_1615028				XLOC_796558
XLOC_1615278				XLOC_796626
XLOC_1730481				XLOC_796755
XLOC_1786388				XLOC_796808
XLOC_1836071				XLOC_796874
XLOC_1884799				XLOC_796904
XLOC_1886873				XLOC_797063
XLOC_1940522				XLOC_797260
XLOC_1942998				XLOC_797595
XLOC_1943717				XLOC_797816
XLOC_2067915				XLOC_797848
XLOC_2068232				XLOC_797849
XLOC_2069015				XLOC_797852
XLOC_2070002				XLOC_797959
XLOC_2070729				XLOC_798362
XLOC_2198412				XLOC_798363
XLOC_2201615				XLOC_798444
XLOC_2320380				XLOC_798551
XLOC_2321898				XLOC_798592
XLOC_2321961				XLOC_798611
XLOC_2322264				XLOC_798631
XLOC_2446600				XLOC_798636
XLOC_2448008				XLOC_798670
XLOC_2451501				XLOC_798788
XLOC_2563842				XLOC_798793
XLOC_2565932				XLOC_798830
XLOC_2567145				XLOC_798835
XLOC_2567874				XLOC_799084
XLOC_2687637				XLOC_799106
XLOC_2687718				XLOC_799180
XLOC_2689163				XLOC_799915
XLOC_2689644				XLOC_800055
XLOC_2689915				XLOC_800266
XLOC_2787333				XLOC_800504
XLOC_2790804				XLOC_800620
XLOC_285332				XLOC_800647
XLOC_287028				XLOC_884033
XLOC_287475				XLOC_884048
XLOC_391515				XLOC_884099
XLOC_392892				XLOC_884149
XLOC_394560				XLOC_884248
XLOC_394642				XLOC_884303
XLOC_395414				XLOC_884349
XLOC_508917				XLOC_884419
XLOC_510119				XLOC_884467
XLOC_510228				XLOC_884475
XLOC_510380				XLOC_884564
XLOC_510739				XLOC_884730
XLOC_510949				XLOC_884746
XLOC_601620				XLOC_884998
XLOC_602454				XLOC_885391
XLOC_604199				XLOC_885578
XLOC_605728				XLOC_885630
XLOC_692936				XLOC_885778
XLOC_797614				XLOC_885783
XLOC_798829				XLOC_886173
XLOC_799290				XLOC_886347
XLOC_800108				XLOC_887152
XLOC_884604				XLOC_887167
XLOC_885288				XLOC_887456
XLOC_885859				XLOC_887568
XLOC_971167				XLOC_887607
XLOC_973441				XLOC_887613
				XLOC_887629
				XLOC_887797
				XLOC_971180
				XLOC_971220
				XLOC_971264
				XLOC_971401
				XLOC_971448
				XLOC_971580
				XLOC_971592
				XLOC_971636
				XLOC_971639
				XLOC_971808
				XLOC_971810
				XLOC_971812
				XLOC_971896
				XLOC_971910
				XLOC_972191
				XLOC_972221
				XLOC_972450
				XLOC_972479
				XLOC_972560
				XLOC_973269
				XLOC_973287
				XLOC_973310
				XLOC_973478
				XLOC_973482
				XLOC_973981
				XLOC_974009
				XLOC_974163
				XLOC_974510
				XLOC_974514
				XLOC_974561
				XLOC_974568
				XLOC_004191
				XLOC_066241
				XLOC_076826
				XLOC_096676
				XLOC_104125
				XLOC_1051777
				XLOC_1051816
				XLOC_1052765
				XLOC_1052886
				XLOC_1054189
				XLOC_1054308
				XLOC_1054942
				XLOC_110692
				XLOC_110870
				XLOC_111082
				XLOC_111674
				XLOC_111711
				XLOC_111811
				XLOC_1122258
				XLOC_1122768
				XLOC_1124168
				XLOC_112571
				XLOC_113045
				XLOC_113369
				XLOC_113918
				XLOC_114008
				XLOC_114451
				XLOC_115030
				XLOC_115241
				XLOC_115633
				XLOC_116261
				XLOC_1188930
				XLOC_1192159
				XLOC_1338691
				XLOC_1339294
				XLOC_1419620
				XLOC_1419969
				XLOC_1420089
				XLOC_1493361
				XLOC_1494893
				XLOC_1495701
				XLOC_1558733
				XLOC_1560303
				XLOC_1560460
				XLOC_1560795
				XLOC_1560981
				XLOC_1561142
				XLOC_1614506
				XLOC_1614964
				XLOC_1685155
				XLOC_1685198
				XLOC_1685211
				XLOC_1729491
				XLOC_1731143
				XLOC_1731681
				XLOC_1785398
				XLOC_1785859
				XLOC_1785911
				XLOC_1885984
				XLOC_1886357
				XLOC_1886736
				XLOC_1886865
				XLOC_1939847
				XLOC_1939883
				XLOC_1940285
				XLOC_1941092
				XLOC_1941285
				XLOC_1943873
				XLOC_2068212
				XLOC_2069012
				XLOC_2069109
				XLOC_2069760
				XLOC_2198841
				XLOC_2199672
				XLOC_2200710
				XLOC_2201286
				XLOC_2201554
				XLOC_2201589
				XLOC_2201761
				XLOC_2202063
				XLOC_2202201
				XLOC_2319260
				XLOC_2319380
				XLOC_2319431
				XLOC_2319908
				XLOC_2320500
				XLOC_2321217
				XLOC_2322133
				XLOC_2322598
				XLOC_2322823
				XLOC_2322882
				XLOC_2448791
				XLOC_2450953
				XLOC_2565469
				XLOC_2566006
				XLOC_2566182
				XLOC_2687667
				XLOC_2687859
				XLOC_2688040
				XLOC_2786880
				XLOC_2787274
				XLOC_2788251
				XLOC_2788258
				XLOC_2788266
				XLOC_2788894
				XLOC_2789203
				XLOC_2790386
				XLOC_2790810
				XLOC_2790924
				XLOC_282884
				XLOC_284542
				XLOC_285014
				XLOC_285653
				XLOC_285785
				XLOC_286892
				XLOC_287237
				XLOC_287863
				XLOC_288276
				XLOC_392845
				XLOC_508508
				XLOC_508765
				XLOC_509167
				XLOC_510428
				XLOC_601784
				XLOC_601952
				XLOC_602260
				XLOC_603931
				XLOC_604697
				XLOC_605602
				XLOC_692197
				XLOC_693149
				XLOC_695010
				XLOC_695879
				XLOC_796950
				XLOC_797060
				XLOC_797611
				XLOC_797899
				XLOC_797907
				XLOC_798308
				XLOC_798834
				XLOC_798971
				XLOC_799036
				XLOC_800059
				XLOC_800575
				XLOC_800599
				XLOC_800607
				XLOC_885405
				XLOC_887170
				XLOC_971461
				XLOC_971853
				XLOC_972767
				XLOC_973130
				XLOC_028892
				XLOC_033707
				XLOC_036061
				XLOC_043723
				XLOC_082944
				XLOC_083376
				XLOC_084992
				XLOC_091082
				XLOC_093645
				XLOC_095047
				XLOC_102781
				XLOC_104122
				XLOC_1052005
				XLOC_1052381
				XLOC_1052399
				XLOC_1053446
				XLOC_1053690
				XLOC_1054159
				XLOC_1054292
				XLOC_1054378
				XLOC_1054387
				XLOC_1055121
				XLOC_1055435
				XLOC_1056013
				XLOC_107520
				XLOC_111122
				XLOC_1119717
				XLOC_1119868
				XLOC_112034
				XLOC_1120561
				XLOC_1120645
				XLOC_1121072
				XLOC_1121125
				XLOC_1121127
				XLOC_1121768
				XLOC_1122435
				XLOC_1122637
				XLOC_1123499
				XLOC_1124416
				XLOC_1124423
				XLOC_1124445
				XLOC_1124832
				XLOC_113002
				XLOC_113041
				XLOC_113322
				XLOC_113678
				XLOC_114225
				XLOC_114623
				XLOC_114645
				XLOC_114875
				XLOC_114943
				XLOC_115417
				XLOC_115754
				XLOC_116207
				XLOC_116247
				XLOC_116263
				XLOC_116267
				XLOC_1187396
				XLOC_1188090
				XLOC_1188512
				XLOC_1188536
				XLOC_1188537
				XLOC_1188603
				XLOC_1188904
				XLOC_1189221
				XLOC_1189611
				XLOC_1190123
				XLOC_1190753
				XLOC_1190942
				XLOC_1190971
				XLOC_1191622
				XLOC_1191650
				XLOC_1192170
				XLOC_1192234
				XLOC_1192326
				XLOC_1337590
				XLOC_1338499
				XLOC_1338764
				XLOC_1338821
				XLOC_1339181
				XLOC_1339360
				XLOC_1418340
				XLOC_1418358
				XLOC_1420161
				XLOC_1420791
				XLOC_1421020
				XLOC_1421209
				XLOC_1421270
				XLOC_1493355
				XLOC_1493362
				XLOC_1493383
				XLOC_1494432
				XLOC_1494988
				XLOC_1495095
				XLOC_1495389
				XLOC_1496057
				XLOC_1496366
				XLOC_1496523
				XLOC_1496596
				XLOC_1496622
				XLOC_1558678
				XLOC_1558850
				XLOC_1558891
				XLOC_1558923
				XLOC_1558992
				XLOC_1559492
				XLOC_1560914
				XLOC_1560998
				XLOC_1561407
				XLOC_1613269
				XLOC_1613276
				XLOC_1613485
				XLOC_1613684
				XLOC_1613690
				XLOC_1613988
				XLOC_1614551
				XLOC_1615198
				XLOC_1615224
				XLOC_1615262
				XLOC_1683131
				XLOC_1683439
				XLOC_1684279
				XLOC_1685045
				XLOC_1685572
				XLOC_1686030
				XLOC_1729518
				XLOC_1729780
				XLOC_1730116
				XLOC_1730208
				XLOC_1730654
				XLOC_1730665
				XLOC_1730920
				XLOC_1732014
				XLOC_1785325
				XLOC_1785593
				XLOC_1785632
				XLOC_1787033
				XLOC_1835835
				XLOC_1836619
				XLOC_1884446
				XLOC_1884519
				XLOC_1884763
				XLOC_1885009
				XLOC_1885144
				XLOC_1886739
				XLOC_1887422
				XLOC_1939201
				XLOC_1939709
				XLOC_1939778
				XLOC_1939852
				XLOC_1939976
				XLOC_1940216
				XLOC_1940340
				XLOC_1940578
				XLOC_1941129
				XLOC_1941217
				XLOC_1941384
				XLOC_1941749
				XLOC_1942086
				XLOC_1942196
				XLOC_1943011
				XLOC_1943114
				XLOC_1943184
				XLOC_1944035
				XLOC_1944252
				XLOC_1944399
				XLOC_1944735
				XLOC_1944837
				XLOC_2067994
				XLOC_2068064
				XLOC_2070733
				XLOC_2197168
				XLOC_2197548
				XLOC_2198058
				XLOC_2198456
				XLOC_2199474
				XLOC_2199694
				XLOC_2199736
				XLOC_2199823
				XLOC_2200274
				XLOC_2200824
				XLOC_2200905
				XLOC_2201382
				XLOC_2202162
				XLOC_2202172
				XLOC_2319930
				XLOC_2320330
				XLOC_2321143
				XLOC_2321373
				XLOC_2321800
				XLOC_2321881
				XLOC_2321913
				XLOC_2322173
				XLOC_2322276
				XLOC_2323023
				XLOC_2446617
				XLOC_2447059
				XLOC_2447729
				XLOC_2448312
				XLOC_2448329
				XLOC_2451665
				XLOC_2563501
				XLOC_2563599
				XLOC_2564977
				XLOC_2565008
				XLOC_2565416
				XLOC_2565556
				XLOC_2567102
				XLOC_2567607
				XLOC_2567611
				XLOC_2568078
				XLOC_2568149
				XLOC_2568202
				XLOC_2568227
				XLOC_2687628
				XLOC_2689053
				XLOC_2689101
				XLOC_2689586
				XLOC_2689708
				XLOC_2689962
				XLOC_2690079
				XLOC_2690769
				XLOC_2786946
				XLOC_2787254
				XLOC_2787590
				XLOC_2787731
				XLOC_2788053
				XLOC_2788893
				XLOC_2788895
				XLOC_2789536
				XLOC_2790071
				XLOC_2790811
				XLOC_283360
				XLOC_283757
				XLOC_284371
				XLOC_285963
				XLOC_286079
				XLOC_286104
				XLOC_286908
				XLOC_286981
				XLOC_287021
				XLOC_391300
				XLOC_391959
				XLOC_392251
				XLOC_392741
				XLOC_393066
				XLOC_394693
				XLOC_394921
				XLOC_395039
				XLOC_395047
				XLOC_395591
				XLOC_395965
				XLOC_509237
				XLOC_509763
				XLOC_509898
				XLOC_509906
				XLOC_510249
				XLOC_510251
				XLOC_510502
				XLOC_510688
				XLOC_510780
				XLOC_510919
				XLOC_511010
				XLOC_511067
				XLOC_511463
				XLOC_511698
				XLOC_601316
				XLOC_601540
				XLOC_601615
				XLOC_602338
				XLOC_602490
				XLOC_602578
				XLOC_602899
				XLOC_603068
				XLOC_603088
				XLOC_603642
				XLOC_604666
				XLOC_605090
				XLOC_605509
				XLOC_605860
				XLOC_692159
				XLOC_692424
				XLOC_692520
				XLOC_692953
				XLOC_693260
				XLOC_693896
				XLOC_694099
				XLOC_694925
				XLOC_695193
				XLOC_695352
				XLOC_695484
				XLOC_695997
				XLOC_796216
				XLOC_796431
				XLOC_797056
				XLOC_797626
				XLOC_798385
				XLOC_798418
				XLOC_798985
				XLOC_799232
				XLOC_799622
				XLOC_800058
				XLOC_800077
				XLOC_800084
				XLOC_800536
				XLOC_883974
				XLOC_884157
				XLOC_884758
				XLOC_886355
				XLOC_886547
				XLOC_886647
				XLOC_887189
				XLOC_887694
				XLOC_971506
				XLOC_971652
				XLOC_971809
				XLOC_972160
				XLOC_972179
				XLOC_972453
				XLOC_973065
				XLOC_973228
				XLOC_973268
				XLOC_973518
				XLOC_974097
				XLOC_974322
				XLOC_079932
				XLOC_088421
				XLOC_1055304
				XLOC_1056160
				XLOC_1123635
				XLOC_1124622
				XLOC_113044
				XLOC_115699
				XLOC_1190986
				XLOC_1192518
				XLOC_1337690
				XLOC_1419524
				XLOC_1419792
				XLOC_1420432
				XLOC_1493472
				XLOC_1493701
				XLOC_1495320
				XLOC_1495892
				XLOC_1496214
				XLOC_1496246
				XLOC_1558702
				XLOC_1559100
				XLOC_1560799
				XLOC_1613900
				XLOC_1615000
				XLOC_1615059
				XLOC_1615685
				XLOC_1615802
				XLOC_1615921
				XLOC_1683675
				XLOC_1683862
				XLOC_1684026
				XLOC_1684318
				XLOC_1684541
				XLOC_1786582
				XLOC_1836052
				XLOC_1884609
				XLOC_1885215
				XLOC_1939293
				XLOC_1939640
				XLOC_1939777
				XLOC_1940163
				XLOC_1940822
				XLOC_1942145
				XLOC_1943647
				XLOC_1944336
				XLOC_1944843
				XLOC_2067768
				XLOC_2070788
				XLOC_2071671
				XLOC_2197712
				XLOC_2197713
				XLOC_2200140
				XLOC_2200920
				XLOC_2320397
				XLOC_2320869
				XLOC_2321018
				XLOC_2322331
				XLOC_2322571
				XLOC_2448581
				XLOC_2449912
				XLOC_2451483
				XLOC_2564822
				XLOC_2687666
				XLOC_2687771
				XLOC_2689373
				XLOC_2689592
				XLOC_2689856
				XLOC_2786685
				XLOC_2787933
				XLOC_2788448
				XLOC_2789794
				XLOC_2789926
				XLOC_2790192
				XLOC_2790632
				XLOC_284747
				XLOC_392949
				XLOC_393663
				XLOC_509269
				XLOC_509609
				XLOC_509764
				XLOC_511124
				XLOC_601315
				XLOC_601798
				XLOC_602913
				XLOC_692157
				XLOC_694549
				XLOC_798780
				XLOC_799085
				XLOC_884070
				XLOC_884412
				XLOC_884574
				XLOC_884689
				XLOC_885190
				XLOC_885882
				XLOC_887198
				XLOC_972796
				XLOC_974379
