# Supplementary material for: Identification of lncRNAs by RNA Sequencing Analysis During in Vivo Pre-Implantation Developmental Transformation in the Goat
Source: Front Genet. 2019 Oct 25;10:1040. doi: 10.3389/fgene.2019.01040 (PMC6823246; doi:10.3389/fgene.2019.01040)
Supplement: Supplemental Table S10 — GO enriched terms for the corresponding stages of the high correlation modules. [file Table_10.xlsx]

## Sheet: Sheet1
Over_represented_pValue：P-value for enrichment analysis
CAD_item:Number associated with the GO
CAD_list:Number of GO annotations
Bg_item:Number of background (all) genes associated with the GO
Bg_list:Number of background (all) genes for GO annotation
Oocyte
GO_accession	Description	Term_type	Over_represented_pValue	CAD_item	CAD_list	Bg_item	Bg_list	Gene_names
GO:0045444	fat cell differentiation	biological_process	0.0014446	4	492	15	16270	1.02176e+35
GO:0042578	phosphoric ester hydrolase activity	molecular_function	0.00031967	6	45	302	16270	1.02187e+53
GO:0016791	phosphatase activity	molecular_function	0.00053225	5	45	220	16270	1.02172e+44
GO:0004803	transposase activity	molecular_function	0.0017132	2	48	19	16270	1.02174e+17
GO:0005780	extrinsic component of intraperoxisomal membrane	cellular_component	0.0031583	1	45	1	16270	102172344
GO:0031312	extrinsic component of organelle membrane	cellular_component	0.0031583	1	45	1	16270	102172344
GO:0045033	peroxisome inheritance	biological_process	0.0031583	1	45	1	16270	102172344
GO:0048308	organelle inheritance	biological_process	0.0031583	1	45	1	16270	102172344
GO:0006313	transposition, DNA-mediated	biological_process	0.0036505	2	48	27	16270	1.0218e+17
GO:0032196	transposition	biological_process	0.0036505	2	48	27	16270	1.0218e+17
GO:0005874	microtubule	cellular_component	0.0040675	2	45	35	16270	1.02176e+17
GO:0006729	tetrahydrobiopterin biosynthetic process	biological_process	0.0044094	1	48	2	16270	102183762
GO:0008124	4-alpha-hydroxytetrahydrobiopterin dehydratase activity	molecular_function	0.0044094	1	48	2	16270	102183762
GO:0046146	tetrahydrobiopterin metabolic process	biological_process	0.0044094	1	48	2	16270	102183762
GO:0004615	phosphomannomutase activity	molecular_function	0.0045197	1	45	2	16270	102188203
GO:0019307	mannose biosynthetic process	biological_process	0.0045197	1	45	2	16270	102188203
GO:0004180	carboxypeptidase activity	molecular_function	0.0048294	2	48	34	16270	1.02174e+17
GO:0004407	histone deacetylase activity	molecular_function	0.0059189	1	48	2	16270	100860939
GO:0006342	chromatin silencing	biological_process	0.0059189	1	48	2	16270	100860939
GO:0006476	protein deacetylation	biological_process	0.0059189	1	48	2	16270	100860939
GO:0017136	NAD-dependent histone deacetylase activity	molecular_function	0.0059189	1	48	2	16270	100860939
GO:0019213	deacetylase activity	molecular_function	0.0059189	1	48	2	16270	100860939
GO:0033558	protein deacetylase activity	molecular_function	0.0059189	1	48	2	16270	100860939
GO:0034979	NAD-dependent protein deacetylase activity	molecular_function	0.0059189	1	48	2	16270	100860939
GO:0035601	protein deacylation	biological_process	0.0059189	1	48	2	16270	100860939
GO:0045814	negative regulation of gene expression, epigenetic	biological_process	0.0059189	1	48	2	16270	100860939
GO:0098732	macromolecule deacylation	biological_process	0.0059189	1	48	2	16270	100860939
GO:0045892	negative regulation of transcription, DNA-templated	biological_process	0.0060932	2	45	40	16270	1.02187e+17
GO:0051253	negative regulation of RNA metabolic process	biological_process	0.0060932	2	45	40	16270	1.02187e+17
GO:1902679	negative regulation of RNA biosynthetic process	biological_process	0.0060932	2	45	40	16270	1.02187e+17
GO:1903507	negative regulation of nucleic acid-templated transcription	biological_process	0.0060932	2	45	40	16270	1.02187e+17
GO:0007131	reciprocal meiotic recombination	biological_process	0.0063632	3	492	12	16270	1.02169e+26
GO:0035825	reciprocal DNA recombination	biological_process	0.0063632	3	492	12	16270	1.02189e+26
GO:0048584	positive regulation of response to stimulus	biological_process	0.0074709	3	492	13	16270	1.02172e+26
GO:0008907	integrase activity	molecular_function	0.0078333	2	492	4	16270	1.02175e+17
GO:0015630	microtubule cytoskeleton	cellular_component	0.0078442	3	45	129	16270	1.02176e+26
GO:0032797	SMN complex	cellular_component	0.0079086	1	48	3	16270	102191007
GO:0045934	negative regulation of nucleobase-containing compound metabolic process	biological_process	0.0087264	2	45	47	16270	1.02187e+17
GO:0010558	negative regulation of macromolecule biosynthetic process	biological_process	0.0087551	2	45	49	16270	1.02187e+17
GO:0031327	negative regulation of cellular biosynthetic process	biological_process	0.0087551	2	45	49	16270	1.02187e+17
GO:2000113	negative regulation of cellular macromolecule biosynthetic process	biological_process	0.0087551	2	45	49	16270	1.02187e+17
GO:0048585	negative regulation of response to stimulus	biological_process	0.008939	6	492	58	16270	1.02178e+53
GO:0009890	negative regulation of biosynthetic process	biological_process	0.0089595	2	45	50	16270	1.02187e+17
GO:0010629	negative regulation of gene expression	biological_process	0.0092845	2	45	51	16270	1.02187e+17
GO:0016788	hydrolase activity, acting on ester bonds	molecular_function	0.010698	7	45	814	16270	1.02182e+62
GO:0004861	cyclin-dependent protein serine/threonine kinase inhibitor activity	molecular_function	0.010732	1	45	4	16270	102175277
GO:0051172	negative regulation of nitrogen compound metabolic process	biological_process	0.010965	2	45	54	16270	1.02187e+17
GO:0051775	response to redox state	biological_process	0.011153	1	45	4	16270	102186500
GO:0005507	copper ion binding	molecular_function	0.011437	2	48	52	16270	1.0218e+17
GO:0006310	DNA recombination	biological_process	0.012487	3	48	155	16270	1.02174e+26
GO:0006355	regulation of transcription, DNA-templated	biological_process	0.01266	11	48	1676	16270	1.0218e+98
GO:1903506	regulation of nucleic acid-templated transcription	biological_process	0.01266	11	48	1676	16270	1.02171e+98
GO:0051252	regulation of RNA metabolic process	biological_process	0.012738	11	48	1678	16270	1.02175e+98
GO:2001141	regulation of RNA biosynthetic process	biological_process	0.012738	11	48	1678	16270	1.02176e+98
GO:0048523	negative regulation of cellular process	biological_process	0.01321	3	45	169	16270	1.02187e+26
GO:0030248	cellulose binding	molecular_function	0.013454	2	492	6	16270	1.02173e+17
GO:0019219	regulation of nucleobase-containing compound metabolic process	biological_process	0.013668	11	48	1695	16270	1.02176e+98
GO:0016538	cyclin-dependent protein serine/threonine kinase regulator activity	molecular_function	0.013842	1	45	6	16270	102175277
GO:2000112	regulation of cellular macromolecule biosynthetic process	biological_process	0.01386	11	48	1701	16270	1.02176e+98
GO:0010556	regulation of macromolecule biosynthetic process	biological_process	0.013944	11	48	1703	16270	1.02175e+98
GO:0031326	regulation of cellular biosynthetic process	biological_process	0.013944	11	48	1703	16270	1.02176e+98
GO:0009889	regulation of biosynthetic process	biological_process	0.013985	11	48	1704	16270	1.02171e+98
GO:0009055	electron carrier activity	molecular_function	0.014069	3	45	184	16270	1.02187e+26
GO:0010468	regulation of gene expression	biological_process	0.014266	11	48	1707	16270	1.02171e+98
GO:0051171	regulation of nitrogen compound metabolic process	biological_process	0.01429	11	48	1708	16270	1.02171e+98
GO:0001933	negative regulation of protein phosphorylation	biological_process	0.014449	1	48	5	16270	100860939
GO:0004862	cAMP-dependent protein kinase inhibitor activity	molecular_function	0.014449	1	48	5	16270	100860939
GO:0006469	negative regulation of protein kinase activity	biological_process	0.014449	1	48	5	16270	100860939
GO:0033673	negative regulation of kinase activity	biological_process	0.014449	1	48	5	16270	100860939
GO:0042326	negative regulation of phosphorylation	biological_process	0.014449	1	48	5	16270	100860939
GO:0004129	cytochrome-c oxidase activity	molecular_function	0.014617	2	45	70	16270	1.02172e+17
GO:0016675	oxidoreductase activity, acting on a heme group of donors	molecular_function	0.014617	2	45	70	16270	1.02172e+17
GO:0016676	oxidoreductase activity, acting on a heme group of donors, oxygen as acceptor	molecular_function	0.014617	2	45	70	16270	1.02187e+17
GO:0002682	regulation of immune system process	biological_process	0.015634	3	492	17	16270	1.02173e+26
GO:0006351	transcription, DNA-templated	biological_process	0.015644	12	48	1976	16270	1.02183e+107
GO:0097659	nucleic acid-templated transcription	biological_process	0.015644	12	48	1976	16270	1.0218e+107
GO:0001071	nucleic acid binding transcription factor activity	molecular_function	0.015939	37	492	811	16270	102186974,102180407,102186342,102169293,102180628,102179829,102183617,102172868,102183446,102175483,102188406,102181580,102172821,102189988,102171019,102169911,102178546,102168422,102181239,102185896,102173007,102174393,102185104,102169300,102183184,102171018,102176358,100860842,102190146,102168365,102182832,102186319,102185024,102191051,100860795,102168438,102181683
GO:0003700	transcription factor activity, sequence-specific DNA binding	molecular_function	0.015939	37	492	811	16270	102183617,102179829,102172868,102183446,102180407,102186342,102186974,102180628,102169293,102178546,102181239,102168422,102181580,102188406,102175483,102169911,102172821,102171019,102189988,102176358,102173007,102185896,102169300,102185104,102183184,102171018,102174393,102191051,102182832,102186319,102185024,102168438,102181683,100860795,100860842,102168365,102190146
GO:0015002	heme-copper terminal oxidase activity	molecular_function	0.016454	2	45	74	16270	1.02172e+17
GO:0007017	microtubule-based process	biological_process	0.016722	3	45	164	16270	1.02182e+26
GO:0032774	RNA biosynthetic process	biological_process	0.016916	12	48	1998	16270	1.0218e+107
GO:0016747	transferase activity, transferring acyl groups other than amino-acyl groups	molecular_function	0.01712	9	492	125	16270	1.02191e+80
GO:0016458	gene silencing	biological_process	0.017277	1	48	6	16270	100860939
GO:0030254	protein secretion by the type III secretion system	biological_process	0.017377	1	492	1	16270	102191568
GO:0030257	type III protein secretion system complex	cellular_component	0.017377	1	492	1	16270	102191568
GO:0005960	glycine cleavage complex	cellular_component	0.017845	1	48	7	16270	102180387
GO:0080090	regulation of primary metabolic process	biological_process	0.017935	11	48	1766	16270	1.02171e+98
GO:0032934	sterol binding	molecular_function	0.018074	2	492	7	16270	1.02174e+17
GO:0043178	alcohol binding	molecular_function	0.018074	2	492	7	16270	1.02174e+17
GO:0007127	meiosis I	biological_process	0.01822	3	492	18	16270	1.02169e+26
GO:0060255	regulation of macromolecule metabolic process	biological_process	0.018237	11	48	1773	16270	1.02171e+98
GO:0019089	transmission of virus	biological_process	0.018741	1	45	6	16270	102173725
GO:0044007	dissemination or transmission of symbiont from host	biological_process	0.018741	1	45	6	16270	102173725
GO:0051821	dissemination or transmission of organism from other organism involved in symbiotic interaction	biological_process	0.018741	1	45	6	16270	102173725
GO:0034464	BBSome	cellular_component	0.018835	1	48	5	16270	102171402
GO:0048519	negative regulation of biological process	biological_process	0.018867	3	45	191	16270	1.02175e+26
GO:0048583	regulation of response to stimulus	biological_process	0.019026	17	492	260	16270	1.02191e+152
GO:0032502	developmental process	biological_process	0.019395	20	492	366	16270	1.02172e+179
GO:0032934	sterol binding	molecular_function	0.019543	1	48	7	16270	102173692
GO:0043178	alcohol binding	molecular_function	0.019543	1	48	7	16270	102173692
GO:0004312	fatty acid synthase activity	molecular_function	0.019562	2	492	9	16270	1.02182e+17
GO:0008152	metabolic process	biological_process	0.020202	30	48	7421	16270	102176358,102183256,100860939,102182334,102169193,100860919,102184530,102180372,102190058,102184752,102190714,102171502,102183618,102169187,102187767,102175695,102171402,102175290,102172997,102183762,102173692,102180387,102182988,102174038,102186120,102188126,102170939,102171383,102174196,102170515
GO:0002253	activation of immune response	biological_process	0.020208	2	492	7	16270	1.02173e+17
GO:0002429	immune response-activating cell surface receptor signaling pathway	biological_process	0.020208	2	492	7	16270	1.02173e+17
GO:0002684	positive regulation of immune system process	biological_process	0.020208	2	492	7	16270	1.02172e+17
GO:0002757	immune response-activating signal transduction	biological_process	0.020208	2	492	7	16270	1.02173e+17
GO:0002764	immune response-regulating signaling pathway	biological_process	0.020208	2	492	7	16270	1.02173e+17
GO:0002768	immune response-regulating cell surface receptor signaling pathway	biological_process	0.020208	2	492	7	16270	1.02173e+17
GO:0050776	regulation of immune response	biological_process	0.020208	2	492	7	16270	1.02172e+17
GO:0050778	positive regulation of immune response	biological_process	0.020208	2	492	7	16270	1.02172e+17
GO:0050851	antigen receptor-mediated signaling pathway	biological_process	0.020208	2	492	7	16270	1.02172e+17
GO:0050852	T cell receptor signaling pathway	biological_process	0.020208	2	492	7	16270	1.02173e+17
GO:0010277	chlorophyllide a oxygenase [overall] activity	molecular_function	0.020219	1	48	5	16270	102174038
GO:0007606	sensory perception of chemical stimulus	biological_process	0.021243	5	492	67	16270	1.00861e+44
GO:0019438	aromatic compound biosynthetic process	biological_process	0.021338	13	48	2319	16270	1.02176e+116
GO:0010605	negative regulation of macromolecule metabolic process	biological_process	0.021612	2	45	81	16270	1.02187e+17
GO:0031323	regulation of cellular metabolic process	biological_process	0.022589	11	48	1831	16270	1.02185e+98
GO:0007217	tachykinin receptor signaling pathway	biological_process	0.022676	2	492	7	16270	1.02174e+17
GO:0001848	complement binding	molecular_function	0.02269	1	492	1	16270	102174028
GO:0031324	negative regulation of cellular metabolic process	biological_process	0.022849	2	45	82	16270	1.02187e+17
GO:0016651	oxidoreductase activity, acting on NAD(P)H	molecular_function	0.022858	11	492	159	16270	1.02181e+98
GO:0044767	single-organism developmental process	biological_process	0.022902	19	492	350	16270	1.02181e+170
GO:0032990	cell part morphogenesis	biological_process	0.022925	1	48	6	16270	102171402
GO:0042384	cilium assembly	biological_process	0.022925	1	48	6	16270	102171402
GO:0048858	cell projection morphogenesis	biological_process	0.022925	1	48	6	16270	102171402
GO:0060271	cilium morphogenesis	biological_process	0.022925	1	48	6	16270	102171402
GO:0016843	amine-lyase activity	molecular_function	0.023219	1	45	8	16270	102177009
GO:0016844	strictosidine synthase activity	molecular_function	0.023219	1	45	8	16270	102177009
GO:0007217	tachykinin receptor signaling pathway	biological_process	0.023266	1	48	7	16270	102191397
GO:0009254	peptidoglycan turnover	biological_process	0.02343	1	492	1	16270	102168317
GO:0030291	protein serine/threonine kinase inhibitor activity	molecular_function	0.023586	1	45	9	16270	102175277
GO:0044446	intracellular organelle part	cellular_component	0.023617	9	45	1456	16270	1.02175e+80
GO:0018130	heterocycle biosynthetic process	biological_process	0.023728	13	48	2352	16270	1.02171e+116
GO:0023021	termination of signal transduction	biological_process	0.023849	4	492	36	16270	1.0218e+35
GO:0038032	termination of G-protein coupled receptor signaling pathway	biological_process	0.023849	4	492	36	16270	1.02178e+35
GO:0045744	negative regulation of G-protein coupled receptor protein signaling pathway	biological_process	0.023849	4	492	36	16270	1.02178e+35
GO:0032324	molybdopterin cofactor biosynthetic process	biological_process	0.023991	2	492	9	16270	1.02183e+17
GO:0043545	molybdopterin cofactor metabolic process	biological_process	0.023991	2	492	9	16270	1.02191e+17
GO:0030291	protein serine/threonine kinase inhibitor activity	molecular_function	0.02429	1	48	9	16270	100860939
GO:0033743	peptide-methionine (R)-S-oxide reductase activity	molecular_function	0.024632	2	492	10	16270	1.0218e+17
GO:0044422	organelle part	cellular_component	0.025056	9	45	1472	16270	1.02174e+80
GO:0030058	amine dehydrogenase activity	molecular_function	0.025814	1	492	1	16270	102169829
GO:1901362	organic cyclic compound biosynthetic process	biological_process	0.025856	13	48	2384	16270	1.0218e+116
GO:0019222	regulation of metabolic process	biological_process	0.025981	11	48	1868	16270	1.02176e+98
GO:0004784	superoxide dismutase activity	molecular_function	0.026072	2	492	7	16270	1.02187e+17
GO:0016721	oxidoreductase activity, acting on superoxide radicals as acceptor	molecular_function	0.026072	2	492	7	16270	1.02179e+17
GO:0009892	negative regulation of metabolic process	biological_process	0.026405	2	45	89	16270	1.02187e+17
GO:0035556	intracellular signal transduction	biological_process	0.026523	36	492	736	16270	102171957,102173990,102173778,102183262,102169909,102189720,102183370,102171019,102168340,106502495,102175434,102191384,102185512,102169728,102183969,102185104,102180337,102190059,102184555,102173007,102170884,102168862,102183272,102182912,102170327,102179953,102181692,102173711,102176295,102180890,102185369,102189731,102177816,102185240,102185804,102184177
GO:0044444	cytoplasmic part	cellular_component	0.026613	8	45	1303	16270	1.02175e+71
GO:0016840	carbon-nitrogen lyase activity	molecular_function	0.026723	1	45	9	16270	102177009
GO:0000226	microtubule cytoskeleton organization	biological_process	0.026802	2	45	86	16270	1.02187e+17
GO:0015934	large ribosomal subunit	cellular_component	0.027045	1	45	8	16270	102174908
GO:0044782	cilium organization	biological_process	0.027283	1	48	8	16270	102171402
GO:0005778	peroxisomal membrane	cellular_component	0.027312	1	45	9	16270	102172344
GO:0031903	microbody membrane	cellular_component	0.027312	1	45	9	16270	102172344
GO:0044438	microbody part	cellular_component	0.027312	1	45	9	16270	102172344
GO:0044439	peroxisomal part	cellular_component	0.027312	1	45	9	16270	102172344
GO:0005921	gap junction	cellular_component	0.0274	1	48	9	16270	102180372
GO:0010927	cellular component assembly involved in morphogenesis	biological_process	0.027856	1	48	8	16270	102171402
GO:0008081	phosphoric diester hydrolase activity	molecular_function	0.028276	2	48	77	16270	1.02183e+17
GO:0008138	protein tyrosine/serine/threonine phosphatase activity	molecular_function	0.028299	2	45	83	16270	1.02181e+17
GO:0008297	single-stranded DNA exodeoxyribonuclease activity	molecular_function	0.028583	1	492	1	16270	102185625
GO:0035312	5'-3' exodeoxyribonuclease activity	molecular_function	0.028583	1	492	1	16270	102185625
GO:0045145	single-stranded DNA 5'-3' exodeoxyribonuclease activity	molecular_function	0.028583	1	492	1	16270	102185625
GO:0005876	spindle microtubule	cellular_component	0.028875	1	45	10	16270	102186509
GO:0017153	sodium:dicarboxylate symporter activity	molecular_function	0.028929	1	45	9	16270	102171550
GO:0004185	serine-type carboxypeptidase activity	molecular_function	0.029087	1	48	9	16270	102170939
GO:0051189	prosthetic group metabolic process	biological_process	0.029123	2	492	10	16270	1.02183e+17
GO:0043085	positive regulation of catalytic activity	biological_process	0.029284	3	492	21	16270	1.0219e+26
GO:0044093	positive regulation of molecular function	biological_process	0.029284	3	492	21	16270	1.0217e+26
GO:0045017	glycerolipid biosynthetic process	biological_process	0.029526	4	492	33	16270	1.0217e+35
GO:0007166	cell surface receptor signaling pathway	biological_process	0.029598	10	492	139	16270	1.02169e+89
GO:0016307	phosphatidylinositol phosphate kinase activity	molecular_function	0.029736	1	48	9	16270	102169193
GO:0044413	avoidance of host defenses	biological_process	0.029763	3	492	19	16270	1.02181e+26
GO:0044415	evasion or tolerance of host defenses	biological_process	0.029763	3	492	19	16270	1.02181e+26
GO:0051832	avoidance of defenses of other organism involved in symbiotic interaction	biological_process	0.029763	3	492	19	16270	1.02174e+26
GO:0051834	evasion or tolerance of defenses of other organism involved in symbiotic interaction	biological_process	0.029763	3	492	19	16270	1.0218e+26
GO:0052173	response to defenses of other organism involved in symbiotic interaction	biological_process	0.029763	3	492	19	16270	1.02174e+26
GO:0052200	response to host defenses	biological_process	0.029763	3	492	19	16270	1.02181e+26
GO:0075136	response to host	biological_process	0.029763	3	492	19	16270	1.02174e+26
GO:0016901	oxidoreductase activity, acting on the CH-OH group of donors, quinone or similar compound as acceptor	molecular_function	0.030011	2	492	9	16270	1.02175e+17
GO:0003723	RNA binding	molecular_function	0.030018	28	492	581	16270	102181933,102177371,102168206,102171854,102191354,102180361,102181198,102169990,102175434,102190729,102169540,102172821,102188192,102173568,102189457,102172552,102175461,102190396,102186974,102174183,102173990,102190853,102175701,102185718,102177101,102191089,102175335,102185104
GO:0004181	metallocarboxypeptidase activity	molecular_function	0.030859	3	492	23	16270	1.02184e+26
GO:0034654	nucleobase-containing compound biosynthetic process	biological_process	0.031012	12	48	2176	16270	1.02176e+107
GO:0008375	acetylglucosaminyltransferase activity	molecular_function	0.031207	3	492	20	16270	1.02182e+26
GO:0044391	ribosomal subunit	cellular_component	0.031831	1	45	10	16270	102174908
GO:0043549	regulation of kinase activity	biological_process	0.031945	1	48	11	16270	100860939
GO:0045859	regulation of protein kinase activity	biological_process	0.031945	1	48	11	16270	100860939
GO:0031369	translation initiation factor binding	molecular_function	0.031968	2	492	9	16270	1.02178e+17
GO:0010563	negative regulation of phosphorus metabolic process	biological_process	0.033276	1	48	10	16270	100860939
GO:0045936	negative regulation of phosphate metabolic process	biological_process	0.033276	1	48	10	16270	100860939
GO:0006355	regulation of transcription, DNA-templated	biological_process	0.033281	69	492	1676	16270	102185718,102185896,102173007,102177736,102171018,102169300,102168317,102176358,102177341,102188377,102189895,102179484,102168832,102191051,100860795,102180407,102186974,102182389,102183617,102179829,102170788,102184410,102171243,102175483,102185524,102179503,102169911,102189988,102179986,102178546,102181239,102175434,102168422,102177522,102185104,102189725,102183184,102174393,100860842,102172229…
GO:1903506	regulation of nucleic acid-templated transcription	biological_process	0.033281	69	492	1676	16270	102191051,100860795,102189895,102179484,102168832,102176358,102177341,102188377,102173007,102185718,102185896,102168317,102169300,102177736,102171018,102178546,102181239,102175434,102177522,102168422,102171243,102185524,102175483,102169911,102179503,102189988,102179986,102183617,102179829,102184410,102170788,102180407,102182389,102186974,102186319,102182832,102185024,102168438,102168910,102181683…
GO:0080090	regulation of primary metabolic process	biological_process	0.033443	72	492	1766	16270	102191051,100860795,102189895,102179484,102168832,102168790,102176358,102177341,102188377,102185718,102185896,102173007,102190059,102168317,102169300,102171018,102177736,102178546,102181239,102175434,102177522,102168422,102171243,102175483,102185524,102169911,102179503,102179986,102189988,102183617,102179829,102189720,102170788,102184410,102180407,102186974,102182389,102186319,102182832,102185024…
GO:0051252	regulation of RNA metabolic process	biological_process	0.033735	69	492	1678	16270	102185104,102183184,102189725,102174393,102172229,100860842,102168365,102190146,102191653,102186319,102182832,102185024,102181683,102168910,102190729,102168438,102183389,102190827,102186342,102190396,102180628,102170515,102169293,102183446,102172868,102184668,102182436,102181580,102188406,102182753,102172821,102171019,102176142,106502495,102169990,102185896,102185718,102173007,102168317,102169300…
GO:2001141	regulation of RNA biosynthetic process	biological_process	0.033735	69	492	1678	16270	102185024,102182832,102186319,102168910,102190729,102181683,102168438,102183389,102190827,100860842,102172229,102168365,102191653,102190146,102185104,102189725,102183184,102174393,102176142,106502495,102169990,102182436,102181580,102188406,102182753,102171019,102172821,102184668,102172868,102183446,102186342,102190396,102170515,102180628,102169293,102191051,100860795,102189895,102179484,102168832…
GO:0030545	receptor regulator activity	molecular_function	0.033929	1	48	10	16270	102168918
GO:0030547	receptor inhibitor activity	molecular_function	0.033929	1	48	10	16270	102168918
GO:0030548	acetylcholine receptor regulator activity	molecular_function	0.033929	1	48	10	16270	102168918
GO:0030550	acetylcholine receptor inhibitor activity	molecular_function	0.033929	1	48	10	16270	102168918
GO:0071704	organic substance metabolic process	biological_process	0.034182	26	48	6328	16270	102190714,102171502,102183618,102169187,102184530,102184752,102180372,102183256,100860939,102182334,100860919,102169193,102176358,102188126,102170939,102171383,102170515,102180387,102174038,102186120,102171402,102175290,102183762,102173692,102187767,102175695
GO:0016886	ligase activity, forming phosphoric ester bonds	molecular_function	0.034533	3	492	21	16270	1.02177e+26
GO:0001071	nucleic acid binding transcription factor activity	molecular_function	0.034633	6	48	811	16270	1.02185e+53
GO:0003700	transcription factor activity, sequence-specific DNA binding	molecular_function	0.034633	6	48	811	16270	1.02185e+53
GO:0008277	regulation of G-protein coupled receptor protein signaling pathway	biological_process	0.03469	4	492	42	16270	1.0218e+35
GO:0016868	intramolecular transferase activity, phosphotransferases	molecular_function	0.034904	1	45	11	16270	102188203
GO:0065007	biological regulation	biological_process	0.035043	21	48	4997	16270	1.02175e+188
GO:0050080	malonyl-CoA decarboxylase activity	molecular_function	0.035068	1	492	2	16270	102183446
GO:0097159	organic cyclic compound binding	molecular_function	0.035689	176	492	4748	16270	102171243,102181951,102175785,102174714,106502181,102185524,100860905,102183126,102179986,102181239,102174038,102168422,102168996,102180800,102182275,102186974,102173990,102190551,100861300,102168388,102191568,102179829,102175374,102169909,102184722,102185833,102184410,102175461,102183561,102188854,102189895,102185369,102180890,102188192,102190868,102168507,102168832,102178586,102186617,102177762…
GO:0005310	dicarboxylic acid transmembrane transporter activity	molecular_function	0.035875	1	45	11	16270	102171550
GO:0032801	receptor catabolic process	biological_process	0.037139	1	45	15	16270	102189618
GO:0005129	granulocyte macrophage colony-stimulating factor receptor binding	molecular_function	0.037336	1	492	2	16270	102182431
GO:0008237	metallopeptidase activity	molecular_function	0.0376	12	492	199	16270	1.0218e+107
GO:0007600	sensory perception	biological_process	0.037704	5	492	76	16270	1.02182e+44
GO:0050877	neurological system process	biological_process	0.037704	5	492	76	16270	1.00861e+44
GO:0005230	extracellular ligand-gated ion channel activity	molecular_function	0.0384	6	492	74	16270	1.02169e+53
GO:0016703	oxidoreductase activity, acting on single donors with incorporation of molecular oxygen, incorporation of one atom of oxygen (internal monooxygenases or internal mixed function oxidases)	molecular_function	0.038595	1	48	12	16270	102174038
GO:0044161	host cell cytoplasmic vesicle	cellular_component	0.038705	1	492	2	16270	102168340
GO:0031683	G-protein beta/gamma-subunit complex binding	molecular_function	0.03883	6	492	87	16270	1.02185e+53
GO:0044238	primary metabolic process	biological_process	0.038891	25	48	6076	16270	1.02171e+224
GO:0004725	protein tyrosine phosphatase activity	molecular_function	0.039175	2	45	98	16270	1.02181e+17
GO:0004318	enoyl-[acyl-carrier-protein] reductase (NADH) activity	molecular_function	0.039367	1	492	2	16270	102183370
GO:0030154	cell differentiation	biological_process	0.039568	7	492	92	16270	1.02174e+62
GO:0032270	positive regulation of cellular protein metabolic process	biological_process	0.039579	3	492	23	16270	1.02169e+26
GO:0051247	positive regulation of protein metabolic process	biological_process	0.039579	3	492	23	16270	1.0219e+26
GO:0006546	glycine catabolic process	biological_process	0.039745	1	48	14	16270	102180387
GO:0009071	serine family amino acid catabolic process	biological_process	0.039745	1	48	14	16270	102180387
GO:0019219	regulation of nucleobase-containing compound metabolic process	biological_process	0.040211	69	492	1695	16270	102174393,102185104,102183184,102189725,102182832,102186319,102185024,102190827,102183389,102168910,102181683,102190729,102168438,100860842,102172229,102190146,102191653,102168365,102183446,102172868,102184668,102190396,102186342,102169293,102180628,102170515,102176142,102169990,106502495,102188406,102182436,102181580,102172821,102171019,102182753,102177341,102176358,102188377,102185718,102173007…
GO:0030077	plasma membrane light-harvesting complex	cellular_component	0.041195	1	45	15	16270	102174078
GO:0042716	plasma membrane-derived chromatophore	cellular_component	0.041195	1	45	15	16270	102174078
GO:2000112	regulation of cellular macromolecule biosynthetic process	biological_process	0.041269	69	492	1701	16270	102179484,102168832,102189895,100860795,102191051,102168317,102169300,102177736,102171018,102173007,102185896,102185718,102188377,102176358,102177341,102169911,102179503,102189988,102179986,102171243,102185524,102175483,102175434,102181239,102177522,102168422,102178546,102180407,102182389,102186974,102170788,102184410,102183617,102179829,102168365,102190146,102191653,102172229,100860842,102181683…
GO:0006470	protein dephosphorylation	biological_process	0.041281	2	45	102	16270	1.02181e+17
GO:0006013	mannose metabolic process	biological_process	0.041284	1	45	15	16270	102188203
GO:0043565	sequence-specific DNA binding	molecular_function	0.041542	26	492	642	16270	102179829,102176358,102183446,102186974,102173007,102180407,102183184,102171018,102180628,102186319,102185024,102178546,102191051,100860795,102168422,102181239,102181683,102175483,102188406,100860842,102181580,102175785,102172821,102169911,102190868,102168365
GO:0050794	regulation of cellular process	biological_process	0.041577	20	48	4792	16270	1.06503e+179
GO:0019319	hexose biosynthetic process	biological_process	0.04173	1	45	14	16270	102188203
GO:0046364	monosaccharide biosynthetic process	biological_process	0.04173	1	45	14	16270	102188203
GO:0010556	regulation of macromolecule biosynthetic process	biological_process	0.041807	69	492	1703	16270	102189988,102179986,102179503,102169911,102175483,102185524,102171243,102168422,102177522,102181239,102175434,102178546,102186974,102182389,102180407,102184410,102170788,102179829,102183617,102168832,102179484,102189895,100860795,102191051,102177736,102171018,102168317,102169300,102185718,102185896,102173007,102188377,102177341,102176358,102171019,102172821,102182753,102188406,102182436,102181580…
GO:0031326	regulation of cellular biosynthetic process	biological_process	0.041807	69	492	1703	16270	102179829,102183617,102184410,102170788,102182389,102186974,102180407,102178546,102177522,102168422,102175434,102181239,102175483,102185524,102171243,102179986,102189988,102169911,102179503,102177341,102176358,102188377,102185718,102185896,102173007,102169300,102168317,102177736,102171018,102191051,100860795,102189895,102168832,102179484,102183446,102172868,102184668,102190396,102186342,102169293…
GO:0001934	positive regulation of protein phosphorylation	biological_process	0.041896	2	492	8	16270	1.02169e+17
GO:0010562	positive regulation of phosphorus metabolic process	biological_process	0.041896	2	492	8	16270	1.0219e+17
GO:0031401	positive regulation of protein modification process	biological_process	0.041896	2	492	8	16270	1.02169e+17
GO:0042327	positive regulation of phosphorylation	biological_process	0.041896	2	492	8	16270	1.0219e+17
GO:0045937	positive regulation of phosphate metabolic process	biological_process	0.041896	2	492	8	16270	1.02169e+17
GO:0008889	glycerophosphodiester phosphodiesterase activity	molecular_function	0.041949	1	48	14	16270	102190714
GO:0009889	regulation of biosynthetic process	biological_process	0.042032	69	492	1704	16270	102189895,102168832,102179484,102191051,100860795,102185896,102173007,102185718,102171018,102177736,102169300,102168317,102177341,102176358,102188377,102185524,102175483,102171243,102189988,102179986,102179503,102169911,102178546,102168422,102177522,102175434,102181239,102182389,102186974,102180407,102179829,102183617,102184410,102170788,100860842,102172229,102191653,102190146,102168365,102185024…
GO:0042710	biofilm formation	biological_process	0.04248	1	45	13	16270	102180497
GO:0005737	cytoplasm	cellular_component	0.043329	10	45	1954	16270	1.02187e+89
GO:0004127	cytidylate kinase activity	molecular_function	0.043524	1	45	16	16270	102171891
GO:0007031	peroxisome organization	biological_process	0.043966	1	45	14	16270	102172344
GO:0051171	regulation of nitrogen compound metabolic process	biological_process	0.044508	69	492	1708	16270	102185104,102189725,102183184,102174393,102182832,102186319,102185024,102168910,102168438,102181683,102190729,102183389,102190827,102172229,100860842,102168365,102190146,102191653,102184668,102172868,102183446,102186342,102190396,102170515,102180628,102169293,102176142,106502495,102169990,102182436,102181580,102188406,102182753,102172821,102171019,102176358,102177341,102188377,102185718,102185896…
GO:0010468	regulation of gene expression	biological_process	0.044616	69	492	1707	16270	102189895,102179484,102168832,102191051,100860795,102185718,102173007,102185896,102177736,102171018,102169300,102168317,102176358,102177341,102188377,102171243,102175483,102185524,102179503,102169911,102179986,102189988,102178546,102181239,102175434,102168422,102177522,102180407,102186974,102182389,102183617,102179829,102170788,102184410,102172229,100860842,102168365,102191653,102190146,102185024…
GO:0040029	regulation of gene expression, epigenetic	biological_process	0.044897	1	48	14	16270	100860939
GO:0008235	metalloexopeptidase activity	molecular_function	0.044964	3	492	26	16270	1.02184e+26
GO:0005911	cell-cell junction	cellular_component	0.045318	1	48	16	16270	102180372
GO:0043112	receptor metabolic process	biological_process	0.045467	1	45	18	16270	102189618
GO:0060255	regulation of macromolecule metabolic process	biological_process	0.046493	71	492	1773	16270	102168790,102176358,102177341,102188377,102185896,102185718,102173007,102190059,102169300,102168317,102171018,102177736,102191051,100860795,102189895,102179484,102168832,102183617,102179829,102170788,102184410,102180407,102182389,102186974,102178546,102175434,102181239,102177522,102168422,102171243,102175483,102185524,102169911,102179503,102179986,102189988,102185104,102189725,102183184,102174393…
GO:0006413	translational initiation	biological_process	0.046604	4	492	43	16270	1.02182e+35
GO:0006544	glycine metabolic process	biological_process	0.046687	1	48	17	16270	102180387
GO:0007268	synaptic transmission	biological_process	0.047518	1	48	14	16270	102191397
GO:0050789	regulation of biological process	biological_process	0.047683	20	48	4856	16270	1.02176e+179
GO:0016311	dephosphorylation	biological_process	0.047827	2	45	109	16270	1.02187e+17
GO:0006289	nucleotide-excision repair	biological_process	0.047967	3	492	28	16270	1.0219e+26
GO:0045156	electron transporter, transferring electrons within the cyclic electron transport pathway of photosynthesis activity	molecular_function	0.048358	1	45	16	16270	102174078
GO:0016846	carbon-sulfur lyase activity	molecular_function	0.048525	2	492	12	16270	1.0218e+17
GO:0003810	protein-glutamine gamma-glutamyltransferase activity	molecular_function	0.04901	1	48	15	16270	102188126
GO:0032102	negative regulation of response to external stimulus	biological_process	0.04919	2	492	11	16270	1.0218e+17
GO:0030076	light-harvesting complex	cellular_component	0.049223	1	45	17	16270	102174078
GO:0004721	phosphoprotein phosphatase activity	molecular_function	0.049404	2	45	113	16270	1.02181e+17
GO:0004860	protein kinase inhibitor activity	molecular_function	0.049424	1	45	17	16270	102175277
GO:0019210	kinase inhibitor activity	molecular_function	0.049424	1	45	17	16270	102175277
GO:0043170	macromolecule metabolic process	biological_process	0.049914	22	48	5235	16270	1.02184e+197
2-cell
GO_accession	Description	Term_type	Over_represented_pValue	CAD_item	CAD_list	Bg_item	Bg_list	Gene_names
GO:0051205	protein insertion into membrane	biological_process	0.00087116	2	168	5	16270	1.02189e+17
GO:0003918	DNA topoisomerase type II (ATP-hydrolyzing) activity	molecular_function	0.00093278	3	168	17	16270	1.02179e+26
GO:0061505	DNA topoisomerase II activity	molecular_function	0.00093278	3	168	17	16270	1.02189e+26
GO:0005905	coated pit	cellular_component	0.001971	2	168	7	16270	1.02171e+17
GO:0012510	trans-Golgi network transport vesicle membrane	cellular_component	0.001971	2	168	7	16270	1.02188e+17
GO:0030125	clathrin vesicle coat	cellular_component	0.001971	2	168	7	16270	1.02188e+17
GO:0030130	clathrin coat of trans-Golgi network vesicle	cellular_component	0.001971	2	168	7	16270	1.02171e+17
GO:0030132	clathrin coat of coated pit	cellular_component	0.001971	2	168	7	16270	1.02171e+17
GO:0030136	clathrin-coated vesicle	cellular_component	0.001971	2	168	7	16270	1.02188e+17
GO:0030140	trans-Golgi network transport vesicle	cellular_component	0.001971	2	168	7	16270	1.02188e+17
GO:0030665	clathrin-coated vesicle membrane	cellular_component	0.001971	2	168	7	16270	1.02171e+17
GO:0006265	DNA topological change	biological_process	0.0041702	3	168	28	16270	1.02179e+26
GO:0019318	hexose metabolic process	biological_process	0.0043596	4	168	60	16270	1.02183e+35
GO:0030153	bacteriocin immunity	biological_process	0.0055289	2	168	10	16270	1.02186e+17
GO:0030254	protein secretion by the type III secretion system	biological_process	0.0067303	1	168	1	16270	102191568
GO:0030257	type III protein secretion system complex	cellular_component	0.0067303	1	168	1	16270	102191568
GO:0005524	ATP binding	molecular_function	0.0067915	30	168	1595	16270	102171999,102176803,102172670,102180187,102191568,102183649,102187530,102179055,102182092,102170332,102179493,102174306,102189149,102168601,102180345,102187926,102186493,102169187,102181467,102191110,102178942,102168356,102183333,102171588,102170720,102189416,102190819,102180782,102180415,102180451
GO:0032559	adenyl ribonucleotide binding	molecular_function	0.0067915	30	168	1595	16270	102191110,102178942,102181467,102186493,102187926,102169187,102168601,102180345,102174306,102189149,102180451,102180415,102180782,102190819,102189416,102170720,102183333,102168356,102171588,102180187,102172670,102176803,102171999,102170332,102179493,102182092,102179055,102191568,102187530,102183649
GO:0006919	activation of cysteine-type endopeptidase activity involved in apoptotic process	biological_process	0.0069651	2	168	13	16270	1.06503e+17
GO:0010950	positive regulation of endopeptidase activity	biological_process	0.0069651	2	168	13	16270	1.06503e+17
GO:0010952	positive regulation of peptidase activity	biological_process	0.0069651	2	168	13	16270	1.02185e+17
GO:0031638	zymogen activation	biological_process	0.0069651	2	168	13	16270	1.02185e+17
GO:0043280	positive regulation of cysteine-type endopeptidase activity involved in apoptotic process	biological_process	0.0069651	2	168	13	16270	1.02185e+17
GO:0043281	regulation of cysteine-type endopeptidase activity involved in apoptotic process	biological_process	0.0069651	2	168	13	16270	1.06503e+17
GO:0045862	positive regulation of proteolysis	biological_process	0.0069651	2	168	13	16270	1.06503e+17
GO:0052547	regulation of peptidase activity	biological_process	0.0069651	2	168	13	16270	1.06503e+17
GO:0052548	regulation of endopeptidase activity	biological_process	0.0069651	2	168	13	16270	1.02185e+17
GO:0097202	activation of cysteine-type endopeptidase activity	biological_process	0.0069651	2	168	13	16270	1.02185e+17
GO:2000116	regulation of cysteine-type endopeptidase activity	biological_process	0.0069651	2	168	13	16270	1.06503e+17
GO:2001056	positive regulation of cysteine-type endopeptidase activity	biological_process	0.0069651	2	168	13	16270	1.02185e+17
GO:0030162	regulation of proteolysis	biological_process	0.0073875	3	168	40	16270	1.02185e+26
GO:0003774	motor activity	molecular_function	0.0077684	6	168	128	16270	1.02179e+53
GO:0030118	clathrin coat	cellular_component	0.007831	3	168	35	16270	1.02184e+26
GO:0005179	hormone activity	molecular_function	0.0080023	6	168	176	16270	1.02181e+53
GO:0003916	DNA topoisomerase activity	molecular_function	0.0085073	3	168	35	16270	1.02179e+26
GO:0030554	adenyl nucleotide binding	molecular_function	0.0090393	30	168	1628	16270	102182092,102179493,102170332,102191568,102183649,102187530,102179055,102171999,102176803,102172670,102180187,102180782,102180415,102180451,102168356,102183333,102171588,102170720,102189416,102190819,102181467,102178942,102191110,102174306,102189149,102168601,102180345,102186493,102187926,102169187
GO:0005996	monosaccharide metabolic process	biological_process	0.0090545	4	168	74	16270	1.02183e+35
GO:0098589	membrane region	cellular_component	0.0092515	2	168	13	16270	1.02171e+17
GO:0008094	DNA-dependent ATPase activity	molecular_function	0.0095085	3	168	38	16270	1.02179e+26
GO:0097159	organic cyclic compound binding	molecular_function	0.0097377	67	168	4748	16270	102189324,102172054,102191568,102183649,102177969,102172670,102178311,102171999,102170720,102171588,102171064,102186742,102180415,102176798,102186493,102169187,102186665,102182929,102181916,100861248,102181199,102170332,102168740,102183278,102173392,102183561,102180187,102187660,102189454,102179035,102189416,102168677,102175349,102174260,102187926,102168601,102189149,102181467,102189076,102185104…
GO:0051345	positive regulation of hydrolase activity	biological_process	0.010489	2	168	15	16270	1.06503e+17
GO:0015643	toxic substance binding	molecular_function	0.013126	2	168	16	16270	1.02186e+17
GO:1901576	organic substance biosynthetic process	biological_process	0.013426	51	168	3561	16270	102187768,102171636,102187980,102178593,102182929,102169209,102181916,102182521,102183278,102182563,102177250,102173392,102186656,102183639,102183663,102176803,102176868,102187660,102189416,102179035,102175349,102190819,102170987,102187926,102190760,102168601,102178942,102173938,102172054,106502015,102185104,102183597,102177969,102169293,102172670,102183852,102185705,102171064,102171416,102180704…
GO:0005798	Golgi-associated vesicle	cellular_component	0.013756	2	168	17	16270	1.02171e+17
GO:0030660	Golgi-associated vesicle membrane	cellular_component	0.013756	2	168	17	16270	1.02171e+17
GO:0050080	malonyl-CoA decarboxylase activity	molecular_function	0.013943	1	168	2	16270	102171416
GO:1901363	heterocyclic compound binding	molecular_function	0.014499	66	168	4743	16270	102179946,102183333,102179949,102176092,102180451,102190835,102179829,102188542,102180345,102189076,102185104,102174251,102190819,102170987,102168356,102180782,102172946,102171840,102174306,102191110,102178942,102179055,102182521,102171636,102187530,102179493,102182092,102184575,102176803,102170720,102171588,102171064,102186742,102176798,102180415,102186493,102169187,102186665,102189324,102172054…
GO:0009404	toxin metabolic process	biological_process	0.014916	2	168	17	16270	1.02169e+17
GO:0001882	nucleoside binding	molecular_function	0.014945	32	168	1872	16270	102172670,102171999,102191568,102183649,102186493,102169187,102180345,102179946,102170720,102171588,102183333,102180415,102180451,102180187,102176803,102179055,102187530,102179493,102170332,102182092,102187926,102168601,102171840,102174306,102189149,102178942,102191110,102181467,102190819,102189416,102168356,102180782
GO:0009058	biosynthetic process	biological_process	0.015238	52	168	3669	16270	102178942,102173938,102190760,102187926,102168601,102175349,102189416,102190819,102179035,102170987,102176803,102176868,102187660,102173392,102186656,102191336,102183639,102183663,102183278,102182563,102177250,102187768,102171636,102178593,102187980,102182929,102181916,102169209,102182521,102186665,102186309,102184128,102168263,102188542,102186493,102190835,102179829,102175647,102180415,102171416…
GO:0010604	positive regulation of macromolecule metabolic process	biological_process	0.016124	4	168	88	16270	1.02172e+35
GO:0010467	gene expression	biological_process	0.016338	41	168	2783	16270	106503381,102187660,102189454,102176868,102176803,102183639,102173392,102186656,102182563,102183278,102182521,102182929,102187980,102171636,102187768,102173938,102178942,102168601,102170987,102179035,102175349,102183852,102169293,102174251,102177969,102185104,102183597,106502015,102172054,102184128,102170956,102186665,102188542,102168263,102180415,102175647,102179829,102190835,102170720,102180704…
GO:0000139	Golgi membrane	cellular_component	0.016613	3	168	47	16270	1.02186e+26
GO:0009236	cobalamin biosynthetic process	biological_process	0.017244	2	168	18	16270	1.02183e+17
GO:0043170	macromolecule metabolic process	biological_process	0.017323	70	168	5235	16270	102186493,102169187,102168263,102184128,102170956,102183712,102186665,102170720,102171064,102180415,102175647,102177969,102185705,102183852,102172670,102189324,102172054,102183649,102168601,102174320,102173938,102181467,102189416,102175349,102179035,102183663,102186656,102173392,102187660,102180187,102189454,102181916,102182929,102178593,102187768,102182563,102183278,102188542,102180704,102170967…
GO:0051336	regulation of hydrolase activity	biological_process	0.01753	2	168	20	16270	1.02185e+17
GO:0070566	adenylyltransferase activity	molecular_function	0.018575	2	168	18	16270	1.02177e+17
GO:0009235	cobalamin metabolic process	biological_process	0.018674	2	168	19	16270	1.02172e+17
GO:0005850	eukaryotic translation initiation factor 2 complex	cellular_component	0.018695	1	168	2	16270	100861248
GO:0044260	cellular macromolecule metabolic process	biological_process	0.018928	63	168	4604	16270	102180782,102175349,102189416,102179035,102190819,102170987,102191110,102178942,102181467,102173938,102190760,102168601,102174306,102182563,102179493,102183278,102182092,102182929,102182521,102169209,102181916,102179055,102187768,102171636,102187980,102187530,102187660,102180187,106503381,102176803,102189454,102176868,102183639,102186656,102173392,102175647,102180415,102190835,102179829,102180704…
GO:0006784	heme a biosynthetic process	biological_process	0.019805	1	168	2	16270	102177250
GO:0046160	heme a metabolic process	biological_process	0.019805	1	168	2	16270	102177250
GO:0016779	nucleotidyltransferase activity	molecular_function	0.020376	10	168	413	16270	1.02187e+89
GO:0043085	positive regulation of catalytic activity	biological_process	0.021215	2	168	21	16270	1.06503e+17
GO:0044093	positive regulation of molecular function	biological_process	0.021215	2	168	21	16270	1.06503e+17
GO:0044249	cellular biosynthetic process	biological_process	0.022794	49	168	3496	16270	102177969,102169293,102183852,102185705,102172670,102172054,106502015,102183597,102185104,102168263,102188542,102186493,102186665,102186309,102184128,102171416,102171064,102180704,102170720,102190835,102179829,102175647,102180415,102173392,102186656,102183663,102183639,102176803,102176868,102187660,102187768,102171636,102187980,102182929,102182521,102169209,102181916,102183278,102182563,102177250…
GO:0001883	purine nucleoside binding	molecular_function	0.022916	31	168	1859	16270	102182092,102179493,102170332,102191568,102187530,102183649,102179055,102171999,102176803,102172670,102180187,102180782,102180451,102180415,102168356,102183333,102171588,102170720,102190819,102189416,102181467,102178942,102191110,102174306,102189149,102168601,102180345,102171840,102186493,102169187,102187926
GO:0032549	ribonucleoside binding	molecular_function	0.022916	31	168	1859	16270	102180782,102180451,102180415,102183333,102168356,102171588,102170720,102189416,102190819,102181467,102178942,102191110,102189149,102174306,102180345,102168601,102171840,102187926,102186493,102169187,102182092,102170332,102179493,102183649,102191568,102187530,102179055,102171999,102176803,102172670,102180187
GO:0032550	purine ribonucleoside binding	molecular_function	0.022916	31	168	1859	16270	102180345,102168601,102171840,102186493,102169187,102187926,102174306,102189149,102181467,102191110,102178942,102170720,102190819,102189416,102183333,102168356,102171588,102180415,102180451,102180782,102172670,102180187,102171999,102176803,102179055,102183649,102191568,102187530,102170332,102179493,102182092
GO:0035639	purine ribonucleoside triphosphate binding	molecular_function	0.022916	31	168	1859	16270	102180782,102180415,102180451,102183333,102168356,102171588,102170720,102189416,102190819,102181467,102178942,102191110,102189149,102174306,102180345,102168601,102171840,102186493,102187926,102169187,102182092,102179493,102170332,102187530,102191568,102183649,102179055,102171999,102176803,102172670,102180187
GO:0090304	nucleic acid metabolic process	biological_process	0.023025	44	168	2999	16270	102180415,102179829,102170720,102180704,102171064,102184128,102186665,102186493,102188542,102168263,102185104,102189324,102172054,102183649,102172670,102183852,102169293,102174251,102177969,102170987,102189416,102179035,102175349,102173938,102178942,102168601,102179493,102182563,102183278,102169209,102181916,102182521,102182929,102187980,102187768,102171636,102180187,102187660,102189454,102176868…
GO:0032555	purine ribonucleotide binding	molecular_function	0.023275	31	168	1862	16270	102171999,102176803,102172670,102180187,102191568,102187530,102183649,102179055,102182092,102179493,102170332,102189149,102174306,102168601,102180345,102171840,102187926,102186493,102169187,102181467,102178942,102191110,102183333,102168356,102171588,102170720,102190819,102189416,102180782,102180415,102180451
GO:0097367	carbohydrate derivative binding	molecular_function	0.02361	32	168	1944	16270	102171999,102172670,102191568,102183649,102180345,102186493,102169187,102180451,102180415,102183333,102171588,102170720,102179946,102176803,102180187,102182092,102170332,102179493,102187530,102179055,102181467,102178942,102191110,102189149,102174306,102171840,102168601,102187926,102180782,102168356,102190819,102189416
GO:0004612	phosphoenolpyruvate carboxykinase (ATP) activity	molecular_function	0.023993	1	168	2	16270	102187926
GO:0004779	sulfate adenylyltransferase activity	molecular_function	0.023993	1	168	2	16270	102187926
GO:0004781	sulfate adenylyltransferase (ATP) activity	molecular_function	0.023993	1	168	2	16270	102187926
GO:0009059	macromolecule biosynthetic process	biological_process	0.02428	43	168	3000	16270	102172054,106502015,102183597,102185104,102177969,102169293,102172670,102183852,102171064,102180704,102170720,102190835,102179829,102175647,102180415,102168263,102188542,102186665,102184128,102171636,102187768,102187980,102178593,102182929,102181916,102169209,102182521,102183278,102182563,102173392,102186656,102183639,102176803,102176868,102187660,102179035,102189416,102175349,102190819,102170987…
GO:0044271	cellular nitrogen compound biosynthetic process	biological_process	0.024443	40	168	2787	16270	102178942,102173938,102168601,102179035,102175349,102170987,102187660,102176803,102176868,102183639,102183663,102173392,102186656,102182563,102177250,102183278,102182929,102182521,102171636,102187768,102187980,102184128,102186665,102188542,102186493,102168263,102175647,102180415,102190835,102179829,102180704,102170720,102171064,102183852,102169293,102177969,106502015,102185104,102183597,102172054
GO:0071103	DNA conformation change	biological_process	0.024568	4	168	93	16270	1.0217e+35
GO:0008685	2-C-methyl-D-erythritol 2,4-cyclodiphosphate synthase activity	molecular_function	0.024861	1	168	2	16270	102185705
GO:0003873	6-phosphofructo-2-kinase activity	molecular_function	0.02509	2	168	23	16270	1.02183e+17
GO:0006000	fructose metabolic process	biological_process	0.02509	2	168	23	16270	1.02188e+17
GO:0032270	positive regulation of cellular protein metabolic process	biological_process	0.025397	2	168	23	16270	1.02185e+17
GO:0051247	positive regulation of protein metabolic process	biological_process	0.025397	2	168	23	16270	1.06503e+17
GO:0003676	nucleic acid binding	molecular_function	0.025661	43	168	2965	16270	102189454,102180187,102187660,102173392,102184575,102183278,102179493,102181199,102171636,100861248,102182521,102181916,102182929,102178942,102168601,102171840,102172946,102174260,102170987,102179035,102168677,102175349,102178311,102172670,102177969,102174251,102185104,102189324,102189076,102172054,102186665,102186493,102188542,102179829,102190835,102176798,102180415,102176092,102179949,102186742…
GO:0032553	ribonucleotide binding	molecular_function	0.025804	31	168	1880	16270	102178942,102191110,102181467,102189149,102174306,102186493,102187926,102169187,102180345,102168601,102171840,102180782,102180451,102180415,102168356,102171588,102183333,102190819,102189416,102170720,102176803,102171999,102180187,102172670,102182092,102170332,102179493,102191568,102187530,102183649,102179055
GO:0004161	dimethylallyltranstransferase activity	molecular_function	0.026156	1	168	2	16270	102180415
GO:0016485	protein processing	biological_process	0.026806	3	168	59	16270	1.06503e+26
GO:0051604	protein maturation	biological_process	0.026806	3	168	59	16270	1.06503e+26
GO:0044238	primary metabolic process	biological_process	0.027688	78	168	6076	16270	102183639,102176868,102176803,106503381,102187980,102187530,102171636,102179055,102169209,102182521,102182092,102177285,102179493,102174306,102190760,102178942,102191110,102168356,102170987,102190819,102180782,102174251,102169293,102176539,102189314,102183597,102185104,102183410,106502015,102178165,102170482,102188542,102171416,102183333,102180704,102179829,102190835,102170967,102173392,102186656…
GO:0032784	regulation of DNA-templated transcription, elongation	biological_process	0.027729	1	168	2	16270	102178942
GO:0030158	protein xylosyltransferase activity	molecular_function	0.028043	1	168	2	16270	102178593
GO:0035252	UDP-xylosyltransferase activity	molecular_function	0.028043	1	168	2	16270	102178593
GO:0042285	xylosyltransferase activity	molecular_function	0.028043	1	168	2	16270	102178593
GO:0033014	tetrapyrrole biosynthetic process	biological_process	0.028155	5	168	148	16270	1.02183e+44
GO:0017076	purine nucleotide binding	molecular_function	0.029268	31	168	1897	16270	102176803,102171999,102180187,102172670,102182092,102179493,102170332,102191568,102187530,102183649,102179055,102178942,102191110,102181467,102174306,102189149,102169187,102186493,102187926,102168601,102171840,102180345,102180782,102180415,102180451,102183333,102168356,102171588,102190819,102189416,102170720
GO:0045116	protein neddylation	biological_process	0.029685	1	168	3	16270	102180782
GO:0080090	regulation of primary metabolic process	biological_process	0.02988	28	168	1766	16270	102170987,102175349,102180704,102171064,102180415,102179829,102188542,102184128,102173938,102178942,102182521,102172054,102182929,102187980,102171636,102187768,102182563,102185104,102183278,102177969,102183639,102183852,106503381,102185705,102187660,102176868,102169293,102176803
GO:0060255	regulation of macromolecule metabolic process	biological_process	0.03093	28	168	1773	16270	102180704,102175349,102170987,102171064,102180415,102179829,102188542,102178942,102173938,102184128,102182929,102172054,102182521,102171636,102187768,102187980,102182563,102183278,102185104,102183639,102177969,102187660,102183852,102185705,106503381,102176803,102169293,102176868
GO:0034645	cellular macromolecule biosynthetic process	biological_process	0.031552	42	168	2970	16270	102178942,102173938,102190760,102189416,102190819,102175349,102179035,102170987,102176803,102176868,102187660,102186656,102173392,102183639,102183278,102182563,102171636,102187768,102187980,102182929,102169209,102182521,102181916,102186665,102184128,102168263,102188542,102190835,102179829,102175647,102180415,102171064,102180704,102170720,102169293,102183852,102172670,102177969,106502015,102183597…
GO:0008443	phosphofructokinase activity	molecular_function	0.031897	2	168	26	16270	1.02183e+17
GO:0005102	receptor binding	molecular_function	0.032325	11	168	601	16270	1.02184e+98
GO:0050790	regulation of catalytic activity	biological_process	0.03282	3	168	68	16270	1.02186e+26
GO:0000990	transcription factor activity, core RNA polymerase binding	molecular_function	0.033072	2	168	23	16270	1.02177e+17
GO:0000996	core DNA-dependent RNA polymerase binding promoter specificity activity	molecular_function	0.033072	2	168	23	16270	1.02177e+17
GO:0016987	sigma factor activity	molecular_function	0.033072	2	168	23	16270	1.02183e+17
GO:0036094	small molecule binding	molecular_function	0.033423	34	168	2158	16270	102172670,102171999,102183649,102191568,102169187,102186493,102180345,102179946,102170720,102183333,102171588,102180415,102180451,102183561,102180187,102176803,102179055,102187530,102179493,102170332,102168740,102182092,102187926,102171840,102168601,102189149,102174306,102178942,102191110,102181467,102189416,102190819,102168356,102180782
GO:0004748	ribonucleoside-diphosphate reductase activity, thioredoxin disulfide as acceptor	molecular_function	0.034161	1	168	3	16270	102189416
GO:0016725	oxidoreductase activity, acting on CH or CH2 groups	molecular_function	0.034161	1	168	3	16270	102189416
GO:0016728	oxidoreductase activity, acting on CH or CH2 groups, disulfide as acceptor	molecular_function	0.034161	1	168	3	16270	102189416
GO:0061731	ribonucleoside-diphosphate reductase activity	molecular_function	0.034161	1	168	3	16270	102189416
GO:0004066	asparagine synthase (glutamine-hydrolyzing) activity	molecular_function	0.035526	1	168	3	16270	102168601
GO:0006528	asparagine metabolic process	biological_process	0.035526	1	168	3	16270	102168601
GO:0006529	asparagine biosynthetic process	biological_process	0.035526	1	168	3	16270	102168601
GO:0010942	positive regulation of cell death	biological_process	0.035595	2	168	28	16270	1.06503e+17
GO:0043065	positive regulation of apoptotic process	biological_process	0.035595	2	168	28	16270	1.06503e+17
GO:0043068	positive regulation of programmed cell death	biological_process	0.035595	2	168	28	16270	1.06503e+17
GO:0071704	organic substance metabolic process	biological_process	0.036675	80	168	6328	16270	102169209,102182521,102179055,102187980,102187530,102171636,102179493,102177285,102182092,102183639,106503381,102176868,102176803,102170987,102190819,102168356,102180782,102190760,102174306,102191110,102178942,102189314,102178165,102170482,102183597,102185104,102183410,106502015,102174251,102176539,102169293,102180704,102171416,102183333,102170967,102179829,102190835,102188542,102181916,102182929…
GO:0006351	transcription, DNA-templated	biological_process	0.037452	30	168	1976	16270	102188542,102178942,102173938,102184128,102186665,102175349,102179035,102180704,102170987,102171064,102180415,102179829,102183639,102177969,102173392,102186656,102187660,102183852,102169293,102176803,102176868,102182929,102172054,102182521,102171636,102187768,102187980,102182563,102183278,102185104
GO:0097659	nucleic acid-templated transcription	biological_process	0.037452	30	168	1976	16270	102179829,102180415,102171064,102170987,102179035,102180704,102175349,102186665,102184128,102173938,102178942,102188542,102183278,102185104,102182563,102187980,102171636,102187768,102182521,102182929,102172054,102176868,102169293,102176803,102183852,102187660,102186656,102173392,102177969,102183639
GO:0004810	tRNA adenylyltransferase activity	molecular_function	0.037691	1	168	3	16270	102176990
GO:0016437	tRNA cytidylyltransferase activity	molecular_function	0.037691	1	168	3	16270	102176990
GO:0070567	cytidylyltransferase activity	molecular_function	0.037691	1	168	3	16270	102176990
GO:0003917	DNA topoisomerase type I activity	molecular_function	0.040053	1	168	4	16270	102189324
GO:0016459	myosin complex	cellular_component	0.040177	3	168	57	16270	1.02173e+26
GO:0051276	chromosome organization	biological_process	0.040334	6	168	224	16270	1.02179e+53
GO:0034641	cellular nitrogen compound metabolic process	biological_process	0.040654	52	168	3878	16270	102168263,102188542,102186493,102186665,102170956,102184128,102171064,102180704,102170720,102190835,102179829,102171036,102175647,102180415,102174251,102177969,102169293,102172670,102183852,102183649,102189324,102172054,106502015,102185104,102183597,102168601,102178942,102173938,102179035,102189416,102175349,102170987,102173392,102186656,102183663,102183639,102176803,102189454,102176868,102187660…
GO:0033013	tetrapyrrole metabolic process	biological_process	0.040673	5	168	165	16270	1.02183e+44
GO:0032268	regulation of cellular protein metabolic process	biological_process	0.041338	3	168	75	16270	1.02185e+26
GO:0019200	carbohydrate kinase activity	molecular_function	0.041434	2	168	30	16270	1.02188e+17
GO:0006636	unsaturated fatty acid biosynthetic process	biological_process	0.041669	1	168	4	16270	102186309
GO:0006690	icosanoid metabolic process	biological_process	0.041669	1	168	4	16270	102186309
GO:0006691	leukotriene metabolic process	biological_process	0.041669	1	168	4	16270	102186309
GO:0019370	leukotriene biosynthetic process	biological_process	0.041669	1	168	4	16270	102186309
GO:0033559	unsaturated fatty acid metabolic process	biological_process	0.041669	1	168	4	16270	102186309
GO:0046456	icosanoid biosynthetic process	biological_process	0.041669	1	168	4	16270	102186309
GO:1901568	fatty acid derivative metabolic process	biological_process	0.041669	1	168	4	16270	102186309
GO:1901570	fatty acid derivative biosynthetic process	biological_process	0.041669	1	168	4	16270	102186309
GO:0006807	nitrogen compound metabolic process	biological_process	0.042135	54	168	4056	16270	102177250,102179493,102182563,102183278,102169209,102181916,102182521,102182929,102178593,102187980,102187768,102171636,102187660,102180187,102176868,102189454,102176803,102183639,102183663,102186656,102173392,102170987,102189416,102179035,102175349,102173938,102178942,102168601,102183597,102185104,106502015,102172054,102189324,102183649,102176539,102172670,102183852,102169293,102177969,102174251…
GO:0032774	RNA biosynthetic process	biological_process	0.042411	30	168	1998	16270	102185104,102183278,102182563,102171636,102187768,102187980,102182929,102172054,102182521,102169293,102176803,102176868,102187660,102183852,102173392,102186656,102183639,102177969,102179829,102180415,102171064,102179035,102180704,102175349,102170987,102186665,102178942,102173938,102184128,102188542
GO:0051246	regulation of protein metabolic process	biological_process	0.042566	3	168	76	16270	1.02185e+26
GO:0031323	regulation of cellular metabolic process	biological_process	0.043746	28	168	1831	16270	102188542,102178942,102173938,102184128,102180704,102175349,102170987,102171064,102180415,102179829,102183639,102177969,102187660,106503381,102183852,102185705,102169293,102176803,102176868,102182929,102172054,102182521,102187768,102171636,102187980,102182563,102183278,102185104
GO:0006012	galactose metabolic process	biological_process	0.043822	1	168	4	16270	102182092
GO:0004813	alanine-tRNA ligase activity	molecular_function	0.045766	1	168	4	16270	102170720
GO:0006419	alanyl-tRNA aminoacylation	biological_process	0.045766	1	168	4	16270	102170720
GO:0006139	nucleobase-containing compound metabolic process	biological_process	0.046161	46	168	3315	16270	102170987,102175349,102189416,102179035,102173938,102178942,102168601,102179493,102182563,102183278,102169209,102182521,102181916,102182929,102187980,102171636,102187768,102180187,102187660,102176868,102189454,102176803,102183639,102183663,102186656,102173392,102180415,102171036,102179829,102170720,102180704,102171064,102184128,102186665,102186493,102188542,102168263,102185104,102172054,102189324…
GO:0006355	regulation of transcription, DNA-templated	biological_process	0.04636	26	168	1676	16270	102183852,102187660,102176868,102169293,102176803,102177969,102183639,102182563,102185104,102183278,102182521,102182929,102172054,102187980,102187768,102171636,102184128,102173938,102178942,102188542,102180415,102179829,102170987,102180704,102175349,102171064
GO:1903506	regulation of nucleic acid-templated transcription	biological_process	0.04636	26	168	1676	16270	102178942,102184128,102173938,102188542,102179829,102180415,102171064,102180704,102175349,102170987,102176803,102169293,102176868,102187660,102183852,102183639,102177969,102185104,102183278,102182563,102171636,102187768,102187980,102182929,102172054,102182521
GO:0065009	regulation of molecular function	biological_process	0.046408	3	168	77	16270	1.06503e+26
GO:0051252	regulation of RNA metabolic process	biological_process	0.046782	26	168	1678	16270	102169293,102176803,102176868,102187660,102183852,102183639,102177969,102185104,102183278,102182563,102171636,102187768,102187980,102182929,102172054,102182521,102178942,102184128,102173938,102188542,102179829,102180415,102171064,102175349,102180704,102170987
GO:2001141	regulation of RNA biosynthetic process	biological_process	0.046782	26	168	1678	16270	102187768,102171636,102187980,102182929,102172054,102182521,102185104,102183278,102182563,102183639,102177969,102176803,102169293,102176868,102187660,102183852,102171064,102175349,102180704,102170987,102179829,102180415,102188542,102178942,102173938,102184128
GO:0006633	fatty acid biosynthetic process	biological_process	0.048484	2	168	36	16270	1.02171e+17
GO:0005788	endoplasmic reticulum lumen	cellular_component	0.049956	1	168	5	16270	102180099
4-cell
GO_accession	Description	Term_type	Over_represented_pValue	CAD_item	CAD_list	Bg_item	Bg_list	Gene_names
GO:0030031	cell projection assembly	biological_process	0.0012671	4	142	48	16270	1.02187e+35
GO:1901681	sulfur compound binding	molecular_function	0.001494	4	142	53	16270	1.02176e+35
GO:0005102	receptor binding	molecular_function	0.0015764	13	142	601	16270	1.02179e+116
GO:0030030	cell projection organization	biological_process	0.0017565	4	142	53	16270	1.02189e+35
GO:0044421	extracellular region part	cellular_component	0.0021385	10	142	377	16270	1.02175e+89
GO:0001948	glycoprotein binding	molecular_function	0.0024708	2	142	8	16270	1.02187e+17
GO:0043394	proteoglycan binding	molecular_function	0.0024708	2	142	8	16270	1.02176e+17
GO:0043395	heparan sulfate proteoglycan binding	molecular_function	0.0024708	2	142	8	16270	1.02176e+17
GO:0048869	cellular developmental process	biological_process	0.0030403	6	142	145	16270	1.02177e+53
GO:0005200	structural constituent of cytoskeleton	molecular_function	0.003628	2	142	8	16270	1.02177e+17
GO:0005198	structural molecule activity	molecular_function	0.0039819	16	142	843	16270	1.02181e+143
GO:0005576	extracellular region	cellular_component	0.0054731	20	142	1188	16270	1.02184e+179
GO:0044767	single-organism developmental process	biological_process	0.0058716	9	142	350	16270	1.02182e+80
GO:0048856	anatomical structure development	biological_process	0.0060987	6	142	175	16270	1.02175e+53
GO:0051082	unfolded protein binding	molecular_function	0.0074971	5	142	144	16270	1.02191e+44
GO:0007155	cell adhesion	biological_process	0.0079854	10	142	381	16270	1.02184e+89
GO:0032502	developmental process	biological_process	0.0080228	9	142	366	16270	1.02191e+80
GO:0005578	proteinaceous extracellular matrix	cellular_component	0.0089582	6	142	199	16270	1.02183e+53
GO:0006606	protein import into nucleus	biological_process	0.0091594	5	142	139	16270	1.02176e+44
GO:0034504	protein localization to nucleus	biological_process	0.0091594	5	142	139	16270	1.0218e+44
GO:0044744	protein targeting to nucleus	biological_process	0.0091594	5	142	139	16270	1.02169e+44
GO:0051170	nuclear import	biological_process	0.0091594	5	142	139	16270	1.0218e+44
GO:1902593	single-organism nuclear import	biological_process	0.0091594	5	142	139	16270	1.02184e+44
GO:0006468	protein phosphorylation	biological_process	0.0093667	13	142	586	16270	1.02178e+116
GO:0022610	biological adhesion	biological_process	0.0098397	10	142	393	16270	1.02181e+89
GO:0006729	tetrahydrobiopterin biosynthetic process	biological_process	0.010217	1	142	2	16270	102183762
GO:0008124	4-alpha-hydroxytetrahydrobiopterin dehydratase activity	molecular_function	0.010217	1	142	2	16270	102183762
GO:0046146	tetrahydrobiopterin metabolic process	biological_process	0.010217	1	142	2	16270	102183762
GO:0016310	phosphorylation	biological_process	0.011096	14	142	680	16270	1.02191e+125
GO:0030154	cell differentiation	biological_process	0.012787	4	142	92	16270	1.02184e+35
GO:0007098	centrosome cycle	biological_process	0.013663	1	142	1	16270	102188875
GO:0010824	regulation of centrosome duplication	biological_process	0.013663	1	142	1	16270	102188875
GO:0010826	negative regulation of centrosome duplication	biological_process	0.013663	1	142	1	16270	102188875
GO:0031513	nonmotile primary cilium	cellular_component	0.013663	1	142	1	16270	102188875
GO:0035869	ciliary transition zone	cellular_component	0.013663	1	142	1	16270	102188875
GO:0036038	TCTN-B9D complex	cellular_component	0.013663	1	142	1	16270	102188875
GO:0046605	regulation of centrosome cycle	biological_process	0.013663	1	142	1	16270	102188875
GO:0046606	negative regulation of centrosome cycle	biological_process	0.013663	1	142	1	16270	102188875
GO:0051297	centrosome organization	biological_process	0.013663	1	142	1	16270	102188875
GO:0051298	centrosome duplication	biological_process	0.013663	1	142	1	16270	102188875
GO:0051494	negative regulation of cytoskeleton organization	biological_process	0.013663	1	142	1	16270	102188875
GO:0072372	primary cilium	cellular_component	0.013663	1	142	1	16270	102188875
GO:0004489	methylenetetrahydrofolate reductase (NAD(P)H) activity	molecular_function	0.01458	1	142	2	16270	102182523
GO:0031012	extracellular matrix	cellular_component	0.014723	7	142	272	16270	1.02181e+62
GO:0006913	nucleocytoplasmic transport	biological_process	0.01535	5	142	155	16270	1.02169e+44
GO:0001071	nucleic acid binding transcription factor activity	molecular_function	0.016069	14	142	811	16270	1.02176e+125
GO:0003700	transcription factor activity, sequence-specific DNA binding	molecular_function	0.016069	14	142	811	16270	1.02172e+125
GO:0017038	protein import	biological_process	0.016814	5	142	160	16270	1.02169e+44
GO:0005643	nuclear pore	cellular_component	0.017603	5	142	158	16270	1.02169e+44
GO:0072594	establishment of protein localization to organelle	biological_process	0.01804	6	142	218	16270	1.02169e+53
GO:0016482	cytoplasmic transport	biological_process	0.01816	7	142	279	16270	1.02169e+62
GO:0051087	chaperone binding	molecular_function	0.018355	2	142	23	16270	1.02179e+17
GO:0051169	nuclear transport	biological_process	0.0191	5	142	163	16270	1.02184e+44
GO:0033365	protein localization to organelle	biological_process	0.019208	6	142	223	16270	1.02176e+53
GO:0048646	anatomical structure formation involved in morphogenesis	biological_process	0.020264	3	142	60	16270	1.02181e+26
GO:0072519	parasitism	biological_process	0.020863	1	142	2	16270	102181542
GO:0016137	glycoside metabolic process	biological_process	0.020969	1	142	2	16270	106501792
GO:0016138	glycoside biosynthetic process	biological_process	0.020969	1	142	2	16270	106501792
GO:0050504	mannosyl-3-phosphoglycerate synthase activity	molecular_function	0.020969	1	142	2	16270	106501792
GO:0051478	mannosylglycerate metabolic process	biological_process	0.020969	1	142	2	16270	106501792
GO:0051479	mannosylglycerate biosynthetic process	biological_process	0.020969	1	142	2	16270	106501792
GO:0060590	ATPase regulator activity	molecular_function	0.023028	2	142	28	16270	1.02168e+17
GO:0009297	pilus assembly	biological_process	0.023364	1	142	3	16270	102186872
GO:0043711	pilus organization	biological_process	0.023364	1	142	3	16270	102186872
GO:0005635	nuclear envelope	cellular_component	0.023434	5	142	169	16270	1.02169e+44
GO:0009653	anatomical structure morphogenesis	biological_process	0.025254	4	142	117	16270	1.02191e+35
GO:0009790	embryo development	biological_process	0.026202	2	142	26	16270	1.02187e+17
GO:1902580	single-organism cellular localization	biological_process	0.026609	6	142	237	16270	1.02184e+53
GO:0006302	double-strand break repair	biological_process	0.026949	2	142	26	16270	1.02178e+17
GO:0042626	ATPase activity, coupled to transmembrane movement of substances	molecular_function	0.02697	4	142	108	16270	1.02181e+35
GO:0043492	ATPase activity, coupled to movement of substances	molecular_function	0.02697	4	142	108	16270	1.02181e+35
GO:0030089	phycobilisome	cellular_component	0.028874	1	142	2	16270	102188875
GO:0006605	protein targeting	biological_process	0.029684	6	142	245	16270	1.02176e+53
GO:0022607	cellular component assembly	biological_process	0.030856	10	142	557	16270	1.02189e+89
GO:0031423	hexon binding	molecular_function	0.031366	1	142	4	16270	102187050
GO:0010033	response to organic substance	biological_process	0.03179	3	142	70	16270	1.02173e+26
GO:0009002	serine-type D-Ala-D-Ala carboxypeptidase activity	molecular_function	0.0319	1	142	3	16270	102179992
GO:0015399	primary active transmembrane transporter activity	molecular_function	0.031905	4	142	114	16270	1.02181e+35
GO:0015405	P-P-bond-hydrolysis-driven transmembrane transporter activity	molecular_function	0.031905	4	142	114	16270	1.02181e+35
GO:1901137	carbohydrate derivative biosynthetic process	biological_process	0.033445	10	142	516	16270	1.02184e+89
GO:0001671	ATPase activator activity	molecular_function	0.034201	1	142	4	16270	102168328
GO:0005451	monovalent cation:proton antiporter activity	molecular_function	0.035368	1	142	3	16270	102186872
GO:0015385	sodium:proton antiporter activity	molecular_function	0.035368	1	142	3	16270	102186872
GO:0015491	cation:cation antiporter activity	molecular_function	0.035368	1	142	3	16270	102186872
GO:0044441	ciliary part	cellular_component	0.038406	1	142	4	16270	102188875
GO:0030312	external encapsulating structure	cellular_component	0.040502	3	142	77	16270	1.02181e+26
GO:0015078	hydrogen ion transmembrane transporter activity	molecular_function	0.040579	6	142	267	16270	1.02181e+53
GO:0042995	cell projection	cellular_component	0.040677	4	142	141	16270	1.0218e+35
GO:0019236	response to pheromone	biological_process	0.041581	1	142	5	16270	102172819
GO:0003726	double-stranded RNA adenosine deaminase activity	molecular_function	0.044354	1	142	3	16270	102172585
GO:0002064	epithelial cell development	biological_process	0.044913	2	142	36	16270	1.02175e+17
GO:0002065	columnar/cuboidal epithelial cell differentiation	biological_process	0.044913	2	142	36	16270	1.02181e+17
GO:0002066	columnar/cuboidal epithelial cell development	biological_process	0.044913	2	142	36	16270	1.02175e+17
GO:0005213	structural constituent of chorion	molecular_function	0.044913	2	142	36	16270	1.02175e+17
GO:0007304	chorion-containing eggshell formation	biological_process	0.044913	2	142	36	16270	1.02175e+17
GO:0030703	eggshell formation	biological_process	0.044913	2	142	36	16270	1.02181e+17
GO:0030707	ovarian follicle cell development	biological_process	0.044913	2	142	36	16270	1.02181e+17
GO:0032501	multicellular organismal process	biological_process	0.045784	9	142	525	16270	1.02182e+80
GO:0005882	intermediate filament	cellular_component	0.046234	4	142	164	16270	1.02173e+35
GO:0045111	intermediate filament cytoskeleton	cellular_component	0.046234	4	142	164	16270	1.02173e+35
GO:0030855	epithelial cell differentiation	biological_process	0.047822	2	142	38	16270	1.02181e+17
GO:0004672	protein kinase activity	molecular_function	0.048529	12	142	667	16270	1.02176e+107
GO:0007292	female gamete generation	biological_process	0.048701	2	142	38	16270	1.02175e+17
GO:0048477	oogenesis	biological_process	0.048701	2	142	38	16270	1.02175e+17
GO:0005026	transforming growth factor beta receptor activity, type II	molecular_function	0.049279	1	142	4	16270	100861300
8-cell
GO_accession	Description	Term_type	Over_represented_pValue	CAD_item	CAD_list	Bg_item	Bg_list	Gene_names
GO:0016149	translation release factor activity, codon specific	molecular_function	0.0014257	2	127	10	16270	1.02185e+17
GO:0003747	translation release factor activity	molecular_function	0.0037855	2	127	15	16270	1.02179e+17
GO:0008079	translation termination factor activity	molecular_function	0.0037855	2	127	15	16270	1.02185e+17
GO:0004713	protein tyrosine kinase activity	molecular_function	0.0040764	3	127	31	16270	1.02177e+26
GO:0000276	mitochondrial proton-transporting ATP synthase complex, coupling factor F(o)	cellular_component	0.0053388	3	127	43	16270	1.02169e+26
GO:0006415	translational termination	biological_process	0.0053939	2	127	17	16270	1.02179e+17
GO:0043624	cellular protein complex disassembly	biological_process	0.0053939	2	127	17	16270	1.02179e+17
GO:0005795	Golgi stack	cellular_component	0.0077063	2	127	15	16270	1.02182e+17
GO:0032984	macromolecular complex disassembly	biological_process	0.008929	2	127	21	16270	1.02185e+17
GO:0043241	protein complex disassembly	biological_process	0.008929	2	127	21	16270	1.02179e+17
GO:0005753	mitochondrial proton-transporting ATP synthase complex	cellular_component	0.0089908	3	127	52	16270	1.02179e+26
GO:0000334	3-hydroxyanthranilate 3,4-dioxygenase activity	molecular_function	0.011094	1	127	2	16270	102187775
GO:0016641	oxidoreductase activity, acting on the CH-NH2 group of donors, oxygen as acceptor	molecular_function	0.01139	2	127	21	16270	1.02182e+17
GO:0022411	cellular component disassembly	biological_process	0.011604	2	127	23	16270	1.02185e+17
GO:0031984	organelle subcompartment	cellular_component	0.011821	2	127	19	16270	1.02182e+17
GO:0098791	Golgi subcompartment	cellular_component	0.011821	2	127	19	16270	1.02182e+17
GO:0004827	proline-tRNA ligase activity	molecular_function	0.012304	1	127	1	16270	102177077
GO:0006433	prolyl-tRNA aminoacylation	biological_process	0.012304	1	127	1	16270	102177077
GO:0045263	proton-transporting ATP synthase complex, coupling factor F(o)	cellular_component	0.012657	3	127	57	16270	1.02179e+26
GO:0000988	transcription factor activity, protein binding	molecular_function	0.013185	5	127	158	16270	1.02182e+44
GO:0004714	transmembrane receptor protein tyrosine kinase activity	molecular_function	0.013237	2	127	15	16270	1.02173e+17
GO:0019199	transmembrane receptor protein kinase activity	molecular_function	0.014283	3	127	53	16270	1.02177e+26
GO:0004435	phosphatidylinositol phospholipase C activity	molecular_function	0.015	2	127	18	16270	1.02175e+17
GO:0004629	phospholipase C activity	molecular_function	0.015	2	127	18	16270	1.02175e+17
GO:0015985	energy coupled proton transport, down electrochemical gradient	biological_process	0.019478	3	127	70	16270	1.02179e+26
GO:0015986	ATP synthesis coupled proton transport	biological_process	0.019478	3	127	70	16270	1.02169e+26
GO:0000990	transcription factor activity, core RNA polymerase binding	molecular_function	0.020365	2	127	23	16270	1.02182e+17
GO:0000996	core DNA-dependent RNA polymerase binding promoter specificity activity	molecular_function	0.020365	2	127	23	16270	1.02182e+17
GO:0016987	sigma factor activity	molecular_function	0.020365	2	127	23	16270	1.02182e+17
GO:0045259	proton-transporting ATP synthase complex	cellular_component	0.021456	3	127	71	16270	1.0219e+26
GO:0046983	protein dimerization activity	molecular_function	0.023415	6	127	277	16270	1.02169e+53
GO:0006754	ATP biosynthetic process	biological_process	0.025772	3	127	77	16270	1.0219e+26
GO:0009058	biosynthetic process	biological_process	0.026898	40	127	3669	16270	102177540,102181740,102188056,102178442,102174448,102168850,102174881,102181651,102176260,102168647,102168820,102173482,102179214,102177655,102186974,102187775,100861291,102187980,102190429,102171032,102172220,102188726,102182667,102178676,102186040,102174272,102188593,102190412,102175262,102177077,102180418,102187784,102170445,102186217,102177403,102184610,106502104,102172767,102176112,102189183
GO:0044711	single-organism biosynthetic process	biological_process	0.027158	14	127	934	16270	1.02173e+125
GO:1901576	organic substance biosynthetic process	biological_process	0.027697	39	127	3561	16270	102179214,102168647,102173482,102168820,102174881,102181651,102174448,102176260,102188056,102178442,102177540,102181740,102182667,102172220,102188726,102174272,102186040,102178676,102171032,102186974,102177655,102187980,102190429,102187775,100861291,102180418,102187784,102177077,102175262,102190412,102188593,102176112,102189183,106502104,102172767,102186217,102170445,102177403,102184610
GO:0098800	inner mitochondrial membrane protein complex	cellular_component	0.027997	3	127	82	16270	1.0219e+26
GO:0071229	cellular response to acid chemical	biological_process	0.028303	1	127	2	16270	102176686
GO:0008455	alpha-1,6-mannosylglycoprotein 2-beta-N-acetylglucosaminyltransferase activity	molecular_function	0.028735	1	127	3	16270	102174881
GO:0019646	aerobic electron transport chain	biological_process	0.029725	1	127	3	16270	102168820
GO:0022900	electron transport chain	biological_process	0.029923	3	127	78	16270	1.02169e+26
GO:0003848	2-amino-4-hydroxy-6-hydroxymethyldihydropteridine diphosphokinase activity	molecular_function	0.030832	1	127	3	16270	102178676
GO:0009142	nucleoside triphosphate biosynthetic process	biological_process	0.032156	3	127	87	16270	1.02179e+26
GO:0009145	purine nucleoside triphosphate biosynthetic process	biological_process	0.032156	3	127	87	16270	1.02169e+26
GO:0009201	ribonucleoside triphosphate biosynthetic process	biological_process	0.032156	3	127	87	16270	1.02179e+26
GO:0009206	purine ribonucleoside triphosphate biosynthetic process	biological_process	0.032156	3	127	87	16270	1.02179e+26
GO:0045333	cellular respiration	biological_process	0.039191	3	127	85	16270	1.00861e+26
GO:0004828	serine-tRNA ligase activity	molecular_function	0.040699	2	127	38	16270	1.02179e+17
GO:0006434	seryl-tRNA aminoacylation	biological_process	0.040699	2	127	38	16270	1.02179e+17
GO:0016638	oxidoreductase activity, acting on the CH-NH2 group of donors	molecular_function	0.041116	2	127	40	16270	1.02182e+17
GO:0009127	purine nucleoside monophosphate biosynthetic process	biological_process	0.041784	3	127	91	16270	1.02169e+26
GO:0009168	purine ribonucleoside monophosphate biosynthetic process	biological_process	0.041784	3	127	91	16270	1.02179e+26
GO:0004415	hyalurononglucosaminidase activity	molecular_function	0.042892	1	127	7	16270	102168691
GO:0015929	hexosaminidase activity	molecular_function	0.042892	1	127	7	16270	102168691
GO:0009772	photosynthetic electron transport in photosystem II	biological_process	0.043257	1	127	4	16270	102177403
GO:0098798	mitochondrial protein complex	cellular_component	0.043519	3	127	97	16270	1.02179e+26
GO:0004733	pyridoxamine-phosphate oxidase activity	molecular_function	0.043631	1	127	5	16270	102182016
GO:0005026	transforming growth factor beta receptor activity, type II	molecular_function	0.043677	1	127	4	16270	102177006
GO:0004620	phospholipase activity	molecular_function	0.044962	2	127	36	16270	1.02175e+17
GO:0009288	bacterial-type flagellum	cellular_component	0.045053	2	127	44	16270	1.02179e+17
GO:0007167	enzyme linked receptor protein signaling pathway	biological_process	0.045276	2	127	30	16270	1.00861e+17
GO:0007169	transmembrane receptor protein tyrosine kinase signaling pathway	biological_process	0.045276	2	127	30	16270	1.00861e+17
GO:0006418	tRNA aminoacylation for protein translation	biological_process	0.045906	3	127	97	16270	1.02179e+26
GO:0008965	phosphoenolpyruvate-protein phosphotransferase activity	molecular_function	0.046775	1	127	6	16270	102186974
GO:0004812	aminoacyl-tRNA ligase activity	molecular_function	0.047245	3	127	96	16270	1.02177e+26
GO:0030599	pectinesterase activity	molecular_function	0.048052	1	127	5	16270	102170818
GO:0042545	cell wall modification	biological_process	0.048052	1	127	5	16270	102170818
GO:0008652	cellular amino acid biosynthetic process	biological_process	0.048355	3	127	101	16270	1.02174e+26
16-cell
GO_accession	Description	Term_type	Over_represented_pValue	CAD_item	CAD_list	Bg_item	Bg_list	Gene_names
GO:0016311	dephosphorylation	biological_process	0.0013646	13	633	109	16270	1.02177e+116
GO:0017016	Ras GTPase binding	molecular_function	0.0013663	4	68	82	16270	1.02176e+35
GO:0031267	small GTPase binding	molecular_function	0.0013663	4	68	82	16270	1.02184e+35
GO:0051020	GTPase binding	molecular_function	0.0013663	4	68	82	16270	1.02171e+35
GO:0016775	phosphotransferase activity, nitrogenous group as acceptor	molecular_function	0.0017644	4	189	42	16270	1.02188e+35
GO:0019899	enzyme binding	molecular_function	0.0031784	4	68	108	16270	1.02171e+35
GO:0030414	peptidase inhibitor activity	molecular_function	0.0034539	6	189	128	16270	1.02191e+53
GO:0061134	peptidase regulator activity	molecular_function	0.0034539	6	189	128	16270	1.02177e+53
GO:0017048	Rho GTPase binding	molecular_function	0.0035343	2	68	16	16270	1.02171e+17
GO:0016881	acid-amino acid ligase activity	molecular_function	0.0037382	9	633	77	16270	1.02188e+80
GO:0005780	extrinsic component of intraperoxisomal membrane	cellular_component	0.0043202	1	68	1	16270	102172344
GO:0031312	extrinsic component of organelle membrane	cellular_component	0.0043202	1	68	1	16270	102172344
GO:0045033	peroxisome inheritance	biological_process	0.0043202	1	68	1	16270	102172344
GO:0048308	organelle inheritance	biological_process	0.0043202	1	68	1	16270	102172344
GO:0004725	protein tyrosine phosphatase activity	molecular_function	0.0047254	11	633	98	16270	1.02168e+98
GO:0016410	N-acyltransferase activity	molecular_function	0.0049274	4	189	59	16270	1.0218e+35
GO:0009061	anaerobic respiration	biological_process	0.0049361	2	68	21	16270	1.06503e+17
GO:0015947	methane metabolic process	biological_process	0.0049361	2	68	21	16270	1.02179e+17
GO:0015948	methanogenesis	biological_process	0.0049361	2	68	21	16270	1.06503e+17
GO:0015975	energy derivation by oxidation of reduced inorganic compounds	biological_process	0.0049361	2	68	21	16270	1.06503e+17
GO:0043446	cellular alkane metabolic process	biological_process	0.0049361	2	68	21	16270	1.06503e+17
GO:0043447	alkane biosynthetic process	biological_process	0.0049361	2	68	21	16270	1.02179e+17
GO:0000155	phosphorelay sensor kinase activity	molecular_function	0.0050999	3	189	28	16270	1.0219e+26
GO:0004797	thymidine kinase activity	molecular_function	0.0055281	2	189	9	16270	1.02188e+17
GO:0019136	deoxynucleoside kinase activity	molecular_function	0.0055281	2	189	9	16270	1.02188e+17
GO:0019206	nucleoside kinase activity	molecular_function	0.0055281	2	189	9	16270	1.02169e+17
GO:0000160	phosphorelay signal transduction system	biological_process	0.0055707	3	189	28	16270	1.0219e+26
GO:0032957	inositol trisphosphate metabolic process	biological_process	0.0057077	1	89	1	16270	102183460
GO:0043647	inositol phosphate metabolic process	biological_process	0.0057077	1	89	1	16270	102183460
GO:0047325	inositol tetrakisphosphate 1-kinase activity	molecular_function	0.0057077	1	89	1	16270	102183460
GO:0051765	inositol tetrakisphosphate kinase activity	molecular_function	0.0057077	1	89	1	16270	102183460
GO:0052725	inositol-1,3,4-trisphosphate 6-kinase activity	molecular_function	0.0057077	1	89	1	16270	102183460
GO:0052726	inositol-1,3,4-trisphosphate 5-kinase activity	molecular_function	0.0057077	1	89	1	16270	102183460
GO:0098805	whole membrane	cellular_component	0.0057114	7	189	173	16270	1.02188e+62
GO:0006470	protein dephosphorylation	biological_process	0.0058814	11	633	102	16270	1.02189e+98
GO:0043229	intracellular organelle	cellular_component	0.0064663	152	633	3100	16270	102172705,102184185,102178631,102173338,102184382,102185294,102185362,102184668,102187724,102175783,102177006,106502975,102175695,102187631,102172151,102177341,102188016,102181473,102188173,102185261,102181598,102175771,102182108,102173762,102183837,102189748,102179689,102172449,102177751,102180831,102190768,102189264,102178972,102188956,102187530,102177490,102180376,102168453,102177004,102185711…
GO:0000724	double-strand break repair via homologous recombination	biological_process	0.0066808	2	633	3	16270	1.02178e+17
GO:0000725	recombinational repair	biological_process	0.0066808	2	633	3	16270	1.02178e+17
GO:0004800	thyroxine 5'-deiodinase activity	molecular_function	0.0067411	2	633	5	16270	1.0218e+17
GO:0043226	organelle	cellular_component	0.0069727	154	633	3150	16270	102182108,102188173,102185261,102181598,102175771,102177751,102180831,102190768,102178972,102189264,102188956,102187530,102173762,102183837,102179689,102189748,102172449,102187724,102172705,102184185,102178631,102173338,102184382,102185362,102185294,102184668,102177341,102172151,102181473,102188016,102175783,102177006,106502975,102175695,102187631,102175383,102187442,102181358,102190817,102176142…
GO:0006304	DNA modification	biological_process	0.0075188	3	189	30	16270	1.02184e+26
GO:0019211	phosphatase activator activity	molecular_function	0.0075441	1	189	1	16270	102170705
GO:0006077	(1->6)-beta-D-glucan metabolic process	biological_process	0.0082618	1	68	2	16270	106503001
GO:0006078	(1->6)-beta-D-glucan biosynthetic process	biological_process	0.0082618	1	68	2	16270	106503001
GO:0030865	cortical cytoskeleton organization	biological_process	0.0083718	3	633	8	16270	1.02176e+26
GO:0030866	cortical actin cytoskeleton organization	biological_process	0.0083718	3	633	8	16270	1.02176e+26
GO:0045333	cellular respiration	biological_process	0.0088514	3	68	85	16270	1.06503e+26
GO:0009108	coenzyme biosynthetic process	biological_process	0.0092668	8	633	76	16270	1.02171e+71
GO:0006106	fumarate metabolic process	biological_process	0.0093574	1	89	1	16270	102182044
GO:0051015	actin filament binding	molecular_function	0.0096178	2	189	14	16270	1.02174e+17
GO:0004673	protein histidine kinase activity	molecular_function	0.0097726	3	189	36	16270	1.02188e+26
GO:0009887	organ morphogenesis	biological_process	0.0098258	1	89	2	16270	102172340
GO:0030021	extracellular matrix structural constituent conferring compression resistance	molecular_function	0.0098258	1	89	2	16270	102172340
GO:0030345	structural constituent of tooth enamel	molecular_function	0.0098258	1	89	2	16270	102172340
GO:0042475	odontogenesis of dentin-containing tooth	biological_process	0.0098258	1	89	2	16270	102172340
GO:0042476	odontogenesis	biological_process	0.0098258	1	89	2	16270	102172340
GO:0009341	beta-galactosidase complex	cellular_component	0.010019	1	68	3	16270	102178493
GO:0006305	DNA alkylation	biological_process	0.01046	2	189	12	16270	1.02184e+17
GO:0006306	DNA methylation	biological_process	0.01046	2	189	12	16270	1.02184e+17
GO:0044728	DNA methylation or demethylation	biological_process	0.01046	2	189	12	16270	1.02184e+17
GO:0009405	pathogenesis	biological_process	0.010945	6	89	277	16270	1.00861e+53
GO:0009439	cyanate metabolic process	biological_process	0.011057	1	68	3	16270	102188184
GO:0098589	membrane region	cellular_component	0.011213	2	189	13	16270	1.02188e+17
GO:0043231	intracellular membrane-bounded organelle	cellular_component	0.01151	125	633	2482	16270	102172941,102182753,102181598,102173190,102188173,102188411,102189604,102170232,102170871,102176666,102174029,102176223,102182108,102183184,102176943,102179689,102189748,102183837,102173762,102187530,102188956,102173888,102178972,102187072,102189264,102180831,102180793,102181116,102174922,102170892,102176886,102184668,102185294,102185362,102184382,102173338,102178631,102184185,102172292,102172705…
GO:0043227	membrane-bounded organelle	cellular_component	0.011713	125	633	2483	16270	102181116,102174922,102180831,102180793,102178972,102187072,102189264,102187530,102188956,102173888,102173762,102183837,102179689,102189748,102176943,102183184,102182108,102176666,102174029,102176223,102189604,102170232,102170871,102188173,102188411,102173190,102181598,102182753,102172941,102188016,102181473,102177341,102185891,102172151,102178277,102172276,102175783,102177006,102185584,102179275…
GO:0015980	energy derivation by oxidation of organic compounds	biological_process	0.011802	3	68	94	16270	1.06503e+26
GO:0004721	phosphoprotein phosphatase activity	molecular_function	0.012032	11	633	113	16270	1.02189e+98
GO:0004655	porphobilinogen synthase activity	molecular_function	0.01403	1	68	3	16270	102168411
GO:0040029	regulation of gene expression, epigenetic	biological_process	0.014103	2	189	14	16270	1.02184e+17
GO:0008645	hexose transport	biological_process	0.014538	1	68	2	16270	102190742
GO:0015145	monosaccharide transmembrane transporter activity	molecular_function	0.014538	1	68	2	16270	102190742
GO:0015149	hexose transmembrane transporter activity	molecular_function	0.014538	1	68	2	16270	102190742
GO:0015153	rhamnose transmembrane transporter activity	molecular_function	0.014538	1	68	2	16270	102190742
GO:0015749	monosaccharide transport	biological_process	0.014538	1	68	2	16270	102190742
GO:0010921	regulation of phosphatase activity	biological_process	0.014632	1	89	3	16270	102181337
GO:0035303	regulation of dephosphorylation	biological_process	0.014632	1	89	3	16270	102181337
GO:0035304	regulation of protein dephosphorylation	biological_process	0.014632	1	89	3	16270	102181337
GO:0043666	regulation of phosphoprotein phosphatase activity	biological_process	0.014632	1	89	3	16270	102181337
GO:0005509	calcium ion binding	molecular_function	0.014869	13	189	526	16270	1.0219e+116
GO:0007268	synaptic transmission	biological_process	0.015157	2	189	14	16270	1.02188e+17
GO:0005201	extracellular matrix structural constituent	molecular_function	0.015445	2	89	25	16270	1.02172e+17
GO:0004657	proline dehydrogenase activity	molecular_function	0.015637	1	189	2	16270	102176816
GO:0006560	proline metabolic process	biological_process	0.015637	1	189	2	16270	102176816
GO:0006562	proline catabolic process	biological_process	0.015637	1	189	2	16270	102176816
GO:0005543	phospholipid binding	molecular_function	0.016018	3	68	102	16270	1.02175e+26
GO:0016747	transferase activity, transferring acyl groups other than amino-acyl groups	molecular_function	0.016807	5	189	125	16270	1.0218e+44
GO:0004373	glycogen (starch) synthase activity	molecular_function	0.017468	1	89	3	16270	102189015
GO:0005978	glycogen biosynthetic process	biological_process	0.017468	1	89	3	16270	102189015
GO:0015937	coenzyme A biosynthetic process	biological_process	0.01748	3	633	15	16270	1.02179e+26
GO:0033866	nucleoside bisphosphate biosynthetic process	biological_process	0.01748	3	633	15	16270	1.02179e+26
GO:0034030	ribonucleoside bisphosphate biosynthetic process	biological_process	0.01748	3	633	15	16270	1.02175e+26
GO:0034033	purine nucleoside bisphosphate biosynthetic process	biological_process	0.01748	3	633	15	16270	1.02175e+26
GO:0001071	nucleic acid binding transcription factor activity	molecular_function	0.017495	45	633	811	16270	102188536,102191816,102188146,102170089,102168365,102175803,102189239,102182526,102176479,102182160,102176243,100860842,102170851,102185584,102173846,102186408,102178113,102175264,102190850,102175752,102169759,102173338,102179877,102178135,102185362,102172705,102186126,102183991,102183278,102180793,102169774,102168422,102184202,102172951,102184462,102171262,102176223,102170871,102183184,102180336…
GO:0003700	transcription factor activity, sequence-specific DNA binding	molecular_function	0.017495	45	633	811	16270	102175553,102179557,102173190,102180336,102175551,102169330,102183184,102171262,102176223,102170871,102172951,102184462,102168422,102184202,102183278,102180793,102169774,102183991,102172705,102186126,102173338,102179877,102185362,102178135,102175264,102190850,102169759,102175752,102173846,102186408,102178113,102176243,100860842,102170851,102185584,102168365,102189239,102175803,102182526,102176479…
GO:0009166	nucleotide catabolic process	biological_process	0.018171	2	633	6	16270	1.02189e+17
GO:0006412	translation	biological_process	0.018234	7	89	514	16270	1.02175e+62
GO:0005057	receptor signaling protein activity	molecular_function	0.018414	3	189	44	16270	1.02182e+26
GO:0006325	chromatin organization	biological_process	0.018523	3	89	88	16270	1.02181e+26
GO:0030260	entry into host cell	biological_process	0.018579	5	633	36	16270	1.02174e+44
GO:0044409	entry into host	biological_process	0.018579	5	633	36	16270	1.02186e+44
GO:0046718	viral entry into host cell	biological_process	0.018579	5	633	36	16270	1.02174e+44
GO:0051806	entry into cell of other organism involved in symbiotic interaction	biological_process	0.018579	5	633	36	16270	1.02176e+44
GO:0051828	entry into other organism involved in symbiotic interaction	biological_process	0.018579	5	633	36	16270	1.02174e+44
GO:0033178	proton-transporting two-sector ATPase complex, catalytic domain	cellular_component	0.018905	7	633	67	16270	1.02171e+62
GO:0016573	histone acetylation	biological_process	0.019922	1	89	3	16270	102187383
GO:0004857	enzyme inhibitor activity	molecular_function	0.020314	6	189	187	16270	1.02184e+53
GO:0043043	peptide biosynthetic process	biological_process	0.020564	7	89	524	16270	1.02187e+62
GO:0005212	structural constituent of eye lens	molecular_function	0.020799	1	89	4	16270	102185956
GO:0005198	structural molecule activity	molecular_function	0.020982	10	89	843	16270	1.02187e+89
GO:0004867	serine-type endopeptidase inhibitor activity	molecular_function	0.02117	3	189	47	16270	1.02184e+26
GO:0034237	protein kinase A regulatory subunit binding	molecular_function	0.021236	1	633	1	16270	102177382
GO:0051018	protein kinase A binding	molecular_function	0.021236	1	633	1	16270	102177382
GO:0033180	proton-transporting V-type ATPase, V1 domain	cellular_component	0.021582	5	633	37	16270	1.02182e+44
GO:1901292	nucleoside phosphate catabolic process	biological_process	0.021689	2	633	7	16270	1.02175e+17
GO:0044267	cellular protein metabolic process	biological_process	0.021803	98	633	1972	16270	102176479,102168219,102171317,102179275,102171716,102190655,102177006,102187650,102170834,102173967,102176607,102177341,102172151,102185891,102185359,102176886,102171866,102174951,102186126,102183258,102178113,102181295,102181496,102180779,102173219,102171902,102179404,102172449,102172367,102189748,102176738,102185405,102190444,102184413,102182846,102187530,102179880,102174922,102177751,102170701…
GO:0008080	N-acetyltransferase activity	molecular_function	0.021861	3	189	52	16270	1.0219e+26
GO:0006796	phosphate-containing compound metabolic process	biological_process	0.022512	64	633	1129	16270	102177490,102170623,102174419,102183106,102182632,102172298,102189131,102179018,102189909,102175015,102181859,102181553,102182457,102191045,102190641,102179544,102184563,102178292,102185715,102190054,102179213,102185720,102172327,102174007,102177271,102176664,102185359,102170892,102175125,102171902,102180724,102180779,102181496,102178113,102183258,102188659,102177006,102168219,102172151,102177341…
GO:0060966	regulation of gene silencing by RNA	biological_process	0.022812	1	633	1	16270	102177980
GO:0060967	negative regulation of gene silencing by RNA	biological_process	0.022812	1	633	1	16270	102177980
GO:0060968	regulation of gene silencing	biological_process	0.022812	1	633	1	16270	102177980
GO:0060969	negative regulation of gene silencing	biological_process	0.022812	1	633	1	16270	102177980
GO:0009847	spore germination	biological_process	0.023431	1	189	2	16270	102188423
GO:0039694	viral RNA genome replication	biological_process	0.023851	1	189	2	16270	102173122
GO:0039703	RNA replication	biological_process	0.023851	1	189	2	16270	102173122
GO:0006473	protein acetylation	biological_process	0.024242	1	89	4	16270	102187383
GO:0006475	internal protein amino acid acetylation	biological_process	0.024242	1	89	4	16270	102187383
GO:0018393	internal peptidyl-lysine acetylation	biological_process	0.024242	1	89	4	16270	102187383
GO:0018394	peptidyl-lysine acetylation	biological_process	0.024242	1	89	4	16270	102187383
GO:0043543	protein acylation	biological_process	0.024242	1	89	4	16270	102187383
GO:0006333	chromatin assembly or disassembly	biological_process	0.024439	2	89	42	16270	1.02181e+17
GO:0031399	regulation of protein modification process	biological_process	0.024541	2	89	44	16270	1.02181e+17
GO:0004866	endopeptidase inhibitor activity	molecular_function	0.024852	4	189	95	16270	1.02184e+35
GO:0061135	endopeptidase regulator activity	molecular_function	0.024852	4	189	95	16270	1.02174e+35
GO:0006793	phosphorus metabolic process	biological_process	0.02511	64	633	1136	16270	102190054,102179213,102185715,102179544,102184563,102178292,102190641,102176664,102177271,102172327,102185720,102174007,102172298,102170623,102177490,102182632,102174419,102183106,102175015,102191045,102181553,102181859,102182457,102189131,102189909,102179018,102170074,102189543,102176560,102186256,102172303,102186053,102173749,102180323,100861087,102182753,102187530,102174609,102179880,102182846…
GO:0008289	lipid binding	molecular_function	0.025132	4	68	244	16270	1.02183e+35
GO:0015936	coenzyme A metabolic process	biological_process	0.025352	3	633	17	16270	1.02179e+26
GO:0033865	nucleoside bisphosphate metabolic process	biological_process	0.025352	3	633	17	16270	1.02175e+26
GO:0033875	ribonucleoside bisphosphate metabolic process	biological_process	0.025352	3	633	17	16270	1.02175e+26
GO:0034032	purine nucleoside bisphosphate metabolic process	biological_process	0.025352	3	633	17	16270	1.02175e+26
GO:0006470	protein dephosphorylation	biological_process	0.025368	3	89	102	16270	1.02181e+26
GO:0016879	ligase activity, forming carbon-nitrogen bonds	molecular_function	0.025721	10	633	118	16270	1.02169e+89
GO:0004565	beta-galactosidase activity	molecular_function	0.025732	1	68	6	16270	102178493
GO:0015925	galactosidase activity	molecular_function	0.025732	1	68	6	16270	102178493
GO:0004618	phosphoglycerate kinase activity	molecular_function	0.0262	1	189	3	16270	102185725
GO:0006518	peptide metabolic process	biological_process	0.026369	7	89	548	16270	1.02174e+62
GO:0043604	amide biosynthetic process	biological_process	0.027011	7	89	551	16270	1.02175e+62
GO:0005157	macrophage colony-stimulating factor receptor binding	molecular_function	0.027806	1	68	5	16270	102182743
GO:0006458	'de novo' protein folding	biological_process	0.028122	1	68	8	16270	102190836
GO:0051084	'de novo' posttranslational protein folding	biological_process	0.028122	1	68	8	16270	102190836
GO:0051085	chaperone mediated protein folding requiring cofactor	biological_process	0.028122	1	68	8	16270	102190836
GO:0061077	chaperone-mediated protein folding	biological_process	0.028122	1	68	8	16270	102190836
GO:0019079	viral genome replication	biological_process	0.028233	2	89	43	16270	1.02169e+17
GO:0044260	cellular macromolecule metabolic process	biological_process	0.028351	212	633	4604	16270	102190768,102177751,102187530,102188956,102179880,102178972,102189264,102184413,102185405,102183837,102173762,102182846,102189849,102184202,102172449,102172367,102189748,102176738,102182108,102189543,102186256,102177324,102191779,102173749,102188173,102180323,102175771,102176607,102177341,102172151,102173967,102174824,102173515,102177006,102171716,102175695,102185467,102189776,106502975,102175752…
GO:0016972	thiol oxidase activity	molecular_function	0.028409	3	633	16	16270	1.02187e+26
GO:0019008	molybdopterin synthase complex	cellular_component	0.028948	1	633	1	16270	102170834
GO:0032266	phosphatidylinositol-3-phosphate binding	molecular_function	0.029098	1	68	6	16270	102182554
GO:1901981	phosphatidylinositol phosphate binding	molecular_function	0.029098	1	68	6	16270	102182554
GO:0017108	5'-flap endonuclease activity	molecular_function	0.029187	1	68	4	16270	102168411
GO:0033557	Slx1-Slx4 complex	cellular_component	0.029187	1	68	4	16270	102168411
GO:0048256	flap endonuclease activity	molecular_function	0.029187	1	68	4	16270	102168411
GO:0004559	alpha-mannosidase activity	molecular_function	0.029893	2	189	20	16270	1.02183e+17
GO:0016407	acetyltransferase activity	molecular_function	0.030049	3	189	57	16270	1.02186e+26
GO:0003735	structural constituent of ribosome	molecular_function	0.030189	5	89	345	16270	1.02184e+44
GO:0030029	actin filament-based process	biological_process	0.030616	2	68	51	16270	1.02184e+17
GO:0030036	actin cytoskeleton organization	biological_process	0.030616	2	68	51	16270	1.02184e+17
GO:0005840	ribosome	cellular_component	0.030643	5	89	347	16270	1.02187e+44
GO:0010604	positive regulation of macromolecule metabolic process	biological_process	0.03076	8	633	88	16270	1.06503e+71
GO:0016311	dephosphorylation	biological_process	0.03089	3	89	109	16270	1.02188e+26
GO:0004161	dimethylallyltranstransferase activity	molecular_function	0.030994	1	189	2	16270	102190093
GO:0030529	ribonucleoprotein complex	cellular_component	0.031076	6	89	458	16270	1.02187e+53
GO:0009065	glutamine family amino acid catabolic process	biological_process	0.031295	1	189	4	16270	102176816
GO:0015232	heme transporter activity	molecular_function	0.031427	1	189	2	16270	102175159
GO:0016763	transferase activity, transferring pentosyl groups	molecular_function	0.031611	3	189	60	16270	1.02169e+26
GO:0006771	riboflavin metabolic process	biological_process	0.03167	2	633	7	16270	1.02172e+17
GO:0009231	riboflavin biosynthetic process	biological_process	0.03167	2	633	7	16270	1.02185e+17
GO:0042726	flavin-containing compound metabolic process	biological_process	0.03167	2	633	7	16270	1.02172e+17
GO:0042727	flavin-containing compound biosynthetic process	biological_process	0.03167	2	633	7	16270	1.02185e+17
GO:0003910	DNA ligase (ATP) activity	molecular_function	0.031764	1	68	6	16270	102177341
GO:0005506	iron ion binding	molecular_function	0.031875	3	68	196	16270	1.02178e+26
GO:0008138	protein tyrosine/serine/threonine phosphatase activity	molecular_function	0.032116	8	633	83	16270	1.02172e+71
GO:0035091	phosphatidylinositol binding	molecular_function	0.032798	2	68	56	16270	1.02175e+17
GO:0020037	heme binding	molecular_function	0.033349	3	68	181	16270	1.02178e+26
GO:0004363	glutathione synthase activity	molecular_function	0.033889	2	633	7	16270	1.02188e+17
GO:0016705	oxidoreductase activity, acting on paired donors, with incorporation or reduction of molecular oxygen	molecular_function	0.034116	3	68	187	16270	1.02178e+26
GO:0030173	integral component of Golgi membrane	cellular_component	0.034462	1	68	7	16270	102184460
GO:0031228	intrinsic component of Golgi membrane	cellular_component	0.034462	1	68	7	16270	102184460
GO:0005044	scavenger receptor activity	molecular_function	0.034536	5	633	47	16270	1.02181e+44
GO:0038024	cargo receptor activity	molecular_function	0.034536	5	633	47	16270	1.02186e+44
GO:0050497	transferase activity, transferring alkylthio groups	molecular_function	0.034651	1	68	9	16270	106503001
GO:0050524	coenzyme-B sulfoethylthiotransferase activity	molecular_function	0.034651	1	68	9	16270	106503001
GO:0051274	beta-glucan biosynthetic process	biological_process	0.034788	1	68	7	16270	106503001
GO:0016782	transferase activity, transferring sulfur-containing groups	molecular_function	0.03483	2	68	75	16270	1.06503e+17
GO:0019321	pentose metabolic process	biological_process	0.03494	1	68	8	16270	102188960
GO:0019566	arabinose metabolic process	biological_process	0.03494	1	68	8	16270	102188960
GO:0046373	L-arabinose metabolic process	biological_process	0.03494	1	68	8	16270	102188960
GO:0031301	integral component of organelle membrane	cellular_component	0.035041	2	68	70	16270	1.02184e+17
GO:0042025	host cell nucleus	cellular_component	0.036212	2	68	59	16270	1.0218e+17
GO:0004864	protein phosphatase inhibitor activity	molecular_function	0.036756	1	89	8	16270	102181337
GO:0019212	phosphatase inhibitor activity	molecular_function	0.036756	1	89	8	16270	102181337
GO:0008242	omega peptidase activity	molecular_function	0.036788	2	189	23	16270	1.02183e+17
GO:0009432	SOS response	biological_process	0.036813	1	68	10	16270	102174307
GO:0006370	7-methylguanosine mRNA capping	biological_process	0.037022	1	68	7	16270	102177341
GO:0008194	UDP-glycosyltransferase activity	molecular_function	0.037116	2	89	50	16270	1.02175e+17
GO:0051191	prosthetic group biosynthetic process	biological_process	0.037172	1	633	1	16270	100861104
GO:0019013	viral nucleocapsid	cellular_component	0.037323	2	189	25	16270	1.02188e+17
GO:0004140	dephospho-CoA kinase activity	molecular_function	0.037662	2	633	9	16270	1.02175e+17
GO:0007267	cell-cell signaling	biological_process	0.037984	2	189	24	16270	1.02188e+17
GO:0008076	voltage-gated potassium channel complex	cellular_component	0.03806	2	633	6	16270	1.02172e+17
GO:0034705	potassium channel complex	cellular_component	0.03806	2	633	6	16270	1.02172e+17
GO:0015321	sodium-dependent phosphate transmembrane transporter activity	molecular_function	0.038618	1	189	3	16270	100861296
GO:0044341	sodium-dependent phosphate transport	biological_process	0.038618	1	189	3	16270	100861296
GO:0048518	positive regulation of biological process	biological_process	0.038654	15	633	219	16270	1.02172e+134
GO:0004484	mRNA guanylyltransferase activity	molecular_function	0.038969	1	68	7	16270	102177341
GO:0042030	ATPase inhibitor activity	molecular_function	0.039062	1	68	9	16270	102170148
GO:0033647	host intracellular organelle	cellular_component	0.039104	2	68	63	16270	1.0218e+17
GO:0033648	host intracellular membrane-bounded organelle	cellular_component	0.039104	2	68	63	16270	1.02191e+17
GO:0075519	microtubule-dependent intracellular transport of viral material	biological_process	0.039399	1	68	8	16270	102179961
GO:0075521	microtubule-dependent intracellular transport of viral material towards nucleus	biological_process	0.039399	1	68	8	16270	102179961
GO:0075606	transport of viral material towards nucleus	biological_process	0.039399	1	68	8	16270	102179961
GO:0075733	intracellular transport of virus	biological_process	0.039399	1	68	8	16270	102179961
GO:1902583	multi-organism intracellular transport	biological_process	0.039399	1	68	8	16270	102179961
GO:0031423	hexon binding	molecular_function	0.039406	1	189	4	16270	100861174
GO:0003735	structural constituent of ribosome	molecular_function	0.039423	18	633	345	16270	1.02183e+161
GO:0046556	alpha-L-arabinofuranosidase activity	molecular_function	0.039445	1	68	9	16270	102188960
GO:0042546	cell wall biogenesis	biological_process	0.039548	1	68	8	16270	106503001
GO:0043603	cellular amide metabolic process	biological_process	0.040077	7	89	595	16270	1.02175e+62
GO:0046906	tetrapyrrole binding	molecular_function	0.040161	3	68	192	16270	1.02178e+26
GO:0000120	RNA polymerase I transcription factor complex	cellular_component	0.040214	1	189	4	16270	102183340
GO:0005668	RNA polymerase transcription factor SL1 complex	cellular_component	0.040214	1	189	4	16270	102183340
GO:0044452	nucleolar part	cellular_component	0.040214	1	189	4	16270	102183340
GO:0016820	hydrolase activity, acting on acid anhydrides, catalyzing transmembrane movement of substances	molecular_function	0.040689	11	633	135	16270	1.02182e+98
GO:0005840	ribosome	cellular_component	0.04076	18	633	347	16270	1.02186e+161
GO:0043015	gamma-tubulin binding	molecular_function	0.041408	1	89	7	16270	102187592
GO:0005778	peroxisomal membrane	cellular_component	0.041503	1	68	9	16270	102172344
GO:0031903	microbody membrane	cellular_component	0.041503	1	68	9	16270	102172344
GO:0044438	microbody part	cellular_component	0.041503	1	68	9	16270	102172344
GO:0044439	peroxisomal part	cellular_component	0.041503	1	68	9	16270	102172344
GO:0006230	TMP biosynthetic process	biological_process	0.041712	1	189	3	16270	102168941
GO:0046044	TMP metabolic process	biological_process	0.041712	1	189	3	16270	102168941
GO:0008192	RNA guanylyltransferase activity	molecular_function	0.042222	1	68	8	16270	102177341
GO:0070568	guanylyltransferase activity	molecular_function	0.042222	1	68	8	16270	102177341
GO:0015923	mannosidase activity	molecular_function	0.042283	2	189	25	16270	1.02183e+17
GO:0098588	bounding membrane of organelle	cellular_component	0.04247	8	189	314	16270	1.02169e+71
GO:0060255	regulation of macromolecule metabolic process	biological_process	0.042498	88	633	1773	16270	102168693,102184382,102179877,102173338,102184668,102185362,102180460,102172705,102186126,102186408,102183633,102173846,102178113,102190850,102173219,102169759,102175752,102175695,106502975,102180639,102176479,102185584,102171402,102173515,102171716,102174824,102172276,102177341,102170089,102182753,102183981,102169330,102175551,102173190,102176223,102170232,102170871,102183184,102189361,102184202…
GO:0031300	intrinsic component of organelle membrane	cellular_component	0.043106	2	68	77	16270	1.02185e+17
GO:0000148	1,3-beta-D-glucan synthase complex	cellular_component	0.043422	1	189	3	16270	102175009
GO:0003843	1,3-beta-D-glucan synthase activity	molecular_function	0.043422	1	189	3	16270	102175009
GO:0006074	(1->3)-beta-D-glucan metabolic process	biological_process	0.043422	1	189	3	16270	102175009
GO:0006075	(1->3)-beta-D-glucan biosynthetic process	biological_process	0.043422	1	189	3	16270	102175009
GO:0016746	transferase activity, transferring acyl groups	molecular_function	0.043434	6	189	205	16270	1.02186e+53
GO:0001897	cytolysis by symbiont of host cells	biological_process	0.04367	1	89	8	16270	102168371
GO:0019836	hemolysis by symbiont of host erythrocytes	biological_process	0.04367	1	89	8	16270	102168371
GO:0051801	cytolysis in other organism involved in symbiotic interaction	biological_process	0.04367	1	89	8	16270	102168371
GO:0052331	hemolysis in other organism involved in symbiotic interaction	biological_process	0.04367	1	89	8	16270	102168371
GO:0005977	glycogen metabolic process	biological_process	0.043676	1	89	7	16270	102189015
GO:0006112	energy reserve metabolic process	biological_process	0.043676	1	89	7	16270	102189015
GO:0005634	nucleus	cellular_component	0.043812	92	633	1838	16270	102188828,102174064,102175271,102172951,102186980,102178075,102175632,102185659,102183161,102175785,102183991,102170816,102173418,102190817,102176142,102180336,102175614,102170515,102176192,102187442,102171262,102177729,102189568,102176243,102182158,102172681,102189239,102182248,102188928,102188146,102177965,102173242,102188536,102180376,102172526,102183672,102174853,102176494,102170905,102178386…
GO:0033646	host intracellular part	cellular_component	0.04386	2	68	69	16270	1.0218e+17
GO:0043656	intracellular region of host	cellular_component	0.04386	2	68	69	16270	1.02191e+17
GO:0031704	apelin receptor binding	molecular_function	0.044068	1	89	9	16270	102182711
GO:0019075	virus maturation	biological_process	0.04456	1	633	1	16270	102175271
GO:0046797	viral procapsid maturation	biological_process	0.04456	1	633	1	16270	102175271
GO:0043565	sequence-specific DNA binding	molecular_function	0.044875	32	633	642	16270	102168422,102184202,102169774,102180793,102183991,102175785,102175553,102173190,102180336,102169330,102183184,102182108,102170871,102176243,102185584,102170851,100860842,102168365,102182160,102188146,102170089,102191816,102188536,102173242,102186126,102179877,102174853,102178135,102190850,102169759,102175752,102173846
GO:0010468	regulation of gene expression	biological_process	0.045219	85	633	1707	16270	102176479,102180639,106502975,102175695,102185584,102173515,102171402,102174824,102170089,102177341,102185362,102184668,102173338,102179877,102184382,102168693,102186126,102172705,102180460,102178113,102173846,102183633,102186408,102169759,102175752,102173219,102190850,102184202,102183837,102173762,102173888,102188956,102189264,102180793,102169330,102175551,102183981,102182753,102173190,102170232…
GO:0043170	macromolecule metabolic process	biological_process	0.045225	234	633	5235	16270	102183161,102184405,102169774,102185659,102183278,102184496,102188379,102177271,102176664,102183991,102170816,102182662,102174064,102184462,102172951,102172327,102186481,102174007,102180268,102175383,102174309,102169476,102176142,102173602,102188540,102190817,102174908,102184563,102180336,102175614,102189779,102177700,102174306,100861104,102182565,102170967,102188227,102178492,102191816,102181859…
GO:0016655	oxidoreductase activity, acting on NAD(P)H, quinone or similar compound as acceptor	molecular_function	0.045423	6	633	62	16270	1.02184e+53
GO:0048513	organ development	biological_process	0.045425	1	89	11	16270	102172340
GO:0019222	regulation of metabolic process	biological_process	0.045457	92	633	1868	16270	102185747,102168422,102184462,102172951,102175271,102183991,102190348,102170816,102173005,102185659,102183278,102169774,102177700,102177980,102173216,102180336,102175614,102190817,102179557,102175553,102176142,102174309,102171262,102170515,102171136,102182526,102182158,102179018,102182160,102168365,102175803,102189239,100860842,102170851,102176243,102174966,102188536,102191816,102188928,100861104…
GO:0042578	phosphoric ester hydrolase activity	molecular_function	0.045688	20	633	302	16270	1.02188e+179
GO:0005047	signal recognition particle binding	molecular_function	0.045872	2	633	8	16270	1.02171e+17
GO:0005785	signal recognition particle receptor complex	cellular_component	0.045872	2	633	8	16270	1.02177e+17
GO:0005185	neurohypophyseal hormone activity	molecular_function	0.046124	1	68	6	16270	102188809
GO:0071855	neuropeptide receptor binding	molecular_function	0.046857	1	89	10	16270	102182711
GO:0006783	heme biosynthetic process	biological_process	0.047323	3	633	19	16270	1.02174e+26
GO:0001504	neurotransmitter uptake	biological_process	0.047974	1	189	3	16270	102188405
GO:0050804	modulation of synaptic transmission	biological_process	0.047974	1	189	3	16270	102188405
GO:0050805	negative regulation of synaptic transmission	biological_process	0.047974	1	189	3	16270	102188405
GO:0050827	toxin receptor binding	molecular_function	0.047974	1	189	3	16270	102188405
GO:0051580	regulation of neurotransmitter uptake	biological_process	0.047974	1	189	3	16270	102188405
GO:0051581	negative regulation of neurotransmitter uptake	biological_process	0.047974	1	189	3	16270	102188405
GO:0051588	regulation of neurotransmitter transport	biological_process	0.047974	1	189	3	16270	102188405
GO:0051589	negative regulation of neurotransmitter transport	biological_process	0.047974	1	189	3	16270	102188405
GO:0051609	inhibition of neurotransmitter uptake	biological_process	0.047974	1	189	3	16270	102188405
GO:0051273	beta-glucan metabolic process	biological_process	0.048012	1	68	12	16270	106503001
GO:0008026	ATP-dependent helicase activity	molecular_function	0.04804	3	89	124	16270	1.02189e+26
GO:0070035	purine NTP-dependent helicase activity	molecular_function	0.04804	3	89	124	16270	1.02189e+26
GO:0003956	NAD(P)+-protein-arginine ADP-ribosyltransferase activity	molecular_function	0.048139	1	189	6	16270	102168842
GO:0001934	positive regulation of protein phosphorylation	biological_process	0.048158	1	68	8	16270	102182743
GO:0010562	positive regulation of phosphorus metabolic process	biological_process	0.048158	1	68	8	16270	102182743
GO:0031401	positive regulation of protein modification process	biological_process	0.048158	1	68	8	16270	102182743
GO:0042327	positive regulation of phosphorylation	biological_process	0.048158	1	68	8	16270	102182743
GO:0045937	positive regulation of phosphate metabolic process	biological_process	0.048158	1	68	8	16270	102182743
GO:0006397	mRNA processing	biological_process	0.048464	4	189	106	16270	1.02191e+35
GO:0000279	M phase	biological_process	0.049127	2	633	9	16270	1.02178e+17
GO:0022403	cell cycle phase	biological_process	0.049127	2	633	9	16270	1.02179e+17
GO:0044848	biological phase	biological_process	0.049127	2	633	9	16270	1.02178e+17
GO:0007156	homophilic cell adhesion via plasma membrane adhesion molecules	biological_process	0.049375	4	189	96	16270	1.02184e+35
GO:0030119	AP-type membrane coat adaptor complex	cellular_component	0.049453	4	633	31	16270	1.02175e+35
GO:0006096	glycolytic process	biological_process	0.049572	2	189	29	16270	1.02186e+17
GO:0006757	ATP generation from ADP	biological_process	0.049572	2	189	29	16270	1.00861e+17
GO:0009135	purine nucleoside diphosphate metabolic process	biological_process	0.049572	2	189	29	16270	1.00861e+17
GO:0009179	purine ribonucleoside diphosphate metabolic process	biological_process	0.049572	2	189	29	16270	1.00861e+17
GO:0009185	ribonucleoside diphosphate metabolic process	biological_process	0.049572	2	189	29	16270	1.02186e+17
GO:0046031	ADP metabolic process	biological_process	0.049572	2	189	29	16270	1.02186e+17
GO:0022904	respiratory electron transport chain	biological_process	0.04963	5	633	48	16270	1.02178e+44
GO:0009250	glucan biosynthetic process	biological_process	0.049698	1	68	10	16270	106503001
GO:0044444	cytoplasmic part	cellular_component	0.049704	63	633	1303	16270	102185082,102185891,102182565,100861104,102179043,102179275,102175783,102174975,102182526,102169056,102171317,102174052,102178031,102181597,102175125,102185711,102186465,102181353,102186126,102177490,102190521,102170892,102176886,102174853,102181774,102168453,102177004,102174951,102181685,102190768,102180831,102190271,102174922,102177751,102172097,102183991,102186381,102172093,102173418,102185720…
GO:0006091	generation of precursor metabolites and energy	biological_process	0.049747	3	68	177	16270	1.06503e+26
GO:0036442	hydrogen-exporting ATPase activity	molecular_function	0.049796	2	189	30	16270	1.02182e+17
GO:0046961	proton-transporting ATPase activity, rotational mechanism	molecular_function	0.049796	2	189	30	16270	1.02169e+17
GO:0009157	deoxyribonucleoside monophosphate biosynthetic process	biological_process	0.049943	1	189	4	16270	102168941
GO:0009176	pyrimidine deoxyribonucleoside monophosphate metabolic process	biological_process	0.049943	1	189	4	16270	102168941
GO:0009177	pyrimidine deoxyribonucleoside monophosphate biosynthetic process	biological_process	0.049943	1	189	4	16270	102168941
GO:0009221	pyrimidine deoxyribonucleotide biosynthetic process	biological_process	0.049943	1	189	4	16270	102168941
GO:0009263	deoxyribonucleotide biosynthetic process	biological_process	0.049943	1	189	4	16270	102168941
GO:0009265	2'-deoxyribonucleotide biosynthetic process	biological_process	0.049943	1	189	4	16270	102168941
GO:0046385	deoxyribose phosphate biosynthetic process	biological_process	0.049943	1	189	4	16270	102168941
Morula
GO_accession	Description	Term_type	Over_represented_pValue	CAD_item	CAD_list	Bg_item	Bg_list	Gene_names
GO:0005173	stem cell factor receptor binding	molecular_function	0.00032113	2	126	4	16270	1.00861e+17
GO:0016010	dystrophin-associated glycoprotein complex	cellular_component	0.00060868	3	126	21	16270	1.02169e+26
GO:0008289	lipid binding	molecular_function	0.00080739	8	126	244	16270	1.02169e+71
GO:0007016	cytoskeletal anchoring at plasma membrane	biological_process	0.0027663	2	126	9	16270	1.02178e+17
GO:0044271	cellular nitrogen compound biosynthetic process	biological_process	0.003131	35	126	2787	16270	102170371,102185450,102186500,102180866,100861049,102173727,102176096,102187804,102169760,102178297,102182778,102186852,102180492,106503520,102175242,102175116,102188740,102186914,102183315,102174498,102177244,102181256,102184420,102176923,102189734,102186866,102175513,102182410,102173544,102170213,102173235,102188830,102188377,102186381,102189264
GO:0098797	plasma membrane protein complex	cellular_component	0.0034273	5	126	130	16270	1.02178e+44
GO:0019438	aromatic compound biosynthetic process	biological_process	0.00583	30	126	2319	16270	102180866,102176923,102189734,100861049,102184420,102186500,102175513,102182410,102187804,102176096,102182328,102186866,102173727,102173235,102188830,102175116,102173544,102175242,102188740,102170213,102180492,106503520,102169760,102178297,102186852,102174498,102181256,102189264,102183315,102188377
GO:0018130	heterocycle biosynthetic process	biological_process	0.0071408	30	126	2352	16270	102183315,102188377,102189264,102174498,102181256,106503520,102180492,102186852,102178297,102169760,102188830,102173235,102188740,102170213,102173544,102175116,102175242,102173727,102187804,102182410,102175513,102176096,102182328,102186866,102186500,102184420,102189734,100861049,102180866,102176923
GO:0044459	plasma membrane part	cellular_component	0.0073322	5	126	154	16270	1.02178e+44
GO:1901362	organic cyclic compound biosynthetic process	biological_process	0.0083967	30	126	2384	16270	102188830,102173235,102188740,102170213,102173544,102175116,102175242,106503520,102180492,102186852,102178297,102169760,102189264,102174498,102181256,102183315,102188377,100861049,102189734,102176923,102180866,102186500,102184420,102182410,102187804,102175513,102182328,102186866,102176096,102173727
GO:0034654	nucleobase-containing compound biosynthetic process	biological_process	0.0086148	28	126	2176	16270	102186852,102178297,102169760,106503520,102180492,102170213,102188740,102173544,102175116,102175242,102188830,102173235,102188377,102183315,102189264,102181256,102174498,102186500,102184420,100861049,102189734,102176923,102173727,102176096,102186866,102182410,102187804,102175513
GO:0006355	regulation of transcription, DNA-templated	biological_process	0.0093845	23	126	1676	16270	1.02183e+206
GO:1903506	regulation of nucleic acid-templated transcription	biological_process	0.0093845	23	126	1676	16270	1.0217e+206
GO:0051252	regulation of RNA metabolic process	biological_process	0.0094775	23	126	1678	16270	1.02174e+206
GO:2001141	regulation of RNA biosynthetic process	biological_process	0.0094775	23	126	1678	16270	1.02189e+206
GO:0005886	plasma membrane	cellular_component	0.01019	6	126	229	16270	1.02178e+53
GO:0019219	regulation of nucleobase-containing compound metabolic process	biological_process	0.010575	23	126	1695	16270	1.02174e+206
GO:2000112	regulation of cellular macromolecule biosynthetic process	biological_process	0.010842	23	126	1701	16270	1.02174e+206
GO:0010467	gene expression	biological_process	0.010896	33	126	2783	16270	102187804,102173727,100861049,102178220,102186500,102185450,102170371,102181256,102174498,102177244,102183315,102186914,102188740,102175242,102175116,106503520,102180492,102178297,102182778,102186852,102169760,102182410,102175513,102186866,102176923,102184420,102189264,102186381,102188377,102188830,102173235,102170213,102173544
GO:0010556	regulation of macromolecule biosynthetic process	biological_process	0.010947	23	126	1703	16270	1.02174e+206
GO:0031326	regulation of cellular biosynthetic process	biological_process	0.010947	23	126	1703	16270	1.02174e+206
GO:0009889	regulation of biosynthetic process	biological_process	0.010992	23	126	1704	16270	1.0217e+206
GO:0004318	enoyl-[acyl-carrier-protein] reductase (NADH) activity	molecular_function	0.011349	1	126	2	16270	102183370
GO:0051171	regulation of nitrogen compound metabolic process	biological_process	0.011351	23	126	1708	16270	1.06504e+206
GO:0010468	regulation of gene expression	biological_process	0.011357	23	126	1707	16270	1.02187e+206
GO:0006412	translation	biological_process	0.012144	9	126	514	16270	1.0217e+80
GO:0043043	peptide biosynthetic process	biological_process	0.013863	9	126	524	16270	1.02175e+80
GO:0006351	transcription, DNA-templated	biological_process	0.016252	25	126	1976	16270	1.02181e+224
GO:0097659	nucleic acid-templated transcription	biological_process	0.016252	25	126	1976	16270	1.06504e+224
GO:0080090	regulation of primary metabolic process	biological_process	0.016344	23	126	1766	16270	1.02183e+206
GO:0060255	regulation of macromolecule metabolic process	biological_process	0.016839	23	126	1773	16270	1.02177e+206
GO:1901566	organonitrogen compound biosynthetic process	biological_process	0.017861	14	126	984	16270	1.02187e+125
GO:1902582	single-organism intracellular transport	biological_process	0.01837	8	126	400	16270	1.00861e+71
GO:0032774	RNA biosynthetic process	biological_process	0.018473	25	126	1998	16270	1.02184e+224
GO:0006518	peptide metabolic process	biological_process	0.018596	9	126	548	16270	1.0217e+80
GO:0043604	amide biosynthetic process	biological_process	0.019045	9	126	551	16270	1.02175e+80
GO:0065007	biological regulation	biological_process	0.019064	49	126	4997	16270	102191798,102172157,102181256,102174498,102183315,102189040,102182867,102175116,102175242,102188740,102184845,102178467,102169760,102178297,102186852,102190956,102171852,106503520,102176096,102176208,102174896,102173727,102171665,100861049,102184780,102186500,102183370,102182949,102189264,102188377,102177507,102183328,102173544,102168274,102170213,100861307,102173235,102189695,102188830,100861236…
GO:0007128	meiotic prophase I	biological_process	0.019154	1	126	3	16270	102182778
GO:0051324	prophase	biological_process	0.019154	1	126	3	16270	102182778
GO:0098762	meiotic cell cycle phase	biological_process	0.019154	1	126	3	16270	102182778
GO:0098764	meiosis I cell cycle phase	biological_process	0.019154	1	126	3	16270	102182778
GO:0016070	RNA metabolic process	biological_process	0.021878	29	126	2438	16270	102170371,102186500,102184420,100861049,102178220,102176923,102173727,102186866,102187804,102182410,102175513,102186852,102178297,102182778,102169760,106503520,102180492,102170213,102188740,102175116,102173544,102175242,102188830,102173235,102188377,102183315,102189264,102174498,102181256
GO:0046983	protein dimerization activity	molecular_function	0.022529	6	126	277	16270	1.02183e+53
GO:0031323	regulation of cellular metabolic process	biological_process	0.023614	23	126	1831	16270	1.02189e+206
GO:0006869	lipid transport	biological_process	0.024191	3	126	81	16270	1.02188e+26
GO:0010876	lipid localization	biological_process	0.024191	3	126	81	16270	1.02188e+26
GO:0051641	cellular localization	biological_process	0.02467	13	126	827	16270	1.0219e+116
GO:0022610	biological adhesion	biological_process	0.02518	8	126	393	16270	1.00861e+71
GO:1901564	organonitrogen compound metabolic process	biological_process	0.025644	17	126	1324	16270	1.02183e+152
GO:0008962	phosphatidylglycerophosphatase activity	molecular_function	0.026019	1	126	3	16270	102172717
GO:0005539	glycosaminoglycan binding	molecular_function	0.026384	2	126	29	16270	1.02172e+17
GO:0034660	ncRNA metabolic process	biological_process	0.027194	6	126	281	16270	1.02183e+53
GO:0000795	synaptonemal complex	cellular_component	0.028563	1	126	4	16270	102182778
GO:0032507	maintenance of protein location in cell	biological_process	0.029049	2	126	29	16270	1.02178e+17
GO:0045185	maintenance of protein location	biological_process	0.029049	2	126	29	16270	1.02168e+17
GO:0051235	maintenance of location	biological_process	0.029049	2	126	29	16270	1.02178e+17
GO:0051651	maintenance of location in cell	biological_process	0.029049	2	126	29	16270	1.02178e+17
GO:0019222	regulation of metabolic process	biological_process	0.029176	23	126	1868	16270	1.02189e+206
GO:0004017	adenylate kinase activity	molecular_function	0.030088	4	126	138	16270	1.02181e+35
GO:0031342	negative regulation of cell killing	biological_process	0.030458	1	126	4	16270	102186147
GO:0008479	queuine tRNA-ribosyltransferase activity	molecular_function	0.030534	1	126	4	16270	102187804
GO:0043603	cellular amide metabolic process	biological_process	0.03065	9	126	595	16270	1.02187e+80
GO:0000003	reproduction	biological_process	0.031363	5	126	215	16270	1.02183e+44
GO:0051775	response to redox state	biological_process	0.031531	1	126	4	16270	102186500
GO:0004635	phosphoribosyl-AMP cyclohydrolase activity	molecular_function	0.032933	1	126	4	16270	102182328
GO:0006399	tRNA metabolic process	biological_process	0.033978	5	126	218	16270	1.0217e+44
GO:0007021	tubulin complex assembly	biological_process	0.033982	1	126	6	16270	102188860
GO:0000098	sulfur amino acid catabolic process	biological_process	0.034257	1	126	5	16270	102186177
GO:0030328	prenylcysteine catabolic process	biological_process	0.034257	1	126	5	16270	102186177
GO:0030329	prenylcysteine metabolic process	biological_process	0.034257	1	126	5	16270	102186177
GO:0042219	cellular modified amino acid catabolic process	biological_process	0.034257	1	126	5	16270	102186177
GO:0044273	sulfur compound catabolic process	biological_process	0.034257	1	126	5	16270	102186177
GO:0019700	organic phosphonate catabolic process	biological_process	0.03562	1	126	5	16270	102168583
GO:0042916	alkylphosphonate transport	biological_process	0.03562	1	126	5	16270	102168583
GO:0016776	phosphotransferase activity, phosphate group as acceptor	molecular_function	0.035638	4	126	149	16270	1.02183e+35
GO:0004478	methionine adenosyltransferase activity	molecular_function	0.036159	1	126	4	16270	102189734
GO:0006556	S-adenosylmethionine biosynthetic process	biological_process	0.036159	1	126	4	16270	102189734
GO:0046500	S-adenosylmethionine metabolic process	biological_process	0.036159	1	126	4	16270	102189734
GO:0004828	serine-tRNA ligase activity	molecular_function	0.038771	2	126	38	16270	1.02176e+17
GO:0006434	seryl-tRNA aminoacylation	biological_process	0.038771	2	126	38	16270	1.02176e+17
GO:0044249	cellular biosynthetic process	biological_process	0.03898	37	126	3496	16270	102175242,102175116,102188740,102169760,102178297,102186852,102182778,102180492,106503520,102174498,102177244,102181256,102186914,102183315,102180866,100861049,102170371,102185450,102186500,102176096,102182328,102187804,102173727,102173544,102170213,102173235,102188830,102169711,102186381,102189264,102188377,102176923,102189734,102184420,102186866,102175513,102182410
GO:0004661	protein geranylgeranyltransferase activity	molecular_function	0.039726	1	126	4	16270	102171462
GO:0004663	Rab geranylgeranyltransferase activity	molecular_function	0.039726	1	126	4	16270	102171462
GO:0050789	regulation of biological process	biological_process	0.039756	46	126	4856	16270	102173235,100861307,102189695,102188830,102173544,102170213,102186147,100861236,102189264,102183370,102182949,102183328,102188377,102176923,102184420,106501741,102175513,102182410,102186866,102184924,102182224,102184845,102178467,102175242,102189040,102182867,102175116,102188740,106503520,102169760,102186852,102190956,102171852,102178297,102174498,102181256,102172157,102191798,102183315,100861049…
GO:0019201	nucleotide kinase activity	molecular_function	0.040106	4	126	152	16270	1.02175e+35
GO:0046907	intracellular transport	biological_process	0.04043	11	126	709	16270	1.02172e+98
GO:0004984	olfactory receptor activity	molecular_function	0.040446	1	126	4	16270	102182328
GO:0045892	negative regulation of transcription, DNA-templated	biological_process	0.040735	2	126	40	16270	1.02189e+17
GO:0051253	negative regulation of RNA metabolic process	biological_process	0.040735	2	126	40	16270	1.02189e+17
GO:1902679	negative regulation of RNA biosynthetic process	biological_process	0.040735	2	126	40	16270	1.02187e+17
GO:1903507	negative regulation of nucleic acid-templated transcription	biological_process	0.040735	2	126	40	16270	1.02187e+17
GO:0005244	voltage-gated ion channel activity	molecular_function	0.042142	3	126	85	16270	1.02182e+26
GO:0022832	voltage-gated channel activity	molecular_function	0.042142	3	126	85	16270	1.02178e+26
GO:0016765	transferase activity, transferring alkyl or aryl (other than methyl) groups	molecular_function	0.042969	2	126	38	16270	1.02171e+17
GO:0003951	NAD+ kinase activity	molecular_function	0.043599	1	126	5	16270	102176096
GO:0006741	NADP biosynthetic process	biological_process	0.043599	1	126	5	16270	102176096
GO:0019089	transmission of virus	biological_process	0.045263	1	126	6	16270	102173725
GO:0044007	dissemination or transmission of symbiont from host	biological_process	0.045263	1	126	6	16270	102173725
GO:0051821	dissemination or transmission of organism from other organism involved in symbiotic interaction	biological_process	0.045263	1	126	6	16270	102173725
GO:0006418	tRNA aminoacylation for protein translation	biological_process	0.045677	3	126	97	16270	1.02176e+26
GO:0034645	cellular macromolecule biosynthetic process	biological_process	0.046284	32	126	2970	16270	102170213,102173544,102169711,102188830,102173235,102186381,102189264,102188377,102176923,102184420,102186866,102182410,102175513,102188740,102175242,102175116,102178297,102182778,102186852,102169760,106503520,102180492,102181256,102174498,102177244,102186914,102183315,100861049,102185450,102170371,102186500,102173727
GO:0030529	ribonucleoprotein complex	cellular_component	0.046367	7	126	458	16270	1.02185e+62
GO:0004812	aminoacyl-tRNA ligase activity	molecular_function	0.046372	3	126	96	16270	1.0217e+26
GO:0015716	organic phosphonate transport	biological_process	0.046475	1	126	6	16270	102168583
GO:0019634	organic phosphonate metabolic process	biological_process	0.046475	1	126	6	16270	102168583
GO:0030248	cellulose binding	molecular_function	0.046732	1	126	6	16270	102188462
GO:0005126	cytokine receptor binding	molecular_function	0.047356	3	126	126	16270	1.02189e+26
GO:0050794	regulation of cellular process	biological_process	0.047846	45	126	4792	16270	102188377,102183328,102182949,102183370,102189264,100861236,102170213,102173544,102189695,102188830,100861307,102173235,102184924,102182224,102186866,102182410,102175513,106501741,102184420,102176923,102183315,102191798,102172157,102174498,102181256,102190956,102171852,102186852,102178297,102169760,106503520,102188740,102175242,102189040,102182867,102175116,102178467,102184845,102173727,102171665…
GO:0009058	biosynthetic process	biological_process	0.048174	38	126	3669	16270	102172993,102188830,102169711,102173235,102170213,102173544,102188377,102189264,102186381,102184420,102189734,102176923,102182410,102175513,102186866,106503520,102180492,102186852,102182778,102178297,102169760,102188740,102175116,102175242,102183315,102186914,102181256,102174498,102177244,102186500,102185450,102170371,100861049,102180866,102173727,102187804,102176096,102182328
GO:0030170	pyridoxal phosphate binding	molecular_function	0.04863	2	126	44	16270	1.02173e+17
GO:1901576	organic substance biosynthetic process	biological_process	0.049585	37	126	3561	16270	102186500,102170371,102185450,102180866,100861049,102173727,102187804,102176096,102182328,102180492,106503520,102169760,102182778,102178297,102186852,102175242,102175116,102188740,102183315,102186914,102174498,102181256,102177244,102184420,102176923,102189734,102175513,102182410,102186866,102173235,102188830,102169711,102173544,102170213,102188377,102189264,102186381
GO:0033643	host cell part	cellular_component	0.04968	3	126	102	16270	1.02185e+26
GO:0042578	phosphoric ester hydrolase activity	molecular_function	0.00031967	6	45	302	16270	1.02187e+53
GO:0016791	phosphatase activity	molecular_function	0.00053225	5	45	220	16270	1.02172e+44
GO:0005780	extrinsic component of intraperoxisomal membrane	cellular_component	0.0031583	1	45	1	16270	102172344
GO:0031312	extrinsic component of organelle membrane	cellular_component	0.0031583	1	45	1	16270	102172344
GO:0045033	peroxisome inheritance	biological_process	0.0031583	1	45	1	16270	102172344
GO:0048308	organelle inheritance	biological_process	0.0031583	1	45	1	16270	102172344
GO:0005874	microtubule	cellular_component	0.0040675	2	45	35	16270	1.02176e+17
GO:0004615	phosphomannomutase activity	molecular_function	0.0045197	1	45	2	16270	102188203
GO:0019307	mannose biosynthetic process	biological_process	0.0045197	1	45	2	16270	102188203
GO:0045892	negative regulation of transcription, DNA-templated	biological_process	0.0060932	2	45	40	16270	1.02187e+17
GO:0051253	negative regulation of RNA metabolic process	biological_process	0.0060932	2	45	40	16270	1.02187e+17
GO:1902679	negative regulation of RNA biosynthetic process	biological_process	0.0060932	2	45	40	16270	1.02187e+17
GO:1903507	negative regulation of nucleic acid-templated transcription	biological_process	0.0060932	2	45	40	16270	1.02187e+17
GO:0015630	microtubule cytoskeleton	cellular_component	0.0078442	3	45	129	16270	1.02176e+26
GO:0045934	negative regulation of nucleobase-containing compound metabolic process	biological_process	0.0087264	2	45	47	16270	1.02187e+17
GO:0010558	negative regulation of macromolecule biosynthetic process	biological_process	0.0087551	2	45	49	16270	1.02187e+17
GO:0031327	negative regulation of cellular biosynthetic process	biological_process	0.0087551	2	45	49	16270	1.02187e+17
GO:2000113	negative regulation of cellular macromolecule biosynthetic process	biological_process	0.0087551	2	45	49	16270	1.02187e+17
GO:0009890	negative regulation of biosynthetic process	biological_process	0.0089595	2	45	50	16270	1.02187e+17
GO:0010629	negative regulation of gene expression	biological_process	0.0092845	2	45	51	16270	1.02187e+17
GO:0016788	hydrolase activity, acting on ester bonds	molecular_function	0.010698	7	45	814	16270	1.02182e+62
GO:0004861	cyclin-dependent protein serine/threonine kinase inhibitor activity	molecular_function	0.010732	1	45	4	16270	102175277
GO:0051172	negative regulation of nitrogen compound metabolic process	biological_process	0.010965	2	45	54	16270	1.02187e+17
GO:0051775	response to redox state	biological_process	0.011153	1	45	4	16270	102186500
GO:0048523	negative regulation of cellular process	biological_process	0.01321	3	45	169	16270	1.02187e+26
GO:0016538	cyclin-dependent protein serine/threonine kinase regulator activity	molecular_function	0.013842	1	45	6	16270	102175277
GO:0009055	electron carrier activity	molecular_function	0.014069	3	45	184	16270	1.02187e+26
GO:0004129	cytochrome-c oxidase activity	molecular_function	0.014617	2	45	70	16270	1.02172e+17
GO:0016675	oxidoreductase activity, acting on a heme group of donors	molecular_function	0.014617	2	45	70	16270	1.02172e+17
GO:0016676	oxidoreductase activity, acting on a heme group of donors, oxygen as acceptor	molecular_function	0.014617	2	45	70	16270	1.02187e+17
GO:0015002	heme-copper terminal oxidase activity	molecular_function	0.016454	2	45	74	16270	1.02172e+17
GO:0007017	microtubule-based process	biological_process	0.016722	3	45	164	16270	1.02182e+26
GO:0019089	transmission of virus	biological_process	0.018741	1	45	6	16270	102173725
GO:0044007	dissemination or transmission of symbiont from host	biological_process	0.018741	1	45	6	16270	102173725
GO:0051821	dissemination or transmission of organism from other organism involved in symbiotic interaction	biological_process	0.018741	1	45	6	16270	102173725
GO:0048519	negative regulation of biological process	biological_process	0.018867	3	45	191	16270	1.02175e+26
GO:0010605	negative regulation of macromolecule metabolic process	biological_process	0.021612	2	45	81	16270	1.02187e+17
GO:0031324	negative regulation of cellular metabolic process	biological_process	0.022849	2	45	82	16270	1.02187e+17
GO:0016843	amine-lyase activity	molecular_function	0.023219	1	45	8	16270	102177009
GO:0016844	strictosidine synthase activity	molecular_function	0.023219	1	45	8	16270	102177009
GO:0030291	protein serine/threonine kinase inhibitor activity	molecular_function	0.023586	1	45	9	16270	102175277
GO:0044446	intracellular organelle part	cellular_component	0.023617	9	45	1456	16270	1.02175e+80
GO:0044422	organelle part	cellular_component	0.025056	9	45	1472	16270	1.02174e+80
GO:0009892	negative regulation of metabolic process	biological_process	0.026405	2	45	89	16270	1.02187e+17
GO:0044444	cytoplasmic part	cellular_component	0.026613	8	45	1303	16270	1.02175e+71
GO:0016840	carbon-nitrogen lyase activity	molecular_function	0.026723	1	45	9	16270	102177009
GO:0000226	microtubule cytoskeleton organization	biological_process	0.026802	2	45	86	16270	1.02187e+17
GO:0015934	large ribosomal subunit	cellular_component	0.027045	1	45	8	16270	102174908
GO:0005778	peroxisomal membrane	cellular_component	0.027312	1	45	9	16270	102172344
GO:0031903	microbody membrane	cellular_component	0.027312	1	45	9	16270	102172344
GO:0044438	microbody part	cellular_component	0.027312	1	45	9	16270	102172344
GO:0044439	peroxisomal part	cellular_component	0.027312	1	45	9	16270	102172344
GO:0008138	protein tyrosine/serine/threonine phosphatase activity	molecular_function	0.028299	2	45	83	16270	1.02181e+17
GO:0005876	spindle microtubule	cellular_component	0.028875	1	45	10	16270	102186509
GO:0017153	sodium:dicarboxylate symporter activity	molecular_function	0.028929	1	45	9	16270	102171550
GO:0044391	ribosomal subunit	cellular_component	0.031831	1	45	10	16270	102174908
GO:0016868	intramolecular transferase activity, phosphotransferases	molecular_function	0.034904	1	45	11	16270	102188203
GO:0005310	dicarboxylic acid transmembrane transporter activity	molecular_function	0.035875	1	45	11	16270	102171550
GO:0032801	receptor catabolic process	biological_process	0.037139	1	45	15	16270	102189618
GO:0004725	protein tyrosine phosphatase activity	molecular_function	0.039175	2	45	98	16270	1.02181e+17
GO:0030077	plasma membrane light-harvesting complex	cellular_component	0.041195	1	45	15	16270	102174078
GO:0042716	plasma membrane-derived chromatophore	cellular_component	0.041195	1	45	15	16270	102174078
GO:0006470	protein dephosphorylation	biological_process	0.041281	2	45	102	16270	1.02181e+17
GO:0006013	mannose metabolic process	biological_process	0.041284	1	45	15	16270	102188203
GO:0019319	hexose biosynthetic process	biological_process	0.04173	1	45	14	16270	102188203
GO:0046364	monosaccharide biosynthetic process	biological_process	0.04173	1	45	14	16270	102188203
GO:0042710	biofilm formation	biological_process	0.04248	1	45	13	16270	102180497
GO:0005737	cytoplasm	cellular_component	0.043329	10	45	1954	16270	1.02187e+89
GO:0004127	cytidylate kinase activity	molecular_function	0.043524	1	45	16	16270	102171891
GO:0007031	peroxisome organization	biological_process	0.043966	1	45	14	16270	102172344
GO:0043112	receptor metabolic process	biological_process	0.045467	1	45	18	16270	102189618
GO:0016311	dephosphorylation	biological_process	0.047827	2	45	109	16270	1.02187e+17
GO:0045156	electron transporter, transferring electrons within the cyclic electron transport pathway of photosynthesis activity	molecular_function	0.048358	1	45	16	16270	102174078
GO:0030076	light-harvesting complex	cellular_component	0.049223	1	45	17	16270	102174078
GO:0004721	phosphoprotein phosphatase activity	molecular_function	0.049404	2	45	113	16270	1.02181e+17
GO:0004860	protein kinase inhibitor activity	molecular_function	0.049424	1	45	17	16270	102175277
GO:0019210	kinase inhibitor activity	molecular_function	0.049424	1	45	17	16270	102175277
Blastocyte
GO_accession	Description	Term_type	Over_represented_pValue	CAD_item	CAD_list	Bg_item	Bg_list	Gene_names
GO:0044183	protein binding involved in protein folding	molecular_function	0.00039581	4	282	17	16270	1.02169e+35
GO:0009877	nodulation	biological_process	0.00089491	3	179	17	16270	1.0219e+26
GO:0016765	transferase activity, transferring alkyl or aryl (other than methyl) groups	molecular_function	0.00095936	5	282	38	16270	1.02173e+44
GO:0005543	phospholipid binding	molecular_function	0.0010692	8	282	102	16270	1.02168e+71
GO:0016775	phosphotransferase activity, nitrogenous group as acceptor	molecular_function	0.0017644	4	189	42	16270	1.02188e+35
GO:0043167	ion binding	molecular_function	0.0017869	114	282	4756	16270	102190742,102169311,102172679,102175211,102180599,102183272,102183919,102185315,102184335,102185765,102177402,102182802,102169791,102171384,102179200,102176507,102173232,102183672,102168910,102183210,102188864,102190608,102184270,102187100,102180396,102181704,102182177,102185244,102173110,102174475,102184909,102177390,102176424,102168982,100860818,102179070,102178522,106503078,102171827,102179343…
GO:0005509	calcium ion binding	molecular_function	0.0028161	20	282	526	16270	1.02176e+179
GO:0030414	peptidase inhibitor activity	molecular_function	0.0034539	6	189	128	16270	1.02191e+53
GO:0061134	peptidase regulator activity	molecular_function	0.0034539	6	189	128	16270	1.02177e+53
GO:0046872	metal ion binding	molecular_function	0.0038626	74	282	2917	16270	102176424,102168982,102178522,102179070,102171827,102187620,102191595,100860752,102177339,102175695,102175419,102177598,102186914,102185862,102168336,102182168,102179131,102169311,102172679,102175211,102183272,102185315,102184335,102185765,102177402,102169791,102179200,102176507,102183672,102173232,102183210,102188864,102190608,102187100,102180396,102181704,102185244,102171543,102183479,102179307…
GO:0043169	cation binding	molecular_function	0.0044052	74	282	2934	16270	102188864,102183210,102183672,102173232,102185244,102180396,102181704,102190608,102187100,102175211,102183272,102172679,102169311,102176507,102179200,102169791,102184335,102185315,102185765,102177402,102175419,102177598,102177339,102175695,102191595,100860752,102182168,102179131,102185862,102168336,102186914,102176424,102168982,102171827,102187620,102178522,102179070,102188725,102184791,102180968…
GO:0016410	N-acyltransferase activity	molecular_function	0.0049274	4	189	59	16270	1.0218e+35
GO:0035091	phosphatidylinositol binding	molecular_function	0.0050579	5	282	56	16270	1.02169e+44
GO:0000155	phosphorelay sensor kinase activity	molecular_function	0.0050999	3	189	28	16270	1.0219e+26
GO:0004797	thymidine kinase activity	molecular_function	0.0055281	2	189	9	16270	1.02188e+17
GO:0019136	deoxynucleoside kinase activity	molecular_function	0.0055281	2	189	9	16270	1.02188e+17
GO:0019206	nucleoside kinase activity	molecular_function	0.0055281	2	189	9	16270	1.02169e+17
GO:0000160	phosphorelay signal transduction system	biological_process	0.0055707	3	189	28	16270	1.0219e+26
GO:0098805	whole membrane	cellular_component	0.0057114	7	189	173	16270	1.02188e+62
GO:0008289	lipid binding	molecular_function	0.0058603	11	282	244	16270	1.02181e+98
GO:0071804	cellular potassium ion transport	biological_process	0.0062902	1	179	1	16270	106503758
GO:0071805	potassium ion transmembrane transport	biological_process	0.0062902	1	179	1	16270	106503758
GO:0030354	melanin-concentrating hormone activity	molecular_function	0.006642	1	179	1	16270	102176304
GO:0006304	DNA modification	biological_process	0.0075188	3	189	30	16270	1.02184e+26
GO:0019211	phosphatase activator activity	molecular_function	0.0075441	1	189	1	16270	102170705
GO:0006906	vesicle fusion	biological_process	0.0076448	2	282	5	16270	1.02177e+17
GO:0048280	vesicle fusion with Golgi apparatus	biological_process	0.0076448	2	282	5	16270	1.02184e+17
GO:0090174	organelle membrane fusion	biological_process	0.0076448	2	282	5	16270	1.02184e+17
GO:0019904	protein domain specific binding	molecular_function	0.0082414	3	179	31	16270	1.02192e+26
GO:0005488	binding	molecular_function	0.0083425	202	282	9943	16270	102169102,102170332,102190437,102172745,102189673,102190093,102188284,102177810,102179229,102182534,102186033,102177522,106501958,102175793,102178908,102191372,102168503,102180626,102176456,102184122,102181573,102176607,102185360,102169055,102173041,102172579,102187864,102170206,102172557,102176737,102180651,102174143,102189145,102189468,102191577,102188916,102189748,102182472,102180552,102185752…
GO:0005746	mitochondrial respiratory chain	cellular_component	0.008503	3	179	35	16270	1.02169e+26
GO:0009312	oligosaccharide biosynthetic process	biological_process	0.0088554	3	179	36	16270	1.0219e+26
GO:0018759	methenyltetrahydromethanopterin cyclohydrolase activity	molecular_function	0.0090158	1	179	1	16270	102182764
GO:0030865	cortical cytoskeleton organization	biological_process	0.0093727	2	179	8	16270	1.02172e+17
GO:0030866	cortical actin cytoskeleton organization	biological_process	0.0093727	2	179	8	16270	1.02172e+17
GO:0051015	actin filament binding	molecular_function	0.0096178	2	189	14	16270	1.02174e+17
GO:0044428	nuclear part	cellular_component	0.0096308	20	282	615	16270	1.02176e+179
GO:0004673	protein histidine kinase activity	molecular_function	0.0097726	3	189	36	16270	1.02188e+26
GO:0031461	cullin-RING ubiquitin ligase complex	cellular_component	0.010339	7	282	129	16270	1.02171e+62
GO:0004659	prenyltransferase activity	molecular_function	0.010374	3	282	20	16270	1.02173e+26
GO:0006305	DNA alkylation	biological_process	0.01046	2	189	12	16270	1.02184e+17
GO:0006306	DNA methylation	biological_process	0.01046	2	189	12	16270	1.02184e+17
GO:0044728	DNA methylation or demethylation	biological_process	0.01046	2	189	12	16270	1.02184e+17
GO:0042802	identical protein binding	molecular_function	0.010507	6	179	162	16270	1.02191e+53
GO:0009311	oligosaccharide metabolic process	biological_process	0.010597	3	179	39	16270	1.0219e+26
GO:0005747	mitochondrial respiratory chain complex I	cellular_component	0.010609	2	179	12	16270	1.02173e+17
GO:0030964	NADH dehydrogenase complex	cellular_component	0.010609	2	179	12	16270	1.0219e+17
GO:0045271	respiratory chain complex I	cellular_component	0.010609	2	179	12	16270	1.0219e+17
GO:0098589	membrane region	cellular_component	0.011213	2	189	13	16270	1.02188e+17
GO:0006314	intron homing	biological_process	0.01274	1	179	1	16270	102188659
GO:0016881	acid-amino acid ligase activity	molecular_function	0.013548	4	179	77	16270	1.02182e+35
GO:0003942	N-acetyl-gamma-glutamyl-phosphate reductase activity	molecular_function	0.013577	1	282	1	16270	102173712
GO:0070469	respiratory chain	cellular_component	0.013759	3	179	42	16270	1.02169e+26
GO:0051090	regulation of sequence-specific DNA binding transcription factor activity	biological_process	0.013852	2	282	9	16270	1.02177e+17
GO:0040029	regulation of gene expression, epigenetic	biological_process	0.014103	2	189	14	16270	1.02184e+17
GO:0006072	glycerol-3-phosphate metabolic process	biological_process	0.014288	2	282	11	16270	1.02191e+17
GO:0046168	glycerol-3-phosphate catabolic process	biological_process	0.014288	2	282	11	16270	1.02191e+17
GO:0005509	calcium ion binding	molecular_function	0.014869	13	189	526	16270	1.0219e+116
GO:0007268	synaptic transmission	biological_process	0.015157	2	189	14	16270	1.02188e+17
GO:0004657	proline dehydrogenase activity	molecular_function	0.015637	1	189	2	16270	102176816
GO:0006560	proline metabolic process	biological_process	0.015637	1	189	2	16270	102176816
GO:0006562	proline catabolic process	biological_process	0.015637	1	189	2	16270	102176816
GO:0007029	endoplasmic reticulum organization	biological_process	0.015726	1	179	2	16270	102190200
GO:0004318	enoyl-[acyl-carrier-protein] reductase (NADH) activity	molecular_function	0.015836	1	179	2	16270	102176235
GO:0000152	nuclear ubiquitin ligase complex	cellular_component	0.015998	6	282	111	16270	1.02186e+53
GO:0005680	anaphase-promoting complex	cellular_component	0.015998	6	282	111	16270	1.02186e+53
GO:0009039	urease activity	molecular_function	0.016412	1	282	1	16270	102177402
GO:0016747	transferase activity, transferring acyl groups other than amino-acyl groups	molecular_function	0.016807	5	189	125	16270	1.0218e+44
GO:0016810	hydrolase activity, acting on carbon-nitrogen (but not peptide) bonds	molecular_function	0.016899	5	282	84	16270	1.02179e+44
GO:0044801	single-organism membrane fusion	biological_process	0.017335	3	282	28	16270	1.02184e+26
GO:0048284	organelle fusion	biological_process	0.017335	3	282	28	16270	1.02184e+26
GO:0004489	methylenetetrahydrofolate reductase (NAD(P)H) activity	molecular_function	0.01747	1	179	2	16270	102182523
GO:0008677	2-dehydropantoate 2-reductase activity	molecular_function	0.017921	2	282	12	16270	1.06503e+17
GO:0043168	anion binding	molecular_function	0.018296	55	282	2161	16270	102177402,102183919,102181859,102180552,102189468,102171384,102182802,102174285,100861107,102182381,100860926,102187864,102172579,102184031,102190742,102181573,102176607,102185360,102183272,102180599,102176737,102187100,102184270,102182177,102187490,102176370,102173050,102183210,102188509,102168910,102172963,102173206,102171405,102178522,100860818,102189673,106503078,102180345,102172745,102179343…
GO:0000166	nucleotide binding	molecular_function	0.018328	54	282	2112	16270	102183210,102188509,102191174,102172963,102172956,102171405,102173206,102182177,102187490,102184270,102187100,102173050,102176370,102176607,102185360,102181573,102190742,102187864,102184031,102176737,102180599,102182802,102174285,102171384,102189468,102181859,102183919,102177402,100860926,102182381,100861107,102180325,102186033,102183148,102191372,102180626,102179131,102180576,102170332,102173110…
GO:1901265	nucleoside phosphate binding	molecular_function	0.018328	54	282	2112	16270	102173206,102171405,102172956,102191174,102188509,102172963,102183210,102176370,102173050,102187100,102184270,102182177,102187490,102180599,102176737,102187864,102184031,102190742,102181573,102185360,102176607,100861107,100860926,102182381,102177402,102181859,102183919,102189468,102171384,102174285,102182802,102183148,102186033,102180325,102180576,102179131,102180626,102191372,102190437,102188075…
GO:0005057	receptor signaling protein activity	molecular_function	0.018414	3	189	44	16270	1.02182e+26
GO:0052646	alditol phosphate metabolic process	biological_process	0.019113	2	282	13	16270	1.0219e+17
GO:0030682	evasion or tolerance of host defense response	biological_process	0.019447	2	282	12	16270	1.02189e+17
GO:0051807	evasion or tolerance of defense response of other organism involved in symbiotic interaction	biological_process	0.019447	2	282	12	16270	1.02189e+17
GO:0006742	NADP catabolic process	biological_process	0.019786	1	179	2	16270	102188659
GO:0009109	coenzyme catabolic process	biological_process	0.019786	1	179	2	16270	102188659
GO:0019364	pyridine nucleotide catabolic process	biological_process	0.019786	1	179	2	16270	102188659
GO:0072526	pyridine-containing compound catabolic process	biological_process	0.019786	1	179	2	16270	102188659
GO:0004857	enzyme inhibitor activity	molecular_function	0.020314	6	189	187	16270	1.02184e+53
GO:0006729	tetrahydrobiopterin biosynthetic process	biological_process	0.020527	1	282	2	16270	102183762
GO:0008124	4-alpha-hydroxytetrahydrobiopterin dehydratase activity	molecular_function	0.020527	1	282	2	16270	102183762
GO:0046146	tetrahydrobiopterin metabolic process	biological_process	0.020527	1	282	2	16270	102183762
GO:0004867	serine-type endopeptidase inhibitor activity	molecular_function	0.02117	3	189	47	16270	1.02184e+26
GO:0008080	N-acetyltransferase activity	molecular_function	0.021861	3	189	52	16270	1.0219e+26
GO:0019904	protein domain specific binding	molecular_function	0.023091	3	282	31	16270	1.02179e+26
GO:0009847	spore germination	biological_process	0.023431	1	189	2	16270	102188423
GO:0039694	viral RNA genome replication	biological_process	0.023851	1	189	2	16270	102173122
GO:0039703	RNA replication	biological_process	0.023851	1	189	2	16270	102173122
GO:0008318	protein prenyltransferase activity	molecular_function	0.024735	2	282	9	16270	1.02173e+17
GO:1901136	carbohydrate derivative catabolic process	biological_process	0.024814	3	282	34	16270	1.02191e+26
GO:0004866	endopeptidase inhibitor activity	molecular_function	0.024852	4	189	95	16270	1.02184e+35
GO:0061135	endopeptidase regulator activity	molecular_function	0.024852	4	189	95	16270	1.02174e+35
GO:0098803	respiratory chain complex	cellular_component	0.024938	2	179	22	16270	1.0219e+17
GO:0008138	protein tyrosine/serine/threonine phosphatase activity	molecular_function	0.025143	4	179	83	16270	1.02168e+35
GO:0036094	small molecule binding	molecular_function	0.02545	54	282	2158	16270	102173050,102176370,102182177,102187490,102187100,102184270,102173206,102171405,102191174,102188509,102183210,102172963,102172956,100860926,102182381,100861107,102171384,102189468,102182802,102174285,102177402,102183919,102181859,102180599,102176737,102181573,102185360,102176607,102184031,102187864,102190742,102180576,102179131,102191372,102180626,102183148,102180325,102186033,102190093,102173859…
GO:0008113	peptide-methionine (S)-S-oxide reductase activity	molecular_function	0.02548	1	179	3	16270	102176235
GO:0050662	coenzyme binding	molecular_function	0.025598	9	282	247	16270	1.02188e+80
GO:0005198	structural molecule activity	molecular_function	0.025868	17	179	843	16270	1.02186e+152
GO:0004618	phosphoglycerate kinase activity	molecular_function	0.0262	1	189	3	16270	102185725
GO:0008270	zinc ion binding	molecular_function	0.026614	39	282	1493	16270	102181704,102180968,102184791,102185244,102168722,102183210,102173232,102183672,102188864,102169791,102174285,102185765,102182472,102185752,102173255,102182381,102174345,102176243,102179200,102172557,102172679,102168336,102185862,100861073,102186914,102182168,102169571,102191595,102186033,102177598,102170353,102175793,102172745,102178522,102171700,102173129,102168982,102183479,102171543
GO:0006071	glycerol metabolic process	biological_process	0.027337	2	179	23	16270	1.02169e+17
GO:0018537	coenzyme F420-dependent N5,N10-methenyltetrahydromethanopterin reductase activity	molecular_function	0.027611	1	179	2	16270	102190245
GO:0046995	oxidoreductase activity, acting on hydrogen as donor, with other known acceptors	molecular_function	0.027611	1	179	2	16270	102190245
GO:0047068	N5,N10-methenyltetrahydromethanopterin hydrogenase activity	molecular_function	0.027611	1	179	2	16270	102190245
GO:0000151	ubiquitin ligase complex	cellular_component	0.027977	7	282	157	16270	1.02168e+62
GO:0009439	cyanate metabolic process	biological_process	0.028525	1	179	3	16270	102177351
GO:0009200	deoxyribonucleoside triphosphate metabolic process	biological_process	0.028795	1	179	3	16270	106502327
GO:0009211	pyrimidine deoxyribonucleoside triphosphate metabolic process	biological_process	0.028795	1	179	3	16270	106502327
GO:0046080	dUTP metabolic process	biological_process	0.028795	1	179	3	16270	106502327
GO:0045333	cellular respiration	biological_process	0.029706	4	179	85	16270	1.0219e+35
GO:0004559	alpha-mannosidase activity	molecular_function	0.029893	2	189	20	16270	1.02183e+17
GO:0016407	acetyltransferase activity	molecular_function	0.030049	3	189	57	16270	1.02186e+26
GO:0009061	anaerobic respiration	biological_process	0.030383	2	179	21	16270	1.02179e+17
GO:0015947	methane metabolic process	biological_process	0.030383	2	179	21	16270	1.02179e+17
GO:0015948	methanogenesis	biological_process	0.030383	2	179	21	16270	1.0219e+17
GO:0015975	energy derivation by oxidation of reduced inorganic compounds	biological_process	0.030383	2	179	21	16270	1.02179e+17
GO:0043446	cellular alkane metabolic process	biological_process	0.030383	2	179	21	16270	1.02179e+17
GO:0043447	alkane biosynthetic process	biological_process	0.030383	2	179	21	16270	1.0219e+17
GO:0071203	WASH complex	cellular_component	0.030681	2	282	17	16270	1.02183e+17
GO:0004161	dimethylallyltranstransferase activity	molecular_function	0.030994	1	189	2	16270	102190093
GO:0009065	glutamine family amino acid catabolic process	biological_process	0.031295	1	189	4	16270	102176816
GO:0015232	heme transporter activity	molecular_function	0.031427	1	189	2	16270	102175159
GO:0016763	transferase activity, transferring pentosyl groups	molecular_function	0.031611	3	189	60	16270	1.02169e+26
GO:0000156	phosphorelay response regulator activity	molecular_function	0.032877	1	179	3	16270	106502495
GO:0033180	proton-transporting V-type ATPase, V1 domain	cellular_component	0.033359	3	282	37	16270	1.02169e+26
GO:0015889	cobalamin transport	biological_process	0.033459	1	179	4	16270	102170716
GO:0051180	vitamin transport	biological_process	0.033459	1	179	4	16270	102170716
GO:0005544	calcium-dependent phospholipid binding	molecular_function	0.033845	2	282	17	16270	1.02176e+17
GO:0009271	phage shock	biological_process	0.034306	2	282	14	16270	1.02172e+17
GO:0098586	cellular response to virus	biological_process	0.034306	2	282	14	16270	1.02173e+17
GO:0019400	alditol metabolic process	biological_process	0.034586	2	179	24	16270	1.02173e+17
GO:0033176	proton-transporting V-type ATPase complex	cellular_component	0.034774	5	282	94	16270	1.02169e+44
GO:0016050	vesicle organization	biological_process	0.03481	2	282	14	16270	1.02184e+17
GO:0046434	organophosphate catabolic process	biological_process	0.034909	2	179	29	16270	1.02189e+17
GO:0008137	NADH dehydrogenase (ubiquinone) activity	molecular_function	0.035007	3	179	46	16270	1.02173e+26
GO:0050136	NADH dehydrogenase (quinone) activity	molecular_function	0.035007	3	179	46	16270	1.02182e+26
GO:0046914	transition metal ion binding	molecular_function	0.035831	44	282	1794	16270	102181704,102180396,102185244,102168722,102180968,102184791,102183672,102173232,102183210,102188864,102177402,102185765,102182472,102169791,102174285,102174345,102176243,102179200,102185752,102184857,102173255,102182381,102172679,102172557,100861073,102186914,102168336,102185862,102182168,102186033,100860752,102169571,102191595,102175793,102177598,102170353,102178522,102172745,102171700,102173129…
GO:0051341	regulation of oxidoreductase activity	biological_process	0.036678	1	179	2	16270	102172663
GO:0051354	negative regulation of oxidoreductase activity	biological_process	0.036678	1	179	2	16270	102172663
GO:1900757	regulation of D-amino-acid oxidase activity	biological_process	0.036678	1	179	2	16270	102172663
GO:1900758	negative regulation of D-amino-acid oxidase activity	biological_process	0.036678	1	179	2	16270	102172663
GO:0008242	omega peptidase activity	molecular_function	0.036788	2	189	23	16270	1.02183e+17
GO:0005227	calcium activated cation channel activity	molecular_function	0.036998	2	179	22	16270	1.0217e+17
GO:0015269	calcium-activated potassium channel activity	molecular_function	0.036998	2	179	22	16270	1.02169e+17
GO:0022839	ion gated channel activity	molecular_function	0.036998	2	179	22	16270	1.0217e+17
GO:0016746	transferase activity, transferring acyl groups	molecular_function	0.037287	8	282	205	16270	1.02181e+71
GO:0019013	viral nucleocapsid	cellular_component	0.037323	2	189	25	16270	1.02188e+17
GO:0050151	oleate hydratase activity	molecular_function	0.03736	1	179	4	16270	102176898
GO:0030029	actin filament-based process	biological_process	0.037531	3	179	51	16270	1.02177e+26
GO:0030036	actin cytoskeleton organization	biological_process	0.037531	3	179	51	16270	1.02177e+26
GO:0004832	valine-tRNA ligase activity	molecular_function	0.037693	1	282	2	16270	102183148
GO:0006438	valyl-tRNA aminoacylation	biological_process	0.037693	1	282	2	16270	102183148
GO:0003856	3-dehydroquinate synthase activity	molecular_function	0.037801	1	282	2	16270	102174743
GO:0007267	cell-cell signaling	biological_process	0.037984	2	189	24	16270	1.02188e+17
GO:0005634	nucleus	cellular_component	0.038145	45	282	1838	16270	102179131,102184046,102168336,102183972,102175695,102186033,102175780,106501719,102179229,102171700,102189673,100860818,102173116,102183479,102177390,102168982,102190234,102173110,102169102,102182590,102174833,102181704,102187490,102188534,102169824,102173206,102183672,102178750,102173330,102172963,102183210,102170916,102177308,102176243,102185752,102182381,102175536,102185765,102174285,102182699…
GO:0043565	sequence-specific DNA binding	molecular_function	0.03842	12	179	642	16270	1.02186e+107
GO:0015321	sodium-dependent phosphate transmembrane transporter activity	molecular_function	0.038618	1	189	3	16270	100861296
GO:0044341	sodium-dependent phosphate transport	biological_process	0.038618	1	189	3	16270	100861296
GO:0016695	oxidoreductase activity, acting on hydrogen as donor	molecular_function	0.039381	1	179	3	16270	102190245
GO:0031423	hexon binding	molecular_function	0.039406	1	189	4	16270	100861174
GO:0004161	dimethylallyltranstransferase activity	molecular_function	0.040051	1	282	2	16270	102190093
GO:0000120	RNA polymerase I transcription factor complex	cellular_component	0.040214	1	189	4	16270	102183340
GO:0005668	RNA polymerase transcription factor SL1 complex	cellular_component	0.040214	1	189	4	16270	102183340
GO:0044452	nucleolar part	cellular_component	0.040214	1	189	4	16270	102183340
GO:0015980	energy derivation by oxidation of organic compounds	biological_process	0.040382	4	179	94	16270	1.02179e+35
GO:0044267	cellular protein metabolic process	biological_process	0.040739	32	179	1972	16270	102186866,102182334,102172632,102174475,102190245,102183597,102181859,102178976,102174309,102174306,102180080,102191692,102179051,102174768,102174447,102175318,102182142,102187409,102173809,102168245,102173333,102169530,102189340,102170642,102181876,102176014,102169639,102186290,102186780,102186163,102172319,102187484
GO:0034219	carbohydrate transmembrane transport	biological_process	0.040903	1	179	4	16270	102189333
GO:0050853	B cell receptor signaling pathway	biological_process	0.041021	1	179	4	16270	102172400
GO:0000052	citrulline metabolic process	biological_process	0.041245	1	179	5	16270	102174447
GO:0018101	protein citrullination	biological_process	0.041245	1	179	5	16270	102174447
GO:0018195	peptidyl-arginine modification	biological_process	0.041245	1	179	5	16270	102174447
GO:0019240	citrulline biosynthetic process	biological_process	0.041245	1	179	5	16270	102174447
GO:0003682	chromatin binding	molecular_function	0.041533	4	179	93	16270	1.02189e+35
GO:0003954	NADH dehydrogenase activity	molecular_function	0.041618	3	179	50	16270	1.02182e+26
GO:0006230	TMP biosynthetic process	biological_process	0.041712	1	189	3	16270	102168941
GO:0046044	TMP metabolic process	biological_process	0.041712	1	189	3	16270	102168941
GO:0004725	protein tyrosine phosphatase activity	molecular_function	0.042126	4	179	98	16270	1.0217e+35
GO:0015923	mannosidase activity	molecular_function	0.042283	2	189	25	16270	1.02183e+17
GO:0008241	peptidyl-dipeptidase activity	molecular_function	0.042342	1	179	4	16270	102179051
GO:0042803	protein homodimerization activity	molecular_function	0.042462	4	179	119	16270	1.02182e+35
GO:0098588	bounding membrane of organelle	cellular_component	0.04247	8	189	314	16270	1.02169e+71
GO:0000148	1,3-beta-D-glucan synthase complex	cellular_component	0.043422	1	189	3	16270	102175009
GO:0003843	1,3-beta-D-glucan synthase activity	molecular_function	0.043422	1	189	3	16270	102175009
GO:0006074	(1->3)-beta-D-glucan metabolic process	biological_process	0.043422	1	189	3	16270	102175009
GO:0006075	(1->3)-beta-D-glucan biosynthetic process	biological_process	0.043422	1	189	3	16270	102175009
GO:0016746	transferase activity, transferring acyl groups	molecular_function	0.043434	6	189	205	16270	1.02186e+53
GO:0008374	O-acyltransferase activity	molecular_function	0.043559	2	282	18	16270	1.02179e+17
GO:0030416	methylamine metabolic process	biological_process	0.04415	1	282	2	16270	102188509
GO:1901160	primary amino compound metabolic process	biological_process	0.04415	1	282	2	16270	102188509
GO:0008093	cytoskeletal adaptor activity	molecular_function	0.04475	2	282	17	16270	1.02169e+17
GO:0017124	SH3 domain binding	molecular_function	0.04475	2	282	17	16270	1.02169e+17
GO:0046847	filopodium assembly	biological_process	0.04475	2	282	17	16270	1.02178e+17
GO:0046999	regulation of conjugation	biological_process	0.0452	1	282	2	16270	102188284
GO:0003725	double-stranded RNA binding	molecular_function	0.045724	1	179	3	16270	102168942
GO:0006470	protein dephosphorylation	biological_process	0.045892	4	179	102	16270	1.0218e+35
GO:0065009	regulation of molecular function	biological_process	0.046101	4	282	77	16270	1.02177e+35
GO:0001504	neurotransmitter uptake	biological_process	0.047974	1	189	3	16270	102188405
GO:0050804	modulation of synaptic transmission	biological_process	0.047974	1	189	3	16270	102188405
GO:0050805	negative regulation of synaptic transmission	biological_process	0.047974	1	189	3	16270	102188405
GO:0050827	toxin receptor binding	molecular_function	0.047974	1	189	3	16270	102188405
GO:0051580	regulation of neurotransmitter uptake	biological_process	0.047974	1	189	3	16270	102188405
GO:0051581	negative regulation of neurotransmitter uptake	biological_process	0.047974	1	189	3	16270	102188405
GO:0051588	regulation of neurotransmitter transport	biological_process	0.047974	1	189	3	16270	102188405
GO:0051589	negative regulation of neurotransmitter transport	biological_process	0.047974	1	189	3	16270	102188405
GO:0051609	inhibition of neurotransmitter uptake	biological_process	0.047974	1	189	3	16270	102188405
GO:0003956	NAD(P)+-protein-arginine ADP-ribosyltransferase activity	molecular_function	0.048139	1	189	6	16270	102168842
GO:0006397	mRNA processing	biological_process	0.048464	4	189	106	16270	1.02191e+35
GO:0008645	hexose transport	biological_process	0.048564	1	282	2	16270	102190742
GO:0015145	monosaccharide transmembrane transporter activity	molecular_function	0.048564	1	282	2	16270	102190742
GO:0015149	hexose transmembrane transporter activity	molecular_function	0.048564	1	282	2	16270	102190742
GO:0015153	rhamnose transmembrane transporter activity	molecular_function	0.048564	1	282	2	16270	102190742
GO:0015749	monosaccharide transport	biological_process	0.048564	1	282	2	16270	102190742
GO:0007622	rhythmic behavior	biological_process	0.049182	1	179	5	16270	102186886
GO:0016499	orexin receptor activity	molecular_function	0.049182	1	179	5	16270	102186886
GO:0022410	circadian sleep/wake cycle process	biological_process	0.049182	1	179	5	16270	102186886
GO:0042745	circadian sleep/wake cycle	biological_process	0.049182	1	179	5	16270	102186886
GO:0048512	circadian behavior	biological_process	0.049182	1	179	5	16270	102186886
GO:0007156	homophilic cell adhesion via plasma membrane adhesion molecules	biological_process	0.049375	4	189	96	16270	1.02184e+35
GO:0006096	glycolytic process	biological_process	0.049572	2	189	29	16270	1.02186e+17
GO:0006757	ATP generation from ADP	biological_process	0.049572	2	189	29	16270	1.00861e+17
GO:0009135	purine nucleoside diphosphate metabolic process	biological_process	0.049572	2	189	29	16270	1.00861e+17
GO:0009179	purine ribonucleoside diphosphate metabolic process	biological_process	0.049572	2	189	29	16270	1.00861e+17
GO:0009185	ribonucleoside diphosphate metabolic process	biological_process	0.049572	2	189	29	16270	1.02186e+17
GO:0046031	ADP metabolic process	biological_process	0.049572	2	189	29	16270	1.02186e+17
GO:0036442	hydrogen-exporting ATPase activity	molecular_function	0.049796	2	189	30	16270	1.02182e+17
GO:0046961	proton-transporting ATPase activity, rotational mechanism	molecular_function	0.049796	2	189	30	16270	1.02169e+17
GO:0009157	deoxyribonucleoside monophosphate biosynthetic process	biological_process	0.049943	1	189	4	16270	102168941
GO:0009176	pyrimidine deoxyribonucleoside monophosphate metabolic process	biological_process	0.049943	1	189	4	16270	102168941
GO:0009177	pyrimidine deoxyribonucleoside monophosphate biosynthetic process	biological_process	0.049943	1	189	4	16270	102168941
GO:0009221	pyrimidine deoxyribonucleotide biosynthetic process	biological_process	0.049943	1	189	4	16270	102168941
GO:0009263	deoxyribonucleotide biosynthetic process	biological_process	0.049943	1	189	4	16270	102168941
GO:0009265	2'-deoxyribonucleotide biosynthetic process	biological_process	0.049943	1	189	4	16270	102168941
GO:0046385	deoxyribose phosphate biosynthetic process	biological_process	0.049943	1	189	4	16270	102168941
