# Supplementary material for: Identification of lncRNAs by RNA Sequencing Analysis During in Vivo Pre-Implantation Developmental Transformation in the Goat
Source: Front Genet. 2019 Oct 25;10:1040. doi: 10.3389/fgene.2019.01040 (PMC6823246; doi:10.3389/fgene.2019.01040)
Supplement: Supplemental Table S11 — Target genes for each module of hub-lncRNAs. [file Table_11.xlsx]

## Sheet: Sheet1
Oocyte				2-cell				4-cell				8-cell				16-cell				Morula				Blastocyst
XLOC_1684819	102168495	ZCWPW2		XLOC_1421143	102190357	LRRC34		XLOC_2688590	102187311	LOC102187311		XLOC_971463	102174758	LOC102174758		XLOC_2199256	102177226	EBP		XLOC_026352	102184940	WDR45B		XLOC_283188	102174681	CASP9
XLOC_1684819	102172267	S100Z		XLOC_1421143	102172267	S100Z		XLOC_2688590	102172255	LOC102172255		XLOC_971463	106502452	FAM110C		XLOC_2199256	102173252	MPV17L		XLOC_026352	102181037	RNASEH1		XLOC_283188	102185352	NAAA
XLOC_1684819	102181608	EBPL		XLOC_1421143	102181608	EBPL		XLOC_2688590	100861385	PAG-8		XLOC_971463	102182485	LOC102182485		XLOC_2199256	102190091	RNF11		XLOC_026352	102176498	CCDC86		XLOC_283188	102176590	LOC102176590
XLOC_1684819	102179951	GNPNAT1		XLOC_1421143	102173940	NAA30		XLOC_2688590	102177561	LOC102177561		XLOC_971463	102178065	LOC102178065		XLOC_2199256	102177144	AWAT2		XLOC_026352	102174370	NOP2		XLOC_283188	102170505	STXBP2
XLOC_1684819	102169453	NSMCE4A		XLOC_1421143	102169453	NSMCE4A		XLOC_2688590	102172863	LOC102172863		XLOC_971463	102186015	FBP1		XLOC_2199256	102189640	SCGN		XLOC_026352	102189893	UBA2		XLOC_283188	102184947	AP2M1
XLOC_1684819	102189221	TRMT12		XLOC_1421143	102171448	BRINP3		XLOC_2688590	106503180	LOC106503180		XLOC_971463	102183473	CTSK		XLOC_2199256	102176209	RBM3		XLOC_026352	102170221	PET100		XLOC_283188	102169976	LOC102169976
XLOC_1684819	102186449	PSMA5		XLOC_1421143	102184797	GABRA4		XLOC_2688590	102171373	APOH		XLOC_971463	102180100	ITGAM		XLOC_2199256	102181605	C1D		XLOC_026352	106502316	LOC106502316		XLOC_283188	102177389	NEU1
XLOC_1684819	102178187	MTBP		XLOC_1421143	100861266	METTL9		XLOC_2688590	106501792	LOC106501792		XLOC_971463	106502294	ZNF627		XLOC_2199256	102177937	SCN7A		XLOC_026352	102182612	PHF20L1		XLOC_283188	102172400	EPB41L3
XLOC_1684819	102168350	RTN4IP1		XLOC_1421143	102191543	NME7		XLOC_2688590	102170448	GIF		XLOC_971463	102172124	TSPAN8		XLOC_2199256	102171262	MYC		XLOC_026352	102185578	OST4		XLOC_283188	102174127	LTK
XLOC_1684819	106502450	GNG10		XLOC_1421143	102179764	PLGRKT		XLOC_2688590	102171652	RETNLB		XLOC_971463	102176763	LOC102176763		XLOC_2199256	102189077	TREM2		XLOC_026352	102184058	RPS6		XLOC_283188	102187316	LOC102187316
XLOC_1684819	102184423	SLC27A6		XLOC_1421143	102184318	SVIP		XLOC_2688590	102181431	LOC102181431		XLOC_971463	102182980	CDH24		XLOC_2199256	102189074	ISL2		XLOC_026352	102182001	SMARCC1		XLOC_283188	102168499	PPOX
XLOC_1684819	102185443	TRPC5OS		XLOC_1421143	102178730	RARS2		XLOC_2688590	100861173	KRTAP11-1		XLOC_971463	106501798	LOC106501798		XLOC_2199256	102179071	SH2D4B		XLOC_026352	102179042	RPL19		XLOC_283188	102183272	PLCL2
XLOC_1684819	100861266	METTL9		XLOC_1421143	102173029	ORC6		XLOC_2688590	100861175	LOC100861175		XLOC_971463	102189624	CD180		XLOC_2199256	106503281	LOC106503281		XLOC_026352	102190997	LOC102190997		XLOC_283188	102178106	KRT14
XLOC_1684819	102191543	NME7		XLOC_1421143	106502630	LOC106502630		XLOC_2688590	102179399	CLDN25		XLOC_971463	102185717	GRASP		XLOC_2199256	106503287	LOC106503287		XLOC_026352	102177004	RPL22L1		XLOC_283188	106503944	LOC106503944
XLOC_1684819	100861106	ARV1		XLOC_1421143	102171945	SKA1		XLOC_2688590	102185558	LOC102185558		XLOC_971463	102186952	LOC102186952		XLOC_2199256	102177765	PRSS16		XLOC_026352	102170566	MRTO4		XLOC_283188	102171777	B3GNT3
XLOC_1684819	102179764	PLGRKT		XLOC_1421143	102190911	GPX8		XLOC_2688590	106503939	LOC106503939		XLOC_971463	102178002	LOC102178002		XLOC_2199256	102178260	LOC102178260		XLOC_026352	102191674	EIF3A		XLOC_283188	102190786	LOC102190786
XLOC_1684819	102184842	RUNDC1		XLOC_1421143	102187663	RP2		XLOC_2688590	102182770	CDX4		XLOC_971463	102177153	LOC102177153		XLOC_2199256	102183477	STAG3		XLOC_026352	102169767	WDR43		XLOC_283188	102186652	CC2D1B
XLOC_1684819	102183875	SRP19		XLOC_1421143	102188867	DYNC2LI1		XLOC_2688590	102189173	LOC102189173		XLOC_971463	102187308	LOC102187308		XLOC_2199256	102173828	HNRNPDL		XLOC_026352	102178677	SYTL1		XLOC_283188	102188960	OTOG
XLOC_1684819	102173029	ORC6		XLOC_1421143	102175349	VAPA		XLOC_2688590	102183405	ATP1B4		XLOC_971463	102180206	BEND2		XLOC_2199256	102188661	UPRT		XLOC_026352	102189626	UBE3A		XLOC_283188	102173949	ZFP41
XLOC_1684819	102177002	NIM1K		XLOC_1421143	102186780	NSMCE2		XLOC_2688590	102185562	LOC102185562		XLOC_971463	102182573	LOC102182573		XLOC_2199256	102171684	LOC102171684		XLOC_026352	102182973	RFESD		XLOC_283188	106502003	LOC106502003
XLOC_1684819	106502630	LOC106502630		XLOC_1421143	102173450	LYRM5		XLOC_2688590	102173298	LOC102173298		XLOC_971463	106501877	LOC106501877		XLOC_2199256	102185577	BMP10		XLOC_026352	102172511	SPCS3		XLOC_283188	102176493	NUDCD3
XLOC_1684819	102190911	GPX8		XLOC_1421143	102187592	CEP57L1		XLOC_2688590	102188717	LOC102188717		XLOC_971463	102174248	TRMT61A		XLOC_2199256	102174172	PRRT1		XLOC_026352	100861088	TOMM20		XLOC_283188	102176495	LOC102176495
XLOC_1684819	102188867	DYNC2LI1		XLOC_1421143	102172288	RNF34		XLOC_2688590	102190127	LOC102190127		XLOC_971463	102175112	MYO1F		XLOC_2199256	102175802	C1H21orf91		XLOC_026352	102180165	PSMD6		XLOC_283188	102170314	APOE
XLOC_1684819	102179461	YIPF6		XLOC_1421143	102182053	ADGRB3		XLOC_2688590	102190217	LOC102190217		XLOC_971463	102186615	CR2		XLOC_2199256	102189679	RIPPLY2		XLOC_026352	102171545	PNPO		XLOC_283188	102182762	LOC102182762
XLOC_1684819	102180278	MAGOH		XLOC_1421143	102190684	CEP120		XLOC_2688590	102169001	PLAC8L1		XLOC_971463	102189031	LOC102189031		XLOC_2199256	102185015	LOC102185015		XLOC_026352	102170437	XPO4		XLOC_283188	102189754	ANXA6
XLOC_1684819	102186780	NSMCE2		XLOC_1421143	102174889	PECR		XLOC_2688590	102182281	TYR		XLOC_971463	102183304	LOC102183304		XLOC_2199256	102172253	IL12RB1		XLOC_026352	102168564	NAA25		XLOC_283188	102188896	CLDN7
XLOC_1684819	102173450	LYRM5		XLOC_1421143	102184397	PSPH		XLOC_2688590	102175848	LOC102175848		XLOC_971463	102181965	LOC102181965		XLOC_2199256	102173936	TPBG		XLOC_026352	102189233	RPS3A		XLOC_283188	102175390	MFSD12
XLOC_1684819	102187592	CEP57L1		XLOC_1421143	102184396	EFCAB7		XLOC_2688590	100861181	LOC100861181		XLOC_971463	106501849	LOC106501849		XLOC_2199256	100860957	VEGFA		XLOC_026352	102173582	LOC102173582		XLOC_283188	102182487	SLC39A8
XLOC_1684819	102172205	LOC102172205		XLOC_1421143	102175160	LOC102175160		XLOC_2688590	102172163	SULT6B1		XLOC_971463	102183190	ITGA4		XLOC_2199256	102178311	LOC102178311		XLOC_026352	102180251	RPL28		XLOC_283188	102191646	UBE2Z
XLOC_1684819	102172286	NMNAT1		XLOC_1421143	102171664	COQ10B		XLOC_2688590	102183838	STMND1		XLOC_971463	102170311	LOC102170311		XLOC_2199256	102178055	ZNF711		XLOC_026352	102175871	LOC102175871		XLOC_283188	102190167	LOC102190167
XLOC_1684819	102190684	CEP120		XLOC_1421143	102179119	43526		XLOC_2688590	102172829	LOC102172829		XLOC_971463	102178193	SLC30A10		XLOC_2199256	102179903	PTPN2		XLOC_026352	102184651	RPS16		XLOC_283188	102191350	AHCY
XLOC_1684819	102183454	LOC102183454		XLOC_1421143	102189652	FAM118B		XLOC_2688590	102180433	LOC102180433		XLOC_971463	102186926	LOC102186926		XLOC_2199256	106503102	LEUTX		XLOC_026352	102184659	MCCC2		XLOC_283188	102186017	SMPD2
XLOC_1684819	102174889	PECR		XLOC_1421143	102191246	GPHN		XLOC_2688590	106503097	IRX3		XLOC_971463	102187749	CLEC12A		XLOC_2199256	102173651	PLVAP		XLOC_026352	102180512	RPL7		XLOC_283188	102171819	WBP2
XLOC_1684819	102176904	DSCC1		XLOC_1421143	102177589	PRIMPOL		XLOC_2688590	106503216	LOC106503216		XLOC_971463	102174895	LOC102174895		XLOC_2199256	102183876	CCDC112		XLOC_026352	102185921	CCNC		XLOC_283188	102171810	ATP5SL
XLOC_1684819	102184397	PSPH		XLOC_1421143	102187265	SETD9		XLOC_2688590	102190302	LOC102190302		XLOC_971463	102180785	LOC102180785		XLOC_2199256	102184804	NSD1		XLOC_026352	102169436	UFC1		XLOC_283188	102170380	ELOVL1
XLOC_1684819	102172544	CRHBP		XLOC_1421143	102168616	CCSER1		XLOC_2688590	102179748	OPHN1		XLOC_971463	102183943	LOC102183943		XLOC_2199256	102171379	LRRC58		XLOC_026352	102183631	IRGQ		XLOC_283188	102174491	LY6E
XLOC_1684819	102171664	COQ10B		XLOC_1421143	102186437	ETFA		XLOC_2688590	102179670	ADAMDEC1		XLOC_971463	102183650	LOC102183650		XLOC_2199256	102184537	CTNNBL1		XLOC_026352	102191666	KIF22		XLOC_283188	102174231	FAM180B
XLOC_1684819	102180672	TRAF3IP2		XLOC_1421143	102169224	TM6SF1		XLOC_2688590	102188265	LOC102188265		XLOC_971463	102179473	LOC102179473		XLOC_2199256	102189703	CX3CL1		XLOC_026352	102178963	MAN1A2		XLOC_283188	102176569	CTDSP1
XLOC_1684819	102179119	43526		XLOC_1421143	102185458	MEGF10		XLOC_2688590	102168453	UST		XLOC_971463	102190575	ANKRD22		XLOC_2199256	102169914	KLHL23		XLOC_026352	102181486	ASNA1		XLOC_283188	102182079	PI16
XLOC_1684819	102189652	FAM118B		XLOC_1421143	102183148	MCC		XLOC_116374	102178616	LOC102178616		XLOC_971463	102182025	LOC102182025		XLOC_2199256	102180497	BCLAF1		XLOC_026352	102168366	MTDH		XLOC_283188	102181527	SDR42E1
XLOC_1684819	102191245	NID2		XLOC_1421143	102183404	HPRT1		XLOC_116374	102178262	LOC102178262		XLOC_1120765	102187311	LOC102187311		XLOC_2199256	102184747	CBLN1		XLOC_026352	102170453	RPS11		XLOC_283188	102182697	PXDN
XLOC_1684819	102186365	BET1		XLOC_1421143	102172444	ELOVL4		XLOC_116374	102173406	LOC102173406		XLOC_1120765	102172255	LOC102172255		XLOC_2199256	102176068	SIAH1		XLOC_026352	100860998	PPIL1		XLOC_283188	102168877	WDR7
XLOC_1684819	102172664	ANKRA2		XLOC_1421143	102172443	FRRS1L		XLOC_116374	102182869	LOC102182869		XLOC_1120765	100861385	PAG-8		XLOC_2199256	102177082	ANKRD50		XLOC_026352	102184935	TIMM50		XLOC_283188	106502941	LOC106502941
XLOC_1684819	102187265	SETD9		XLOC_1421143	102169121	TMEM116		XLOC_116374	102169750	LOC102169750		XLOC_1120765	102177561	LOC102177561		XLOC_2199256	102175278	LOC102175278		XLOC_026352	102169827	PUS7		XLOC_283188	102186220	TMEM141
XLOC_1684819	102183643	NDUFV3		XLOC_1421143	102185737	C7H5orf63		XLOC_116374	102173561	LOC102173561		XLOC_1120765	102172863	LOC102172863		XLOC_2199256	100860964	TOX4		XLOC_026352	102172215	PUM1		XLOC_283188	102180104	TNS3
XLOC_1684819	102180682	TRDMT1		XLOC_1421143	102171349	PRTFDC1		XLOC_116374	102191730	LOC102191730		XLOC_1120765	106503180	LOC106503180		XLOC_2199256	102181116	PGBD2		XLOC_026352	102177994	LOC102177994		XLOC_283188	102175881	ENO1
XLOC_1684819	102169224	TM6SF1		XLOC_1421143	102176527	LOC102176527		XLOC_116374	102180677	LOC102180677		XLOC_1120765	102171373	APOH		XLOC_2199256	102189832	LOC102189832		XLOC_026352	102172673	RPS10		XLOC_283188	102187637	TAGLN2
XLOC_1684819	102184512	LOC102184512		XLOC_1421143	102177448	EPSTI1		XLOC_116374	102174108	LOC102174108		XLOC_1120765	106501792	LOC106501792		XLOC_2199256	102173147	C25H16orf93		XLOC_026352	102182019	BCAP31		XLOC_283188	102187633	EDEM1
XLOC_1684819	106503001	KIAA0040		XLOC_1421143	102175142	BTG4		XLOC_116374	106503960	LOC106503960		XLOC_1120765	102170448	GIF		XLOC_2199256	102173141	TRIM31		XLOC_026352	102185855	NAA15		XLOC_283188	102187630	FLNB
XLOC_1684819	102170468	COMMD2		XLOC_1421143	102188424	ALKBH8		XLOC_116374	102186672	LOC102186672		XLOC_1120765	102181431	LOC102181431		XLOC_2199256	102185037	ZBTB11		XLOC_026352	102174843	TMEM261		XLOC_283188	102173824	GDPD2
XLOC_1684819	102183062	PTTG1		XLOC_1421143	102190790	ERO1A		XLOC_116374	102185917	LOC102185917		XLOC_1120765	100861173	KRTAP11-1		XLOC_2199256	102169570	SPATA18		XLOC_026352	102182112	ACRC		XLOC_283188	102183841	MAB21L3
XLOC_1684819	102172443	FRRS1L		XLOC_1421143	102179949	CENPW		XLOC_116374	102183962	GABRA1		XLOC_1120765	100861175	LOC100861175		XLOC_2199256	102189933	TOB2		XLOC_026352	102176639	RPL26		XLOC_283188	102183153	ENTPD2
XLOC_1684819	102182897	NSL1		XLOC_1421143	102173522	DPH5		XLOC_116374	102188151	CTHRC1		XLOC_1120765	102179399	CLDN25		XLOC_2199256	102184185	CCNE1		XLOC_026352	102189000	KTI12		XLOC_283188	102186528	GLRX5
XLOC_1684819	102185737	C7H5orf63		XLOC_1421143	102174818	MID2		XLOC_116374	102170430	APH1B		XLOC_1120765	102185558	LOC102185558		XLOC_2199256	102182747	HFE2		XLOC_026352	102179022	NSFL1C		XLOC_283188	102181171	PLXNB1
XLOC_1684819	102174081	LOC102174081		XLOC_1421143	102188829	TPK1		XLOC_116374	102175822	KCND3		XLOC_1120765	106503939	LOC106503939		XLOC_2199256	102171467	HHATL		XLOC_026352	102187139	RPS27A		XLOC_283188	102174863	H6PD
XLOC_1684819	102180068	TCTN2		XLOC_1421143	102182412	POLE2		XLOC_116374	102187309	CXCL11		XLOC_1120765	102182770	CDX4		XLOC_2199256	102171465	TM4SF1		XLOC_601885	102168751	PAAF1		XLOC_283188	102177072	PMEPA1
XLOC_1684819	102187536	PCOLCE2		XLOC_1421143	106503077	LOC106503077		XLOC_116374	102174586	C15H11orf53		XLOC_1120765	102174613	LOC102174613		XLOC_2199256	102185896	E2F7		XLOC_601885	100861018	LOC100861018		XLOC_283188	102181922	NDUFA10
XLOC_1684819	102176716	PRG4		XLOC_1421143	102182708	AKIP1		XLOC_116374	106502444	LOC106502444		XLOC_1120765	102189173	LOC102189173		XLOC_2199256	102176093	SLC26A3		XLOC_601885	102183345	RPL27A		XLOC_283188	102182366	RNF152
XLOC_1684819	102170650	CKS1B		XLOC_1421143	102174358	GPR22		XLOC_116374	106501993	FAM132B		XLOC_1120765	102183405	ATP1B4		XLOC_2199256	106503843	KLHL34		XLOC_601885	102174370	NOP2		XLOC_283188	102175102	KIAA0930
XLOC_1684819	102186693	ANKRD31		XLOC_1421143	102189169	NUP35		XLOC_116374	102182609	THBD		XLOC_1120765	102185562	LOC102185562		XLOC_2199256	102173625	PTGFR		XLOC_601885	102190162	RPL23A		XLOC_283188	102171459	A1BG
XLOC_1684819	102176527	LOC102176527		XLOC_1421143	102173038	ERN1		XLOC_116374	102177608	AFM		XLOC_1120765	102173298	LOC102173298		XLOC_2199256	102175508	LOC102175508		XLOC_601885	102170221	PET100		XLOC_283188	100861268	PI4K2A
XLOC_1684819	102177448	EPSTI1		XLOC_1421143	102190230	CDO1		XLOC_116374	102188694	SERGEF		XLOC_1120765	102190127	LOC102190127		XLOC_2199256	102189657	NDNF		XLOC_601885	102182612	PHF20L1		XLOC_283188	102180611	P2RY2
XLOC_1684819	102186102	ART3		XLOC_1421143	102178941	LOC102178941		XLOC_116374	106503089	FOXF1		XLOC_1120765	102190217	LOC102190217		XLOC_2199256	102189654	C5H12orf45		XLOC_601885	102185578	OST4		XLOC_283188	102180615	ANKRD13A
XLOC_1684819	102168397	THOC7		XLOC_1421143	102173287	ISOC1		XLOC_116374	102170757	SPATA19		XLOC_1120765	102169001	PLAC8L1		XLOC_2199256	102172032	HNRNPA2B1		XLOC_601885	102177613	SLC35E1		XLOC_283188	102184971	FUOM
XLOC_1684819	102183191	CFAP221		XLOC_1421143	102172231	CTH		XLOC_116374	102186565	CLEC9A		XLOC_1120765	102182281	TYR		XLOC_2199256	102184733	CD8B		XLOC_601885	102182001	SMARCC1		XLOC_283188	102184975	NUDT8
XLOC_1684819	102175142	BTG4		XLOC_1421143	102178370	MAB21L1		XLOC_116374	102169386	MCHR2		XLOC_1120765	102175848	LOC102175848		XLOC_2199256	102181158	DDX5		XLOC_601885	102182905	MRPL27		XLOC_283188	102169361	EHD1
XLOC_1684819	102188424	ALKBH8		XLOC_1421143	102177194	CDK7		XLOC_116374	102174223	CHGB		XLOC_1120765	102172163	SULT6B1		XLOC_2199256	102175167	SPC25		XLOC_601885	102179042	RPL19		XLOC_283188	102189477	TNIP1
XLOC_1684819	102188589	HIATL1		XLOC_1421143	102182279	FGD6		XLOC_116374	102177045	LOC102177045		XLOC_1120765	102183838	STMND1		XLOC_2199256	102176586	LOC102176586		XLOC_601885	102187031	WDR74		XLOC_283188	102191091	MTCH1
XLOC_1684819	102190790	ERO1A		XLOC_1421143	102189839	GOLT1B		XLOC_116374	102190403	LOC102190403		XLOC_1120765	102172829	LOC102172829		XLOC_2199256	102175828	ERI1		XLOC_601885	102190997	LOC102190997		XLOC_283188	102191542	TROVE2
XLOC_1684819	102179949	CENPW		XLOC_1421143	102171358	LOC102171358		XLOC_116374	102191721	LOC102191721		XLOC_1120765	102180433	LOC102180433		XLOC_2199256	102171297	GJA9		XLOC_601885	102177004	RPL22L1		XLOC_283188	102172351	TFPI2
XLOC_1684819	102185008	TXNDC9		XLOC_1421143	102185804	GNAI1		XLOC_116374	102168949	LOC102168949		XLOC_1120765	102176460	SLC2A2		XLOC_2199256	102188975	GABPA		XLOC_601885	102191304	POMK		XLOC_283188	102171910	KPTN
XLOC_1684819	102188504	LRR1		XLOC_1421143	100860988	TPMT		XLOC_116374	102186720	ZPLD1		XLOC_1120765	106503097	IRX3		XLOC_2199256	102188022	ASCL1		XLOC_601885	102191276	ZNF622		XLOC_283188	102176441	TMEM123
XLOC_1684819	102177528	DTWD1		XLOC_1729499	102173251	TAF13		XLOC_1786942	106503204	LOC106503204		XLOC_1120765	106503216	LOC106503216		XLOC_2199256	102185064	SLC17A6		XLOC_601885	102186071	NOL7		XLOC_283188	102176448	TMEM9
XLOC_1684819	102174818	MID2		XLOC_1729499	102168495	ZCWPW2		XLOC_1786942	102171242	LOC102171242		XLOC_1120765	102190302	LOC102190302		XLOC_2199256	102169476	UBAP1		XLOC_601885	102180165	PSMD6		XLOC_283188	102181442	GPX1
XLOC_1684819	102186635	SEC23A		XLOC_1729499	102172352	JAKMIP2		XLOC_1786942	102184980	LOC102184980		XLOC_1120765	102179670	ADAMDEC1		XLOC_2199256	102182579	KLHL15		XLOC_601885	102173782	TSEN54		XLOC_283188	102186495	COMMD7
XLOC_1684819	102176022	NUP37		XLOC_1729499	102175189	MED17		XLOC_1786942	102179086	HTRA3		XLOC_1120765	102188265	LOC102188265		XLOC_2199256	102172964	NUPL2		XLOC_601885	102168564	NAA25		XLOC_283188	102179821	KDF1
XLOC_1684819	102172425	SMIM14		XLOC_1729499	102179764	PLGRKT		XLOC_1786942	102177415	PPP1R32		XLOC_971244	102177382	C2H2orf88		XLOC_2199256	102185926	TGFA		XLOC_601885	102189233	RPS3A		XLOC_283188	102172257	TOMM40
XLOC_1684819	106503077	LOC106503077		XLOC_1729499	102184842	RUNDC1		XLOC_1786942	102172605	LOC102172605		XLOC_971244	102170138	LOC102170138		XLOC_2199256	102168403	SSR1		XLOC_601885	102175673	ARL10		XLOC_283188	102186301	GRK6
XLOC_1684819	100860926	ACVR1		XLOC_1729499	102180278	MAGOH		XLOC_1786942	102172071	LOC102172071		XLOC_971244	102182694	CXCL14		XLOC_2199256	102176293	CEP55		XLOC_601885	102171217	RPS24		XLOC_283188	102180229	NRL
XLOC_1684819	102177125	AGMO		XLOC_1729499	102187592	CEP57L1		XLOC_1786942	102187693	LOC102187693		XLOC_971244	102169043	KLK14		XLOC_2199256	102176550	SLC1A5		XLOC_601885	102186009	RPS14		XLOC_283188	102180225	GSN
XLOC_1684819	102182708	AKIP1		XLOC_1729499	102168345	XRCC4		XLOC_2197237	102170965	RETN		XLOC_971244	106502266	YJEFN3		XLOC_2199256	102182683	LOC102182683		XLOC_601885	102175538	NELFE		XLOC_283188	102176967	CIAO1
XLOC_1684819	102174358	GPR22		XLOC_1729499	102185819	TBC1D19		XLOC_2197237	102188300	LOC102188300		XLOC_971244	100860957	VEGFA		XLOC_2199256	106501732	C3H1orf52		XLOC_601885	102182187	LOC102182187		XLOC_283188	102181637	SLC35B2
XLOC_1684819	102187186	SGCE		XLOC_1729499	102174369	TSC22D3		XLOC_2197237	102174944	LOC102174944		XLOC_971244	102171128	LOC102171128		XLOC_2199256	102189172	BZW1		XLOC_601885	102173582	LOC102173582		XLOC_283188	102188006	CLDN9
XLOC_1684819	102189054	ELMOD1		XLOC_1729499	102168616	CCSER1		XLOC_2197237	102175889	CCL2		XLOC_971244	102181435	THPO		XLOC_2199256	102177063	PNRC1		XLOC_601885	102180251	RPL28		XLOC_283188	102177258	LOC102177258
XLOC_1684819	102187023	TMEM60		XLOC_1729499	102179964	CCDC34		XLOC_2197237	102184713	LOC102184713		XLOC_971244	102176222	LOC102176222		XLOC_2199256	102191089	ERICH2		XLOC_601885	102186336	TMEM199		XLOC_283188	102172648	FBLIM1
XLOC_1684819	102173038	ERN1		XLOC_1729499	102171738	NSRP1		XLOC_2197237	102191806	LOC102191806		XLOC_971244	102190105	LOC102190105		XLOC_2199256	102191551	MED31		XLOC_601885	102175871	LOC102175871		XLOC_283188	102187776	TCF7L1
XLOC_1684819	102178941	LOC102178941		XLOC_1729499	102183062	PTTG1		XLOC_2197237	102168380	LOC102168380		XLOC_971244	102182581	LOC102182581		XLOC_2199256	102182817	SNRNP35		XLOC_601885	102184651	RPS16		XLOC_283188	106503764	TSSC4
XLOC_1684819	102183996	AGRP		XLOC_1729499	102172443	FRRS1L		XLOC_2197237	102172001	LOC102172001		XLOC_971244	102176112	PHOX2B		XLOC_2199256	102184761	LOC102184761		XLOC_601885	102184659	MCCC2		XLOC_283188	102170352	USF2
XLOC_1684819	102188687	TATDN1		XLOC_1729499	102185737	C7H5orf63		XLOC_2197237	102175168	LOC102175168		XLOC_971244	102181711	LOC102181711		XLOC_2199256	102184650	CAPNS2		XLOC_601885	102180512	RPL7		XLOC_283188	106504039	MRPS34
XLOC_1684819	102173287	ISOC1		XLOC_1729499	102170650	CKS1B		XLOC_2197237	102171650	LOC102171650		XLOC_971244	102177051	LOC102177051		XLOC_2199256	102186405	LOC102186405		XLOC_601885	102169436	UFC1		XLOC_283188	106503562	TSR3
XLOC_1684819	102189611	PDCD2L		XLOC_1729499	102186693	ANKRD31		XLOC_2197237	106503845	RS1		XLOC_971244	102179811	SLC16A6		XLOC_2199256	102178147	ORMDL2		XLOC_601885	102183631	IRGQ		XLOC_283188	102168223	SNX27
XLOC_1684819	102172231	CTH		XLOC_1729499	102176527	LOC102176527		XLOC_2197237	102178903	LOC102178903		XLOC_971244	102171402	LOC102171402		XLOC_2199256	102183883	FBXO48		XLOC_601885	102172530	CCDC124		XLOC_283188	102177335	LOC102177335
XLOC_1684819	102178370	MAB21L1		XLOC_1729499	102172010	DAPL1		XLOC_2197237	102169730	DMBT1		XLOC_971244	102177031	CASP3		XLOC_2199256	102183778	C6H4orf26		XLOC_601885	102191666	KIF22		XLOC_283188	102177489	MPPE1
XLOC_1684819	102177194	CDK7		XLOC_1729499	102177528	DTWD1		XLOC_2197237	102185698	LOC102185698		XLOC_971244	102183380	LRIF1		XLOC_2199256	102176795	IL33		XLOC_601885	102168366	MTDH		XLOC_283188	102182719	GGT5
XLOC_1684819	102180886	POLG2		XLOC_1729499	102188337	HSCB		XLOC_2197237	102169670	LOC102169670		XLOC_971244	102180145	LOC102180145		XLOC_2199256	102182914	CRABP1		XLOC_601885	102170450	COG4		XLOC_283188	102180719	PTPRF
XLOC_1684819	102180889	TMEM45A		XLOC_1729499	102174951	ZNF706		XLOC_2197237	106501919	LOC106501919		XLOC_971244	102168976	ATF1		XLOC_2199256	102183306	LOC102183306		XLOC_601885	102170453	RPS11		XLOC_283188	102179766	HINT2
XLOC_1684819	102184172	IMMP1L		XLOC_1729499	102182471	SEMA3E		XLOC_2197237	102189049	BPIFB3		XLOC_971244	102190725	C18H19orf81		XLOC_2199256	102186569	LOC102186569		XLOC_601885	100860995	RPL10A		XLOC_283188	102191190	TMBIM1
XLOC_1684819	102173048	LOC102173048		XLOC_1729499	102185549	LOC102185549		XLOC_2197237	102178857	SAMSN1		XLOC_971244	102176975	PTF1A		XLOC_2199256	102188340	LOC102188340		XLOC_601885	100860998	PPIL1		XLOC_283188	102183740	C23H6orf47
XLOC_1684819	102171358	LOC102171358		XLOC_1729499	106503077	LOC106503077		XLOC_2197237	102177688	LOC102177688		XLOC_971244	102184238	LOC102184238		XLOC_2199256	102176690	HS3ST5		XLOC_601885	102191390	PAGR1		XLOC_283188	102171236	TRAPPC5
XLOC_1684819	102190018	GPR37		XLOC_1729499	102170057	SPDYA		XLOC_2197237	102181854	LOC102181854		XLOC_971244	102181286	SPIN2B		XLOC_2199256	102186840	XRCC6BP1		XLOC_601885	102184935	TIMM50		XLOC_283188	102189026	LOC102189026
XLOC_1684819	102178790	DPY19L1		XLOC_1729499	102171014	CCDC173		XLOC_2197237	102177038	LSP1		XLOC_2787368	102170965	RETN		XLOC_2199256	102168976	ATF1		XLOC_601885	102186381	RPL34		XLOC_283188	102190132	TMEM200A
XLOC_1684819	102179856	CCNB2		XLOC_1729499	102187023	TMEM60		XLOC_2197237	100860825	CHI3L1		XLOC_2787368	102188300	LOC102188300		XLOC_2199256	102177846	TUBA4A		XLOC_601885	102169324	PIH1D1		XLOC_283188	102179043	TEX2
XLOC_1684819	102185804	GNAI1		XLOC_1729499	102169929	RNPC3		XLOC_2197237	102182286	LOC102182286		XLOC_2787368	102174944	LOC102174944		XLOC_2199256	102185362	SIM1		XLOC_601885	102172215	PUM1		XLOC_283188	102180076	JUP
XLOC_1684819	100860988	TPMT		XLOC_1729499	102178941	LOC102178941		XLOC_2197237	100860816	IL1B		XLOC_2787368	102175889	CCL2		XLOC_2199256	102184549	CTCF		XLOC_601885	102174645	MRPL34		XLOC_283188	102174994	FAAH
XLOC_601889	102174685	SLC5A1		XLOC_1729499	102181320	REXO2		XLOC_2197237	102172420	LOC102172420		XLOC_2787368	102184713	LOC102184713		XLOC_2199256	102190556	FOXG1		XLOC_601885	102177994	LOC102177994		XLOC_283188	102189789	LOC102189789
XLOC_601889	102190357	LRRC34		XLOC_1729499	102184172	IMMP1L		XLOC_2197237	102173498	LOC102173498		XLOC_2787368	102190049	NKAIN3		XLOC_2199256	102184939	LOC102184939		XLOC_601885	102182873	PDCD2		XLOC_283188	102170873	ENHO
XLOC_601889	102172267	S100Z		XLOC_1729499	102183334	NUMB		XLOC_2197237	106502146	APOBEC3A		XLOC_2787368	102191806	LOC102191806		XLOC_2199256	102187366	PRPF38A		XLOC_601885	102180238	RPL30		XLOC_283188	102181062	SLC43A1
XLOC_601889	102181608	EBPL		XLOC_1729499	102173048	LOC102173048		XLOC_2197237	102175082	LOC102175082		XLOC_2787368	102168380	LOC102168380		XLOC_2199256	102180755	LOC102180755		XLOC_601885	102172673	RPS10		XLOC_283188	102188120	APLN
XLOC_601889	102169453	NSMCE4A		XLOC_1729499	102171358	LOC102171358		XLOC_2197237	106502333	LOC106502333		XLOC_2787368	102172001	LOC102172001		XLOC_2199256	102178119	LOC102178119		XLOC_601885	102184401	DDX56		XLOC_283188	102178299	DBP
XLOC_601889	102186730	SNAPIN		XLOC_1729499	102190018	GPR37		XLOC_2197237	102182808	LY96		XLOC_2787368	102175168	LOC102175168		XLOC_2199256	102191464	MSL2		XLOC_601885	102170637	NAALADL2		XLOC_283188	102180903	AIM1L
XLOC_601889	102184797	GABRA4		XLOC_1729499	102182140	ZAR1L		XLOC_2197237	102180880	LOC102180880		XLOC_2787368	102171650	LOC102171650		XLOC_2199256	102187739	RWDD4		XLOC_601885	102191370	SNF8		XLOC_283188	102190783	ZNF672
XLOC_601889	102171387	PID1		XLOC_1729499	100860988	TPMT		XLOC_2197237	102178717	PPBP		XLOC_2787368	106503845	RS1		XLOC_2199256	100860796	RAB1A		XLOC_601885	102173662	RPGRIP1		XLOC_283188	102172857	ECI1
XLOC_601889	102182698	IFNGR1		XLOC_1729499	102181467	LOC102181467		XLOC_1191691	106503204	LOC106503204		XLOC_2787368	102178903	LOC102178903		XLOC_2199256	102176805	RNF19A		XLOC_601885	102174438	POFUT2		XLOC_283188	102184475	SLC9A3
XLOC_601889	100861266	METTL9		XLOC_2320421	102176598	LOC102176598		XLOC_1191691	106502068	LOC106502068		XLOC_2787368	102169730	DMBT1		XLOC_2199256	102170313	LOC102170313		XLOC_601885	102172846	UBL7		XLOC_283188	102183297	LOC102183297
XLOC_601889	102191543	NME7		XLOC_2320421	102177225	EMCN		XLOC_1191691	102171242	LOC102171242		XLOC_2787368	102169670	LOC102169670		XLOC_2199256	100860890	HMGCS2		XLOC_601885	102182112	ACRC		XLOC_283188	102182982	GPR107
XLOC_601889	102179764	PLGRKT		XLOC_2320421	102184749	LOC102184749		XLOC_1191691	102184980	LOC102184980		XLOC_2787368	106501919	LOC106501919		XLOC_2199256	100860892	SLC2A3		XLOC_601885	102191722	CD59		XLOC_283188	102174911	RAB1B
XLOC_601889	102178730	RARS2		XLOC_2320421	102185398	LOC102185398		XLOC_1191691	102179086	HTRA3		XLOC_2787368	102168409	LOC102168409		XLOC_2199256	102190617	YTHDF3		XLOC_601885	102177091	RPL23		XLOC_283188	102185662	CYS1
XLOC_601889	102173029	ORC6		XLOC_2320421	102183302	SMCO2		XLOC_1191691	102177415	PPP1R32		XLOC_2787368	102189049	BPIFB3		XLOC_2199256	102191052	RYR3		XLOC_601885	102183339	RPL35		XLOC_283188	102183620	GYLTL1B
XLOC_601889	102171945	SKA1		XLOC_2320421	100861227	OVN		XLOC_1191691	102172605	LOC102172605		XLOC_2787368	102178857	SAMSN1		XLOC_2199256	102169178	LOC102169178		XLOC_601885	102179022	NSFL1C		XLOC_283188	102175138	PIGT
XLOC_601889	102188867	DYNC2LI1		XLOC_2320421	106503374	PRIMA1		XLOC_1191691	102172071	LOC102172071		XLOC_2787368	102177688	LOC102177688		XLOC_2199256	102186922	RNF138		XLOC_601885	102187139	RPS27A		XLOC_283188	102170562	BAK1
XLOC_601889	102179461	YIPF6		XLOC_2320421	102178352	LOC102178352		XLOC_1191691	102187693	LOC102187693		XLOC_2787368	102177038	LSP1		XLOC_2199256	102177287	TMEM37		XLOC_601885	102180945	STAM		XLOC_283188	102179169	RAB3IL1
XLOC_601889	102175349	VAPA		XLOC_2320421	102190147	WFDC9		XLOC_1191691	102179142	CD28		XLOC_2787368	102182286	LOC102182286		XLOC_2199256	102177281	ZNF131		XLOC_601885	102183341	TMEM236		XLOC_283188	106501871	LOC106501871
XLOC_601889	102180278	MAGOH		XLOC_2320421	102171351	LOC102171351						XLOC_2787368	102171048	CXHXorf21		XLOC_2199256	102190698	AP5M1		XLOC_1496538	100861018	LOC100861018		XLOC_283188	102191538	KHDRBS3
XLOC_601889	102186780	NSMCE2		XLOC_2320421	102180328	TNNC2						XLOC_2787368	100860816	IL1B		XLOC_2199256	102173797	RPRD1A		XLOC_1496538	100860783	RPS18		XLOC_283188	102177453	ADCK5
XLOC_601889	102187592	CEP57L1		XLOC_2320421	102186201	C6H4orf48						XLOC_2787368	102172420	LOC102172420		XLOC_2199256	102174536	HHEX		XLOC_1496538	102183345	RPL27A		XLOC_283188	102189115	CRB3
XLOC_601889	102172288	RNF34		XLOC_2320421	102175654	PVALB						XLOC_2787368	102173498	LOC102173498		XLOC_2199256	102182356	BEND6		XLOC_1496538	102174370	NOP2		XLOC_283188	102178409	TUBB6
XLOC_601889	102177550	BPNT1		XLOC_2321482	102187311	LOC102187311						XLOC_2787368	106502146	APOBEC3A		XLOC_2199256	102178095	SLC25A33		XLOC_1496538	102190162	RPL23A		XLOC_283188	102175346	DSP
XLOC_601889	102174214	PRKCH		XLOC_2321482	102172255	LOC102172255						XLOC_2787368	102175082	LOC102175082		XLOC_2199256	102178631	GEMIN6		XLOC_1496538	102172833	CAMSAP2		XLOC_283188	102180274	DUSP22
XLOC_601889	102174889	PECR		XLOC_2321482	100861385	PAG-8						XLOC_2787368	106502333	LOC106502333		XLOC_2199256	102176642	DPPA4		XLOC_1496538	102171566	SEPHS2		XLOC_283188	102186786	TRIM21
XLOC_601889	102184397	PSPH		XLOC_2321482	102177561	LOC102177561						XLOC_2787368	102189004	LOC102189004		XLOC_2199256	102175174	ZNF397		XLOC_1496538	102180618	HNRNPL		XLOC_283188	102189425	PLLP
XLOC_601889	102184396	EFCAB7		XLOC_2321482	102172863	LOC102172863						XLOC_2202284	106502298	LOC106502298		XLOC_2199256	102182781	LOC102182781		XLOC_1496538	100861065	RPS15A		XLOC_283188	100861039	PLOD3
XLOC_601889	102172544	CRHBP		XLOC_2321482	106503180	LOC106503180						XLOC_2202284	102182867	LOC102182867		XLOC_2199256	106502022	FBXL13		XLOC_1496538	102181343	LOC102181343		XLOC_283188	102173456	PGLS
XLOC_601889	102175160	LOC102175160		XLOC_2321482	102171373	APOH						XLOC_2202284	102171721	LOC102171721		XLOC_2199256	102191688	LOC102191688		XLOC_1496538	102179765	FXN		XLOC_283188	102173453	LOC102173453
XLOC_601889	102171664	COQ10B		XLOC_2321482	106501792	LOC106501792						XLOC_2202284	102188916	FERD3L		XLOC_2199256	102178576	ZNF501		XLOC_1496538	102172361	CCT4		XLOC_283188	102178838	TPD52
XLOC_601889	102180672	TRAF3IP2		XLOC_2321482	102170448	GIF						XLOC_2202284	102179739	LOC102179739		XLOC_2199256	102186496	BPIFA3		XLOC_1496538	102191276	ZNF622		XLOC_283188	102183714	FBXO6
XLOC_601889	102189652	FAM118B		XLOC_2321482	102171652	RETNLB						XLOC_2202284	102186410	CPXM1		XLOC_2199256	102172607	ARHGEF6		XLOC_1496538	102182392	GUF1		XLOC_283188	102174312	STKLD1
XLOC_601889	102177589	PRIMPOL		XLOC_2321482	102181431	LOC102181431						XLOC_2202284	102189842	LOC102189842		XLOC_2199256	102190143	KCTD12		XLOC_1496538	102178007	TERF2IP		XLOC_283188	102189013	MRGPRF
XLOC_601889	102170919	WDSUB1		XLOC_2321482	100861173	KRTAP11-1						XLOC_2202284	102184806	LOC102184806		XLOC_2199256	102189873	ID2		XLOC_1496538	102172993	PURA		XLOC_283188	102180535	GCGR
XLOC_601889	102187265	SETD9		XLOC_2321482	100861175	LOC100861175						XLOC_2202284	102170569	LOC102170569		XLOC_2199256	102179586	CCDC63		XLOC_1496538	102180165	PSMD6		XLOC_283188	102183551	FAM189A1
XLOC_601889	102168616	CCSER1		XLOC_2321482	102179399	CLDN25						XLOC_2202284	102190762	LOC102190762		XLOC_2199256	102191376	ADAMTSL3		XLOC_1496538	102188839	GNL3L		XLOC_283188	102183085	CRY2
XLOC_601889	102183643	NDUFV3		XLOC_2321482	102185558	LOC102185558						XLOC_2202284	102170201	SHH		XLOC_2199256	102181099	WDFY4		XLOC_1496538	102187413	NOP56		XLOC_283188	102187705	KCTD15
XLOC_601889	102186437	ETFA		XLOC_2321482	106503939	LOC106503939						XLOC_2202284	102168484	EVA1C		XLOC_2199256	102168810	ZNF41		XLOC_1496538	102189233	RPS3A		XLOC_283188	102187709	CTNS
XLOC_601889	102169224	TM6SF1		XLOC_2321482	102182770	CDX4						XLOC_2202284	102173709	LOC102173709		XLOC_2199256	102182228	AMD1		XLOC_1496538	102175673	ARL10		XLOC_283188	102170325	AUP1
XLOC_601889	102183148	MCC		XLOC_2321482	102189173	LOC102189173						XLOC_2202284	100860930	LOC100860930		XLOC_2199256	102172074	PCDH8		XLOC_1496538	102171217	RPS24		XLOC_283188	100860883	ACTG1
XLOC_601889	102183404	HPRT1		XLOC_2321482	102183405	ATP1B4						XLOC_2202284	102183951	PGLYRP2		XLOC_2199256	102173039	PVRL3		XLOC_1496538	102186009	RPS14		XLOC_283188	100860889	PNPLA2
XLOC_601889	106503001	KIAA0040		XLOC_2321482	102185562	LOC102185562						XLOC_2202284	102183526	CCDC166		XLOC_2199256	102183132	CHRDL1		XLOC_1496538	102175538	NELFE		XLOC_283188	102185585	PACSIN3
XLOC_601889	102171928	LOC102171928		XLOC_2321482	102173298	LOC102173298						XLOC_2202284	106503872	LOC106503872		XLOC_2199256	102185854	MORN1		XLOC_1496538	102173582	LOC102173582		XLOC_283188	102174180	MOB3C
XLOC_601889	102170925	KDM1B		XLOC_2321482	102188717	LOC102188717						XLOC_2202284	100861365	PPP2R5B		XLOC_2199256	102188601	PLEKHH2		XLOC_1496538	102185310	RPL24		XLOC_283188	102182749	CLN3
XLOC_601889	102183062	PTTG1		XLOC_2321482	102190127	LOC102190127						XLOC_2202284	102177104	BCL11B		XLOC_2199256	102185658	ZBTB25		XLOC_1496538	102175871	LOC102175871		XLOC_283188	102169180	NAV1
XLOC_601889	102172444	ELOVL4		XLOC_2321482	102190217	LOC102190217						XLOC_2202284	102169903	HOXB2		XLOC_2199256	102180637	SRSF3		XLOC_1496538	102184651	RPS16		XLOC_283188	102173882	METRNL
XLOC_601889	102169121	TMEM116		XLOC_2321482	102169001	PLAC8L1						XLOC_2202284	102168461	AMER2		XLOC_2199256	102174543	RAP1B		XLOC_1496538	102175255	BYSL		XLOC_283188	102183822	ENTHD2
XLOC_601889	102185737	C7H5orf63		XLOC_2321482	102182281	TYR						XLOC_2202284	102171762	HOXA13		XLOC_2199256	102172629	PABPN1		XLOC_1496538	102189602	RPL8		XLOC_283188	102172705	ZNF496
XLOC_601889	102171349	PRTFDC1		XLOC_2321482	102175848	LOC102175848						XLOC_2202284	102182049	KIAA0226L		XLOC_2199256	102190573	NUDT16L1		XLOC_1496538	102188555	RPS8		XLOC_283188	102184442	LOC102184442
XLOC_601889	102176527	LOC102176527		XLOC_2321482	100861181	LOC100861181						XLOC_2202284	102170296	HOXA6		XLOC_2199256	102181322	C15H11orf91		XLOC_1496538	102180765	RPS7		XLOC_283188	102184449	HS1BP3
XLOC_601889	102175142	BTG4		XLOC_2321482	102172163	SULT6B1						XLOC_2202284	102182931	RNF151		XLOC_2199256	106503096	LOC106503096		XLOC_1496538	102180512	RPL7		XLOC_283188	102182465	APOBR
XLOC_601889	102188424	ALKBH8		XLOC_2321482	102183838	STMND1						XLOC_2202284	102191520	LOC102191520		XLOC_2199256	102186435	ATP13A5		XLOC_1496538	102187044	RPL31		XLOC_283188	102174651	LOC102174651
XLOC_601889	102179949	CENPW		XLOC_2321482	102172829	LOC102172829						XLOC_2202284	102172706	LOC102172706		XLOC_2199256	102179224	DAO		XLOC_1496538	102183631	IRGQ		XLOC_283188	102174803	FAM20C
XLOC_601889	102173522	DPH5		XLOC_2321482	102180433	LOC102180433						XLOC_2202284	102168434	SCUBE1		XLOC_2199256	102183562	LMO4		XLOC_1496538	102176523	SEC24A		XLOC_283188	102189515	PPFIA3
XLOC_601889	102174818	MID2		XLOC_2321482	106503097	IRX3						XLOC_2202284	102191779	TTLL12		XLOC_2199256	102170084	NUFIP2		XLOC_1496538	102183434	ZPR1		XLOC_283188	102172516	B3GAT3
XLOC_601889	102182412	POLE2		XLOC_2321482	106503216	LOC106503216										XLOC_2199256	102179672	LOC102179672		XLOC_1496538	102168366	MTDH		XLOC_283188	102186732	DECR2
XLOC_601889	100861271	TMEM138		XLOC_2321482	102190302	LOC102190302										XLOC_2199256	102171478	HFM1		XLOC_1496538	102170453	RPS11		XLOC_283188	102178249	SLC29A2
XLOC_601889	106503077	LOC106503077		XLOC_2321482	102179748	OPHN1										XLOC_2199256	102171252	SLC25A25		XLOC_1496538	100860995	RPL10A		XLOC_283188	102178247	FADS1
XLOC_601889	102180236	OOEP		XLOC_2321482	102179670	ADAMDEC1										XLOC_2199256	102173044	FBXO33		XLOC_1496538	102184935	TIMM50		XLOC_283188	100861084	SEC24C
XLOC_601889	102177590	HECW1		XLOC_2321482	102188265	LOC102188265										XLOC_2199256	102184861	DSC3		XLOC_1496538	102186381	RPL34		XLOC_283188	102186861	PDLIM7
XLOC_601889	102175230	FHAD1		XLOC_2321482	102171856	HADH										XLOC_2199256	106502613	LOC106502613		XLOC_1496538	102169324	PIH1D1		XLOC_283188	102187654	PIP4K2C
XLOC_601889	102182708	AKIP1		XLOC_1189095	102178292	MS4A5										XLOC_2199256	102170002	SS18L2		XLOC_1496538	102175309	IPO5		XLOC_283188	102178789	CPXM2
XLOC_601889	102174358	GPR22		XLOC_1189095	106501791	TANGO2										XLOC_2199256	102188149	TGM3		XLOC_1496538	102170403	RPL9		XLOC_283188	102179789	PAG1
XLOC_601889	102171350	SERINC3		XLOC_1189095	102174654	SLC4A9										XLOC_2199256	102173634	GPNMB		XLOC_1496538	102180238	RPL30		XLOC_283188	102179785	CBLN4
XLOC_601889	102189169	NUP35		XLOC_1189095	106503058	PPM1F										XLOC_2199256	102173772	LOC102173772		XLOC_1496538	102168431	LOC102168431		XLOC_283188	102168953	TUBB
XLOC_601889	102190230	CDO1		XLOC_1189095	102173444	NPVF										XLOC_2199256	102177878	LOC102177878		XLOC_1496538	102184401	DDX56		XLOC_283188	102172788	LOC102172788
XLOC_601889	102177781	XKRX		XLOC_1189095	102183707	APOA4										XLOC_2199256	102170303	TULP3		XLOC_1496538	102176261	GEMIN4		XLOC_283188	102173786	FAH
XLOC_601889	102169929	RNPC3		XLOC_1189095	102188332	ACCS										XLOC_2070769	102190709	MROH5		XLOC_1496538	102191370	SNF8		XLOC_283188	102174886	ATG9A
XLOC_601889	102178941	LOC102178941		XLOC_1189095	106504041	LOC106504041										XLOC_2070769	102177226	EBP		XLOC_1496538	102185855	NAA15		XLOC_283188	102176014	CDK14
XLOC_601889	102177194	CDK7		XLOC_1189095	102187338	LOC102187338										XLOC_2070769	100861255	DIMT1		XLOC_1496538	102175127	ZNF189		XLOC_283188	102177057	LOC102177057
XLOC_601889	102175054	LOC102175054		XLOC_1189095	102177024	MYL10										XLOC_2070769	102190091	RNF11		XLOC_1496538	102183449	RPS5		XLOC_283188	102170439	RALGAPA2
XLOC_601889	102189839	GOLT1B														XLOC_2070769	102177144	AWAT2		XLOC_1496538	102177091	RPL23		XLOC_283188	102188640	HSPG2
XLOC_601889	102171358	LOC102171358														XLOC_2070769	102189640	SCGN		XLOC_1496538	102183339	RPL35		XLOC_283188	102178084	TPRN
XLOC_601889	102189767	SWI5														XLOC_2070769	102191256	FAR1		XLOC_1496538	102181496	CSNK1A1		XLOC_283188	102180069	ACADS
XLOC_601889	102185804	GNAI1														XLOC_2070769	102176209	RBM3		XLOC_1496538	102191090	CHCHD4		XLOC_283188	102177211	GDE1
XLOC_601889	100860988	TPMT														XLOC_2070769	102181605	C1D		XLOC_2068628	102190544	LOC102190544		XLOC_283188	102173241	FAM134A
XLOC_601889	102181511	SLC39A12														XLOC_2070769	102188969	RGS9BP		XLOC_2068628	102169351	TYW3		XLOC_283188	102171667	HMGA1
XLOC_2068075	102190357	LRRC34														XLOC_2070769	102177937	SCN7A		XLOC_2068628	102176996	PSMB6		XLOC_283188	100861240	EDA
XLOC_2068075	102172267	S100Z														XLOC_2070769	102171262	MYC		XLOC_2068628	102173536	TXN2		XLOC_283188	100861244	PLIN3
XLOC_2068075	102181608	EBPL														XLOC_2070769	102189077	TREM2		XLOC_2068628	102174845	MRPL50		XLOC_283188	102188401	LOC102188401
XLOC_2068075	102169453	NSMCE4A														XLOC_2070769	102189074	ISL2		XLOC_2068628	102191702	LOC102191702		XLOC_283188	102191560	LOC102191560
XLOC_2068075	102186449	PSMA5														XLOC_2070769	102179071	SH2D4B		XLOC_2068628	100861400	TXNL4A		XLOC_283188	102170287	CPPED1
XLOC_2068075	102184797	GABRA4														XLOC_2070769	106503281	LOC106503281		XLOC_2068628	102191015	PSMC2		XLOC_283188	102172413	LGR5
XLOC_2068075	102182698	IFNGR1														XLOC_2070769	106503287	LOC106503287		XLOC_2068628	102182905	MRPL27		XLOC_283188	102172411	KLHDC10
XLOC_2068075	102175887	ZNF529														XLOC_2070769	102177765	PRSS16		XLOC_2068628	102179042	RPL19		XLOC_283188	102189653	PLCB3
XLOC_2068075	102169288	C8H4orf27														XLOC_2070769	102178260	LOC102178260		XLOC_2068628	102180075	TOM1L1		XLOC_283188	102181799	P2RY6
XLOC_2068075	102178730	RARS2														XLOC_2070769	102183477	STAG3		XLOC_2068628	102187031	WDR74		XLOC_283188	102168480	PIGS
XLOC_2068075	102177563	ABCA10														XLOC_2070769	102173828	HNRNPDL		XLOC_2068628	102187544	HDAC1		XLOC_283188	102173707	DAGLB
XLOC_2068075	102173029	ORC6														XLOC_2070769	102188661	UPRT		XLOC_2068628	102187665	LOC102187665		XLOC_283188	102173700	SRF
XLOC_2068075	106502630	LOC106502630														XLOC_2070769	102171684	LOC102171684		XLOC_2068628	102180272	LAMTOR2		XLOC_283188	102169539	GFER
XLOC_2068075	102171089	PXMP2														XLOC_2070769	102174172	PRRT1		XLOC_2068628	100860961	PPIA		XLOC_283188	102181987	ACADVL
XLOC_2068075	102171945	SKA1														XLOC_2070769	102175802	C1H21orf91		XLOC_2068628	102187493	TMX1		XLOC_283188	102183725	PLEKHH3
XLOC_2068075	102188867	DYNC2LI1														XLOC_2070769	102189679	RIPPLY2		XLOC_2068628	102176501	MRPL11		XLOC_283188	102175984	PRKCG
XLOC_2068075	102179461	YIPF6														XLOC_2070769	102185015	LOC102185015		XLOC_2068628	102183030	LOC102183030		XLOC_283188	102171740	OXLD1
XLOC_2068075	102186780	NSMCE2														XLOC_2070769	102172253	IL12RB1		XLOC_2068628	102187046	PSMG3		XLOC_283188	100860937	CXXC5
XLOC_2068075	102187592	CEP57L1														XLOC_2070769	102173936	TPBG		XLOC_2068628	102187113	TMA16		XLOC_283188	100860935	NUCB1
XLOC_2068075	102172288	RNF34														XLOC_2070769	100860957	VEGFA		XLOC_2068628	102169676	FAM96A		XLOC_283188	102171884	TTC7A
XLOC_2068075	102177550	BPNT1														XLOC_2070769	102179903	PTPN2		XLOC_2068628	102189233	RPS3A		XLOC_283188	100860776	RPS2
XLOC_2068075	102182053	ADGRB3														XLOC_2070769	106503102	LEUTX		XLOC_2068628	102171294	DCTPP1		XLOC_283188	102180010	PPAPDC1B
XLOC_2068075	102174889	PECR														XLOC_2070769	102173651	PLVAP		XLOC_2068628	102190150	PSMA1		XLOC_283188	102176825	C1QTNF1
XLOC_2068075	102184397	PSPH														XLOC_2070769	102180586	LOC102180586		XLOC_2068628	102175363	MRPS33		XLOC_283188	102182570	ESRRA
XLOC_2068075	102172544	CRHBP														XLOC_2070769	102184804	NSD1		XLOC_2068628	102171634	RAB29		XLOC_283188	102173368	TKFC
XLOC_2068075	102175160	LOC102175160														XLOC_2070769	102171379	LRRC58		XLOC_2068628	102184651	RPS16		XLOC_283188	102183373	LOC102183373
XLOC_2068075	102171664	COQ10B														XLOC_2070769	102184537	CTNNBL1		XLOC_2068628	102169296	ATP6V1D		XLOC_283188	100861326	GCNT2
XLOC_2068075	102180672	TRAF3IP2														XLOC_2070769	102189703	CX3CL1		XLOC_2068628	102179778	DDX1		XLOC_283188	102185928	GRHL1
XLOC_2068075	102168486	CPOX														XLOC_2070769	102169914	KLHL23		XLOC_2068628	102176243	ESRRB		XLOC_283188	102179262	CHST15
XLOC_2068075	102191246	GPHN														XLOC_2070769	102180497	BCLAF1		XLOC_2068628	102185408	ZBTB8OS		XLOC_283188	102185766	PLBD2
XLOC_2068075	102189239	ZIM2														XLOC_2070769	102184747	CBLN1		XLOC_2068628	102169436	UFC1		XLOC_283188	102174361	LOC102174361
XLOC_2068075	102187265	SETD9														XLOC_2070769	102176068	SIAH1		XLOC_2068628	102180265	AMT		XLOC_283188	102182927	LOC102182927
XLOC_2068075	102169224	TM6SF1														XLOC_2070769	102175278	LOC102175278		XLOC_2068628	102181674	ETFB		XLOC_283188	102186278	HTATIP2
XLOC_2068075	102185458	MEGF10														XLOC_2070769	100860964	TOX4		XLOC_2068628	102188420	NDUFB9		XLOC_283188	102191361	CDH15
XLOC_2068075	102183148	MCC														XLOC_2070769	102181116	PGBD2		XLOC_2068628	102191741	LOC102191741		XLOC_283188	106503121	B3GNT8
XLOC_2068075	102183404	HPRT1														XLOC_2070769	102189832	LOC102189832		XLOC_2068628	102188950	GPX2		XLOC_283188	102171809	ORAI1
XLOC_2068075	106503001	KIAA0040														XLOC_2070769	102173147	C25H16orf93		XLOC_2068628	102190454	LOC102190454		XLOC_283188	102173324	P2RX4
XLOC_2068075	102171928	LOC102171928														XLOC_2070769	102173141	TRIM31		XLOC_2068628	102190177	TRNT1		XLOC_283188	102181869	MYH7
XLOC_2068075	102176626	ENPP2														XLOC_2070769	102185037	ZBTB11		XLOC_2068628	102177994	LOC102177994		XLOC_283188	102171394	PYGO2
XLOC_2068075	102182897	NSL1														XLOC_2070769	102169570	SPATA18		XLOC_2068628	102190373	PPIE		XLOC_283188	102177452	EPB41L1
XLOC_2068075	102169121	TMEM116														XLOC_2070769	102189933	TOB2		XLOC_2068628	102188200	MRPL21		XLOC_283188	102170811	SMTN
XLOC_2068075	102189916	LOC102189916														XLOC_2070769	102184185	CCNE1		XLOC_2068628	102172673	RPS10		XLOC_283188	102180351	TMPRSS2
XLOC_2068075	102176527	LOC102176527														XLOC_2070769	102182747	HFE2		XLOC_2068628	102180705	FKBP3		XLOC_283188	102178272	SLCO4C1
XLOC_2068075	102170186	PHOSPHO2														XLOC_2070769	102171467	HHATL		XLOC_2068628	100861133	EIF2S1		XLOC_283188	102168860	TMEM88
XLOC_2068075	102182321	ESD														XLOC_2070769	102171465	TM4SF1		XLOC_2068628	102168606	ATP5G2		XLOC_283188	102184684	AMDHD2
XLOC_2068075	102175142	BTG4														XLOC_2070769	102185793	DEFB112		XLOC_2068628	102188113	PSMA2		XLOC_283188	102175537	C23H6orf132
XLOC_2068075	102179949	CENPW														XLOC_2070769	102185896	E2F7		XLOC_2068628	102187615	APITD1		XLOC_283188	102175536	RPN1
XLOC_2068075	102190610	DTNB														XLOC_2070769	102176093	SLC26A3		XLOC_2068628	102174024	MRPL22		XLOC_283188	102176160	DHRS11
XLOC_2068075	102173522	DPH5														XLOC_2070769	102173625	PTGFR		XLOC_2068628	102189553	TMEM126A		XLOC_283188	102180115	MAOB
XLOC_2068075	102174818	MID2														XLOC_2070769	102189654	C5H12orf45		XLOC_2068628	102172841	IFI35		XLOC_283188	106502820	LOC106502820
XLOC_2068075	102181704	ZNF330														XLOC_2070769	102181711	LOC102181711		XLOC_2068628	102176461	GFM1		XLOC_283188	102182233	LOC102182233
XLOC_2068075	102176022	NUP37														XLOC_2070769	102168959	LOC102168959		XLOC_2068628	102175371	YIF1A		XLOC_283188	102189179	DNAJA3
XLOC_2068075	100861271	TMEM138														XLOC_2070769	102184733	CD8B		XLOC_2068628	102179391	LRPPRC		XLOC_283188	102181762	ELOVL6
XLOC_2068075	102177590	HECW1														XLOC_2070769	102181158	DDX5		XLOC_2068628	102173997	LOC102173997		XLOC_283188	102181760	ALG12
XLOC_2068075	102177125	AGMO														XLOC_2070769	102178085	ABI1		XLOC_2068628	102190192	RPL5		XLOC_283188	102188808	SUMF1
XLOC_2068075	102182708	AKIP1														XLOC_2070769	102175167	SPC25		XLOC_2068628	102187139	RPS27A		XLOC_283188	102180482	TPM4
XLOC_2068075	102174358	GPR22														XLOC_2070769	102176586	LOC102176586		XLOC_2068628	102182564	MYO1G		XLOC_283188	102191793	KIAA0141
XLOC_2068075	102189169	NUP35														XLOC_2070769	102175828	ERI1		XLOC_1122280	102183273	CKMT1A		XLOC_283188	102191792	PTPN7
XLOC_2068075	102177781	XKRX														XLOC_2070769	102171297	GJA9		XLOC_1122280	102178341	APOOL		XLOC_283188	102173853	ITPKA
XLOC_2068075	102178941	LOC102178941														XLOC_2070769	102188975	GABPA		XLOC_1122280	102191041	NUBP2		XLOC_283188	102178750	ARFIP2
XLOC_2068075	102185987	TCP11L2														XLOC_2070769	102188022	ASCL1		XLOC_1122280	100861117	PRDX5		XLOC_283188	102183854	PIDD1
XLOC_2068075	102177194	CDK7														XLOC_2070769	102185064	SLC17A6		XLOC_1122280	102168356	HK2		XLOC_283188	106503986	LOC106503986
XLOC_2068075	102189839	GOLT1B														XLOC_2070769	102169476	UBAP1		XLOC_1122280	102172723	METTL17		XLOC_283188	102179305	APBB1
XLOC_2068075	102171358	LOC102171358														XLOC_2070769	102182579	KLHL15		XLOC_1122280	102182696	NDUFB6		XLOC_283188	102169902	P4HB
XLOC_2068075	102189767	SWI5														XLOC_2070769	102172964	NUPL2		XLOC_1122280	102173603	ATP5H		XLOC_283188	102174793	FAM173A
XLOC_2068075	102171965	LOC102171965														XLOC_2070769	102185926	TGFA		XLOC_1122280	102172578	HSPE1		XLOC_283188	102172564	ARPC5
XLOC_2068075	102186874	CLHC1														XLOC_2070769	102168403	SSR1		XLOC_1122280	102184213	PSTPIP2		XLOC_283188	102173216	ATP6V1G3
XLOC_2068075	100860988	TPMT														XLOC_2070769	102176293	CEP55		XLOC_1122280	102186623	PSMC4		XLOC_283188	102170542	CHFR
XLOC_2068075	102173810	NAMPT														XLOC_2070769	102176550	SLC1A5		XLOC_1122280	102171860	NDUFB7		XLOC_283188	102182600	PRADC1
XLOC_1191250	102190357	LRRC34														XLOC_2070769	102182683	LOC102182683		XLOC_1122280	102187544	HDAC1		XLOC_283188	102180608	SLC2A4RG
XLOC_1191250	102172267	S100Z														XLOC_2070769	106501732	C3H1orf52		XLOC_1122280	102180905	SSR2		XLOC_283188	102190055	TP53I11
XLOC_1191250	102181608	EBPL														XLOC_2070769	102189172	BZW1		XLOC_1122280	102187665	LOC102187665		XLOC_283188	102179148	VARS
XLOC_1191250	102169453	NSMCE4A														XLOC_2070769	102178754	LOC102178754		XLOC_1122280	102169766	VAMP8		XLOC_283188	102169479	GCNT4
XLOC_1191250	102177740	C16H1orf105														XLOC_2070769	102177063	PNRC1		XLOC_1122280	102180272	LAMTOR2		XLOC_283188	106503004	LOC106503004
XLOC_1191250	102186449	PSMA5														XLOC_2070769	102191551	MED31		XLOC_1122280	102170946	C29H11orf54		XLOC_283188	102181458	DENND2D
XLOC_1191250	102184797	GABRA4														XLOC_2070769	102182817	SNRNP35		XLOC_1122280	102173075	SLC25A5		XLOC_283188	102186159	ABCC5
XLOC_1191250	102175887	ZNF529														XLOC_2070769	102184761	LOC102184761		XLOC_1122280	102174508	MRPL45		XLOC_283188	102173089	PPAPDC2
XLOC_1191250	100861266	METTL9														XLOC_2070769	102173734	LENG1		XLOC_1122280	102184953	PDHB		XLOC_283188	102172234	C3H1orf210
XLOC_1191250	102191543	NME7														XLOC_2070769	102172194	GART		XLOC_1122280	102186163	MRPL3		XLOC_283188	102169500	SRM
XLOC_1191250	102178730	RARS2														XLOC_2070769	102184650	CAPNS2		XLOC_1122280	102176166	MRPS11		XLOC_283188	102177603	POF1B
XLOC_1191250	102173029	ORC6														XLOC_2070769	102186405	LOC102186405		XLOC_1122280	102170894	TRIM6		XLOC_283188	102179699	GAS7
XLOC_1191250	106502630	LOC106502630														XLOC_2070769	102171402	LOC102171402		XLOC_1122280	102175363	MRPS33		XLOC_283188	102174551	ENOPH1
XLOC_1191250	102171945	SKA1														XLOC_2070769	102178147	ORMDL2		XLOC_1122280	102185294	RAB33B		XLOC_283188	102189344	GPS1
XLOC_1191250	102187663	RP2														XLOC_2070769	102183883	FBXO48		XLOC_1122280	102176243	ESRRB		XLOC_283188	102189340	KSR1
XLOC_1191250	102188867	DYNC2LI1														XLOC_2070769	102183778	C6H4orf26		XLOC_1122280	102168293	ATP5G1		XLOC_283188	102186335	MTMR4
XLOC_1191250	102179461	YIPF6														XLOC_2070769	102176795	IL33		XLOC_1122280	102180918	NDUFA12		XLOC_283188	102186334	PPP6R1
XLOC_1191250	102180278	MAGOH														XLOC_2070769	102182914	CRABP1		XLOC_1122280	102178494	RPL14		XLOC_283188	102173050	ACAD9
XLOC_1191250	102186780	NSMCE2														XLOC_2070769	102183306	LOC102183306		XLOC_1122280	102185408	ZBTB8OS		XLOC_283188	102179527	LRRC1
XLOC_1191250	102187592	CEP57L1														XLOC_2070769	102186569	LOC102186569		XLOC_1122280	102179036	LOC102179036		XLOC_283188	102184041	LOC102184041
XLOC_1191250	102175745	KERA														XLOC_2070769	102188340	LOC102188340		XLOC_1122280	102177445	CHCHD5		XLOC_283188	102176366	PLOD2
XLOC_1191250	102177550	BPNT1														XLOC_2070769	102172537	MFAP3		XLOC_1122280	102176071	PSMC5		XLOC_283188	100860748	LOC100860748
XLOC_1191250	102182053	ADGRB3														XLOC_2070769	102176690	HS3ST5		XLOC_1122280	102181674	ETFB		XLOC_283188	102169310	ZGPAT
XLOC_1191250	102174889	PECR														XLOC_2070769	102186840	XRCC6BP1		XLOC_1122280	102191741	LOC102191741		XLOC_283188	102189990	TEN1
XLOC_1191250	102184397	PSPH														XLOC_2070769	102168976	ATF1		XLOC_1122280	102169457	VDAC2		XLOC_283188	106503559	LOC106503559
XLOC_1191250	102172544	CRHBP														XLOC_2070769	102177846	TUBA4A		XLOC_1122280	102181026	NDUFA11		XLOC_283188	102184657	MPRIP
XLOC_1191250	102175160	LOC102175160														XLOC_2070769	102185362	SIM1		XLOC_1122280	102181027	LOC102181027		XLOC_283188	102184658	CHMP6
XLOC_1191250	102171664	COQ10B														XLOC_2070769	102184549	CTCF		XLOC_1122280	102189887	RPS3		XLOC_283188	102170759	VPS51
XLOC_1191250	102180672	TRAF3IP2														XLOC_2070769	102184939	LOC102184939		XLOC_1122280	102170403	RPL9		XLOC_283188	102189603	JRK
XLOC_1191250	102179119	43526														XLOC_2070769	102187366	PRPF38A		XLOC_1122280	102170632	ATP5O		XLOC_283188	102182890	LOC102182890
XLOC_1191250	102191246	GPHN														XLOC_2070769	102180755	LOC102180755		XLOC_1122280	106501989	LOC106501989		XLOC_283188	102171406	ADAMTS14
XLOC_1191250	102189239	ZIM2														XLOC_2070769	102178119	LOC102178119		XLOC_1122280	102189553	TMEM126A		XLOC_283188	102169122	MTFP1
XLOC_1191250	102187265	SETD9														XLOC_2070769	102191464	MSL2		XLOC_1122280	102186129	MRPL35		XLOC_283188	100861157	ABCB6
XLOC_1191250	102168616	CCSER1														XLOC_2070769	102178681	MLLT11		XLOC_1122280	102170471	GPD1L		XLOC_283188	102184280	WNK4
XLOC_1191250	102183643	NDUFV3														XLOC_2070769	102187739	RWDD4		XLOC_1122280	102174424	SPAG7		XLOC_283188	102175934	CAMK2D
XLOC_1191250	102186437	ETFA														XLOC_2070769	102170313	LOC102170313		XLOC_1122280	102190635	XAF1		XLOC_283188	102187251	ZDHHC7
XLOC_1191250	102169224	TM6SF1														XLOC_2070769	100860890	HMGCS2		XLOC_1122280	102172693	SPIC		XLOC_283188	102169621	TP53
XLOC_1191250	102185458	MEGF10														XLOC_2070769	100860892	SLC2A3		XLOC_1122280	102180075	TOM1L1		XLOC_283188	102174669	RGCC
XLOC_1191250	102183148	MCC														XLOC_2070769	102190617	YTHDF3						XLOC_283188	102191456	CLTC
XLOC_1191250	102183404	HPRT1														XLOC_2070769	102191052	RYR3						XLOC_283188	102180062	ATG16L2
XLOC_1191250	102191086	COCH														XLOC_2070769	102176482	LOC102176482						XLOC_283188	102169396	MAF1
XLOC_1191250	106503001	KIAA0040														XLOC_2070769	102186922	RNF138						XLOC_283188	102177724	KCNS3
XLOC_1191250	102183062	PTTG1														XLOC_2070769	102177287	TMEM37						XLOC_283188	102189919	TOMM40L
XLOC_1191250	102172445	ZUFSP														XLOC_2070769	102177281	ZNF131						XLOC_283188	102189260	S100A16
XLOC_1191250	102169121	TMEM116														XLOC_2070769	102174958	C16H1orf158						XLOC_283188	102181076	MESDC2
XLOC_1191250	102175936	DGAT2L6														XLOC_2070769	102190698	AP5M1						XLOC_283188	102178518	PELI3
XLOC_1191250	102171349	PRTFDC1														XLOC_2070769	102173797	RPRD1A						XLOC_283188	102173645	LOC102173645
XLOC_1191250	102176527	LOC102176527														XLOC_2070769	102174536	HHEX						XLOC_283188	102183301	CD151
XLOC_1191250	102170186	PHOSPHO2														XLOC_2070769	102182356	BEND6						XLOC_283188	102181275	RAD9A
XLOC_1191250	102182321	ESD														XLOC_2070769	102182350	GPR155						XLOC_283188	102185970	GDPD3
XLOC_1191250	102188424	ALKBH8														XLOC_2070769	102190725	C18H19orf81						XLOC_283188	102183804	MYBL2
XLOC_1191250	102179949	CENPW														XLOC_2070769	102178095	SLC25A33						XLOC_283188	102184460	XBP1
XLOC_1191250	102173522	DPH5														XLOC_2070769	102178631	GEMIN6						XLOC_283188	102174005	FOXRED2
XLOC_1191250	102182412	POLE2														XLOC_2070769	102176642	DPPA4						XLOC_283188	102176715	PDPN
XLOC_1191250	102176022	NUP37														XLOC_2070769	102175174	ZNF397						XLOC_283188	102183115	RGL2
XLOC_1191250	106503077	LOC106503077														XLOC_2070769	102182781	LOC102182781						XLOC_283188	102181963	HTRA2
XLOC_1191250	102177590	HECW1														XLOC_2070769	102191688	LOC102191688						XLOC_283188	102172685	FHL3
XLOC_1191250	102177125	AGMO														XLOC_2070769	102178576	ZNF501						XLOC_283188	102172531	SLC10A3
XLOC_1191250	102182708	AKIP1														XLOC_2070769	102186496	BPIFA3						XLOC_283188	102172535	PVRL2
XLOC_1191250	102191187	TMEFF2														XLOC_2070769	102172607	ARHGEF6						XLOC_283188	102176696	HNRNPLL
XLOC_1191250	102174358	GPR22														XLOC_2070769	102189873	ID2						XLOC_283188	102176525	SLC35A4
XLOC_1191250	102187023	TMEM60														XLOC_2070769	102179586	CCDC63						XLOC_283188	102181569	EEF1G
XLOC_1191250	102188112	VWA2														XLOC_2070769	102191376	ADAMTSL3						XLOC_283188	102181566	KRT18
XLOC_1191250	102187619	BBS2														XLOC_2070769	102182010	LOC102182010						XLOC_283188	102181561	CCM2
XLOC_1191250	102189169	NUP35														XLOC_2070769	102181099	WDFY4						XLOC_283188	100861225	DGAT1
XLOC_1191250	102190230	CDO1														XLOC_2070769	102168810	ZNF41						XLOC_283188	102178965	PTGFRN
XLOC_1191250	102177256	ZFAND1														XLOC_2070769	102182228	AMD1						XLOC_283188	106503033	LOC106503033
XLOC_1191250	102177781	XKRX														XLOC_2070769	102172074	PCDH8						XLOC_283188	102171950	LHPP
XLOC_1191250	102178941	LOC102178941														XLOC_2070769	102173039	PVRL3						XLOC_283188	102180992	HYI
XLOC_1191250	102178370	MAB21L1														XLOC_2070769	102183132	CHRDL1						XLOC_283188	102173763	FAM91A1
XLOC_1191250	102177194	CDK7														XLOC_2070769	102185854	MORN1						XLOC_283188	102178881	NID1
XLOC_1191250	102173048	LOC102173048														XLOC_2070769	102180637	SRSF3						XLOC_283188	102176372	ABTB1
XLOC_1191250	102189839	GOLT1B														XLOC_2070769	102183410	MAN2B1						XLOC_283188	102177845	APEH
XLOC_1191250	102171358	LOC102171358														XLOC_2070769	100861041	SMNDC1						XLOC_283188	102187476	CHKB
XLOC_1191250	102185804	GNAI1														XLOC_2070769	102184238	LOC102184238						XLOC_283188	102170452	CCDC97
XLOC_1191250	100860988	TPMT														XLOC_2070769	102174543	RAP1B						XLOC_283188	102190716	ITPKB
XLOC_2319422	102190095	LOC102190095														XLOC_2070769	102172629	PABPN1						XLOC_283188	102183155	NAPB
XLOC_2319422	102177381	VRK1														XLOC_2070769	102190573	NUDT16L1						XLOC_283188	106503247	SLC9A3R1
XLOC_2319422	102190357	LRRC34														XLOC_2070769	106503096	LOC106503096						XLOC_283188	102172754	MRPL10
XLOC_2319422	102169784	SLC19A2														XLOC_2070769	102187345	LOC102187345						XLOC_283188	102177803	PLEKHD1
XLOC_2319422	102168495	ZCWPW2														XLOC_2070769	102186435	ATP13A5						XLOC_283188	102174762	CA2
XLOC_2319422	102174599	NNT														XLOC_2070769	102179224	DAO						XLOC_283188	102175494	PPP1R16A
XLOC_2319422	102181608	EBPL														XLOC_2070769	102183562	LMO4						XLOC_283188	102182653	MSRB1
XLOC_2319422	102173940	NAA30														XLOC_2070769	102170084	NUFIP2						XLOC_283188	102181304	JPH4
XLOC_2319422	102177740	C16H1orf105														XLOC_2070769	102174198	PLS3						XLOC_283188	102177174	OPRL1
XLOC_2319422	102186730	SNAPIN														XLOC_2070769	102171478	HFM1						XLOC_283188	102191587	LARGE
XLOC_2319422	102184797	GABRA4														XLOC_2070769	102171252	SLC25A25						XLOC_283188	102173448	ERBB3
XLOC_2319422	102171387	PID1														XLOC_2070769	102173044	FBXO33						XLOC_283188	102177372	LASP1
XLOC_2319422	102182698	IFNGR1														XLOC_2070769	102184861	DSC3						XLOC_283188	102187363	PDZK1
XLOC_2319422	102173690	TRIM59														XLOC_2070769	106502613	LOC106502613						XLOC_283188	102187586	LOC102187586
XLOC_2319422	102184501	GAS2														XLOC_2070769	102170002	SS18L2						XLOC_283188	102189630	JAG2
XLOC_2319422	102189352	TSPAN3														XLOC_2070769	102188149	TGM3						XLOC_283188	102190329	RNF144A
XLOC_2319422	102169288	C8H4orf27														XLOC_2070769	102173634	GPNMB						XLOC_283188	102176187	CHTF18
XLOC_2319422	102179764	PLGRKT														XLOC_2070769	102173772	LOC102173772						XLOC_283188	102178991	STARD8
XLOC_2319422	102168424	LOC102168424														XLOC_2070769	102177878	LOC102177878						XLOC_283188	102177650	CES4A
XLOC_2319422	100861146	ORMDL1														XLOC_2070769	102172323	HOXA3						XLOC_283188	102177651	FHOD1
XLOC_2319422	102178730	RARS2														XLOC_2070769	106502032	HOXA5						XLOC_283188	102186668	HRAS
XLOC_2319422	100861235	SYCP3														XLOC_2070769	102170021	HOXA4						XLOC_283188	102180548	LTA
XLOC_2319422	102171945	SKA1														XLOC_1052701	102178616	LOC102178616						XLOC_283188	102179081	CDC42EP1
XLOC_2319422	102187663	RP2														XLOC_1052701	102177226	EBP						XLOC_283188	102184012	FAM83B
XLOC_2319422	102180278	MAGOH														XLOC_1052701	102190091	RNF11						XLOC_283188	102179944	GBA2
XLOC_2319422	102170443	TRIM55														XLOC_1052701	102177144	AWAT2						XLOC_283188	102186063	SPATS2L
XLOC_2319422	102187780	MALRD1														XLOC_1052701	102189640	SCGN						XLOC_283188	102186064	DALRD3
XLOC_2319422	102190334	GGH														XLOC_1052701	102176209	RBM3						XLOC_283188	102169451	TMEM180
XLOC_2319422	102170112	ZNRF2														XLOC_1052701	102181605	C1D						XLOC_283188	102187070	GNB1
XLOC_2319422	102168345	XRCC4														XLOC_1052701	102177937	SCN7A						XLOC_283188	102189923	C3H1orf54
XLOC_2319422	102172288	RNF34														XLOC_1052701	102189077	TREM2						XLOC_283188	102180862	TMEM214
XLOC_2319422	102177550	BPNT1														XLOC_1052701	102189074	ISL2						XLOC_283188	102172161	GCHFR
XLOC_2319422	102176732	MLF1														XLOC_1052701	102179071	SH2D4B						XLOC_283188	102179508	CHMP1A
XLOC_2319422	102187490	RRAGD														XLOC_1052701	106503281	LOC106503281						XLOC_283188	102184198	EXOC3
XLOC_2319422	102174214	PRKCH														XLOC_1052701	106503287	LOC106503287						XLOC_283188	102186420	PRKCZ
XLOC_2319422	102182053	ADGRB3														XLOC_1052701	102177765	PRSS16						XLOC_283188	102172909	PTGES2
XLOC_2319422	102178909	TUBE1														XLOC_1052701	102178260	LOC102178260						XLOC_283188	102190459	ST6GALNAC2
XLOC_2319422	102175160	LOC102175160														XLOC_1052701	102183477	STAG3						XLOC_283188	106501758	LOC106501758
XLOC_2319422	102171664	COQ10B														XLOC_1052701	102173828	HNRNPDL						XLOC_283188	106501753	JMJD8
XLOC_2319422	102172275	KIN														XLOC_1052701	102188661	UPRT						XLOC_283188	102190338	PGAP2
XLOC_2319422	102170919	WDSUB1														XLOC_1052701	102171684	LOC102171684						XLOC_283188	102181736	SLC30A2
XLOC_2319422	102187265	SETD9														XLOC_1052701	102173406	LOC102173406						XLOC_283188	102173528	KIAA1456
XLOC_2319422	102181695	ITGA8														XLOC_1052701	102185577	BMP10						XLOC_283188	102172736	TSTA3
XLOC_2319422	102182681	GNPDA2														XLOC_1052701	102174172	PRRT1						XLOC_283188	102171275	PRR15L
XLOC_2319422	102187603	TRIM13														XLOC_1052701	102175802	C1H21orf91						XLOC_283188	102173066	CLDN23
XLOC_2319422	102174875	SUMO2														XLOC_1052701	102189679	RIPPLY2						XLOC_283188	102175038	FAM208B
XLOC_2319422	102177905	LACTB2														XLOC_1052701	102172253	IL12RB1						XLOC_283188	102178013	RFNG
XLOC_2319422	102185025	ZNF423														XLOC_1052701	102173936	TPBG						XLOC_283188	102170063	HNF4A
XLOC_2319422	102180013	CEP83														XLOC_1052701	100860957	VEGFA						XLOC_283188	102170399	MLF2
XLOC_2319422	102183404	HPRT1														XLOC_1052701	102178311	LOC102178311						XLOC_283188	102190031	SCNN1A
XLOC_2319422	106503001	KIAA0040														XLOC_1052701	102178055	ZNF711						XLOC_283188	102191631	LRRC24
XLOC_2319422	102173736	TCF7														XLOC_1052701	102179903	PTPN2						XLOC_283188	102178259	GCDH
XLOC_2319422	102176951	ATP8A1														XLOC_1052701	106503102	LEUTX						XLOC_283188	102183463	IL17RC
XLOC_2319422	102170925	KDM1B														XLOC_1052701	102173651	PLVAP						XLOC_283188	102180948	TBC1D20
XLOC_2319422	102180769	C11H2orf61														XLOC_1052701	102183876	CCDC112						XLOC_283188	102187016	ALDOA
XLOC_2319422	102169121	TMEM116														XLOC_1052701	102182986	TMEM68						XLOC_283188	102189152	ITPKC
XLOC_2319422	102185737	C7H5orf63														XLOC_1052701	102184804	NSD1						XLOC_283188	102189153	VASP
XLOC_2319422	102173392	TBPL2														XLOC_1052701	102171379	LRRC58						XLOC_283188	102169727	ACTR1A
XLOC_2319422	102176719	PIWIL1														XLOC_1052701	102184537	CTNNBL1						XLOC_283188	106503400	CRIP2
XLOC_2319422	102171349	PRTFDC1														XLOC_1052701	102189703	CX3CL1						XLOC_283188	102179793	STARD10
XLOC_2319422	102176527	LOC102176527														XLOC_1052701	102169914	KLHL23						XLOC_283188	102182411	SLC22A17
XLOC_2319422	102179456	SYT10														XLOC_1052701	102180497	BCLAF1						XLOC_283188	102181141	GPR153
XLOC_2319422	102175354	DNAJB4														XLOC_1052701	102184747	CBLN1						XLOC_283188	102185864	TNK1
XLOC_2319422	102170186	PHOSPHO2														XLOC_1052701	102176068	SIAH1						XLOC_283188	102185139	PHKG1
XLOC_2319422	102182321	ESD														XLOC_1052701	102176064	LOC102176064						XLOC_283188	106502305	ZNF358
XLOC_2319422	102189311	TIPIN														XLOC_1052701	102175278	LOC102175278						XLOC_283188	102178273	SLC25A37
XLOC_2319422	102175266	CLDN12														XLOC_1052701	100860964	TOX4						XLOC_283188	102168579	LPP
XLOC_2319422	102169173	TRAPPC2														XLOC_1052701	102181116	PGBD2						XLOC_283188	102168574	PCYT2
XLOC_2319422	102173522	DPH5														XLOC_1052701	102189832	LOC102189832						XLOC_283188	102177205	PEX6
XLOC_2319422	102179007	SLC35A1														XLOC_1052701	102173149	STIL						XLOC_283188	106502927	LRRC55
XLOC_2319422	102187952	FBXL4														XLOC_1052701	102173147	C25H16orf93						XLOC_283188	102170521	CLN6
XLOC_2319422	102174951	ZNF706														XLOC_1052701	102173141	TRIM31						XLOC_283188	102183965	KHNYN
XLOC_2319422	102184113	UBFD1														XLOC_1052701	102181540	FAM177A1						XLOC_283188	102182623	LOC102182623
XLOC_2319422	102188821	MTF2														XLOC_1052701	102185037	ZBTB11						XLOC_283188	102169370	ARAF
XLOC_2319422	102182412	POLE2														XLOC_1052701	102189933	TOB2						XLOC_283188	102179693	CORO1C
XLOC_2319422	102177590	HECW1														XLOC_1052701	102184185	CCNE1						XLOC_283188	102171539	BCKDHA
XLOC_2319422	102191187	TMEFF2														XLOC_1052701	102182747	HFE2						XLOC_283188	106503062	CHCHD10
XLOC_2319422	102174358	GPR22														XLOC_1052701	102171467	HHATL						XLOC_283188	106503068	GNB1L
XLOC_2319422	102171581	CMAS														XLOC_1052701	102171465	TM4SF1						XLOC_283188	106502884	LOC106502884
XLOC_2319422	102170057	SPDYA														XLOC_1052701	102185896	E2F7						XLOC_283188	102185545	MPP1
XLOC_2319422	102187023	TMEM60														XLOC_1052701	102183962	GABRA1						XLOC_283188	102174145	P2RX7
XLOC_2319422	102176546	SLC25A31														XLOC_1052701	102176093	SLC26A3						XLOC_283188	102191779	TTLL12
XLOC_2319422	102188112	VWA2														XLOC_1052701	106503843	KLHL34						XLOC_283188	102179831	ACTB
XLOC_2319422	102187619	BBS2														XLOC_1052701	100860804	SAT1						XLOC_283188	102180237	OPLAH
XLOC_2319422	102189169	NUP35														XLOC_1052701	102173625	PTGFR						XLOC_283188	102186993	SHPK
XLOC_2319422	102190230	CDO1														XLOC_1052701	102189654	C5H12orf45						XLOC_283188	102175999	GPBAR1
XLOC_2319422	102177256	ZFAND1														XLOC_1052701	102184733	CD8B						XLOC_283188	102171757	LOC102171757
XLOC_2319422	102177781	XKRX														XLOC_1052701	102181158	DDX5						XLOC_283188	102188901	SPSB4
XLOC_2319422	102169929	RNPC3														XLOC_1052701	102175167	SPC25						XLOC_283188	102170908	PEMT
XLOC_2319422	102172375	SCLT1														XLOC_1052701	102176586	LOC102176586						XLOC_283188	102175463	LUZP6
XLOC_2319422	102187457	FAM13C														XLOC_1052701	102187848	PBDC1						XLOC_283188	102179979	G6PC3
XLOC_2319422	102181320	REXO2														XLOC_1052701	106503059	LOC106503059						XLOC_283188	106503774	PTDSS2
XLOC_2319422	102183223	ANAPC4														XLOC_1052701	102175828	ERI1						XLOC_283188	100860765	GNAI2
XLOC_2319422	102185723	RAP2C														XLOC_1052701	102169535	E2F3						XLOC_283188	102176342	FAM83C
XLOC_2319422	102177194	CDK7														XLOC_1052701	102171297	GJA9						XLOC_283188	102180837	TMEM165
XLOC_2319422	102183334	NUMB														XLOC_1052701	102188975	GABPA						XLOC_283188	102168232	PABPC4
XLOC_2319422	102189839	GOLT1B														XLOC_1052701	102188022	ASCL1						XLOC_283188	106503574	LOC106503574
XLOC_2319422	102186874	CLHC1														XLOC_1052701	102185064	SLC17A6						XLOC_283188	102177328	GNA11
XLOC_2319422	102182140	ZAR1L														XLOC_1052701	102182579	KLHL15						XLOC_283188	102173378	UBL4A
XLOC_2319422	102174511	IFT57														XLOC_1052701	102172964	NUPL2						XLOC_283188	102182707	ENDOD1
XLOC_2319422	102170498	C6H4orf32														XLOC_1052701	102168403	SSR1						XLOC_283188	102190481	LOC102190481
																XLOC_1052701	102176293	CEP55						XLOC_283188	102186284	FAM83F
																XLOC_1052701	102176550	SLC1A5						XLOC_283188	102188535	ALPK3
																XLOC_1052701	102182683	LOC102182683						XLOC_283188	102168438	WDR1
																XLOC_1052701	106501732	C3H1orf52						XLOC_283188	102168433	TPI1
																XLOC_1052701	102189172	BZW1						XLOC_283188	102185751	PRRC2B
																XLOC_1052701	102182436	LOC102182436						XLOC_283188	102183750	LOC102183750
																XLOC_1052701	102177063	PNRC1						XLOC_283188	102171204	IGSF9
																XLOC_1052701	102182609	THBD						XLOC_283188	102174354	SSBP3
																XLOC_1052701	102191551	MED31						XLOC_283188	102186583	DBN1
																XLOC_1052701	102184761	LOC102184761						XLOC_283188	102170638	CTSH
																XLOC_1052701	102173088	LOC102173088						XLOC_283188	102187181	SLC6A17
																XLOC_1052701	102184650	CAPNS2						XLOC_283188	102191433	EFR3B
																XLOC_1052701	102186405	LOC102186405						XLOC_283188	102179059	AFG3L2
																XLOC_1052701	102178147	ORMDL2						XLOC_283188	106501981	TMEM125
																XLOC_1052701	102183883	FBXO48						XLOC_283188	102178047	MYH9
																XLOC_1052701	102183778	C6H4orf26						XLOC_283188	102169403	AGRN
																XLOC_1052701	102176795	IL33						XLOC_283188	102169409	CDK10
																XLOC_1052701	102182914	CRABP1						XLOC_283188	102180045	HEXA
																XLOC_1052701	102183306	LOC102183306						XLOC_283188	102181879	PLEC
																XLOC_1052701	102176690	HS3ST5						XLOC_283188	102187027	AGAP3
																XLOC_1052701	102170594	UXT						XLOC_283188	102179498	ARAP1
																XLOC_1052701	102186840	XRCC6BP1						XLOC_283188	102168930	AGTRAP
																XLOC_1052701	102168976	ATF1						XLOC_283188	102179624	MLXIPL
																XLOC_1052701	102168975	NTS						XLOC_283188	102173665	TMEM127
																XLOC_1052701	102177846	TUBA4A						XLOC_283188	102169239	FAM234A
																XLOC_1052701	102185362	SIM1						XLOC_283188	102170249	GPAA1
																XLOC_1052701	102187366	PRPF38A						XLOC_283188	106503386	ZFYVE21
																XLOC_1052701	102191748	LOC102191748						XLOC_283188	102176770	PPP3CA
																XLOC_1052701	102178119	LOC102178119						XLOC_283188	102172855	HDGF
																XLOC_1052701	102178681	MLLT11						XLOC_283188	102172852	PAFAH2
																XLOC_1052701	102187739	RWDD4						XLOC_283188	102177259	ILK
																XLOC_1052701	100860796	RAB1A						XLOC_283188	102177788	ACOX3
																XLOC_1052701	102176805	RNF19A						XLOC_283188	102171090	GCN1
																XLOC_1052701	102170313	LOC102170313						XLOC_283188	102170573	GGA2
																XLOC_1052701	100860890	HMGCS2						XLOC_283188	102173428	PTK7
																XLOC_1052701	100860892	SLC2A3						XLOC_283188	102186827	SH3PXD2A
																XLOC_1052701	102190617	YTHDF3						XLOC_283188	102186820	LPAR3
																XLOC_1052701	102191052	RYR3						XLOC_283188	102177420	IL17RA
																XLOC_1052701	102172160	NOX5						XLOC_283188	102190929	EVA1B
																XLOC_1052701	102169178	LOC102169178						XLOC_283188	102188250	ADAP2
																XLOC_1052701	102186434	NFKBIZ						XLOC_283188	102169889	LOC102169889
																XLOC_1052701	102177287	TMEM37						XLOC_283188	102169773	R3HDML
																XLOC_1052701	102190698	AP5M1						XLOC_283188	102179479	SLC7A7
																XLOC_1052701	102173797	RPRD1A						XLOC_283188	102176050	POMT1
																XLOC_1052701	102182356	BEND6						XLOC_283188	102177090	RTN4RL1
																XLOC_1052701	102178631	GEMIN6						XLOC_283188	102177094	CANT1
																XLOC_1052701	102176642	DPPA4						XLOC_283188	102190884	DNMT3A
																XLOC_1052701	102175174	ZNF397						XLOC_283188	102190777	ACSL6
																XLOC_1052701	102182781	LOC102182781						XLOC_283188	106503264	FAM83G
																XLOC_1052701	102175465	EPYC						XLOC_283188	102174707	COPG1
																XLOC_1052701	106502022	FBXL13						XLOC_283188	102173286	SH3GL1
																XLOC_1052701	102191688	LOC102191688						XLOC_283188	102183079	LOC102183079
																XLOC_1052701	102178576	ZNF501						XLOC_283188	102187796	BLVRB
																XLOC_1052701	102186496	BPIFA3						XLOC_283188	102189980	GAS2L1
																XLOC_1052701	102172607	ARHGEF6						XLOC_283188	102168208	LOC102168208
																XLOC_1052701	102189873	ID2						XLOC_283188	102172186	NAPA
																XLOC_1052701	102179586	CCDC63						XLOC_283188	102172450	SPINT1
																XLOC_1052701	102191376	ADAMTSL3						XLOC_283188	102187340	NADK
																XLOC_1052701	102181099	WDFY4						XLOC_283188	102187349	EXOC7
																XLOC_1052701	102168810	ZNF41						XLOC_283188	102170742	TMEM115
																XLOC_1052701	102182228	AMD1						XLOC_283188	102182737	TMEM54
																XLOC_1052701	102172074	PCDH8						XLOC_283188	102186433	ARRB2
																XLOC_1052701	102173039	PVRL3						XLOC_283188	102180774	ACOT8
																XLOC_1052701	102183132	CHRDL1						XLOC_283188	102182884	UAP1L1
																XLOC_1052701	102185854	MORN1						XLOC_283188	102188560	CALD1
																XLOC_1052701	102188601	PLEKHH2						XLOC_283188	102168440	PGPEP1
																XLOC_1052701	102185658	ZBTB25						XLOC_283188	102168448	PALLD
																XLOC_1052701	102180637	SRSF3						XLOC_283188	102185499	ITGA3
																XLOC_1052701	100861041	SMNDC1						XLOC_283188	102177679	POMGNT1
																XLOC_1052701	102188253	TK1						XLOC_283188	102174326	CMTM4
																XLOC_1052701	102174543	RAP1B						XLOC_283188	102186608	SYS1
																XLOC_1052701	102172629	PABPN1						XLOC_283188	102182967	DIRAS1
																XLOC_1052701	102190573	NUDT16L1						XLOC_283188	102183563	PGM1
																XLOC_1052701	106503096	LOC106503096						XLOC_283188	102185020	PANK4
																XLOC_1052701	102186435	ATP13A5						XLOC_283188	102176861	RIMKLB
																XLOC_1052701	102174328	LOC102174328						XLOC_283188	102170051	AP1G2
																XLOC_1052701	102176866	OTUD6A						XLOC_283188	102181823	CHPF
																XLOC_1052701	102170084	NUFIP2						XLOC_283188	102175779	PABPC1
																XLOC_1052701	102174198	PLS3						XLOC_283188	102175778	FOXH1
																XLOC_1052701	102171478	HFM1						XLOC_283188	102175774	GRTP1
																XLOC_1052701	102171252	SLC25A25						XLOC_283188	102182026	LONP1
																XLOC_1052701	102184861	DSC3						XLOC_283188	102181599	TRAPPC12
																XLOC_1052701	106502613	LOC106502613						XLOC_283188	102168281	CPSF3L
																XLOC_1052701	102170002	SS18L2						XLOC_283188	102185041	TPPP
																XLOC_1052701	102188149	TGM3						XLOC_283188	102168825	MOB3B
																XLOC_1052701	102173634	GPNMB						XLOC_283188	102172105	SUSD5
																XLOC_1052701	102173772	LOC102173772						XLOC_283188	106501776	PUDP
																XLOC_011496	102177226	EBP						XLOC_283188	102169193	PIP4K2A
																XLOC_011496	102173252	MPV17L						XLOC_283188	102169198	LOC102169198
																XLOC_011496	100861255	DIMT1						XLOC_283188	102191287	B4GALT3
																XLOC_011496	102190091	RNF11						XLOC_283188	102191286	FAM78B
																XLOC_011496	102177144	AWAT2						XLOC_283188	102175944	GYG2
																XLOC_011496	102189640	SCGN						XLOC_283188	102175945	LOC102175945
																XLOC_011496	102172884	DDX39A						XLOC_283188	102183107	SDHA
																XLOC_011496	102181605	C1D						XLOC_283188	102176082	MGLL
																XLOC_011496	102188969	RGS9BP						XLOC_283188	102178031	CGN
																XLOC_011496	102177937	SCN7A						XLOC_283188	102187979	EPS8L1
																XLOC_011496	102171262	MYC						XLOC_283188	102179341	PRSS8
																XLOC_011496	102189077	TREM2						XLOC_283188	106502610	LOC106502610
																XLOC_011496	102189074	ISL2						XLOC_283188	102170000	C1H21orf33
																XLOC_011496	102179071	SH2D4B						XLOC_283188	102171359	EFHD2
																XLOC_011496	106503281	LOC106503281						XLOC_283188	102186729	ANKS1A
																XLOC_011496	106503287	LOC106503287						XLOC_283188	102189766	SLC2A8
																XLOC_011496	102177765	PRSS16						XLOC_283188	102188496	SMIM3
																XLOC_011496	102183477	STAG3						XLOC_283188	102191650	SLC39A11
																XLOC_011496	102173828	HNRNPDL						XLOC_283188	102187498	PQLC3
																XLOC_011496	102188661	UPRT						XLOC_283188	102191513	ISYNA1
																XLOC_011496	102171684	LOC102171684						XLOC_283188	102172307	CUL7
																XLOC_011496	102185577	BMP10						XLOC_283188	102177477	ETS2
																XLOC_011496	102174172	PRRT1						XLOC_283188	102182149	EPPK1
																XLOC_011496	102175802	C1H21orf91						XLOC_283188	102187644	EPHB4
																XLOC_011496	102189679	RIPPLY2						XLOC_283188	102188845	DENND1C
																XLOC_011496	102172253	IL12RB1						XLOC_283188	102188266	TNS1
																XLOC_011496	102173936	TPBG						XLOC_283188	102172796	SLC25A43
																XLOC_011496	100860957	VEGFA						XLOC_065917	102189303	CIRBP
																XLOC_011496	102179040	ZNF134						XLOC_065917	102174681	CASP9
																XLOC_011496	102179903	PTPN2						XLOC_065917	102178611	TTC38
																XLOC_011496	106503102	LEUTX						XLOC_065917	102176590	LOC102176590
																XLOC_011496	102173651	PLVAP						XLOC_065917	102170505	STXBP2
																XLOC_011496	102183876	CCDC112						XLOC_065917	102184947	AP2M1
																XLOC_011496	102182986	TMEM68						XLOC_065917	102169976	LOC102169976
																XLOC_011496	102180586	LOC102180586						XLOC_065917	102177389	NEU1
																XLOC_011496	102184804	NSD1						XLOC_065917	102172400	EPB41L3
																XLOC_011496	102171379	LRRC58						XLOC_065917	102174127	LTK
																XLOC_011496	102184537	CTNNBL1						XLOC_065917	102187316	LOC102187316
																XLOC_011496	102189703	CX3CL1						XLOC_065917	102168499	PPOX
																XLOC_011496	102169914	KLHL23						XLOC_065917	100861053	HCFC1R1
																XLOC_011496	102180497	BCLAF1						XLOC_065917	102183272	PLCL2
																XLOC_011496	102184747	CBLN1						XLOC_065917	102178109	LOC102178109
																XLOC_011496	102176068	SIAH1						XLOC_065917	102178106	KRT14
																XLOC_011496	102175278	LOC102175278						XLOC_065917	106503944	LOC106503944
																XLOC_011496	102180740	PITX2						XLOC_065917	102186652	CC2D1B
																XLOC_011496	100860964	TOX4						XLOC_065917	102188960	OTOG
																XLOC_011496	102181116	PGBD2						XLOC_065917	102173949	ZFP41
																XLOC_011496	102189832	LOC102189832						XLOC_065917	106502003	LOC106502003
																XLOC_011496	102173147	C25H16orf93						XLOC_065917	102176493	NUDCD3
																XLOC_011496	102173141	TRIM31						XLOC_065917	102176495	LOC102176495
																XLOC_011496	102181540	FAM177A1						XLOC_065917	102170314	APOE
																XLOC_011496	102185037	ZBTB11						XLOC_065917	102182762	LOC102182762
																XLOC_011496	102189933	TOB2						XLOC_065917	102189754	ANXA6
																XLOC_011496	102184185	CCNE1						XLOC_065917	102188896	CLDN7
																XLOC_011496	102171467	HHATL						XLOC_065917	102185773	RAD51D
																XLOC_011496	102171465	TM4SF1						XLOC_065917	102175390	MFSD12
																XLOC_011496	102185896	E2F7						XLOC_065917	102175394	LOC102175394
																XLOC_011496	102176093	SLC26A3						XLOC_065917	102191646	UBE2Z
																XLOC_011496	100860804	SAT1						XLOC_065917	102190167	LOC102190167
																XLOC_011496	102173625	PTGFR						XLOC_065917	102186017	SMPD2
																XLOC_011496	102189657	NDNF						XLOC_065917	102171819	WBP2
																XLOC_011496	102189654	C5H12orf45						XLOC_065917	102171810	ATP5SL
																XLOC_011496	102172032	HNRNPA2B1						XLOC_065917	102184322	NDUFV1
																XLOC_011496	102184733	CD8B						XLOC_065917	102170074	DSTYK
																XLOC_011496	102181158	DDX5						XLOC_065917	102170380	ELOVL1
																XLOC_011496	102175167	SPC25						XLOC_065917	102174491	LY6E
																XLOC_011496	102176586	LOC102176586						XLOC_065917	102174231	FAM180B
																XLOC_011496	102175828	ERI1						XLOC_065917	102176569	CTDSP1
																XLOC_011496	102169535	E2F3						XLOC_065917	102181192	PSMD13
																XLOC_011496	102171297	GJA9						XLOC_065917	102168877	WDR7
																XLOC_011496	102188975	GABPA						XLOC_065917	106502941	LOC106502941
																XLOC_011496	102188022	ASCL1						XLOC_065917	102186220	TMEM141
																XLOC_011496	102185064	SLC17A6						XLOC_065917	106502162	TTLL8
																XLOC_011496	102169476	UBAP1						XLOC_065917	102175881	ENO1
																XLOC_011496	102182579	KLHL15						XLOC_065917	102182906	GRB7
																XLOC_011496	102172964	NUPL2						XLOC_065917	102187637	TAGLN2
																XLOC_011496	102185926	TGFA						XLOC_065917	102187633	EDEM1
																XLOC_011496	102168403	SSR1						XLOC_065917	102187630	FLNB
																XLOC_011496	102176293	CEP55						XLOC_065917	102173825	ERAS
																XLOC_011496	102176550	SLC1A5						XLOC_065917	102173824	GDPD2
																XLOC_011496	102182683	LOC102182683						XLOC_065917	102183841	MAB21L3
																XLOC_011496	106501732	C3H1orf52						XLOC_065917	102183153	ENTPD2
																XLOC_011496	102189172	BZW1						XLOC_065917	102181171	PLXNB1
																XLOC_011496	102173001	CDK20						XLOC_065917	102174863	H6PD
																XLOC_011496	102177063	PNRC1						XLOC_065917	102177072	PMEPA1
																XLOC_011496	102191089	ERICH2						XLOC_065917	102175102	KIAA0930
																XLOC_011496	102191551	MED31						XLOC_065917	100861268	PI4K2A
																XLOC_011496	102182817	SNRNP35						XLOC_065917	102180611	P2RY2
																XLOC_011496	102184761	LOC102184761						XLOC_065917	102180615	ANKRD13A
																XLOC_011496	102186405	LOC102186405						XLOC_065917	102184975	NUDT8
																XLOC_011496	102178147	ORMDL2						XLOC_065917	102169361	EHD1
																XLOC_011496	102183883	FBXO48						XLOC_065917	102189477	TNIP1
																XLOC_011496	102183778	C6H4orf26						XLOC_065917	102191091	MTCH1
																XLOC_011496	100860940	COL1A2						XLOC_065917	102172351	TFPI2
																XLOC_011496	102176795	IL33						XLOC_065917	102171910	KPTN
																XLOC_011496	102182914	CRABP1						XLOC_065917	102176441	TMEM123
																XLOC_011496	102183306	LOC102183306						XLOC_065917	102176448	TMEM9
																XLOC_011496	102186569	LOC102186569						XLOC_065917	102186495	COMMD7
																XLOC_011496	102188340	LOC102188340						XLOC_065917	102172257	TOMM40
																XLOC_011496	102176690	HS3ST5						XLOC_065917	102180229	NRL
																XLOC_011496	102186840	XRCC6BP1						XLOC_065917	102181637	SLC35B2
																XLOC_011496	102190909	H3F3B						XLOC_065917	102188006	CLDN9
																XLOC_011496	102168976	ATF1						XLOC_065917	102177258	LOC102177258
																XLOC_011496	102177846	TUBA4A						XLOC_065917	102174729	ZDHHC9
																XLOC_011496	102185362	SIM1						XLOC_065917	102183059	BSG
																XLOC_011496	102190556	FOXG1						XLOC_065917	102187776	TCF7L1
																XLOC_011496	102184939	LOC102184939						XLOC_065917	106503764	TSSC4
																XLOC_011496	102187366	PRPF38A						XLOC_065917	102170352	USF2
																XLOC_011496	102180755	LOC102180755						XLOC_065917	102191012	TBC1D10B
																XLOC_011496	102191748	LOC102191748						XLOC_065917	106504039	MRPS34
																XLOC_011496	102178119	LOC102178119						XLOC_065917	106503562	TSR3
																XLOC_011496	102191464	MSL2						XLOC_065917	102168223	SNX27
																XLOC_011496	102178681	MLLT11						XLOC_065917	102177489	MPPE1
																XLOC_011496	102187739	RWDD4						XLOC_065917	102182719	GGT5
																XLOC_011496	100860796	RAB1A						XLOC_065917	102180719	PTPRF
																XLOC_011496	102176805	RNF19A						XLOC_065917	102179766	HINT2
																XLOC_011496	102170313	LOC102170313						XLOC_065917	102191190	TMBIM1
																XLOC_011496	100860892	SLC2A3						XLOC_065917	102183740	C23H6orf47
																XLOC_011496	102190617	YTHDF3						XLOC_065917	102171236	TRAPPC5
																XLOC_011496	102191052	RYR3						XLOC_065917	102175929	B4GAT1
																XLOC_011496	102176482	LOC102176482						XLOC_065917	102189026	LOC102189026
																XLOC_011496	102186922	RNF138						XLOC_065917	102180076	JUP
																XLOC_011496	102177287	TMEM37						XLOC_065917	102170873	ENHO
																XLOC_011496	102177281	ZNF131						XLOC_065917	102181062	SLC43A1
																XLOC_011496	102190698	AP5M1						XLOC_065917	102188120	APLN
																XLOC_011496	102173797	RPRD1A						XLOC_065917	102189362	TCHHL1
																XLOC_011496	102174536	HHEX						XLOC_065917	102180903	AIM1L
																XLOC_011496	102182356	BEND6						XLOC_065917	102190783	ZNF672
																XLOC_011496	102190725	C18H19orf81						XLOC_065917	102172857	ECI1
																XLOC_011496	102178095	SLC25A33						XLOC_065917	102184475	SLC9A3
																XLOC_011496	102178631	GEMIN6						XLOC_065917	102183297	LOC102183297
																XLOC_011496	102176642	DPPA4						XLOC_065917	102183129	EI24
																XLOC_011496	102175174	ZNF397						XLOC_065917	102190200	TSPAN15
																XLOC_011496	102174738	SKP1						XLOC_065917	102168675	MDC1
																XLOC_011496	102191688	LOC102191688						XLOC_065917	102174911	RAB1B
																XLOC_011496	102178576	ZNF501						XLOC_065917	102183620	GYLTL1B
																XLOC_011496	102186496	BPIFA3						XLOC_065917	102175138	PIGT
																XLOC_011496	102172607	ARHGEF6						XLOC_065917	102170562	BAK1
																XLOC_011496	102189873	ID2						XLOC_065917	102179169	RAB3IL1
																XLOC_011496	102179586	CCDC63						XLOC_065917	102168733	RBPMS2
																XLOC_011496	102191376	ADAMTSL3						XLOC_065917	106501871	LOC106501871
																XLOC_011496	102181099	WDFY4						XLOC_065917	102177451	RGS19
																XLOC_011496	102168810	ZNF41						XLOC_065917	102177453	ADCK5
																XLOC_011496	102182228	AMD1						XLOC_065917	102189115	CRB3
																XLOC_011496	102172074	PCDH8						XLOC_065917	102178407	RIPK1
																XLOC_011496	102173039	PVRL3						XLOC_065917	102175346	DSP
																XLOC_011496	102183132	CHRDL1						XLOC_065917	102180274	DUSP22
																XLOC_011496	102185854	MORN1						XLOC_065917	102169560	NABP2
																XLOC_011496	102188601	PLEKHH2						XLOC_065917	102190564	DDOST
																XLOC_011496	102180637	SRSF3						XLOC_065917	102189425	PLLP
																XLOC_011496	102183410	MAN2B1						XLOC_065917	102191029	TMEM175
																XLOC_011496	100861041	SMNDC1						XLOC_065917	100861039	PLOD3
																XLOC_011496	102188253	TK1						XLOC_065917	102173456	PGLS
																XLOC_011496	102174543	RAP1B						XLOC_065917	102173453	LOC102173453
																XLOC_011496	102172629	PABPN1						XLOC_065917	102176195	ZMIZ2
																XLOC_011496	102190573	NUDT16L1						XLOC_065917	102178832	IPO4
																XLOC_011496	106503096	LOC106503096						XLOC_065917	106503961	LOC106503961
																XLOC_011496	102186435	ATP13A5						XLOC_065917	102183714	FBXO6
																XLOC_011496	102183562	LMO4						XLOC_065917	102174312	STKLD1
																XLOC_011496	102170084	NUFIP2						XLOC_065917	100860962	THTPA
																XLOC_011496	102179672	LOC102179672						XLOC_065917	102180535	GCGR
																XLOC_011496	102174198	PLS3						XLOC_065917	102183085	CRY2
																XLOC_011496	102171478	HFM1						XLOC_065917	102187707	PPP1R12C
																XLOC_011496	102169199	PRDM14						XLOC_065917	102187709	CTNS
																XLOC_011496	102171252	SLC25A25						XLOC_065917	102170325	AUP1
																XLOC_011496	102173044	FBXO33						XLOC_065917	100860883	ACTG1
																XLOC_011496	102184861	DSC3						XLOC_065917	100860889	PNPLA2
																XLOC_011496	106502613	LOC106502613						XLOC_065917	102180874	TCF25
																XLOC_011496	102170002	SS18L2						XLOC_065917	102185585	PACSIN3
																XLOC_011496	102188149	TGM3						XLOC_065917	102182749	CLN3
																XLOC_011496	102173634	GPNMB						XLOC_065917	102169180	NAV1
																XLOC_011496	102173772	LOC102173772						XLOC_065917	102173882	METRNL
																XLOC_011496	102177878	LOC102177878						XLOC_065917	102183822	ENTHD2
																XLOC_2563535	102177226	EBP						XLOC_065917	102184442	LOC102184442
																XLOC_2563535	102173252	MPV17L						XLOC_065917	102184449	HS1BP3
																XLOC_2563535	100861255	DIMT1						XLOC_065917	102182465	APOBR
																XLOC_2563535	102190546	KRT222						XLOC_065917	102185895	ABCB8
																XLOC_2563535	102190091	RNF11						XLOC_065917	102174651	LOC102174651
																XLOC_2563535	102177144	AWAT2						XLOC_065917	102189515	PPFIA3
																XLOC_2563535	102172884	DDX39A						XLOC_065917	102186732	DECR2
																XLOC_2563535	102181605	C1D						XLOC_065917	102189750	ILVBL
																XLOC_2563535	102188969	RGS9BP						XLOC_065917	102178249	SLC29A2
																XLOC_2563535	102177937	SCN7A						XLOC_065917	102178247	FADS1
																XLOC_2563535	102171262	MYC						XLOC_065917	102186861	PDLIM7
																XLOC_2563535	102189077	TREM2						XLOC_065917	102187654	PIP4K2C
																XLOC_2563535	102189074	ISL2						XLOC_065917	102178789	CPXM2
																XLOC_2563535	102179071	SH2D4B						XLOC_065917	102179789	PAG1
																XLOC_2563535	106503287	LOC106503287						XLOC_065917	102179431	DDAH2
																XLOC_2563535	102177765	PRSS16						XLOC_065917	102168953	TUBB
																XLOC_2563535	102173828	HNRNPDL						XLOC_065917	102173786	FAH
																XLOC_2563535	102188661	UPRT						XLOC_065917	102185814	RASSF7
																XLOC_2563535	102171684	LOC102171684						XLOC_065917	102177057	LOC102177057
																XLOC_2563535	102185577	BMP10						XLOC_065917	102170439	RALGAPA2
																XLOC_2563535	102174172	PRRT1						XLOC_065917	102188640	HSPG2
																XLOC_2563535	102175802	C1H21orf91						XLOC_065917	102178084	TPRN
																XLOC_2563535	102172253	IL12RB1						XLOC_065917	102180069	ACADS
																XLOC_2563535	102173936	TPBG						XLOC_065917	102177211	GDE1
																XLOC_2563535	100860957	VEGFA						XLOC_065917	102173241	FAM134A
																XLOC_2563535	102179903	PTPN2						XLOC_065917	102174291	LOC102174291
																XLOC_2563535	106503102	LEUTX						XLOC_065917	102171667	HMGA1
																XLOC_2563535	102173651	PLVAP						XLOC_065917	100861240	EDA
																XLOC_2563535	102182986	TMEM68						XLOC_065917	100861244	PLIN3
																XLOC_2563535	102180586	LOC102180586						XLOC_065917	102188401	LOC102188401
																XLOC_2563535	102184804	NSD1						XLOC_065917	102191560	LOC102191560
																XLOC_2563535	102169074	SAR1A						XLOC_065917	102170287	CPPED1
																XLOC_2563535	102171379	LRRC58						XLOC_065917	102185554	YIPF2
																XLOC_2563535	102184537	CTNNBL1						XLOC_065917	102172413	LGR5
																XLOC_2563535	102189703	CX3CL1						XLOC_065917	102189653	PLCB3
																XLOC_2563535	102169914	KLHL23						XLOC_065917	102181799	P2RY6
																XLOC_2563535	102171128	LOC102171128						XLOC_065917	102168480	PIGS
																XLOC_2563535	102184747	CBLN1						XLOC_065917	102173707	DAGLB
																XLOC_2563535	102176068	SIAH1						XLOC_065917	102173535	PCNXL3
																XLOC_2563535	102187789	BTG2						XLOC_065917	102169539	GFER
																XLOC_2563535	102175278	LOC102175278						XLOC_065917	102183722	UBE2M
																XLOC_2563535	100860964	TOX4						XLOC_065917	102183725	PLEKHH3
																XLOC_2563535	102190105	LOC102190105						XLOC_065917	102175984	PRKCG
																XLOC_2563535	102181116	PGBD2						XLOC_065917	100860937	CXXC5
																XLOC_2563535	102189832	LOC102189832						XLOC_065917	100860935	NUCB1
																XLOC_2563535	102173147	C25H16orf93						XLOC_065917	102187119	LPAR2
																XLOC_2563535	102189933	TOB2						XLOC_065917	102177814	PTK2
																XLOC_2563535	102171467	HHATL						XLOC_065917	102172661	GALK1
																XLOC_2563535	102171465	TM4SF1						XLOC_065917	102184073	SLC35C2
																XLOC_2563535	102176112	PHOX2B						XLOC_065917	102190539	GALNS
																XLOC_2563535	102185896	E2F7						XLOC_065917	102171884	TTC7A
																XLOC_2563535	102176093	SLC26A3						XLOC_065917	102180010	PPAPDC1B
																XLOC_2563535	106503843	KLHL34						XLOC_065917	102169474	IPO9
																XLOC_2563535	100860804	SAT1						XLOC_065917	102182570	ESRRA
																XLOC_2563535	102173625	PTGFR						XLOC_065917	102182574	AMMECR1
																XLOC_2563535	102189654	C5H12orf45						XLOC_065917	102185265	PRELID1
																XLOC_2563535	102181711	LOC102181711						XLOC_065917	102173365	PSAP
																XLOC_2563535	102168959	LOC102168959						XLOC_065917	102173368	TKFC
																XLOC_2563535	102181158	DDX5						XLOC_065917	100861326	GCNT2
																XLOC_2563535	102178621	LOC102178621						XLOC_065917	102186295	SMARCA4
																XLOC_2563535	102176586	LOC102176586						XLOC_065917	102185928	GRHL1
																XLOC_2563535	106503059	LOC106503059						XLOC_065917	102179262	CHST15
																XLOC_2563535	102175828	ERI1						XLOC_065917	102174361	LOC102174361
																XLOC_2563535	102169535	E2F3						XLOC_065917	102182927	LOC102182927
																XLOC_2563535	102171297	GJA9						XLOC_065917	102189047	UBAC1
																XLOC_2563535	102188975	GABPA						XLOC_065917	106503121	B3GNT8
																XLOC_2563535	102188022	ASCL1						XLOC_065917	102173327	GLTSCR2
																XLOC_2563535	102185064	SLC17A6						XLOC_065917	102173324	P2RX4
																XLOC_2563535	102169476	UBAP1						XLOC_065917	102181869	MYH7
																XLOC_2563535	102182579	KLHL15						XLOC_065917	102171394	PYGO2
																XLOC_2563535	102172964	NUPL2						XLOC_065917	102177452	EPB41L1
																XLOC_2563535	102188293	LOC102188293						XLOC_065917	102170811	SMTN
																XLOC_2563535	102168403	SSR1						XLOC_065917	102180351	TMPRSS2
																XLOC_2563535	102176293	CEP55						XLOC_065917	102178272	SLCO4C1
																XLOC_2563535	102176550	SLC1A5						XLOC_065917	102168860	TMEM88
																XLOC_2563535	102182683	LOC102182683						XLOC_065917	102184684	AMDHD2
																XLOC_2563535	102189172	BZW1						XLOC_065917	102175537	C23H6orf132
																XLOC_2563535	102178754	LOC102178754						XLOC_065917	102175536	RPN1
																XLOC_2563535	102182436	LOC102182436						XLOC_065917	102176160	DHRS11
																XLOC_2563535	102177063	PNRC1						XLOC_065917	106502820	LOC106502820
																XLOC_2563535	102191551	MED31						XLOC_065917	102182233	LOC102182233
																XLOC_2563535	102182817	SNRNP35						XLOC_065917	102189179	DNAJA3
																XLOC_2563535	102184761	LOC102184761						XLOC_065917	102181760	ALG12
																XLOC_2563535	102173088	LOC102173088						XLOC_065917	102188808	SUMF1
																XLOC_2563535	102179811	SLC16A6						XLOC_065917	102191793	KIAA0141
																XLOC_2563535	102186405	LOC102186405						XLOC_065917	102173853	ITPKA
																XLOC_2563535	102171402	LOC102171402						XLOC_065917	102183854	PIDD1
																XLOC_2563535	102183883	FBXO48						XLOC_065917	106503986	LOC106503986
																XLOC_2563535	102183778	C6H4orf26						XLOC_065917	102179305	APBB1
																XLOC_2563535	100860940	COL1A2						XLOC_065917	102169902	P4HB
																XLOC_2563535	102176795	IL33						XLOC_065917	102185641	KDM5C
																XLOC_2563535	102182914	CRABP1						XLOC_065917	102174793	FAM173A
																XLOC_2563535	102190291	CCNJ						XLOC_065917	102170542	CHFR
																XLOC_2563535	102183306	LOC102183306						XLOC_065917	102182600	PRADC1
																XLOC_2563535	102188340	LOC102188340						XLOC_065917	102180608	SLC2A4RG
																XLOC_2563535	102176690	HS3ST5						XLOC_065917	102190582	EN2
																XLOC_2563535	102180145	LOC102180145						XLOC_065917	102188187	LOC102188187
																XLOC_2563535	102186840	XRCC6BP1						XLOC_065917	106502514	LOC106502514
																XLOC_2563535	102190909	H3F3B						XLOC_065917	102179148	VARS
																XLOC_2563535	102168976	ATF1						XLOC_065917	102169479	GCNT4
																XLOC_2563535	102177846	TUBA4A						XLOC_065917	106503004	LOC106503004
																XLOC_2563535	102185362	SIM1						XLOC_065917	102181458	DENND2D
																XLOC_2563535	102190556	FOXG1						XLOC_065917	102173089	PPAPDC2
																XLOC_2563535	102172390	UTP15						XLOC_065917	102179819	WDR6
																XLOC_2563535	102187366	PRPF38A						XLOC_065917	102172234	C3H1orf210
																XLOC_2563535	102180755	LOC102180755						XLOC_065917	102169500	SRM
																XLOC_2563535	102178119	LOC102178119						XLOC_065917	102177603	POF1B
																XLOC_2563535	102178681	MLLT11						XLOC_065917	102179699	GAS7
																XLOC_2563535	102170313	LOC102170313						XLOC_065917	102170461	FAM195B
																XLOC_2563535	100860890	HMGCS2						XLOC_065917	102174551	ENOPH1
																XLOC_2563535	100860892	SLC2A3						XLOC_065917	102188926	PTGDR2
																XLOC_2563535	102190617	YTHDF3						XLOC_065917	102189344	GPS1
																XLOC_2563535	102191052	RYR3						XLOC_065917	102189340	KSR1
																XLOC_2563535	102176482	LOC102176482						XLOC_065917	102178653	RPL13
																XLOC_2563535	106502224	LOC106502224						XLOC_065917	102186334	PPP6R1
																XLOC_2563535	102177287	TMEM37						XLOC_065917	102173050	ACAD9
																XLOC_2563535	102177281	ZNF131						XLOC_065917	102184041	LOC102184041
																XLOC_2563535	102190698	AP5M1						XLOC_065917	102173292	ELANE
																XLOC_2563535	102173797	RPRD1A						XLOC_065917	102176366	PLOD2
																XLOC_2563535	102174536	HHEX						XLOC_065917	100860748	LOC100860748
																XLOC_2563535	102182356	BEND6						XLOC_065917	102169310	ZGPAT
																XLOC_2563535	102182350	GPR155						XLOC_065917	106503559	LOC106503559
																XLOC_2563535	102190725	C18H19orf81						XLOC_065917	102183921	GLYCTK
																XLOC_2563535	102178095	SLC25A33						XLOC_065917	102184657	MPRIP
																XLOC_2563535	102178631	GEMIN6						XLOC_065917	102184658	CHMP6
																XLOC_2563535	102176642	DPPA4						XLOC_065917	102170759	VPS51
																XLOC_2563535	102175174	ZNF397						XLOC_065917	102189603	JRK
																XLOC_2563535	102176975	PTF1A						XLOC_065917	102182890	LOC102182890
																XLOC_2563535	102178576	ZNF501						XLOC_065917	102190316	ECSIT
																XLOC_2563535	102186496	BPIFA3						XLOC_065917	102169122	MTFP1
																XLOC_2563535	102172607	ARHGEF6						XLOC_065917	102168983	SCYL1
																XLOC_2563535	102190143	KCTD12						XLOC_065917	100861157	ABCB6
																XLOC_2563535	102189873	ID2						XLOC_065917	102184280	WNK4
																XLOC_2563535	102179586	CCDC63						XLOC_065917	102175933	PRR5
																XLOC_2563535	102191376	ADAMTSL3						XLOC_065917	102187251	ZDHHC7
																XLOC_2563535	102171353	LOC102171353						XLOC_065917	102190872	MAPK8IP2
																XLOC_2563535	102181099	WDFY4						XLOC_065917	102169621	TP53
																XLOC_2563535	102168810	ZNF41						XLOC_065917	102174669	RGCC
																XLOC_2563535	102182228	AMD1						XLOC_065917	102190126	TMEM129
																XLOC_2563535	102172074	PCDH8						XLOC_065917	102191456	CLTC
																XLOC_2563535	102173039	PVRL3						XLOC_065917	102180062	ATG16L2
																XLOC_2563535	102183280	LOC102183280						XLOC_065917	102169396	MAF1
																XLOC_2563535	102183132	CHRDL1						XLOC_065917	102177723	SNX17
																XLOC_2563535	102185854	MORN1						XLOC_065917	102190623	SYT13
																XLOC_2563535	102180637	SRSF3						XLOC_065917	102189260	S100A16
																XLOC_2563535	102183410	MAN2B1						XLOC_065917	102189261	CNDP2
																XLOC_2563535	100861041	SMNDC1						XLOC_065917	102181076	MESDC2
																XLOC_2563535	102188253	TK1						XLOC_065917	102178518	PELI3
																XLOC_2563535	102174543	RAP1B						XLOC_065917	102173645	LOC102173645
																XLOC_2563535	106503096	LOC106503096						XLOC_065917	102183301	CD151
																XLOC_2563535	102186435	ATP13A5						XLOC_065917	102181275	RAD9A
																XLOC_2563535	102170167	MRPL16						XLOC_065917	102185970	GDPD3
																XLOC_2563535	102176866	OTUD6A						XLOC_065917	102178496	GMPPB
																XLOC_2563535	102170084	NUFIP2						XLOC_065917	102183804	MYBL2
																XLOC_2563535	102174198	PLS3						XLOC_065917	102184460	XBP1
																XLOC_2563535	102171478	HFM1						XLOC_065917	102174005	FOXRED2
																XLOC_2563535	102171252	SLC25A25						XLOC_065917	102176715	PDPN
																XLOC_2563535	102186574	LOC102186574						XLOC_065917	102183115	RGL2
																XLOC_2563535	102184861	DSC3						XLOC_065917	102181963	HTRA2
																XLOC_2563535	102170002	SS18L2						XLOC_065917	102178026	SKIV2L
																XLOC_2563535	102188149	TGM3						XLOC_065917	102172685	FHL3
																XLOC_2563535	102173634	GPNMB						XLOC_065917	102172535	PVRL2
																XLOC_2563535	102184723	PLG						XLOC_065917	102176525	SLC35A4
																XLOC_2563535	102173772	LOC102173772						XLOC_065917	102189771	PXMP4
																XLOC_2563535	102174841	LOC102174841						XLOC_065917	102181569	EEF1G
																								XLOC_065917	102181566	KRT18
																								XLOC_065917	102181561	CCM2
																								XLOC_065917	102178965	PTGFRN
																								XLOC_065917	106503033	LOC106503033
																								XLOC_065917	102171950	LHPP
																								XLOC_065917	102180992	HYI
																								XLOC_065917	102181480	IDH3G
																								XLOC_065917	102173763	FAM91A1
																								XLOC_065917	102176372	ABTB1
																								XLOC_065917	102177845	APEH
																								XLOC_065917	102187476	CHKB
																								XLOC_065917	102183155	NAPB
																								XLOC_065917	106503247	SLC9A3R1
																								XLOC_065917	102172754	MRPL10
																								XLOC_065917	102182653	MSRB1
																								XLOC_065917	102173448	ERBB3
																								XLOC_065917	102177372	LASP1
																								XLOC_065917	102187586	LOC102187586
																								XLOC_065917	102189630	JAG2
																								XLOC_065917	102190329	RNF144A
																								XLOC_065917	102176187	CHTF18
																								XLOC_065917	102172212	HYAL2
																								XLOC_065917	102177651	FHOD1
																								XLOC_065917	102176233	LARP1
																								XLOC_065917	102186668	HRAS
																								XLOC_065917	102180548	LTA
																								XLOC_065917	102169617	ALDH16A1
																								XLOC_065917	102179081	CDC42EP1
																								XLOC_065917	102184012	FAM83B
																								XLOC_065917	102169451	TMEM180
																								XLOC_065917	102187070	GNB1
																								XLOC_065917	102180862	TMEM214
																								XLOC_065917	102172161	GCHFR
																								XLOC_065917	102184198	EXOC3
																								XLOC_065917	102173343	FOXP4
																								XLOC_065917	102176486	LMF1
																								XLOC_065917	102172909	PTGES2
																								XLOC_065917	102190459	ST6GALNAC2
																								XLOC_065917	102181220	RBCK1
																								XLOC_065917	106501758	LOC106501758
																								XLOC_065917	106501753	JMJD8
																								XLOC_065917	102190338	PGAP2
																								XLOC_065917	102181736	SLC30A2
																								XLOC_065917	102173528	KIAA1456
																								XLOC_065917	102172736	TSTA3
																								XLOC_065917	102173066	CLDN23
																								XLOC_065917	102171829	PBXIP1
																								XLOC_065917	102170063	HNF4A
																								XLOC_065917	102170399	MLF2
																								XLOC_065917	102190031	SCNN1A
																								XLOC_065917	102191631	LRRC24
																								XLOC_065917	102178259	GCDH
																								XLOC_065917	102183463	IL17RC
																								XLOC_065917	102180948	TBC1D20
																								XLOC_065917	102189152	ITPKC
																								XLOC_065917	102189153	VASP
																								XLOC_065917	106503400	CRIP2
																								XLOC_065917	102182411	SLC22A17
																								XLOC_065917	102171555	TRIM71
																								XLOC_065917	102181141	GPR153
																								XLOC_065917	102185139	PHKG1
																								XLOC_065917	106502305	ZNF358
																								XLOC_065917	102168579	LPP
																								XLOC_065917	102168574	PCYT2
																								XLOC_065917	102177205	PEX6
																								XLOC_065917	106502927	LRRC55
																								XLOC_065917	102173238	HYAL1
																								XLOC_065917	102170521	CLN6
																								XLOC_065917	102183965	KHNYN
																								XLOC_065917	102169957	PGP
																								XLOC_065917	102169370	ARAF
																								XLOC_065917	102179693	CORO1C
																								XLOC_065917	102171539	BCKDHA
																								XLOC_065917	106503062	CHCHD10
																								XLOC_065917	106503068	GNB1L
																								XLOC_065917	106502884	LOC106502884
																								XLOC_065917	102185545	MPP1
																								XLOC_065917	102174145	P2RX7
																								XLOC_065917	102191779	TTLL12
																								XLOC_065917	102179831	ACTB
																								XLOC_065917	102186993	SHPK
																								XLOC_065917	102175999	GPBAR1
																								XLOC_065917	102171757	LOC102171757
																								XLOC_065917	102188901	SPSB4
																								XLOC_065917	102174674	RECQL4
																								XLOC_065917	102175463	LUZP6
																								XLOC_065917	102179979	G6PC3
																								XLOC_065917	106503774	PTDSS2
																								XLOC_065917	100860765	GNAI2
																								XLOC_065917	102168232	PABPC4
																								XLOC_065917	102177328	GNA11
																								XLOC_065917	100861337	PHKG2
																								XLOC_065917	102186284	FAM83F
																								XLOC_065917	102169854	MPV17L2
																								XLOC_065917	102168438	WDR1
																								XLOC_065917	102183750	LOC102183750
																								XLOC_065917	102174354	SSBP3
																								XLOC_065917	102186583	DBN1
																								XLOC_065917	102170638	CTSH
																								XLOC_065917	102187181	SLC6A17
																								XLOC_065917	102191433	EFR3B
																								XLOC_065917	106501981	TMEM125
																								XLOC_065917	102178047	MYH9
																								XLOC_065917	102169403	AGRN
																								XLOC_065917	102169409	CDK10
																								XLOC_065917	102181879	PLEC
																								XLOC_065917	102187027	AGAP3
																								XLOC_065917	102179498	ARAP1
																								XLOC_065917	102168930	AGTRAP
																								XLOC_065917	102179624	MLXIPL
																								XLOC_065917	102173665	TMEM127
																								XLOC_065917	106502142	PTMS
																								XLOC_065917	102169239	FAM234A
																								XLOC_065917	102170249	GPAA1
																								XLOC_065917	106503386	ZFYVE21
																								XLOC_065917	102173035	KPNB1
																								XLOC_065917	102172855	HDGF
																								XLOC_065917	102177788	ACOX3
																								XLOC_065917	102170573	GGA2
																								XLOC_065917	102173428	PTK7
																								XLOC_065917	102186827	SH3PXD2A
																								XLOC_065917	102186820	LPAR3
																								XLOC_065917	102177426	LOC102177426
																								XLOC_065917	102177420	IL17RA
																								XLOC_065917	102190929	EVA1B
																								XLOC_065917	102188250	ADAP2
																								XLOC_065917	102169880	MICU2
																								XLOC_065917	102169889	LOC102169889
																								XLOC_065917	102169773	R3HDML
																								XLOC_065917	102179479	SLC7A7
																								XLOC_065917	102176050	POMT1
																								XLOC_065917	102177094	CANT1
																								XLOC_065917	102171703	LOC102171703
																								XLOC_065917	102190884	DNMT3A
																								XLOC_065917	102190777	ACSL6
																								XLOC_065917	102189335	UFD1L
																								XLOC_065917	106503264	FAM83G
																								XLOC_065917	102174707	COPG1
																								XLOC_065917	102183079	LOC102183079
																								XLOC_065917	102187796	BLVRB
																								XLOC_065917	102189980	GAS2L1
																								XLOC_065917	102172186	NAPA
																								XLOC_065917	106502767	ZNF512B
																								XLOC_065917	102172450	SPINT1
																								XLOC_065917	102174114	ARID3A
																								XLOC_065917	102187340	NADK
																								XLOC_065917	102187349	EXOC7
																								XLOC_065917	102170742	TMEM115
																								XLOC_065917	102182737	TMEM54
																								XLOC_065917	102189615	LOC102189615
																								XLOC_065917	102180774	ACOT8
																								XLOC_065917	102182884	UAP1L1
																								XLOC_065917	102188560	CALD1
																								XLOC_065917	102168440	PGPEP1
																								XLOC_065917	102168448	PALLD
																								XLOC_065917	102185499	ITGA3
																								XLOC_065917	102177679	POMGNT1
																								XLOC_065917	102186608	SYS1
																								XLOC_065917	102178377	LAMTOR1
																								XLOC_065917	102183563	PGM1
																								XLOC_065917	102185020	PANK4
																								XLOC_065917	102176861	RIMKLB
																								XLOC_065917	102170051	AP1G2
																								XLOC_065917	102181823	CHPF
																								XLOC_065917	102175779	PABPC1
																								XLOC_065917	102175778	FOXH1
																								XLOC_065917	102175774	GRTP1
																								XLOC_065917	102182026	LONP1
																								XLOC_065917	102180885	NT5C3B
																								XLOC_065917	102181599	TRAPPC12
																								XLOC_065917	102168281	CPSF3L
																								XLOC_065917	102185041	TPPP
																								XLOC_065917	102168825	MOB3B
																								XLOC_065917	102169198	LOC102169198
																								XLOC_065917	102182270	RING1
																								XLOC_065917	102191287	B4GALT3
																								XLOC_065917	102191286	FAM78B
																								XLOC_065917	102175944	GYG2
																								XLOC_065917	102175945	LOC102175945
																								XLOC_065917	102183107	SDHA
																								XLOC_065917	102176082	MGLL
																								XLOC_065917	102184869	ALKBH4
																								XLOC_065917	102168658	KIAA2013
																								XLOC_065917	102178031	CGN
																								XLOC_065917	102187979	EPS8L1
																								XLOC_065917	102179341	PRSS8
																								XLOC_065917	106502610	LOC106502610
																								XLOC_065917	102170000	C1H21orf33
																								XLOC_065917	102171359	EFHD2
																								XLOC_065917	102186729	ANKS1A
																								XLOC_065917	102189766	SLC2A8
																								XLOC_065917	102188496	SMIM3
																								XLOC_065917	102191650	SLC39A11
																								XLOC_065917	102187498	PQLC3
																								XLOC_065917	102191513	ISYNA1
																								XLOC_065917	102172307	CUL7
																								XLOC_065917	106502862	ATP6AP1
																								XLOC_065917	102182149	EPPK1
																								XLOC_065917	102187644	EPHB4
																								XLOC_065917	102188845	DENND1C
																								XLOC_065917	102188266	TNS1
																								XLOC_065917	102172796	SLC25A43
																								XLOC_065917	102185116	VAT1
																								XLOC_886640	102189307	LOC102189307
																								XLOC_886640	102178610	LOC102178610
																								XLOC_886640	102190094	NYAP1
																								XLOC_886640	102179089	RDH8
																								XLOC_886640	102187838	TMEM86A
																								XLOC_886640	102175836	GLI1
																								XLOC_886640	102187310	LOC102187310
																								XLOC_886640	102187316	LOC102187316
																								XLOC_886640	102170710	KCNQ2
																								XLOC_886640	102191758	COL8A2
																								XLOC_886640	100861053	HCFC1R1
																								XLOC_886640	102183271	LOC102183271
																								XLOC_886640	102183270	LOC102183270
																								XLOC_886640	106503944	LOC106503944
																								XLOC_886640	102168429	LOC102168429
																								XLOC_886640	102175648	NACAD
																								XLOC_886640	102176203	NPAS4
																								XLOC_886640	102170691	LOC102170691
																								XLOC_886640	102190786	LOC102190786
																								XLOC_886640	102182956	KCNJ4
																								XLOC_886640	102188385	GPR162
																								XLOC_886640	102176815	MVK
																								XLOC_886640	102176811	LOC102176811
																								XLOC_886640	102170309	LOC102170309
																								XLOC_886640	102190667	LOC102190667
																								XLOC_886640	102181034	LOC102181034
																								XLOC_886640	102181030	LOC102181030
																								XLOC_886640	102183348	MEGF6
																								XLOC_886640	102183346	LOC102183346
																								XLOC_886640	102172973	KCNK7
																								XLOC_886640	102188519	LOC102188519
																								XLOC_886640	102185938	KCNJ11
																								XLOC_886640	102168410	GJC3
																								XLOC_886640	102171265	SERPINH1
																								XLOC_886640	102185093	HPCAL1
																								XLOC_886640	102171382	TRPM2
																								XLOC_886640	102174234	KIF21B
																								XLOC_886640	102187007	XIRP1
																								XLOC_886640	102187003	B3GALT5
																								XLOC_886640	102179606	SLC25A47
																								XLOC_886640	102178924	INPPL1
																								XLOC_886640	102176177	TDGF1
																								XLOC_886640	102170227	MADCAM1
																								XLOC_886640	102180955	CCDC185
																								XLOC_886640	102181776	LOC102181776
																								XLOC_886640	102171591	IKBKG
																								XLOC_886640	102183153	ENTPD2
																								XLOC_886640	102175311	LOC102175311
																								XLOC_886640	102175314	SULF1
																								XLOC_886640	102190251	RASL10A
																								XLOC_886640	102174868	CDH16
																								XLOC_886640	102169040	MVD
																								XLOC_886640	102170410	RTBDN
																								XLOC_886640	102179336	CCDC108
																								XLOC_886640	102171459	A1BG
																								XLOC_886640	100861261	INHA
																								XLOC_886640	102181226	LOC102181226
																								XLOC_886640	102191091	MTCH1
																								XLOC_886640	102172353	LOC102172353
																								XLOC_886640	102173405	LOC102173405
																								XLOC_886640	102173097	KLHL29
																								XLOC_886640	102183229	IBA57
																								XLOC_886640	102180229	NRL
																								XLOC_886640	102177617	ERICH4
																								XLOC_886640	102170934	TMEM130
																								XLOC_886640	102184053	WNT8A
																								XLOC_886640	102183057	LOC102183057
																								XLOC_886640	102177960	RBP3
																								XLOC_886640	102175184	LOC102175184
																								XLOC_886640	102190512	LOC102190512
																								XLOC_886640	102174446	LOC102174446
																								XLOC_886640	102174447	PADI4
																								XLOC_886640	106504037	LOC106504037
																								XLOC_886640	102186884	LY6H
																								XLOC_886640	102177331	LOC102177331
																								XLOC_886640	102177330	UNC5A
																								XLOC_886640	102177333	LOC102177333
																								XLOC_886640	102177488	LINGO4
																								XLOC_886640	102175220	GGT7
																								XLOC_886640	102180710	CXCR6
																								XLOC_886640	102169132	CHD3
																								XLOC_886640	102191190	TMBIM1
																								XLOC_886640	102181573	CRACR2A
																								XLOC_886640	102190132	TMEM200A
																								XLOC_886640	102178314	TTBK1
																								XLOC_886640	102169995	SPPL2C
																								XLOC_886640	102179595	LOC102179595
																								XLOC_886640	102171863	PLIN4
																								XLOC_886640	102174994	FAAH
																								XLOC_886640	102174993	ANKRD61
																								XLOC_886640	102170871	ELF3
																								XLOC_886640	102189258	LOC102189258
																								XLOC_886640	102188128	LOC102188128
																								XLOC_886640	102180336	HNF1A
																								XLOC_886640	102175558	LOC102175558
																								XLOC_886640	102190414	PTGR1
																								XLOC_886640	106502151	GALR3
																								XLOC_886640	102170254	PERM1
																								XLOC_886640	102170252	LOC102170252
																								XLOC_886640	102173021	LOC102173021
																								XLOC_886640	102171515	LOC102171515
																								XLOC_886640	102171511	LOC102171511
																								XLOC_886640	102170020	LOC102170020
																								XLOC_886640	102184399	LOC102184399
																								XLOC_886640	102174264	GBP6
																								XLOC_886640	102171084	LOC102171084
																								XLOC_886640	102176539	SARDH
																								XLOC_886640	100861232	TNF
																								XLOC_886640	102181391	LOC102181391
																								XLOC_886640	102179169	RAB3IL1
																								XLOC_886640	102183426	TCF23
																								XLOC_886640	102171940	LOC102171940
																								XLOC_886640	102182165	CCDC182
																								XLOC_886640	102188863	LOC102188863
																								XLOC_886640	102178402	GLI2
																								XLOC_886640	102178409	TUBB6
																								XLOC_886640	102184741	UCP3
																								XLOC_886640	102176060	LOC102176060
																								XLOC_886640	102184223	LOC102184223
																								XLOC_886640	102174576	PROM2
																								XLOC_886640	102182312	LOC102182312
																								XLOC_886640	102191385	VWA5B1
																								XLOC_886640	102176380	FLG
																								XLOC_886640	102169336	CMBL
																								XLOC_886640	102177163	KIF12
																								XLOC_886640	106504002	LOC106504002
																								XLOC_886640	102177365	MEGF8
																								XLOC_886640	102170738	STRA6
																								XLOC_886640	102187594	LOC102187594
																								XLOC_886640	102181295	FUT6
																								XLOC_886640	102181294	LOC102181294
																								XLOC_886640	102169109	TMEM63C
																								XLOC_886640	102168474	CHRM4
																								XLOC_886640	102178833	OXER1
																								XLOC_886640	102178838	TPD52
																								XLOC_886640	102178161	LOC102178161
																								XLOC_886640	102172209	SERPINA11
																								XLOC_886640	102173552	LOC102173552
																								XLOC_886640	106502928	APLNR
																								XLOC_886640	102170114	SSPO
																								XLOC_886640	102183716	FAM71A
																								XLOC_886640	102174310	LOC102174310
																								XLOC_886640	102190811	LOC102190811
																								XLOC_886640	102189010	LRP1
																								XLOC_886640	102189013	MRGPRF
																								XLOC_886640	102183551	FAM189A1
																								XLOC_886640	102170095	FAM181A
																								XLOC_886640	102170092	UNC45A
																								XLOC_886640	102175746	LOC102175746
																								XLOC_886640	102190604	FUT9
																								XLOC_886640	102178530	LOC102178530
																								XLOC_886640	102184187	SPHK2
																								XLOC_886640	106502186	LOC106502186
																								XLOC_886640	106502238	LOC106502238
																								XLOC_886640	102183827	LOC102183827
																								XLOC_886640	102185795	LOC102185795
																								XLOC_886640	102184449	HS1BP3
																								XLOC_886640	102174391	FAM167A
																								XLOC_886640	102175041	LOC102175041
																								XLOC_886640	102174657	GRIN3B
																								XLOC_886640	102169687	LOC102169687
																								XLOC_886640	102169028	CDH22
																								XLOC_886640	102172977	LOC102172977
																								XLOC_886640	102183610	WDR38
																								XLOC_886640	102177749	LRRC75A
																								XLOC_886640	102172516	B3GAT3
																								XLOC_886640	102188484	TEC
																								XLOC_886640	102178249	SLC29A2
																								XLOC_886640	102183450	LOC102183450
																								XLOC_886640	102186246	LOC102186246
																								XLOC_886640	106502100	LOC106502100
																								XLOC_886640	102169274	KIAA1683
																								XLOC_886640	102171151	HR
																								XLOC_886640	102187653	LOC102187653
																								XLOC_886640	102169739	KCNJ5
																								XLOC_886640	102179432	LOC102179432
																								XLOC_886640	102185467	LOC102185467
																								XLOC_886640	102185101	EFCAB8
																								XLOC_886640	102176901	LOC102176901
																								XLOC_886640	102177050	TMEM38A
																								XLOC_886640	102182341	LOC102182341
																								XLOC_886640	102189598	SAMD10
																								XLOC_886640	102185030	LOC102185030
																								XLOC_886640	102178620	LOC102178620
																								XLOC_886640	102179701	ALDH3A1
																								XLOC_886640	106503224	LOC106503224
																								XLOC_886640	102185343	KIRREL3
																								XLOC_886640	102177217	LOC102177217
																								XLOC_886640	102176587	ITGA5
																								XLOC_886640	102183034	LOC102183034
																								XLOC_886640	102183036	CLRN3
																								XLOC_886640	102188408	MDP1
																								XLOC_886640	102188400	LOC102188400
																								XLOC_886640	106502520	LOC106502520
																								XLOC_886640	102187842	ADAMTS15
																								XLOC_886640	102187843	CHRM1
																								XLOC_886640	106503589	HTR6
																								XLOC_886640	106502893	LOC106502893
																								XLOC_886640	102187300	ST14
																								XLOC_886640	102189653	PLCB3
																								XLOC_886640	102191762	LMOD2
																								XLOC_886640	102179702	MYADML2
																								XLOC_886640	102178216	LIMS2
																								XLOC_886640	100860937	CXXC5
																								XLOC_886640	102186643	LTB
																								XLOC_886640	102177872	C1QTNF6
																								XLOC_886640	102188028	DMP1
																								XLOC_886640	102187424	YDJC
																								XLOC_886640	102179576	SNPH
																								XLOC_886640	102179573	CEL
																								XLOC_886640	102179962	LOC102179962
																								XLOC_886640	102179961	KIAA1755
																								XLOC_886640	102171885	43718
																								XLOC_886640	102180847	LOC102180847
																								XLOC_886640	102181004	LOC102181004
																								XLOC_886640	102191070	CABP7
																								XLOC_886640	102185260	LOC102185260
																								XLOC_886640	102172499	KLHDC7A
																								XLOC_886640	102175988	PNMT
																								XLOC_886640	102173360	LOC102173360
																								XLOC_886640	106501899	LOC106501899
																								XLOC_886640	102183373	LOC102183373
																								XLOC_886640	102190476	LOC102190476
																								XLOC_886640	102179266	LOC102179266
																								XLOC_886640	102185761	DCHS1
																								XLOC_886640	102185766	PLBD2
																								XLOC_886640	102177502	LOC102177502
																								XLOC_886640	102175011	MPPED1
																								XLOC_886640	102190843	SLC6A9
																								XLOC_886640	102182929	ZBTB7C
																								XLOC_886640	102182927	LOC102182927
																								XLOC_886640	102181693	OTOF
																								XLOC_886640	102189523	SNX33
																								XLOC_886640	102191361	CDH15
																								XLOC_886640	102178072	C8H9orf131
																								XLOC_886640	102171802	KCNB1
																								XLOC_886640	100860874	CXCR3
																								XLOC_886640	102176559	OTOP2
																								XLOC_886640	102182066	KCNH4
																								XLOC_886640	102188101	RHOT2
																								XLOC_886640	102181427	SPATA20
																								XLOC_886640	102173674	LOC102173674
																								XLOC_886640	102183486	LOC102183486
																								XLOC_886640	102180115	MAOB
																								XLOC_886640	106501738	LOC106501738
																								XLOC_886640	102182183	FCRL5
																								XLOC_886640	106503428	LOC106503428
																								XLOC_886640	102179409	KLK11
																								XLOC_886640	102186539	LOC102186539
																								XLOC_886640	102177907	LOC102177907
																								XLOC_886640	102184822	RBBP8NL
																								XLOC_886640	102188610	CD82
																								XLOC_886640	102179306	LOC102179306
																								XLOC_886640	102177262	LOC102177262
																								XLOC_886640	106502654	LOC106502654
																								XLOC_886640	102187093	CRNN
																								XLOC_886640	102182603	ANGPTL2
																								XLOC_886640	102190055	TP53I11
																								XLOC_886640	102188450	NMUR1
																								XLOC_886640	106503358	LOC106503358
																								XLOC_886640	102175722	SLC22A14
																								XLOC_886640	102191081	ZBTB4
																								XLOC_886640	102173431	TRIM10
																								XLOC_886640	102173435	ABCA3
																								XLOC_886640	102181450	FAM110D
																								XLOC_886640	102181458	DENND2D
																								XLOC_886640	102182814	CHST1
																								XLOC_886640	102169740	VWCE
																								XLOC_886640	102184764	ACAA1
																								XLOC_886640	102187442	HIVEP1
																								XLOC_886640	102172234	C3H1orf210
																								XLOC_886640	102186312	LOC102186312
																								XLOC_886640	102176950	LOC102176950
																								XLOC_886640	102191620	GJD2
																								XLOC_886640	102186337	TMEM132E
																								XLOC_886640	102179520	SH3PXD2B
																								XLOC_886640	102185317	TFPI
																								XLOC_886640	102185313	LOC102185313
																								XLOC_886640	102184595	LOC102184595
																								XLOC_886640	102175444	SLC22A13
																								XLOC_886640	100861291	FSHR
																								XLOC_886640	102189990	TEN1
																								XLOC_886640	102171187	KCNAB3
																								XLOC_886640	102190312	ITIH6
																								XLOC_886640	102191216	TIGD3
																								XLOC_886640	102172141	LOC102172141
																								XLOC_886640	102183880	LTBP2
																								XLOC_886640	102174334	CISD3
																								XLOC_886640	102190876	LOC102190876
																								XLOC_886640	102180519	LOC102180519
																								XLOC_886640	102190294	KCNK18
																								XLOC_886640	102188075	DHDH
																								XLOC_886640	102189853	LOC102189853
																								XLOC_886640	102187982	RSAD1
																								XLOC_886640	102169426	KY
																								XLOC_886640	102184988	LAD1
																								XLOC_886640	102177182	LOC102177182
																								XLOC_886640	102177724	KCNS3
																								XLOC_886640	102171076	BAHD1
																								XLOC_886640	102171077	PLEKHH1
																								XLOC_886640	102187043	LOC102187043
																								XLOC_886640	102187047	SYNPO
																								XLOC_886640	102188133	LOC102188133
																								XLOC_886640	102178518	PELI3
																								XLOC_886640	102178514	GDF10
																								XLOC_886640	102168295	AOC3
																								XLOC_886640	102180731	LOC102180731
																								XLOC_886640	102173640	LOC102173640
																								XLOC_886640	102175561	KIAA1644
																								XLOC_886640	106503612	LOC106503612
																								XLOC_886640	102170260	SLC35E4
																								XLOC_886640	102191298	NT5C1A
																								XLOC_886640	102173866	LOC102173866
																								XLOC_886640	102183809	IKBKE
																								XLOC_886640	102170651	PRR9
																								XLOC_886640	102190214	LOC102190214
																								XLOC_886640	102180593	C8H8orf58
																								XLOC_886640	102180592	LOC102180592
																								XLOC_886640	102184874	NPC1L1
																								XLOC_886640	106502355	LOC106502355
																								XLOC_886640	102179030	UBQLNL
																								XLOC_886640	102185673	KCNV1
																								XLOC_886640	102181569	EEF1G
																								XLOC_886640	102181567	LOC102181567
																								XLOC_886640	102191503	MAMLD1
																								XLOC_886640	102172311	INSRR
																								XLOC_886640	102172315	PIGQ
																								XLOC_886640	102171957	IQSEC3
																								XLOC_886640	102180142	LOC102180142
																								XLOC_886640	102190908	GRAP
																								XLOC_886640	102182289	IL17REL
																								XLOC_886640	102189900	NXPH3
																								XLOC_886640	102169711	AMER3
																								XLOC_886640	102179457	SSTR3
																								XLOC_886640	102173760	LOC102173760
																								XLOC_886640	102187474	LOC102187474
																								XLOC_886640	102181138	LOC102181138
																								XLOC_886640	102181131	GPR45
																								XLOC_886640	102184332	LOC102184332
																								XLOC_886640	106503242	LOC106503242
																								XLOC_886640	102177807	C11H2orf71
																								XLOC_886640	102174765	LOC102174765
																								XLOC_886640	102175494	PPP1R16A
																								XLOC_886640	102176619	KLHL1
																								XLOC_886640	106501979	ARTN
																								XLOC_886640	102177174	OPRL1
																								XLOC_886640	102189437	LOC102189437
																								XLOC_886640	102191587	LARGE
																								XLOC_886640	102172393	LOC102172393
																								XLOC_886640	102185534	LOC102185534
																								XLOC_886640	102175847	LOC102175847
																								XLOC_886640	102189634	CXCR1
																								XLOC_886640	102181404	SIGLEC1
																								XLOC_886640	102180752	LOC102180752
																								XLOC_886640	102191749	PRSS56
																								XLOC_886640	102169793	LOC102169793
																								XLOC_886640	102178802	FRMPD3
																								XLOC_886640	102191266	SARM1
																								XLOC_886640	102178118	BSN
																								XLOC_886640	102172218	LRFN2
																								XLOC_886640	102184259	NTSR1
																								XLOC_886640	106502937	LOC106502937
																								XLOC_886640	102187132	RP1L1
																								XLOC_886640	102178680	ZBTB7B
																								XLOC_886640	102178685	LOC102178685
																								XLOC_886640	102183092	KIAA0513
																								XLOC_886640	102177923	ARL5C
																								XLOC_886640	102186069	ATP1A4
																								XLOC_886640	102170319	FAM160B2
																								XLOC_886640	102175754	PSAPL1
																								XLOC_886640	102190615	ADARB2
																								XLOC_886640	102191055	TACR1
																								XLOC_886640	102185242	AQP1
																								XLOC_886640	102179508	CHMP1A
																								XLOC_886640	102182756	KNDC1
																								XLOC_886640	102176101	INHBE
																								XLOC_886640	102169174	LOC102169174
																								XLOC_886640	102187674	LOC102187674
																								XLOC_886640	106503488	LOC106503488
																								XLOC_886640	102173528	KIAA1456
																								XLOC_886640	102183782	LOC102183782
																								XLOC_886640	102183781	LOC102183781
																								XLOC_886640	102184432	KIAA1161
																								XLOC_886640	102182497	ODF3L2
																								XLOC_886640	106501907	LOC106501907
																								XLOC_886640	102189068	DLX3
																								XLOC_886640	102190170	MXRA7
																								XLOC_886640	102174810	GPRIN2
																								XLOC_886640	102169034	LOC102169034
																								XLOC_886640	102178011	LOC102178011
																								XLOC_886640	106503856	LOC106503856
																								XLOC_886640	102187155	CCDC116
																								XLOC_886640	102168978	DDN
																								XLOC_886640	102169246	LOC102169246
																								XLOC_886640	102169727	ACTR1A
																								XLOC_886640	102179795	LOC102179795
																								XLOC_886640	102184701	LOC102184701
																								XLOC_886640	102183163	LOC102183163
																								XLOC_886640	102182414	KCNF1
																								XLOC_886640	102182411	SLC22A17
																								XLOC_886640	102171551	ANKRD34C
																								XLOC_886640	106503079	LOC106503079
																								XLOC_886640	102177048	LOC102177048
																								XLOC_886640	102178273	SLC25A37
																								XLOC_886640	102168574	PCYT2
																								XLOC_886640	102172582	ADGRB2
																								XLOC_886640	102170521	CLN6
																								XLOC_886640	102171690	LOC102171690
																								XLOC_886640	102180668	LOC102180668
																								XLOC_886640	102169955	LOC102169955
																								XLOC_886640	102179128	KLK9
																								XLOC_886640	102189465	TMEM132A
																								XLOC_886640	106504043	LOC106504043
																								XLOC_886640	102187855	LOC102187855
																								XLOC_886640	102172421	CLDN2
																								XLOC_886640	102179776	ST6GAL2
																								XLOC_886640	102176436	HAO1
																								XLOC_886640	102190957	LOC102190957
																								XLOC_886640	102179715	KLF15
																								XLOC_886640	106503920	LOC106503920
																								XLOC_886640	102179837	LOC102179837
																								XLOC_886640	106503070	LOC106503070
																								XLOC_886640	102186372	FXYD4
																								XLOC_886640	102180237	OPLAH
																								XLOC_886640	102186993	SHPK
																								XLOC_886640	102186992	LOC102186992
																								XLOC_886640	102170488	PALD1
																								XLOC_886640	102171757	LOC102171757
																								XLOC_886640	102188900	ACAN
																								XLOC_886640	102189367	FAM57B
																								XLOC_886640	102175469	LGALS12
																								XLOC_886640	102182548	KLHDC8B
																								XLOC_886640	102173495	LOC102173495
																								XLOC_886640	102174676	LOC102174676
																								XLOC_886640	102183945	NPTXR
																								XLOC_886640	102186284	FAM83F
																								XLOC_886640	102168433	TPI1
																								XLOC_886640	102189675	LOC102189675
																								XLOC_886640	102168372	LOC102168372
																								XLOC_886640	102170159	SRMS
																								XLOC_886640	102170987	CARD9
																								XLOC_886640	102188098	LOC102188098
																								XLOC_886640	102189874	LOC102189874
																								XLOC_886640	106503800	PASD1
																								XLOC_886640	102186033	DNHD1
																								XLOC_886640	102180047	LOC102180047
																								XLOC_886640	102169444	SYPL2
																								XLOC_886640	102171013	LOC102171013
																								XLOC_886640	102178286	MAVS
																								XLOC_886640	106502149	LRTM2
																								XLOC_886640	102189168	RIPK4
																								XLOC_886640	102181755	SYT12
																								XLOC_886640	102183287	LOC102183287
																								XLOC_886640	102186501	TRIM29
																								XLOC_886640	102171503	LOC102171503
																								XLOC_886640	102185859	FCGBP
																								XLOC_886640	106503910	LOC106503910
																								XLOC_886640	102189554	LOC102189554
																								XLOC_886640	106503199	LOC106503199
																								XLOC_886640	102168525	PDE6B
																								XLOC_886640	102171092	ADGRG5
																								XLOC_886640	102174257	LOC102174257
																								XLOC_886640	102168898	ATP2B3
																								XLOC_886640	102187185	AGXT
																								XLOC_886640	102190929	EVA1B
																								XLOC_886640	102182806	PTK6
																								XLOC_886640	102180406	ANGPT4
																								XLOC_886640	102184896	WNT9A
																								XLOC_886640	102175639	FLYWCH1
																								XLOC_886640	102175634	LOC102175634
																								XLOC_886640	102190883	ST3GAL5
																								XLOC_886640	102184914	LAMC3
																								XLOC_886640	102189986	HRC
																								XLOC_886640	102188761	LOC102188761
																								XLOC_886640	102186430	C19H17orf74
																								XLOC_886640	102180776	SPATC1
																								XLOC_886640	102182884	UAP1L1
																								XLOC_886640	102179743	ELFN2
																								XLOC_886640	102178171	NIPAL4
																								XLOC_886640	106503971	LOC106503971
																								XLOC_886640	102173549	NSMF
																								XLOC_886640	102183895	PRDM16
																								XLOC_886640	102183766	LOC102183766
																								XLOC_886640	102177676	TXNDC2
																								XLOC_886640	102176785	S1PR4
																								XLOC_886640	102182384	LOC102182384
																								XLOC_886640	102182383	LOC102182383
																								XLOC_886640	102191446	LOC102191446
																								XLOC_886640	102188347	C19H17orf47
																								XLOC_886640	102179923	LOC102179923
																								XLOC_886640	102179929	LOC102179929
																								XLOC_886640	102181825	LOXHD1
																								XLOC_886640	102174425	KCNJ12
																								XLOC_886640	102173215	SLC25A34
																								XLOC_886640	102175772	SERTM1
																								XLOC_886640	102181049	GLT6D1
																								XLOC_886640	102168287	MMP15
																								XLOC_886640	102168828	LOC102168828
																								XLOC_886640	102185596	FUT1
																								XLOC_886640	102178995	LOC102178995
																								XLOC_886640	102174193	SLC22A6
																								XLOC_886640	102191283	RPS6KA1
																								XLOC_886640	106503465	LOC106503465
																								XLOC_886640	102168321	PDCD1
																								XLOC_886640	102184458	TTC34
																								XLOC_886640	102171530	LOC102171530
																								XLOC_886640	106502362	LOC106502362
																								XLOC_886640	102177026	MMD2
																								XLOC_886640	102186654	GPR35
																								XLOC_886640	102191325	LOC102191325
																								XLOC_886640	102178037	MBOAT4
																								XLOC_886640	102172698	PRR32
																								XLOC_886640	102186726	LIMD1
																								XLOC_886640	102180396	DLL4
																								XLOC_886640	102169543	SPN
																								XLOC_886640	106501856	LOC106501856
																								XLOC_886640	102171968	LOC102171968
																								XLOC_886640	102187648	LOC102187648
																								XLOC_886640	102181497	FABP6
																								XLOC_886640	102188266	TNS1
																								XLOC_886640	102179850	ADRA1B
																								XLOC_886640	102174510	GPR142
																								XLOC_886640	100860989	SIRT5
																								XLOC_886640	102179308	TNFSF4
																								XLOC_973410	102174681	CASP9
																								XLOC_973410	102183686	TRIM7
																								XLOC_973410	102171672	ALDH4A1
																								XLOC_973410	102188415	ARRDC1
																								XLOC_973410	102179088	ASMTL
																								XLOC_973410	102181894	ACLY
																								XLOC_973410	102177389	NEU1
																								XLOC_973410	102168499	PPOX
																								XLOC_973410	102178106	KRT14
																								XLOC_973410	106503944	LOC106503944
																								XLOC_973410	100861192	MAP28
																								XLOC_973410	102180212	DHRSX
																								XLOC_973410	102179946	SLC28A3
																								XLOC_973410	102183735	IL17RE
																								XLOC_973410	102190786	LOC102190786
																								XLOC_973410	102189810	GBA
																								XLOC_973410	102184009	LOC102184009
																								XLOC_973410	106502003	LOC106502003
																								XLOC_973410	102176815	MVK
																								XLOC_973410	102176493	NUDCD3
																								XLOC_973410	102170314	APOE
																								XLOC_973410	102182762	LOC102182762
																								XLOC_973410	102190465	PACS2
																								XLOC_973410	102189754	ANXA6
																								XLOC_973410	102182245	LRRC47
																								XLOC_973410	102182244	CLCN6
																								XLOC_973410	102188896	CLDN7
																								XLOC_973410	102175390	MFSD12
																								XLOC_973410	102175394	LOC102175394
																								XLOC_973410	102178062	TUBB4A
																								XLOC_973410	102171819	WBP2
																								XLOC_973410	102185099	ACSS1
																								XLOC_973410	102170380	ELOVL1
																								XLOC_973410	102174491	LY6E
																								XLOC_973410	102171030	KCP
																								XLOC_973410	102171032	PTPRN2
																								XLOC_973410	102176569	CTDSP1
																								XLOC_973410	102181527	SDR42E1
																								XLOC_973410	102182697	PXDN
																								XLOC_973410	106502941	LOC106502941
																								XLOC_973410	102184120	LOC102184120
																								XLOC_973410	102178927	C16H1orf115
																								XLOC_973410	102175293	CCL21
																								XLOC_973410	102175881	ENO1
																								XLOC_973410	102187637	TAGLN2
																								XLOC_973410	102187633	EDEM1
																								XLOC_973410	102171595	PLIN5
																								XLOC_973410	102173825	ERAS
																								XLOC_973410	102173824	GDPD2
																								XLOC_973410	102178763	LOC102178763
																								XLOC_973410	102183841	MAB21L3
																								XLOC_973410	102176750	FAM189B
																								XLOC_973410	102183153	ENTPD2
																								XLOC_973410	102181171	PLXNB1
																								XLOC_973410	102174863	H6PD
																								XLOC_973410	102177072	PMEPA1
																								XLOC_973410	102181924	INPP5A
																								XLOC_973410	102182366	RNF152
																								XLOC_973410	106502667	PPAPDC3
																								XLOC_973410	106502665	LOC106502665
																								XLOC_973410	102176655	LOC102176655
																								XLOC_973410	102175102	KIAA0930
																								XLOC_973410	102188462	LOC102188462
																								XLOC_973410	102180611	P2RY2
																								XLOC_973410	102184975	NUDT8
																								XLOC_973410	102169361	EHD1
																								XLOC_973410	102189477	TNIP1
																								XLOC_973410	102191091	MTCH1
																								XLOC_973410	102172351	TFPI2
																								XLOC_973410	102176441	TMEM123
																								XLOC_973410	102176448	TMEM9
																								XLOC_973410	102172257	TOMM40
																								XLOC_973410	102184215	KCNC4
																								XLOC_973410	106502974	LOC106502974
																								XLOC_973410	102177614	RAD23A
																								XLOC_973410	102171722	IL15RA
																								XLOC_973410	102175612	SLC25A11
																								XLOC_973410	102181637	SLC35B2
																								XLOC_973410	102188915	SNED1
																								XLOC_973410	102172648	FBLIM1
																								XLOC_973410	102184587	INA
																								XLOC_973410	102183057	LOC102183057
																								XLOC_973410	102187776	TCF7L1
																								XLOC_973410	102175184	LOC102175184
																								XLOC_973410	102175186	C28H10orf54
																								XLOC_973410	102170352	USF2
																								XLOC_973410	106503562	TSR3
																								XLOC_973410	102177489	MPPE1
																								XLOC_973410	102180719	PTPRF
																								XLOC_973410	102169132	CHD3
																								XLOC_973410	102191190	TMBIM1
																								XLOC_973410	102173560	CFD
																								XLOC_973410	102175921	SCLY
																								XLOC_973410	102190132	TMEM200A
																								XLOC_973410	102180333	MAPK8IP1
																								XLOC_973410	102179590	LOC102179590
																								XLOC_973410	102179598	EHHADH
																								XLOC_973410	102187995	TMEM89
																								XLOC_973410	102180076	JUP
																								XLOC_973410	102170873	ENHO
																								XLOC_973410	102170871	ELF3
																								XLOC_973410	102188128	LOC102188128
																								XLOC_973410	102188120	APLN
																								XLOC_973410	102189362	TCHHL1
																								XLOC_973410	102180903	AIM1L
																								XLOC_973410	102173878	DEDD2
																								XLOC_973410	102184479	PLCD1
																								XLOC_973410	102184475	SLC9A3
																								XLOC_973410	102182987	LOC102182987
																								XLOC_973410	102182982	GPR107
																								XLOC_973410	102190200	TSPAN15
																								XLOC_973410	102168670	PLA2R1
																								XLOC_973410	102191300	PSD
																								XLOC_973410	102179363	GGA1
																								XLOC_973410	102170026	NPFF
																								XLOC_973410	102174911	RAB1B
																								XLOC_973410	102183620	GYLTL1B
																								XLOC_973410	102179169	RAB3IL1
																								XLOC_973410	102191534	LOC102191534
																								XLOC_973410	102177451	RGS19
																								XLOC_973410	102177453	ADCK5
																								XLOC_973410	102177454	CAPN5
																								XLOC_973410	102186137	MYBPC3
																								XLOC_973410	102189115	CRB3
																								XLOC_973410	102169892	PLA2G3
																								XLOC_973410	102168381	LOC102168381
																								XLOC_973410	102172006	SCRN2
																								XLOC_973410	102175346	DSP
																								XLOC_973410	102187463	ANO9
																								XLOC_973410	102180271	CD1D
																								XLOC_973410	102180274	DUSP22
																								XLOC_973410	102175629	MAPKAPK3
																								XLOC_973410	102190767	POLR3H
																								XLOC_973410	102176609	THSD4
																								XLOC_973410	102176601	FLNA
																								XLOC_973410	102177957	HIPK2
																								XLOC_973410	102182668	TYSND1
																								XLOC_973410	102169336	CMBL
																								XLOC_973410	102185011	SDC1
																								XLOC_973410	102177750	PLCXD2
																								XLOC_973410	102189425	PLLP
																								XLOC_973410	102191029	TMEM175
																								XLOC_973410	102168275	GGACT
																								XLOC_973410	102185508	LOC102185508
																								XLOC_973410	102177364	ELMO3
																								XLOC_973410	102169817	FLAD1
																								XLOC_973410	102176195	ZMIZ2
																								XLOC_973410	102178838	TPD52
																								XLOC_973410	102185715	CAMK2G
																								XLOC_973410	102174312	STKLD1
																								XLOC_973410	100860962	THTPA
																								XLOC_973410	102190811	LOC102190811
																								XLOC_973410	102190818	TMEM102
																								XLOC_973410	102176228	KLHL22
																								XLOC_973410	102189018	SREBF2
																								XLOC_973410	102180535	GCGR
																								XLOC_973410	102191476	ECEL1
																								XLOC_973410	102187709	CTNS
																								XLOC_973410	102173969	LOC102173969
																								XLOC_973410	102173964	LOC102173964
																								XLOC_973410	102169449	LFNG
																								XLOC_973410	102170325	AUP1
																								XLOC_973410	100860889	PNPLA2
																								XLOC_973410	102180874	TCF25
																								XLOC_973410	102190607	FHL2
																								XLOC_973410	102189203	LMF2
																								XLOC_973410	102185585	PACSIN3
																								XLOC_973410	102178987	TSPAN4
																								XLOC_973410	102172910	EGFL7
																								XLOC_973410	106501767	LOC106501767
																								XLOC_973410	102191148	PKN3
																								XLOC_973410	106503472	TMEM200B
																								XLOC_973410	102173882	METRNL
																								XLOC_973410	102183822	ENTHD2
																								XLOC_973410	102184449	HS1BP3
																								XLOC_973410	102170679	NAGA
																								XLOC_973410	102182465	APOBR
																								XLOC_973410	102177296	CCDC64B
																								XLOC_973410	102170017	SNX8
																								XLOC_973410	102183610	WDR38
																								XLOC_973410	102172516	B3GAT3
																								XLOC_973410	102186732	DECR2
																								XLOC_973410	102189750	ILVBL
																								XLOC_973410	102180365	ZNF205
																								XLOC_973410	102178249	SLC29A2
																								XLOC_973410	102186861	PDLIM7
																								XLOC_973410	102182156	KLHDC8A
																								XLOC_973410	102178789	CPXM2
																								XLOC_973410	102179434	SEMA4A
																								XLOC_973410	102173786	FAH
																								XLOC_973410	102174886	ATG9A
																								XLOC_973410	102177057	LOC102177057
																								XLOC_973410	102170439	RALGAPA2
																								XLOC_973410	102182349	ZNF839
																								XLOC_973410	102188640	HSPG2
																								XLOC_973410	102178087	MYL9
																								XLOC_973410	102180069	ACADS
																								XLOC_973410	102185699	RUSC1
																								XLOC_973410	102173241	FAM134A
																								XLOC_973410	102174291	LOC102174291
																								XLOC_973410	102177986	PKDCC
																								XLOC_973410	100861286	FASN
																								XLOC_973410	100861240	EDA
																								XLOC_973410	100861244	PLIN3
																								XLOC_973410	102188401	LOC102188401
																								XLOC_973410	106502520	LOC106502520
																								XLOC_973410	102189417	ARRB1
																								XLOC_973410	102185554	YIPF2
																								XLOC_973410	102172413	LGR5
																								XLOC_973410	102187302	ATN1
																								XLOC_973410	102187300	ST14
																								XLOC_973410	102189653	PLCB3
																								XLOC_973410	102179706	TMED3
																								XLOC_973410	102168480	PIGS
																								XLOC_973410	102178864	SLC41A3
																								XLOC_973410	102173535	PCNXL3
																								XLOC_973410	102178132	C25H16orf62
																								XLOC_973410	102183725	PLEKHH3
																								XLOC_973410	102175984	PRKCG
																								XLOC_973410	100860937	CXXC5
																								XLOC_973410	102172661	GALK1
																								XLOC_973410	102184075	PYCRL
																								XLOC_973410	102190539	GALNS
																								XLOC_973410	102171884	TTC7A
																								XLOC_973410	102180019	CARD10
																								XLOC_973410	102182570	ESRRA
																								XLOC_973410	102181007	SSH3
																								XLOC_973410	102177312	TST
																								XLOC_973410	102175988	PNMT
																								XLOC_973410	102173365	PSAP
																								XLOC_973410	102173368	TKFC
																								XLOC_973410	102183373	LOC102183373
																								XLOC_973410	102186295	SMARCA4
																								XLOC_973410	102185928	GRHL1
																								XLOC_973410	102169158	MTPN
																								XLOC_973410	102188884	ZNRF3
																								XLOC_973410	102179262	CHST15
																								XLOC_973410	102185766	PLBD2
																								XLOC_973410	102174361	LOC102174361
																								XLOC_973410	102182927	LOC102182927
																								XLOC_973410	102178335	MPST
																								XLOC_973410	102189523	SNX33
																								XLOC_973410	102173324	P2RX4
																								XLOC_973410	102170811	SMTN
																								XLOC_973410	102188101	RHOT2
																								XLOC_973410	102178272	SLCO4C1
																								XLOC_973410	102191617	CPLX2
																								XLOC_973410	102179631	SH2D4A
																								XLOC_973410	102184684	AMDHD2
																								XLOC_973410	102175537	C23H6orf132
																								XLOC_973410	102182889	ID1
																								XLOC_973410	102182888	LOC102182888
																								XLOC_973410	102176160	DHRS11
																								XLOC_973410	106502820	LOC106502820
																								XLOC_973410	106502824	LOC106502824
																								XLOC_973410	102182233	LOC102182233
																								XLOC_973410	102181762	ELOVL6
																								XLOC_973410	102181760	ALG12
																								XLOC_973410	102182295	FBXW9
																								XLOC_973410	102191793	KIAA0141
																								XLOC_973410	102173853	ITPKA
																								XLOC_973410	102183854	PIDD1
																								XLOC_973410	106503986	LOC106503986
																								XLOC_973410	102179305	APBB1
																								XLOC_973410	102185393	CDRT1
																								XLOC_973410	102185641	KDM5C
																								XLOC_973410	102174793	FAM173A
																								XLOC_973410	102172562	PRR5L
																								XLOC_973410	102170542	CHFR
																								XLOC_973410	102182604	LOC102182604
																								XLOC_973410	102180608	SLC2A4RG
																								XLOC_973410	102190582	EN2
																								XLOC_973410	106502514	LOC106502514
																								XLOC_973410	102179148	VARS
																								XLOC_973410	106503004	LOC106503004
																								XLOC_973410	102173435	ABCA3
																								XLOC_973410	102186159	ABCC5
																								XLOC_973410	102184764	ACAA1
																								XLOC_973410	102173089	PPAPDC2
																								XLOC_973410	102179812	NEURL1B
																								XLOC_973410	102169500	SRM
																								XLOC_973410	102170461	FAM195B
																								XLOC_973410	102188926	PTGDR2
																								XLOC_973410	102189344	GPS1
																								XLOC_973410	102189340	KSR1
																								XLOC_973410	102186334	PPP6R1
																								XLOC_973410	102173050	ACAD9
																								XLOC_973410	102179520	SH3PXD2B
																								XLOC_973410	102185317	TFPI
																								XLOC_973410	102173292	ELANE
																								XLOC_973410	102175444	SLC22A13
																								XLOC_973410	102177975	TBXA2R
																								XLOC_973410	102176366	PLOD2
																								XLOC_973410	100860748	LOC100860748
																								XLOC_973410	102169310	ZGPAT
																								XLOC_973410	102188719	NR0B2
																								XLOC_973410	106504021	LOC106504021
																								XLOC_973410	106503559	LOC106503559
																								XLOC_973410	102171188	RASD1
																								XLOC_973410	102184657	MPRIP
																								XLOC_973410	102174694	SLC26A11
																								XLOC_973410	102191579	HEYL
																								XLOC_973410	102182890	LOC102182890
																								XLOC_973410	100861157	ABCB6
																								XLOC_973410	102190872	MAPK8IP2
																								XLOC_973410	102180511	LOC102180511
																								XLOC_973410	102174669	RGCC
																								XLOC_973410	106503826	LOC106503826
																								XLOC_973410	102171859	FAM3A
																								XLOC_973410	102184360	LOC102184360
																								XLOC_973410	102174986	ABCC10
																								XLOC_973410	102171076	BAHD1
																								XLOC_973410	102189261	CNDP2
																								XLOC_973410	102188131	ARSA
																								XLOC_973410	102179647	SH3BP1
																								XLOC_973410	102173645	LOC102173645
																								XLOC_973410	102183301	CD151
																								XLOC_973410	102190426	WDFY2
																								XLOC_973410	102181275	RAD9A
																								XLOC_973410	102190980	PSEN2
																								XLOC_973410	102183809	IKBKE
																								XLOC_973410	102183804	MYBL2
																								XLOC_973410	102176715	PDPN
																								XLOC_973410	102183115	RGL2
																								XLOC_973410	102182996	LOC102182996
																								XLOC_973410	102180593	C8H8orf58
																								XLOC_973410	102179032	TNFSF18
																								XLOC_973410	102189576	SLC44A2
																								XLOC_973410	102178021	ITIH4
																								XLOC_973410	106502628	LOC106502628
																								XLOC_973410	102172685	FHL3
																								XLOC_973410	102171347	COL4A2
																								XLOC_973410	102172535	PVRL2
																								XLOC_973410	102190007	ACP6
																								XLOC_973410	106503033	LOC106503033
																								XLOC_973410	102171950	LHPP
																								XLOC_973410	102180992	HYI
																								XLOC_973410	102177849	AHDC1
																								XLOC_973410	106503247	SLC9A3R1
																								XLOC_973410	102173267	MAP3K11
																								XLOC_973410	102181304	JPH4
																								XLOC_973410	102181309	KCNK12
																								XLOC_973410	102180652	CSAD
																								XLOC_973410	102168740	SCP2D1
																								XLOC_973410	102174132	MCF2L
																								XLOC_973410	102184660	CPN2
																								XLOC_973410	102189630	JAG2
																								XLOC_973410	102190329	RNF144A
																								XLOC_973410	102176187	CHTF18
																								XLOC_973410	102188909	LDLRAD2
																								XLOC_973410	102170108	ARPC1B
																								XLOC_973410	102176233	LARP1
																								XLOC_973410	102186666	MTL5
																								XLOC_973410	102180548	LTA
																								XLOC_973410	102169617	ALDH16A1
																								XLOC_973410	102179081	CDC42EP1
																								XLOC_973410	102184012	FAM83B
																								XLOC_973410	102169451	TMEM180
																								XLOC_973410	102181023	XG
																								XLOC_973410	102179508	CHMP1A
																								XLOC_973410	102186420	PRKCZ
																								XLOC_973410	102176486	LMF1
																								XLOC_973410	102190459	ST6GALNAC2
																								XLOC_973410	102190458	CLIC6
																								XLOC_973410	102181220	RBCK1
																								XLOC_973410	106502226	C6H4orf50
																								XLOC_973410	106501758	LOC106501758
																								XLOC_973410	106501753	JMJD8
																								XLOC_973410	102190338	PGAP2
																								XLOC_973410	102187676	LOC102187676
																								XLOC_973410	102181736	SLC30A2
																								XLOC_973410	102173528	KIAA1456
																								XLOC_973410	102184789	TIRAP
																								XLOC_973410	102173066	CLDN23
																								XLOC_973410	102187748	PKP3
																								XLOC_973410	102171829	PBXIP1
																								XLOC_973410	102185082	AP3D1
																								XLOC_973410	102170063	HNF4A
																								XLOC_973410	102170399	MLF2
																								XLOC_973410	102190031	SCNN1A
																								XLOC_973410	102191631	LRRC24
																								XLOC_973410	102171688	TBATA
																								XLOC_973410	102186238	COTL1
																								XLOC_973410	102180948	TBC1D20
																								XLOC_973410	102187623	SLC35G6
																								XLOC_973410	102181702	RNF207
																								XLOC_973410	102172821	GATA3
																								XLOC_973410	102181147	OSGIN1
																								XLOC_973410	102181145	TRPV4
																								XLOC_973410	102181141	GPR153
																								XLOC_973410	102185139	PHKG1
																								XLOC_973410	106502305	ZNF358
																								XLOC_973410	102168579	LPP
																								XLOC_973410	102168574	PCYT2
																								XLOC_973410	102177205	PEX6
																								XLOC_973410	106502927	LRRC55
																								XLOC_973410	102170521	CLN6
																								XLOC_973410	102170523	DISP2
																								XLOC_973410	102183965	KHNYN
																								XLOC_973410	102171694	LOC102171694
																								XLOC_973410	102169370	ARAF
																								XLOC_973410	102189465	TMEM132A
																								XLOC_973410	102171539	BCKDHA
																								XLOC_973410	102187852	CTBP1
																								XLOC_973410	106503062	CHCHD10
																								XLOC_973410	106503060	LOC106503060
																								XLOC_973410	106503068	GNB1L
																								XLOC_973410	106502884	LOC106502884
																								XLOC_973410	102185545	MPP1
																								XLOC_973410	102174836	LOC102174836
																								XLOC_973410	102179831	ACTB
																								XLOC_973410	102186372	FXYD4
																								XLOC_973410	102186993	SHPK
																								XLOC_973410	102177595	GRIP1
																								XLOC_973410	102184267	BCL9L
																								XLOC_973410	102171757	LOC102171757
																								XLOC_973410	102188901	SPSB4
																								XLOC_973410	102175463	LUZP6
																								XLOC_973410	106503774	PTDSS2
																								XLOC_973410	106503773	IRF7
[truncated: 718 more rows]
